# Supplementary material for: Identification of epigenetically regulated genes involved in plant-virus interaction and their role in virus-triggered induced resistance
Source: BMC Plant Biol. 2024 Mar 5;24:172. doi: 10.1186/s12870-024-04866-3 (PMC10913459; doi:10.1186/s12870-024-04866-3)
Supplement: Supplementary file 7 — Supplementary Material 7. [file 12870_2024_4866_MOESM7_ESM.xlsx]

## Sheet: Table S1
Table S1: Induced differentially expressed genes in the various conditions tested.
GeneID	Shortname	Chrm	Start	End	Strand	Description						Type	Condition a	Time	Log2FoldChange	LfcSE	Padj
AT1G01010	NAC001	1	3631	5899	+	NAC domain containing protein 1;(source:Araport11)						protein_coding	jmj14_primed_infected	4dpi	-1.09878	0.213165	3.38733e-07
AT1G01010	NAC001	1	3631	5899	+	NAC domain containing protein 1;(source:Araport11)						protein_coding	jmj14_responsive	7dpi	1.17145	0.205988	1.62917e-08
AT1G01010	NAC001	1	3631	5899	+	NAC domain containing protein 1;(source:Araport11)						protein_coding	WT2_responsive	4dpi	1.82589	0.229074	2.44431e-15
AT1G01010	NAC001	1	3631	5899	+	NAC domain containing protein 1;(source:Araport11)						protein_coding	WT1_responsive	7dpi	2.77689	0.37008	3.76176e-13
AT1G01010	NAC001	1	3631	5899	+	NAC domain containing protein 1;(source:Araport11)						protein_coding	WT2_responsive	7dpi	1.06098	0.21246	7.89342e-07
AT1G01010	NAC001	1	3631	5899	+	NAC domain containing protein 1;(source:Araport11)						protein_coding	polv_primed_mock	7dpi	2.41857	0.472138	1.08019e-06
AT1G01040	DCL1	1	23121	31227	+	Encodes a Dicer homolog. Dicer is a RNA helicase involved in microRNA processing. Mutations in this locus can result in embryo lethality. Embryo shape at seed maturity is globular-elongate. Other mutants convert the floral meristems to an indeterminate state, others yet show defects in ovule development. mRNA is expressed in all shoot tissues. DCL1 is able to produce miRNAs and siRNAs. The mRNA i…						protein_coding	polv_primed_infected	4dpi	-0.734661	0.154699	9.75125e-06
AT1G01040	DCL1	1	23121	31227	+	Encodes a Dicer homolog. Dicer is a RNA helicase involved in microRNA processing. Mutations in this locus can result in embryo lethality. Embryo shape at seed maturity is globular-elongate. Other mutants convert the floral meristems to an indeterminate state, others yet show defects in ovule development. mRNA is expressed in all shoot tissues. DCL1 is able to produce miRNAs and siRNAs. The mRNA i…						protein_coding	WT1_responsive	4dpi	0.390715	0.145872	0.0191824
AT1G01040	DCL1	1	23121	31227	+	Encodes a Dicer homolog. Dicer is a RNA helicase involved in microRNA processing. Mutations in this locus can result in embryo lethality. Embryo shape at seed maturity is globular-elongate. Other mutants convert the floral meristems to an indeterminate state, others yet show defects in ovule development. mRNA is expressed in all shoot tissues. DCL1 is able to produce miRNAs and siRNAs. The mRNA i…						protein_coding	jmj14_responsive	7dpi	0.33102	0.0966905	0.00174593
AT1G01040	DCL1	1	23121	31227	+	Encodes a Dicer homolog. Dicer is a RNA helicase involved in microRNA processing. Mutations in this locus can result in embryo lethality. Embryo shape at seed maturity is globular-elongate. Other mutants convert the floral meristems to an indeterminate state, others yet show defects in ovule development. mRNA is expressed in all shoot tissues. DCL1 is able to produce miRNAs and siRNAs. The mRNA i…						protein_coding	polv_responsive	4dpi	-0.339323	0.108859	0.00783394
AT1G01050	PPA1	1	31170	33171	-	Encodes a soluble protein with inorganic pyrophosphatase activity that is highly specific for Mg-inorganic pyrophosphate.						protein_coding	WT2_responsive	4dpi	-0.245369	0.10334	0.0355114
AT1G01060	LHY	1	33365	37871	-	LHY encodes a myb-related putative transcription factor involved in circadian rhythm along with another myb transcription factor CCA1						protein_coding	WT1_responsive	4dpi	-3.17542	0.308869	7.79982e-24
AT1G01060	LHY	1	33365	37871	-	LHY encodes a myb-related putative transcription factor involved in circadian rhythm along with another myb transcription factor CCA1						protein_coding	WT1_responsive	7dpi	-0.398277	0.120957	0.00382352
AT1G01060	LHY	1	33365	37871	-	LHY encodes a myb-related putative transcription factor involved in circadian rhythm along with another myb transcription factor CCA1						protein_coding	polv_primed_mock	7dpi	-0.765052	0.16781	3.17267e-05
AT1G01060	LHY	1	33365	37871	-	LHY encodes a myb-related putative transcription factor involved in circadian rhythm along with another myb transcription factor CCA1						protein_coding	WT2_responsive	4dpi	-4.07309	0.167748	3.80512e-128
AT1G01060	LHY	1	33365	37871	-	LHY encodes a myb-related putative transcription factor involved in circadian rhythm along with another myb transcription factor CCA1						protein_coding	polv_responsive	4dpi	-3.70015	0.419092	4.14884e-18
AT1G01060	LHY	1	33365	37871	-	LHY encodes a myb-related putative transcription factor involved in circadian rhythm along with another myb transcription factor CCA1						protein_coding	WT2_responsive	7dpi	-1.35821	0.126844	7.32337e-26
AT1G01060	LHY	1	33365	37871	-	LHY encodes a myb-related putative transcription factor involved in circadian rhythm along with another myb transcription factor CCA1						protein_coding	jmj14_primed_mock	4dpi	1.05031	0.105801	1.12147e-21
AT1G01060	LHY	1	33365	37871	-	LHY encodes a myb-related putative transcription factor involved in circadian rhythm along with another myb transcription factor CCA1						protein_coding	jmj14_primed_infected	4dpi	2.54516	0.203269	8.10551e-35
AT1G01060	LHY	1	33365	37871	-	LHY encodes a myb-related putative transcription factor involved in circadian rhythm along with another myb transcription factor CCA1						protein_coding	jmj14_responsive	4dpi	-2.57551	0.124771	1.76914e-92
AT1G01060	LHY	1	33365	37871	-	LHY encodes a myb-related putative transcription factor involved in circadian rhythm along with another myb transcription factor CCA1						protein_coding	jmj14_responsive	7dpi	-1.46248	0.104117	9.30246e-44
AT1G01070	UMAMIT28	1	38444	41017	-	Encodes a plasma membrane-localized amino acid transporter likely involved in amino acid export in the developing seed.						protein_coding	WT1_responsive	4dpi	-2.31162	0.487569	1.77056e-06
AT1G01070	UMAMIT28	1	38444	41017	-	Encodes a plasma membrane-localized amino acid transporter likely involved in amino acid export in the developing seed.						protein_coding	polv_responsive	4dpi	-1.03644	0.302378	0.000641244
AT1G01070	UMAMIT28	1	38444	41017	-	Encodes a plasma membrane-localized amino acid transporter likely involved in amino acid export in the developing seed.						protein_coding	jmj14_responsive	4dpi	-1.21664	0.229128	1.61746e-07
AT1G01070	UMAMIT28	1	38444	41017	-	Encodes a plasma membrane-localized amino acid transporter likely involved in amino acid export in the developing seed.						protein_coding	jmj14_primed_infected	4dpi	-0.622089	0.241883	0.00849694
AT1G01070	UMAMIT28	1	38444	41017	-	Encodes a plasma membrane-localized amino acid transporter likely involved in amino acid export in the developing seed.						protein_coding	polv_primed_infected	4dpi	1.19518	0.540981	0.0133485
AT1G01070	UMAMIT28	1	38444	41017	-	Encodes a plasma membrane-localized amino acid transporter likely involved in amino acid export in the developing seed.						protein_coding	jmj14_primed_mock	4dpi	0.853034	0.236876	0.000495709
AT1G01080	AT1G01080	1	44970	47059	-	RNA-binding (RRM/RBD/RNP motifs) family protein;(source:Araport11)						protein_coding	WT2_responsive	7dpi	-0.41405	0.125322	0.00231292
AT1G01080	AT1G01080	1	44970	47059	-	RNA-binding (RRM/RBD/RNP motifs) family protein;(source:Araport11)						protein_coding	WT1_responsive	4dpi	-0.536489	0.195177	0.0130031
AT1G01080	AT1G01080	1	44970	47059	-	RNA-binding (RRM/RBD/RNP motifs) family protein;(source:Araport11)						protein_coding	WT1_responsive	7dpi	-0.63926	0.175995	0.000706569
AT1G01080	AT1G01080	1	44970	47059	-	RNA-binding (RRM/RBD/RNP motifs) family protein;(source:Araport11)						protein_coding	jmj14_responsive	7dpi	-0.56209	0.0979559	3.55535e-08
AT1G01090	PDH-E1-ALPHA	1	47234	49304	-	pyruvate dehydrogenase E1 alpha subunit						protein_coding	WT2_responsive	4dpi	-0.271756	0.0825302	0.0027196
AT1G01090	PDH-E1-ALPHA	1	47234	49304	-	pyruvate dehydrogenase E1 alpha subunit						protein_coding	jmj14_responsive	7dpi	-0.309608	0.0808598	0.000434477
AT1G01090	PDH-E1-ALPHA	1	47234	49304	-	pyruvate dehydrogenase E1 alpha subunit						protein_coding	WT2_responsive	7dpi	-0.260176	0.1015	0.0249869
AT1G01090	PDH-E1-ALPHA	1	47234	49304	-	pyruvate dehydrogenase E1 alpha subunit						protein_coding	WT1_responsive	7dpi	-0.408682	0.133783	0.00713225
AT1G01100	RPP1A	1	49909	51210	-	60S acidic ribosomal protein family;(source:Araport11)						protein_coding	WT2_responsive	4dpi	-0.261232	0.0880139	0.00740722
AT1G01100	RPP1A	1	49909	51210	-	60S acidic ribosomal protein family;(source:Araport11)						protein_coding	WT1_responsive	7dpi	-0.267666	0.100971	0.0277341
AT1G01110	IQD18	1	51953	54756	+	IQ-domain 18;(source:Araport11)						protein_coding	WT2_responsive	4dpi	-0.87321	0.27441	0.00110168
AT1G01110	IQD18	1	51953	54756	+	IQ-domain 18;(source:Araport11)						protein_coding	polv_primed_mock	7dpi	0.768874	0.326727	0.0204342
AT1G01120	KCS1	1	57164	59215	-	Encodes a condensing enzyme KCS1 (3-ketoacyl-CoA synthase 1) which is involved in the critical fatty acid elongation process in wax biosynthesis.						protein_coding	jmj14_primed_mock	4dpi	0.357705	0.103701	0.00225735
AT1G01120	KCS1	1	57164	59215	-	Encodes a condensing enzyme KCS1 (3-ketoacyl-CoA synthase 1) which is involved in the critical fatty acid elongation process in wax biosynthesis.						protein_coding	WT1_responsive	7dpi	-0.985287	0.3423	0.00307514
AT1G01120	KCS1	1	57164	59215	-	Encodes a condensing enzyme KCS1 (3-ketoacyl-CoA synthase 1) which is involved in the critical fatty acid elongation process in wax biosynthesis.						protein_coding	WT2_responsive	4dpi	-0.337816	0.101564	0.00221265
AT1G01120	KCS1	1	57164	59215	-	Encodes a condensing enzyme KCS1 (3-ketoacyl-CoA synthase 1) which is involved in the critical fatty acid elongation process in wax biosynthesis.						protein_coding	polv_primed_mock	7dpi	-1.74048	0.412495	4.71622e-05
AT1G01120	KCS1	1	57164	59215	-	Encodes a condensing enzyme KCS1 (3-ketoacyl-CoA synthase 1) which is involved in the critical fatty acid elongation process in wax biosynthesis.						protein_coding	WT1_responsive	4dpi	-0.758555	0.205616	0.000531274
AT1G01120	KCS1	1	57164	59215	-	Encodes a condensing enzyme KCS1 (3-ketoacyl-CoA synthase 1) which is involved in the critical fatty acid elongation process in wax biosynthesis.						protein_coding	polv_primed_infected	7dpi	-1.1465	0.205328	1.38659e-07
AT1G01120	KCS1	1	57164	59215	-	Encodes a condensing enzyme KCS1 (3-ketoacyl-CoA synthase 1) which is involved in the critical fatty acid elongation process in wax biosynthesis.						protein_coding	jmj14_responsive	4dpi	-1.02064	0.141697	2.10629e-12
AT1G01120	KCS1	1	57164	59215	-	Encodes a condensing enzyme KCS1 (3-ketoacyl-CoA synthase 1) which is involved in the critical fatty acid elongation process in wax biosynthesis.						protein_coding	polv_primed_mock	4dpi	-0.376532	0.131922	0.0199583
AT1G01130	AT1G01130	1	61905	63811	-	CBL-interacting Serine/Threonine-kinase;(source:Araport11)						protein_coding	jmj14_responsive	4dpi	-1.95538	0.350358	2.64433e-08
AT1G01130	AT1G01130	1	61905	63811	-	CBL-interacting Serine/Threonine-kinase;(source:Araport11)						protein_coding	WT1_responsive	4dpi	0.795018	0.314884	0.0146889
AT1G01130	AT1G01130	1	61905	63811	-	CBL-interacting Serine/Threonine-kinase;(source:Araport11)						protein_coding	WT1_responsive	7dpi	-1.075	0.467212	0.00978356
AT1G01130	AT1G01130	1	61905	63811	-	CBL-interacting Serine/Threonine-kinase;(source:Araport11)						protein_coding	WT2_responsive	7dpi	-1.74295	0.241883	1.05617e-12
AT1G01130	AT1G01130	1	61905	63811	-	CBL-interacting Serine/Threonine-kinase;(source:Araport11)						protein_coding	polv_responsive	4dpi	1.24727	0.261932	2.72422e-06
AT1G01130	AT1G01130	1	61905	63811	-	CBL-interacting Serine/Threonine-kinase;(source:Araport11)						protein_coding	jmj14_responsive	7dpi	-2.30919	0.620575	5.4125e-05
AT1G01130	AT1G01130	1	61905	63811	-	CBL-interacting Serine/Threonine-kinase;(source:Araport11)						protein_coding	jmj14_primed_mock	4dpi	1.07972	0.33928	0.00149468
AT1G01140	CIPK9	1	64166	67774	-	Encodes a CBL-interacting protein kinase with similarity to SOS2						protein_coding	jmj14_responsive	7dpi	-0.370433	0.107212	0.00145014
AT1G01140	CIPK9	1	64166	67774	-	Encodes a CBL-interacting protein kinase with similarity to SOS2						protein_coding	jmj14_primed_infected	4dpi	0.248091	0.0782753	0.00569309
AT1G01140	CIPK9	1	64166	67774	-	Encodes a CBL-interacting protein kinase with similarity to SOS2						protein_coding	WT2_responsive	4dpi	-0.274602	0.0768062	0.00113712
AT1G01140	CIPK9	1	64166	67774	-	Encodes a CBL-interacting protein kinase with similarity to SOS2						protein_coding	WT1_responsive	4dpi	0.415912	0.178779	0.0427944
AT1G01140	CIPK9	1	64166	67774	-	Encodes a CBL-interacting protein kinase with similarity to SOS2						protein_coding	polv_primed_infected	4dpi	0.577305	0.160284	0.00104304
AT1G01140	CIPK9	1	64166	67774	-	Encodes a CBL-interacting protein kinase with similarity to SOS2						protein_coding	polv_responsive	4dpi	1.03858	0.145391	3.36798e-12
AT1G01170	ATOZI1	1	73931	74737	-	ozone-responsive stress-like protein (DUF1138);(source:Araport11)						protein_coding	WT2_responsive	7dpi	-0.253036	0.1061	0.0387936
AT1G01170	ATOZI1	1	73931	74737	-	ozone-responsive stress-like protein (DUF1138);(source:Araport11)						protein_coding	WT1_responsive	7dpi	-0.324243	0.117588	0.0188266
AT1G01170	ATOZI1	1	73931	74737	-	ozone-responsive stress-like protein (DUF1138);(source:Araport11)						protein_coding	WT2_responsive	4dpi	-0.328965	0.0961412	0.00163049
AT1G01170	ATOZI1	1	73931	74737	-	ozone-responsive stress-like protein (DUF1138);(source:Araport11)						protein_coding	jmj14_responsive	7dpi	-0.395565	0.0907207	4.52484e-05
AT1G01180	AT1G01180	1	75390	76845	+	S-adenosyl-L-methionine-dependent methyltransferases superfamily protein;(source:Araport11)						protein_coding	polv_primed_infected	7dpi	0.838506	0.222198	0.000352599
AT1G01180	AT1G01180	1	75390	76845	+	S-adenosyl-L-methionine-dependent methyltransferases superfamily protein;(source:Araport11)						protein_coding	polv_primed_mock	7dpi	0.767178	0.288422	0.0109074
AT1G01180	AT1G01180	1	75390	76845	+	S-adenosyl-L-methionine-dependent methyltransferases superfamily protein;(source:Araport11)						protein_coding	polv_responsive	4dpi	-0.477893	0.190425	0.0260899
AT1G01180	AT1G01180	1	75390	76845	+	S-adenosyl-L-methionine-dependent methyltransferases superfamily protein;(source:Araport11)						protein_coding	polv_primed_infected	4dpi	-0.789327	0.239947	0.00182924
AT1G01190	CYP78A8	1	83045	84946	-	member of CYP78A						protein_coding	WT2_responsive	4dpi	-1.07815	0.301331	0.00021808
AT1G01190	CYP78A8	1	83045	84946	-	member of CYP78A						protein_coding	jmj14_primed_infected	4dpi	1.09827	0.30458	0.000204031
AT1G01190	CYP78A8	1	83045	84946	-	member of CYP78A						protein_coding	polv_responsive	7dpi	-0.0642938	0.125423	0.0354257
AT1G01190	CYP78A8	1	83045	84946	-	member of CYP78A						protein_coding	WT2_responsive	7dpi	-1.13246	0.485353	0.00694231
AT1G01190	CYP78A8	1	83045	84946	-	member of CYP78A						protein_coding	polv_responsive	4dpi	-0.851332	0.388761	0.0199495
AT1G01190	CYP78A8	1	83045	84946	-	member of CYP78A						protein_coding	jmj14_responsive	7dpi	-1.67601	0.421204	3.1395e-05
AT1G01190	CYP78A8	1	83045	84946	-	member of CYP78A						protein_coding	WT1_responsive	4dpi	-1.39128	0.424942	0.00080749
AT1G01200	RABA3	1	86486	88409	-	RAB GTPase homolog A3;(source:Araport11)						protein_coding	WT2_responsive	4dpi	-1.25554	0.398211	0.000690205
AT1G01200	RABA3	1	86486	88409	-	RAB GTPase homolog A3;(source:Araport11)						protein_coding	polv_primed_infected	4dpi	2.38151	0.750205	0.000745327
AT1G01200	RABA3	1	86486	88409	-	RAB GTPase homolog A3;(source:Araport11)						protein_coding	WT2_responsive	7dpi	-0.784704	0.368826	0.0186807
AT1G01200	RABA3	1	86486	88409	-	RAB GTPase homolog A3;(source:Araport11)						protein_coding	WT1_responsive	4dpi	-3.04271	0.706094	1.07908e-05
AT1G01220	FKGP	1	91342	95681	+	Encodes a bifunctional enzyme that has both L-fucokinase and GDP-L-fucose pyrophosphorylase activities. It catalyzes the two steps of the L-fucose salvage pathway for the generation of activated GDP-L-fucose. This pathway seems to be of minor importance for cell wall polysaccharide biosynthesis compared to the de novo GDP-L-fucose biosynthesis pathway in Arabidopsis.						protein_coding	WT1_responsive	4dpi	-0.452046	0.171938	0.020012
AT1G01225	AT1G01225	1	95935	97407	+	NC domain-containing protein-like protein;(source:Araport11)						protein_coding	WT1_responsive	4dpi	-1.22302	0.35099	0.000514419
AT1G01225	AT1G01225	1	95935	97407	+	NC domain-containing protein-like protein;(source:Araport11)						protein_coding	WT2_responsive	4dpi	-0.731646	0.275369	0.00643913
AT1G01240	F633.5	1	99865	101987	+	transmembrane protein;(source:Araport11)						protein_coding	polv_responsive	4dpi	-0.33028	0.121858	0.0240406
AT1G01240	F633.5	1	99865	101987	+	transmembrane protein;(source:Araport11)						protein_coding	jmj14_primed_infected	7dpi	-0.283322	0.105393	0.0225965
AT1G01240	F633.5	1	99865	101987	+	transmembrane protein;(source:Araport11)						protein_coding	jmj14_responsive	7dpi	-0.328763	0.142393	0.0381704
AT1G01240	F633.5	1	99865	101987	+	transmembrane protein;(source:Araport11)						protein_coding	WT2_responsive	7dpi	-0.262822	0.1094	0.0366624
AT1G01250	ERF023	1	104440	105330	-	encodes a member of the DREB subfamily A-4 of ERF/AP2 transcription factor family. The protein contains one AP2 domain. There are 17 members in this subfamily including TINY.						protein_coding	WT2_responsive	7dpi	-1.22967	0.190822	2.16612e-10
AT1G01250	ERF023	1	104440	105330	-	encodes a member of the DREB subfamily A-4 of ERF/AP2 transcription factor family. The protein contains one AP2 domain. There are 17 members in this subfamily including TINY.						protein_coding	jmj14_responsive	7dpi	-1.08557	0.21657	5.70931e-07
AT1G01250	ERF023	1	104440	105330	-	encodes a member of the DREB subfamily A-4 of ERF/AP2 transcription factor family. The protein contains one AP2 domain. There are 17 members in this subfamily including TINY.						protein_coding	WT1_responsive	4dpi	-1.68904	0.701987	0.00552868
AT1G01250	ERF023	1	104440	105330	-	encodes a member of the DREB subfamily A-4 of ERF/AP2 transcription factor family. The protein contains one AP2 domain. There are 17 members in this subfamily including TINY.						protein_coding	jmj14_primed_mock	7dpi	-0.42477	0.192202	0.0394777
AT1G01250	ERF023	1	104440	105330	-	encodes a member of the DREB subfamily A-4 of ERF/AP2 transcription factor family. The protein contains one AP2 domain. There are 17 members in this subfamily including TINY.						protein_coding	polv_primed_infected	7dpi	-1.47879	0.460879	0.00121538
AT1G01250	ERF023	1	104440	105330	-	encodes a member of the DREB subfamily A-4 of ERF/AP2 transcription factor family. The protein contains one AP2 domain. There are 17 members in this subfamily including TINY.						protein_coding	polv_primed_infected	4dpi	1.19931	0.873844	0.0391557
AT1G01260	BHLH13	1	108946	111699	+	bHLH13 interacts with JAZ proteins, and functions redundantly with bHLH3, bHLH14 and bHLH17 to negatively regulate jasmonate responses.						protein_coding	polv_primed_infected	4dpi	-0.747645	0.21526	0.00113558
AT1G01260	BHLH13	1	108946	111699	+	bHLH13 interacts with JAZ proteins, and functions redundantly with bHLH3, bHLH14 and bHLH17 to negatively regulate jasmonate responses.						protein_coding	WT1_responsive	4dpi	0.784298	0.206868	0.000361267
AT1G01300	APF2	1	116784	118845	+	Eukaryotic aspartyl protease family protein;(source:Araport11)						protein_coding	jmj14_responsive	7dpi	0.919835	0.110106	2.8095e-16
AT1G01300	APF2	1	116784	118845	+	Eukaryotic aspartyl protease family protein;(source:Araport11)						protein_coding	WT2_responsive	7dpi	0.669993	0.0998133	9.76953e-11
AT1G01300	APF2	1	116784	118845	+	Eukaryotic aspartyl protease family protein;(source:Araport11)						protein_coding	jmj14_responsive	4dpi	1.01775	0.13808	6.71579e-13
AT1G01300	APF2	1	116784	118845	+	Eukaryotic aspartyl protease family protein;(source:Araport11)						protein_coding	WT1_responsive	4dpi	0.759809	0.185989	0.000126645
AT1G01300	APF2	1	116784	118845	+	Eukaryotic aspartyl protease family protein;(source:Araport11)						protein_coding	jmj14_primed_infected	4dpi	0.724519	0.0943249	1.02397e-13
AT1G01300	APF2	1	116784	118845	+	Eukaryotic aspartyl protease family protein;(source:Araport11)						protein_coding	WT1_responsive	7dpi	-0.419155	0.149919	0.0133293
AT1G01300	APF2	1	116784	118845	+	Eukaryotic aspartyl protease family protein;(source:Araport11)						protein_coding	polv_primed_infected	4dpi	-0.648701	0.188321	0.00150249
AT1G01320	F6F3.12	1	121067	130577	-	Encodes REDUCED CHLOROPLAST COVERAGE 1 (REC1). Located in the nucleus and cytosol. Contributes to establishing the size of the chloroplast compartment.						protein_coding	jmj14_responsive	7dpi	-0.719414	0.110773	2.78425e-10
AT1G01320	F6F3.12	1	121067	130577	-	Encodes REDUCED CHLOROPLAST COVERAGE 1 (REC1). Located in the nucleus and cytosol. Contributes to establishing the size of the chloroplast compartment.						protein_coding	WT2_responsive	4dpi	-0.236987	0.07255	0.00311563
AT1G01320	F6F3.12	1	121067	130577	-	Encodes REDUCED CHLOROPLAST COVERAGE 1 (REC1). Located in the nucleus and cytosol. Contributes to establishing the size of the chloroplast compartment.						protein_coding	jmj14_responsive	4dpi	-0.351693	0.087677	0.000279956
AT1G01320	F6F3.12	1	121067	130577	-	Encodes REDUCED CHLOROPLAST COVERAGE 1 (REC1). Located in the nucleus and cytosol. Contributes to establishing the size of the chloroplast compartment.						protein_coding	WT1_responsive	4dpi	-0.915697	0.2361	0.000199156
AT1G01320	F6F3.12	1	121067	130577	-	Encodes REDUCED CHLOROPLAST COVERAGE 1 (REC1). Located in the nucleus and cytosol. Contributes to establishing the size of the chloroplast compartment.						protein_coding	WT2_responsive	7dpi	-0.538069	0.104263	9.37086e-07
AT1G01320	F6F3.12	1	121067	130577	-	Encodes REDUCED CHLOROPLAST COVERAGE 1 (REC1). Located in the nucleus and cytosol. Contributes to establishing the size of the chloroplast compartment.						protein_coding	polv_primed_infected	4dpi	1.08271	0.235809	9.79226e-06
AT1G01340	AT1G01340	1	132125	135948	-	member of Cyclic nucleotide gated channel family						protein_coding	WT2_responsive	4dpi	2.08837	0.169339	2.56072e-34
AT1G01340	AT1G01340	1	132125	135948	-	member of Cyclic nucleotide gated channel family						protein_coding	polv_primed_infected	7dpi	1.12393	0.189501	2.3764e-08
AT1G01340	AT1G01340	1	132125	135948	-	member of Cyclic nucleotide gated channel family						protein_coding	WT1_responsive	4dpi	2.94403	0.373776	8.74756e-15
AT1G01340	AT1G01340	1	132125	135948	-	member of Cyclic nucleotide gated channel family						protein_coding	polv_primed_infected	4dpi	-2.58501	0.349535	5.96763e-13
AT1G01340	AT1G01340	1	132125	135948	-	member of Cyclic nucleotide gated channel family						protein_coding	jmj14_responsive	4dpi	2.14489	0.148776	1.12829e-45
AT1G01340	AT1G01340	1	132125	135948	-	member of Cyclic nucleotide gated channel family						protein_coding	jmj14_responsive	7dpi	2.35467	0.149501	7.02601e-55
AT1G01340	AT1G01340	1	132125	135948	-	member of Cyclic nucleotide gated channel family						protein_coding	polv_primed_mock	7dpi	1.18257	0.28066	6.93504e-05
AT1G01340	AT1G01340	1	132125	135948	-	member of Cyclic nucleotide gated channel family						protein_coding	WT2_responsive	7dpi	2.08673	0.148416	1.0943e-43
AT1G01350	F6F3.14	1	136090	138162	+	Zinc finger (CCCH-type/C3HC4-type RING finger) family protein;(source:Araport11)						protein_coding	WT1_responsive	4dpi	0.689158	0.16849	0.000139764
AT1G01350	F6F3.14	1	136090	138162	+	Zinc finger (CCCH-type/C3HC4-type RING finger) family protein;(source:Araport11)						protein_coding	polv_primed_infected	4dpi	-0.718986	0.172716	0.000109859
AT1G01360	PYL9	1	141870	143261	+	Encodes RCAR1 (regulatory components of ABA receptor). Interacts with and regulates the type 2C protein phosphatases (PP2Cs) ABI1 and ABI2. Functions as abscisic acid sensor. The mRNA is cell-to-cell mobile.						protein_coding	WT2_responsive	7dpi	-0.491843	0.120711	0.000129059
AT1G01360	PYL9	1	141870	143261	+	Encodes RCAR1 (regulatory components of ABA receptor). Interacts with and regulates the type 2C protein phosphatases (PP2Cs) ABI1 and ABI2. Functions as abscisic acid sensor. The mRNA is cell-to-cell mobile.						protein_coding	jmj14_responsive	7dpi	-0.29343	0.122001	0.0325719
AT1G01390	UGT72B2	1	148013	149848	-	UDP-Glycosyltransferase superfamily protein;(source:Araport11)						protein_coding	jmj14_primed_mock	4dpi	0.75769	0.179931	6.38511e-05
AT1G01390	UGT72B2	1	148013	149848	-	UDP-Glycosyltransferase superfamily protein;(source:Araport11)						protein_coding	jmj14_primed_infected	4dpi	0.46112	0.201006	0.0257935
AT1G01390	UGT72B2	1	148013	149848	-	UDP-Glycosyltransferase superfamily protein;(source:Araport11)						protein_coding	WT2_responsive	7dpi	-0.518643	0.201457	0.0136546
AT1G01390	UGT72B2	1	148013	149848	-	UDP-Glycosyltransferase superfamily protein;(source:Araport11)						protein_coding	jmj14_responsive	7dpi	-0.61628	0.186266	0.00132646
AT1G01420	UGT72B3	1	154367	156178	-	UDP-glucosyl transferase 72B3;(source:Araport11)						protein_coding	WT1_responsive	4dpi	-0.640363	0.305453	0.047886
AT1G01420	UGT72B3	1	154367	156178	-	UDP-glucosyl transferase 72B3;(source:Araport11)						protein_coding	jmj14_primed_infected	4dpi	-0.402025	0.172899	0.0296504
AT1G01420	UGT72B3	1	154367	156178	-	UDP-glucosyl transferase 72B3;(source:Araport11)						protein_coding	jmj14_primed_mock	7dpi	-0.457416	0.182626	0.0209969
AT1G01420	UGT72B3	1	154367	156178	-	UDP-glucosyl transferase 72B3;(source:Araport11)						protein_coding	WT2_responsive	7dpi	-0.372322	0.157829	0.0325135
AT1G01430	TBL25	1	156477	158823	-	Encodes a member of the TBL (TRICHOME BIREFRINGENCE-LIKE) gene family containing a plant-specific DUF231 (domain of unknown function) domain. TBL gene family has 46 members, two of which (TBR/AT5G06700 and TBL3/AT5G01360) have been shown to be involved in the synthesis and deposition of secondary wall cellulose, presumably by influencing the esterification state of pectic polymers. A nomenclature…						protein_coding	jmj14_responsive	7dpi	-0.611792	0.106387	2.97296e-08
AT1G01430	TBL25	1	156477	158823	-	Encodes a member of the TBL (TRICHOME BIREFRINGENCE-LIKE) gene family containing a plant-specific DUF231 (domain of unknown function) domain. TBL gene family has 46 members, two of which (TBR/AT5G06700 and TBL3/AT5G01360) have been shown to be involved in the synthesis and deposition of secondary wall cellulose, presumably by influencing the esterification state of pectic polymers. A nomenclature…						protein_coding	WT2_responsive	7dpi	-0.74601	0.15899	5.36467e-06
AT1G01430	TBL25	1	156477	158823	-	Encodes a member of the TBL (TRICHOME BIREFRINGENCE-LIKE) gene family containing a plant-specific DUF231 (domain of unknown function) domain. TBL gene family has 46 members, two of which (TBR/AT5G06700 and TBL3/AT5G01360) have been shown to be involved in the synthesis and deposition of secondary wall cellulose, presumably by influencing the esterification state of pectic polymers. A nomenclature…						protein_coding	WT2_responsive	4dpi	-0.240331	0.105166	0.0438996
AT1G01440	AT1G01440	1	159628	162953	-	hypothetical protein (DUF3133);(source:Araport11)						protein_coding	WT2_responsive	4dpi	0.272789	0.107477	0.0231924
AT1G01448	AT1G01448	1	163419	166239	+	Potential natural antisense gene, locus overlaps with AT1G01450						antisense_long_noncoding_rna	polv_primed_infected	4dpi	-0.779946	0.220784	0.000873952
AT1G01448	AT1G01448	1	163419	166239	+	Potential natural antisense gene, locus overlaps with AT1G01450						antisense_long_noncoding_rna	WT1_responsive	4dpi	0.743401	0.219594	0.00151218
AT1G01470	LEA14	1	171525	172948	-	Encodes late-embryogenesis abundant protein whose mRNA levels are induced in response to wounding and light stress. Might be involved in protection against desiccation.						protein_coding	jmj14_primed_infected	4dpi	-0.854331	0.0792328	6.21338e-26
AT1G01470	LEA14	1	171525	172948	-	Encodes late-embryogenesis abundant protein whose mRNA levels are induced in response to wounding and light stress. Might be involved in protection against desiccation.						protein_coding	WT2_responsive	4dpi	0.976413	0.0842288	4.18063e-30
AT1G01470	LEA14	1	171525	172948	-	Encodes late-embryogenesis abundant protein whose mRNA levels are induced in response to wounding and light stress. Might be involved in protection against desiccation.						protein_coding	WT1_responsive	4dpi	1.39683	0.214062	2.08079e-10
AT1G01470	LEA14	1	171525	172948	-	Encodes late-embryogenesis abundant protein whose mRNA levels are induced in response to wounding and light stress. Might be involved in protection against desiccation.						protein_coding	polv_responsive	4dpi	1.50001	0.192814	2.05344e-14
AT1G01470	LEA14	1	171525	172948	-	Encodes late-embryogenesis abundant protein whose mRNA levels are induced in response to wounding and light stress. Might be involved in protection against desiccation.						protein_coding	jmj14_primed_mock	4dpi	0.498255	0.138991	0.00089979
AT1G01470	LEA14	1	171525	172948	-	Encodes late-embryogenesis abundant protein whose mRNA levels are induced in response to wounding and light stress. Might be involved in protection against desiccation.						protein_coding	jmj14_responsive	4dpi	-0.409968	0.127843	0.0036723
AT1G01480	ACS2	1	175706	178406	+	a member of the 1-aminocyclopropane-1-carboxylate (ACC) synthase (S-adenosyl-L-methionine methylthioadenosine-lyase, EC 4.4.1.14) gene family, isolated from a flower-specific cDNA library.						protein_coding	WT2_responsive	4dpi	1.69491	1.17967	0.0195538
AT1G01480	ACS2	1	175706	178406	+	a member of the 1-aminocyclopropane-1-carboxylate (ACC) synthase (S-adenosyl-L-methionine methylthioadenosine-lyase, EC 4.4.1.14) gene family, isolated from a flower-specific cDNA library.						protein_coding	polv_primed_mock	7dpi	3.18091	1.45927	0.0171406
AT1G01480	ACS2	1	175706	178406	+	a member of the 1-aminocyclopropane-1-carboxylate (ACC) synthase (S-adenosyl-L-methionine methylthioadenosine-lyase, EC 4.4.1.14) gene family, isolated from a flower-specific cDNA library.						protein_coding	WT1_responsive	7dpi	3.75084	1.18833	0.00215586
AT1G01490	AT1G01490	1	180017	182749	-	Heavy metal transport/detoxification superfamily protein;(source:Araport11)						protein_coding	jmj14_responsive	4dpi	-0.350042	0.0979929	0.00135603
AT1G01490	AT1G01490	1	180017	182749	-	Heavy metal transport/detoxification superfamily protein;(source:Araport11)						protein_coding	jmj14_primed_mock	4dpi	0.356765	0.099308	0.00144627
AT1G01490	AT1G01490	1	180017	182749	-	Heavy metal transport/detoxification superfamily protein;(source:Araport11)						protein_coding	WT1_responsive	7dpi	-0.38941	0.151583	0.0248789
AT1G01490	AT1G01490	1	180017	182749	-	Heavy metal transport/detoxification superfamily protein;(source:Araport11)						protein_coding	WT2_responsive	4dpi	-0.395395	0.0811956	4.31272e-06
AT1G01490	AT1G01490	1	180017	182749	-	Heavy metal transport/detoxification superfamily protein;(source:Araport11)						protein_coding	polv_primed_infected	4dpi	-0.936154	0.148328	2.1409e-09
AT1G01490	AT1G01490	1	180017	182749	-	Heavy metal transport/detoxification superfamily protein;(source:Araport11)						protein_coding	WT2_responsive	7dpi	-0.39058	0.0935486	0.000110411
AT1G01490	AT1G01490	1	180017	182749	-	Heavy metal transport/detoxification superfamily protein;(source:Araport11)						protein_coding	jmj14_primed_infected	4dpi	0.42065	0.0780149	4.12875e-07
AT1G01490	AT1G01490	1	180017	182749	-	Heavy metal transport/detoxification superfamily protein;(source:Araport11)						protein_coding	WT1_responsive	4dpi	0.381423	0.152076	0.0296041
AT1G01490	AT1G01490	1	180017	182749	-	Heavy metal transport/detoxification superfamily protein;(source:Araport11)						protein_coding	jmj14_responsive	7dpi	-0.545858	0.0802838	5.80995e-11
AT1G01500	F22L4.17	1	185033	187135	+	Erythronate-4-phosphate dehydrogenase family protein;(source:Araport11)						protein_coding	WT2_responsive	4dpi	0.401344	0.109164	0.000605134
AT1G01500	F22L4.17	1	185033	187135	+	Erythronate-4-phosphate dehydrogenase family protein;(source:Araport11)						protein_coding	WT2_responsive	7dpi	0.326344	0.122875	0.01785
AT1G01500	F22L4.17	1	185033	187135	+	Erythronate-4-phosphate dehydrogenase family protein;(source:Araport11)						protein_coding	polv_primed_infected	4dpi	-0.376682	0.159751	0.0433065
AT1G01500	F22L4.17	1	185033	187135	+	Erythronate-4-phosphate dehydrogenase family protein;(source:Araport11)						protein_coding	polv_primed_mock	7dpi	0.790051	0.233372	0.00171224
AT1G01500	F22L4.17	1	185033	187135	+	Erythronate-4-phosphate dehydrogenase family protein;(source:Araport11)						protein_coding	polv_responsive	4dpi	-0.326551	0.123462	0.0284566
AT1G01500	F22L4.17	1	185033	187135	+	Erythronate-4-phosphate dehydrogenase family protein;(source:Araport11)						protein_coding	jmj14_responsive	4dpi	0.425444	0.124611	0.0018705
AT1G01500	F22L4.17	1	185033	187135	+	Erythronate-4-phosphate dehydrogenase family protein;(source:Araport11)						protein_coding	WT1_responsive	7dpi	0.461359	0.167877	0.0135543
AT1G01510	AN	1	187144	190231	+	Encodes a homolog of human CtBP. Mutant has longer and thicker leaves than wild type. Involved in controlling polar cell expansion in the leaf width direction. It has been shown to localize to cytosolic stress granules and is involved in their formation.						protein_coding	WT2_responsive	4dpi	-0.257703	0.107105	0.0325728
AT1G01520	RVE3	1	190408	192436	+	RVE3 is one of eleven homologous MYB-like transcription factors in Arabidopsis and a member of the RVE8 clade. Plays a minor role in clock regulation.						protein_coding	WT2_responsive	7dpi	-1.52124	0.355696	1.21789e-05
AT1G01520	RVE3	1	190408	192436	+	RVE3 is one of eleven homologous MYB-like transcription factors in Arabidopsis and a member of the RVE8 clade. Plays a minor role in clock regulation.						protein_coding	jmj14_responsive	7dpi	-1.62431	0.387634	1.38276e-05
AT1G01520	RVE3	1	190408	192436	+	RVE3 is one of eleven homologous MYB-like transcription factors in Arabidopsis and a member of the RVE8 clade. Plays a minor role in clock regulation.						protein_coding	WT2_responsive	4dpi	-1.17865	0.518182	0.00706682
AT1G01520	RVE3	1	190408	192436	+	RVE3 is one of eleven homologous MYB-like transcription factors in Arabidopsis and a member of the RVE8 clade. Plays a minor role in clock regulation.						protein_coding	polv_primed_mock	7dpi	-1.63304	0.718724	0.0104594
AT1G01520	RVE3	1	190408	192436	+	RVE3 is one of eleven homologous MYB-like transcription factors in Arabidopsis and a member of the RVE8 clade. Plays a minor role in clock regulation.						protein_coding	jmj14_responsive	4dpi	-1.97171	0.467907	1.80001e-05
AT1G01540	F22L4.8	1	195645	198787	+	Protein kinase superfamily protein;(source:Araport11)						protein_coding	polv_primed_mock	7dpi	-0.790915	0.23407	0.00169452
AT1G01540	F22L4.8	1	195645	198787	+	Protein kinase superfamily protein;(source:Araport11)						protein_coding	jmj14_responsive	4dpi	-0.621853	0.10352	9.18501e-09
AT1G01540	F22L4.8	1	195645	198787	+	Protein kinase superfamily protein;(source:Araport11)						protein_coding	WT1_responsive	7dpi	-0.814439	0.206968	0.000176751
AT1G01540	F22L4.8	1	195645	198787	+	Protein kinase superfamily protein;(source:Araport11)						protein_coding	WT2_responsive	4dpi	-0.46625	0.0936961	2.2497e-06
AT1G01540	F22L4.8	1	195645	198787	+	Protein kinase superfamily protein;(source:Araport11)						protein_coding	WT2_responsive	7dpi	-0.818128	0.124011	1.46257e-10
AT1G01540	F22L4.8	1	195645	198787	+	Protein kinase superfamily protein;(source:Araport11)						protein_coding	jmj14_responsive	7dpi	-0.721757	0.0953643	1.75804e-13
AT1G01550	BPS1	1	199527	201775	+	Encodes a protein with no functionally characterized domains that to prevent the synthesis of a novel substance that moves from the root to the shoot, where it modifies shoot growth by interfering with auxin signaling. Synthesis and delivery of this substance requires neither phloem nor endodermis.						protein_coding	polv_responsive	4dpi	0.320976	0.100784	0.0067845
AT1G01550	BPS1	1	199527	201775	+	Encodes a protein with no functionally characterized domains that to prevent the synthesis of a novel substance that moves from the root to the shoot, where it modifies shoot growth by interfering with auxin signaling. Synthesis and delivery of this substance requires neither phloem nor endodermis.						protein_coding	WT2_responsive	7dpi	0.299876	0.0973606	0.00581144
AT1G01550	BPS1	1	199527	201775	+	Encodes a protein with no functionally characterized domains that to prevent the synthesis of a novel substance that moves from the root to the shoot, where it modifies shoot growth by interfering with auxin signaling. Synthesis and delivery of this substance requires neither phloem nor endodermis.						protein_coding	WT1_responsive	4dpi	0.545248	0.149102	0.000855863
AT1G01560	MPK11	1	202103	204440	+	Member of MAP Kinase family. Flg22-induced activation is blocked by AvrRpt2.						protein_coding	polv_primed_infected	4dpi	0.832022	0.433712	0.0389094
AT1G01560	MPK11	1	202103	204440	+	Member of MAP Kinase family. Flg22-induced activation is blocked by AvrRpt2.						protein_coding	jmj14_responsive	4dpi	-1.07912	0.23739	6.44803e-06
AT1G01560	MPK11	1	202103	204440	+	Member of MAP Kinase family. Flg22-induced activation is blocked by AvrRpt2.						protein_coding	WT1_responsive	4dpi	1.81618	0.525577	0.000306622
AT1G01560	MPK11	1	202103	204440	+	Member of MAP Kinase family. Flg22-induced activation is blocked by AvrRpt2.						protein_coding	jmj14_primed_infected	4dpi	-1.3473	0.151179	2.2212e-18
AT1G01560	MPK11	1	202103	204440	+	Member of MAP Kinase family. Flg22-induced activation is blocked by AvrRpt2.						protein_coding	WT2_responsive	7dpi	-0.581714	0.15877	0.000467414
AT1G01560	MPK11	1	202103	204440	+	Member of MAP Kinase family. Flg22-induced activation is blocked by AvrRpt2.						protein_coding	polv_responsive	4dpi	2.82574	0.219477	5.22468e-37
AT1G01560	MPK11	1	202103	204440	+	Member of MAP Kinase family. Flg22-induced activation is blocked by AvrRpt2.						protein_coding	WT2_responsive	4dpi	1.24912	0.177496	3.41086e-12
AT1G01560	MPK11	1	202103	204440	+	Member of MAP Kinase family. Flg22-induced activation is blocked by AvrRpt2.						protein_coding	jmj14_responsive	7dpi	-1.20888	0.210178	1.02424e-08
AT1G01570	F22L4.11	1	204935	207642	+	transferring glycosyl group transferase (DUF604);(source:Araport11)						protein_coding	polv_responsive	4dpi	0.72338	0.347565	0.0328171
AT1G01580	FRO2	1	208995	213082	+	Encodes the low-iron-inducible ferric chelate reductase responsible for reduction of iron at the root surface. It is likely to be the major Fe(III) chelate reductase in Arabidopsis iron metabolism. Coordinately regulated with IRT1, the major transporter responsible for high-affinity iron uptake from the soil, at both transcriptional and posttranscriptional levels. Steady state mRNA levels are reg…						protein_coding	WT1_responsive	4dpi	-1.61024	0.672479	0.00657294
AT1G01590	FRO1	1	214150	217734	+	Encodes a ferric-chelate reductase that is expressed at extremely low levels in Fe deficiency-induced seedlings.						protein_coding	jmj14_primed_infected	7dpi	1.69115	0.720569	0.0113188
AT1G01590	FRO1	1	214150	217734	+	Encodes a ferric-chelate reductase that is expressed at extremely low levels in Fe deficiency-induced seedlings.						protein_coding	jmj14_primed_mock	7dpi	1.67399	0.576926	0.0032369
AT1G01590	FRO1	1	214150	217734	+	Encodes a ferric-chelate reductase that is expressed at extremely low levels in Fe deficiency-induced seedlings.						protein_coding	jmj14_primed_mock	4dpi	1.97884	0.695815	0.00324591
AT1G01600	CYP86A4	1	218834	221286	+	Encodes a member of the CYP86A subfamily of cytochrome p450 genes. Expressed significantly at highest level in mature stems and flowers.						protein_coding	WT2_responsive	4dpi	-1.56673	0.636891	0.00324004
AT1G01600	CYP86A4	1	218834	221286	+	Encodes a member of the CYP86A subfamily of cytochrome p450 genes. Expressed significantly at highest level in mature stems and flowers.						protein_coding	WT2_responsive	7dpi	-0.978924	0.44711	0.0114662
AT1G01610	GPAT4	1	221642	224351	-	bifunctional sn-glycerol-3-phosphate 2-O-acyltransferase/phosphatase. Involved in cutin assembly and is functionally redundant with GPAT8.						protein_coding	WT1_responsive	4dpi	-0.444767	0.179999	0.0295965
AT1G01620	PIP1-3	1	225665	227543	-	a member of the plasma membrane intrinsic protein subfamily PIP1. localizes to the plasma membrane and exhibits water transport activity in Xenopus oocyte. expressed ubiquitously and protein level decreases slightly during leaf development.						protein_coding	jmj14_primed_mock	7dpi	0.515257	0.147955	0.00136907
AT1G01620	PIP1-3	1	225665	227543	-	a member of the plasma membrane intrinsic protein subfamily PIP1. localizes to the plasma membrane and exhibits water transport activity in Xenopus oocyte. expressed ubiquitously and protein level decreases slightly during leaf development.						protein_coding	jmj14_primed_infected	7dpi	0.455352	0.138267	0.00241763
AT1G01620	PIP1-3	1	225665	227543	-	a member of the plasma membrane intrinsic protein subfamily PIP1. localizes to the plasma membrane and exhibits water transport activity in Xenopus oocyte. expressed ubiquitously and protein level decreases slightly during leaf development.						protein_coding	jmj14_primed_infected	4dpi	0.504186	0.0942325	3.97569e-07
AT1G01620	PIP1-3	1	225665	227543	-	a member of the plasma membrane intrinsic protein subfamily PIP1. localizes to the plasma membrane and exhibits water transport activity in Xenopus oocyte. expressed ubiquitously and protein level decreases slightly during leaf development.						protein_coding	WT2_responsive	7dpi	-0.9479	0.148914	5.06015e-10
AT1G01620	PIP1-3	1	225665	227543	-	a member of the plasma membrane intrinsic protein subfamily PIP1. localizes to the plasma membrane and exhibits water transport activity in Xenopus oocyte. expressed ubiquitously and protein level decreases slightly during leaf development.						protein_coding	jmj14_responsive	4dpi	-0.618727	0.0932922	2.05515e-10
AT1G01620	PIP1-3	1	225665	227543	-	a member of the plasma membrane intrinsic protein subfamily PIP1. localizes to the plasma membrane and exhibits water transport activity in Xenopus oocyte. expressed ubiquitously and protein level decreases slightly during leaf development.						protein_coding	jmj14_responsive	7dpi	-1.01424	0.139256	7.93679e-13
AT1G01620	PIP1-3	1	225665	227543	-	a member of the plasma membrane intrinsic protein subfamily PIP1. localizes to the plasma membrane and exhibits water transport activity in Xenopus oocyte. expressed ubiquitously and protein level decreases slightly during leaf development.						protein_coding	polv_primed_mock	7dpi	-1.01991	0.221854	1.7965e-05
AT1G01620	PIP1-3	1	225665	227543	-	a member of the plasma membrane intrinsic protein subfamily PIP1. localizes to the plasma membrane and exhibits water transport activity in Xenopus oocyte. expressed ubiquitously and protein level decreases slightly during leaf development.						protein_coding	WT2_responsive	4dpi	-0.888637	0.106329	2.61873e-16
AT1G01620	PIP1-3	1	225665	227543	-	a member of the plasma membrane intrinsic protein subfamily PIP1. localizes to the plasma membrane and exhibits water transport activity in Xenopus oocyte. expressed ubiquitously and protein level decreases slightly during leaf development.						protein_coding	WT1_responsive	7dpi	-0.724881	0.188954	0.000303496
AT1G01630	T1N6.1	1	229013	230917	+	Sec14p-like phosphatidylinositol transfer family protein;(source:Araport11)						protein_coding	jmj14_primed_infected	4dpi	0.646048	0.0923494	1.60279e-11
AT1G01630	T1N6.1	1	229013	230917	+	Sec14p-like phosphatidylinositol transfer family protein;(source:Araport11)						protein_coding	polv_primed_infected	4dpi	0.568335	0.219964	0.018448
AT1G01630	T1N6.1	1	229013	230917	+	Sec14p-like phosphatidylinositol transfer family protein;(source:Araport11)						protein_coding	polv_responsive	4dpi	-0.299123	0.118132	0.0394996
AT1G01630	T1N6.1	1	229013	230917	+	Sec14p-like phosphatidylinositol transfer family protein;(source:Araport11)						protein_coding	WT1_responsive	4dpi	-0.901531	0.226187	0.000142311
AT1G01630	T1N6.1	1	229013	230917	+	Sec14p-like phosphatidylinositol transfer family protein;(source:Araport11)						protein_coding	jmj14_primed_infected	7dpi	0.449385	0.103802	6.98761e-05
AT1G01630	T1N6.1	1	229013	230917	+	Sec14p-like phosphatidylinositol transfer family protein;(source:Araport11)						protein_coding	WT2_responsive	4dpi	-0.335165	0.0957548	0.0012366
AT1G01640	T1N6.2	1	230941	232508	-	Putative role in flower development. Comparison of SALK_011721C to Columbia wild type resulted in a trend toward earlier flowering in the mutant (P=0.1) (Stapleton and Woodruff 2009, personal communication).						protein_coding	WT2_responsive	4dpi	1.01905	0.395588	0.0046454
AT1G01640	T1N6.2	1	230941	232508	-	Putative role in flower development. Comparison of SALK_011721C to Columbia wild type resulted in a trend toward earlier flowering in the mutant (P=0.1) (Stapleton and Woodruff 2009, personal communication).						protein_coding	jmj14_primed_infected	7dpi	0.581012	0.263787	0.0225965
AT1G01640	T1N6.2	1	230941	232508	-	Putative role in flower development. Comparison of SALK_011721C to Columbia wild type resulted in a trend toward earlier flowering in the mutant (P=0.1) (Stapleton and Woodruff 2009, personal communication).						protein_coding	WT1_responsive	4dpi	1.35737	0.497978	0.00383416
AT1G01640	T1N6.2	1	230941	232508	-	Putative role in flower development. Comparison of SALK_011721C to Columbia wild type resulted in a trend toward earlier flowering in the mutant (P=0.1) (Stapleton and Woodruff 2009, personal communication).						protein_coding	WT2_responsive	7dpi	1.58417	0.35383	5.21817e-06
AT1G01640	T1N6.2	1	230941	232508	-	Putative role in flower development. Comparison of SALK_011721C to Columbia wild type resulted in a trend toward earlier flowering in the mutant (P=0.1) (Stapleton and Woodruff 2009, personal communication).						protein_coding	jmj14_responsive	7dpi	1.18882	0.278668	1.45105e-05
AT1G01640	T1N6.2	1	230941	232508	-	Putative role in flower development. Comparison of SALK_011721C to Columbia wild type resulted in a trend toward earlier flowering in the mutant (P=0.1) (Stapleton and Woodruff 2009, personal communication).						protein_coding	jmj14_primed_mock	7dpi	0.859234	0.465583	0.0315649
AT1G01640	T1N6.2	1	230941	232508	-	Putative role in flower development. Comparison of SALK_011721C to Columbia wild type resulted in a trend toward earlier flowering in the mutant (P=0.1) (Stapleton and Woodruff 2009, personal communication).						protein_coding	WT1_responsive	7dpi	1.10735	0.388051	0.00307974
AT1G01650	SPPL4	1	232779	237905	-	SIGNAL PEPTIDE PEPTIDASE-LIKE 4;(source:Araport11)						protein_coding	jmj14_primed_infected	4dpi	-0.454175	0.0971933	1.11356e-05
AT1G01650	SPPL4	1	232779	237905	-	SIGNAL PEPTIDE PEPTIDASE-LIKE 4;(source:Araport11)						protein_coding	WT1_responsive	4dpi	0.526655	0.173197	0.00607305
AT1G01650	SPPL4	1	232779	237905	-	SIGNAL PEPTIDE PEPTIDASE-LIKE 4;(source:Araport11)						protein_coding	WT2_responsive	4dpi	0.486365	0.098229	2.44471e-06
AT1G01650	SPPL4	1	232779	237905	-	SIGNAL PEPTIDE PEPTIDASE-LIKE 4;(source:Araport11)						protein_coding	polv_responsive	4dpi	0.767595	0.145606	4.6553e-07
AT1G01650	SPPL4	1	232779	237905	-	SIGNAL PEPTIDE PEPTIDASE-LIKE 4;(source:Araport11)						protein_coding	WT1_responsive	7dpi	0.411003	0.150791	0.0165781
AT1G01670	PUB56	1	242713	246054	-	RING/U-box superfamily protein;(source:Araport11)						protein_coding	WT2_responsive	4dpi	0.483406	0.239123	0.0486261
AT1G01680	PUB54	1	246262	248440	-	plant U-box 54;(source:Araport11)						protein_coding	WT2_responsive	4dpi	2.73783	0.208112	8.36568e-39
AT1G01680	PUB54	1	246262	248440	-	plant U-box 54;(source:Araport11)						protein_coding	polv_primed_mock	7dpi	2.27699	0.568887	9.01122e-05
AT1G01680	PUB54	1	246262	248440	-	plant U-box 54;(source:Araport11)						protein_coding	WT1_responsive	7dpi	3.30477	0.388923	1.52204e-16
AT1G01680	PUB54	1	246262	248440	-	plant U-box 54;(source:Araport11)						protein_coding	jmj14_responsive	7dpi	3.23654	0.268264	6.71551e-33
AT1G01680	PUB54	1	246262	248440	-	plant U-box 54;(source:Araport11)						protein_coding	WT2_responsive	7dpi	3.65325	0.253761	1.15484e-45
AT1G01680	PUB54	1	246262	248440	-	plant U-box 54;(source:Araport11)						protein_coding	jmj14_responsive	4dpi	1.66051	0.331326	5.41412e-07
AT1G01680	PUB54	1	246262	248440	-	plant U-box 54;(source:Araport11)						protein_coding	jmj14_primed_infected	4dpi	-1.79799	0.200884	1.35707e-18
AT1G01690	AT1G01690	1	249041	252522	+	Encodes a novel plant-specific protein that is involved in meiotic double strand break formation.						protein_coding	WT1_responsive	4dpi	-0.912732	0.352699	0.0102263
AT1G01690	AT1G01690	1	249041	252522	+	Encodes a novel plant-specific protein that is involved in meiotic double strand break formation.						protein_coding	polv_primed_infected	4dpi	0.758522	0.371931	0.0371566
AT1G01710	CNTE1	1	262828	267771	+	acyl-CoA thioesterase II;(source:Araport11)						protein_coding	WT2_responsive	7dpi	-0.257561	0.105105	0.0331575
AT1G01720	NAC002	1	267993	269819	+	Belongs to a large family of putative transcriptional activators with NAC domain. Transcript level increases in response to wounding and abscisic acid. ATAF1 attentuates ABA signaling and sythesis. Mutants are hyposensitive to ABA. The mRNA is cell-to-cell mobile.						protein_coding	jmj14_primed_mock	4dpi	0.699932	0.220251	0.00204581
AT1G01720	NAC002	1	267993	269819	+	Belongs to a large family of putative transcriptional activators with NAC domain. Transcript level increases in response to wounding and abscisic acid. ATAF1 attentuates ABA signaling and sythesis. Mutants are hyposensitive to ABA. The mRNA is cell-to-cell mobile.						protein_coding	WT1_responsive	7dpi	-0.572363	0.290538	0.0468692
AT1G01720	NAC002	1	267993	269819	+	Belongs to a large family of putative transcriptional activators with NAC domain. Transcript level increases in response to wounding and abscisic acid. ATAF1 attentuates ABA signaling and sythesis. Mutants are hyposensitive to ABA. The mRNA is cell-to-cell mobile.						protein_coding	jmj14_responsive	7dpi	-1.17135	0.197663	4.0007e-09
AT1G01720	NAC002	1	267993	269819	+	Belongs to a large family of putative transcriptional activators with NAC domain. Transcript level increases in response to wounding and abscisic acid. ATAF1 attentuates ABA signaling and sythesis. Mutants are hyposensitive to ABA. The mRNA is cell-to-cell mobile.						protein_coding	jmj14_responsive	4dpi	-0.620543	0.197488	0.00242349
AT1G01720	NAC002	1	267993	269819	+	Belongs to a large family of putative transcriptional activators with NAC domain. Transcript level increases in response to wounding and abscisic acid. ATAF1 attentuates ABA signaling and sythesis. Mutants are hyposensitive to ABA. The mRNA is cell-to-cell mobile.						protein_coding	WT1_responsive	4dpi	2.02244	0.349436	1.02545e-08
AT1G01720	NAC002	1	267993	269819	+	Belongs to a large family of putative transcriptional activators with NAC domain. Transcript level increases in response to wounding and abscisic acid. ATAF1 attentuates ABA signaling and sythesis. Mutants are hyposensitive to ABA. The mRNA is cell-to-cell mobile.						protein_coding	WT2_responsive	7dpi	-0.548927	0.128614	5.21828e-05
AT1G01720	NAC002	1	267993	269819	+	Belongs to a large family of putative transcriptional activators with NAC domain. Transcript level increases in response to wounding and abscisic acid. ATAF1 attentuates ABA signaling and sythesis. Mutants are hyposensitive to ABA. The mRNA is cell-to-cell mobile.						protein_coding	jmj14_primed_mock	7dpi	0.663246	0.219365	0.00381448
AT1G01720	NAC002	1	267993	269819	+	Belongs to a large family of putative transcriptional activators with NAC domain. Transcript level increases in response to wounding and abscisic acid. ATAF1 attentuates ABA signaling and sythesis. Mutants are hyposensitive to ABA. The mRNA is cell-to-cell mobile.						protein_coding	polv_responsive	4dpi	1.53737	0.144425	1.09339e-25
AT1G01725	AT1G01725	1	269792	270775	-	adenylosuccinate synthetase;(source:Araport11)						protein_coding	polv_primed_infected	4dpi	-0.914825	0.301094	0.00296229
AT1G01730	T1N6.14	1	270956	272061	+	hypothetical protein;(source:Araport11)						protein_coding	WT1_responsive	4dpi	0.628777	0.223539	0.00959649
AT1G01730	T1N6.14	1	270956	272061	+	hypothetical protein;(source:Araport11)						protein_coding	polv_primed_infected	4dpi	-0.911215	0.230336	0.000165396
AT1G01730	T1N6.14	1	270956	272061	+	hypothetical protein;(source:Araport11)						protein_coding	jmj14_primed_infected	7dpi	-0.285812	0.120867	0.043247
AT1G01730	T1N6.14	1	270956	272061	+	hypothetical protein;(source:Araport11)						protein_coding	polv_primed_mock	7dpi	0.464125	0.197507	0.0419455
AT1G01730	T1N6.14	1	270956	272061	+	hypothetical protein;(source:Araport11)						protein_coding	jmj14_primed_infected	4dpi	-0.276363	0.120594	0.0480145
AT1G01730	T1N6.14	1	270956	272061	+	hypothetical protein;(source:Araport11)						protein_coding	WT2_responsive	7dpi	0.609589	0.128747	6.16799e-06
AT1G01730	T1N6.14	1	270956	272061	+	hypothetical protein;(source:Araport11)						protein_coding	jmj14_responsive	4dpi	0.448572	0.152953	0.00721954
AT1G01730	T1N6.14	1	270956	272061	+	hypothetical protein;(source:Araport11)						protein_coding	jmj14_responsive	7dpi	0.661821	0.125685	3.61589e-07
AT1G01730	T1N6.14	1	270956	272061	+	hypothetical protein;(source:Araport11)						protein_coding	WT2_responsive	4dpi	0.372244	0.13153	0.00921098
AT1G01730	T1N6.14	1	270956	272061	+	hypothetical protein;(source:Araport11)						protein_coding	WT1_responsive	7dpi	0.511396	0.146937	0.00159861
AT1G01730	T1N6.14	1	270956	272061	+	hypothetical protein;(source:Araport11)						protein_coding	jmj14_primed_mock	7dpi	-0.331115	0.134673	0.0372929
AT1G01740	BSK4	1	272111	274930	-	kinase with tetratricopeptide repeat domain-containing protein;(source:Araport11)						protein_coding	WT2_responsive	4dpi	0.685292	0.168848	7.78419e-05
AT1G01740	BSK4	1	272111	274930	-	kinase with tetratricopeptide repeat domain-containing protein;(source:Araport11)						protein_coding	jmj14_responsive	4dpi	0.563162	0.191623	0.00507934
AT1G01740	BSK4	1	272111	274930	-	kinase with tetratricopeptide repeat domain-containing protein;(source:Araport11)						protein_coding	polv_primed_infected	7dpi	0.595493	0.211776	0.00815578
AT1G01770	AT1G01770	1	278600	282891	+	propionyl-CoA carboxylase;(source:Araport11)						protein_coding	jmj14_responsive	7dpi	-0.583072	0.142251	8.4907e-05
AT1G01770	AT1G01770	1	278600	282891	+	propionyl-CoA carboxylase;(source:Araport11)						protein_coding	polv_primed_infected	7dpi	0.567345	0.176653	0.00313262
AT1G01770	AT1G01770	1	278600	282891	+	propionyl-CoA carboxylase;(source:Araport11)						protein_coding	polv_primed_mock	7dpi	0.816562	0.207686	0.000298185
AT1G01790	KEA1	1	284350	291330	+	Encodes a member of the cation/proton antiporters-2 antiporter superfamily, the K efflux antiporter KEA1 that is localized to the chloroplast envelope.						protein_coding	jmj14_primed_infected	4dpi	0.451304	0.0765113	2.47851e-08
AT1G01790	KEA1	1	284350	291330	+	Encodes a member of the cation/proton antiporters-2 antiporter superfamily, the K efflux antiporter KEA1 that is localized to the chloroplast envelope.						protein_coding	jmj14_responsive	4dpi	-0.325809	0.0853848	0.000629154
AT1G01790	KEA1	1	284350	291330	+	Encodes a member of the cation/proton antiporters-2 antiporter superfamily, the K efflux antiporter KEA1 that is localized to the chloroplast envelope.						protein_coding	jmj14_responsive	7dpi	-0.725909	0.0951993	1.44734e-13
AT1G01790	KEA1	1	284350	291330	+	Encodes a member of the cation/proton antiporters-2 antiporter superfamily, the K efflux antiporter KEA1 that is localized to the chloroplast envelope.						protein_coding	polv_primed_infected	4dpi	0.62372	0.160662	0.00037977
AT1G01790	KEA1	1	284350	291330	+	Encodes a member of the cation/proton antiporters-2 antiporter superfamily, the K efflux antiporter KEA1 that is localized to the chloroplast envelope.						protein_coding	WT2_responsive	4dpi	-0.517272	0.0775187	1.33973e-10
AT1G01790	KEA1	1	284350	291330	+	Encodes a member of the cation/proton antiporters-2 antiporter superfamily, the K efflux antiporter KEA1 that is localized to the chloroplast envelope.						protein_coding	WT2_responsive	7dpi	-0.662963	0.129227	8.22196e-07
AT1G01790	KEA1	1	284350	291330	+	Encodes a member of the cation/proton antiporters-2 antiporter superfamily, the K efflux antiporter KEA1 that is localized to the chloroplast envelope.						protein_coding	WT1_responsive	7dpi	-0.601019	0.166667	0.00085066
AT1G01790	KEA1	1	284350	291330	+	Encodes a member of the cation/proton antiporters-2 antiporter superfamily, the K efflux antiporter KEA1 that is localized to the chloroplast envelope.						protein_coding	jmj14_primed_mock	4dpi	0.246073	0.0809262	0.012438
AT1G01790	KEA1	1	284350	291330	+	Encodes a member of the cation/proton antiporters-2 antiporter superfamily, the K efflux antiporter KEA1 that is localized to the chloroplast envelope.						protein_coding	jmj14_primed_mock	7dpi	0.243541	0.0950746	0.0450351
AT1G01790	KEA1	1	284350	291330	+	Encodes a member of the cation/proton antiporters-2 antiporter superfamily, the K efflux antiporter KEA1 that is localized to the chloroplast envelope.						protein_coding	WT1_responsive	4dpi	-0.879013	0.160974	1.89157e-07
AT1G01820	PEX11C	1	296001	298334	-	member of the peroxin11 (PEX11) gene family, integral to peroxisome membrane, controls peroxisome proliferation.						protein_coding	WT1_responsive	4dpi	0.623245	0.12018	1.26812e-06
AT1G01820	PEX11C	1	296001	298334	-	member of the peroxin11 (PEX11) gene family, integral to peroxisome membrane, controls peroxisome proliferation.						protein_coding	jmj14_responsive	4dpi	0.763969	0.113182	7.27122e-11
AT1G01820	PEX11C	1	296001	298334	-	member of the peroxin11 (PEX11) gene family, integral to peroxisome membrane, controls peroxisome proliferation.						protein_coding	WT2_responsive	7dpi	0.544496	0.101503	3.42215e-07
AT1G01820	PEX11C	1	296001	298334	-	member of the peroxin11 (PEX11) gene family, integral to peroxisome membrane, controls peroxisome proliferation.						protein_coding	polv_primed_infected	7dpi	0.517976	0.150743	0.00189303
AT1G01820	PEX11C	1	296001	298334	-	member of the peroxin11 (PEX11) gene family, integral to peroxisome membrane, controls peroxisome proliferation.						protein_coding	polv_primed_infected	4dpi	-0.540595	0.147444	0.000877784
AT1G01820	PEX11C	1	296001	298334	-	member of the peroxin11 (PEX11) gene family, integral to peroxisome membrane, controls peroxisome proliferation.						protein_coding	WT2_responsive	4dpi	0.892383	0.0890818	8.88735e-23
AT1G01820	PEX11C	1	296001	298334	-	member of the peroxin11 (PEX11) gene family, integral to peroxisome membrane, controls peroxisome proliferation.						protein_coding	polv_primed_mock	7dpi	0.710399	0.223586	0.00347306
AT1G01820	PEX11C	1	296001	298334	-	member of the peroxin11 (PEX11) gene family, integral to peroxisome membrane, controls peroxisome proliferation.						protein_coding	jmj14_responsive	7dpi	0.502071	0.105378	6.02083e-06
AT1G01820	PEX11C	1	296001	298334	-	member of the peroxin11 (PEX11) gene family, integral to peroxisome membrane, controls peroxisome proliferation.						protein_coding	jmj14_primed_infected	4dpi	-0.312349	0.0874287	0.00129088
AT1G01830	AT1G01830	1	298451	302315	-	ARM repeat superfamily protein;(source:Araport11)						protein_coding	jmj14_primed_infected	4dpi	-0.270456	0.106745	0.0289165
AT1G01830	AT1G01830	1	298451	302315	-	ARM repeat superfamily protein;(source:Araport11)						protein_coding	jmj14_primed_infected	7dpi	-0.302911	0.107412	0.0150685
AT1G01860	PFC1	1	304133	306310	-	dimethyladenosine transferase						protein_coding	WT2_responsive	4dpi	-0.318403	0.140608	0.0410503
AT1G01860	PFC1	1	304133	306310	-	dimethyladenosine transferase						protein_coding	jmj14_responsive	7dpi	-0.35983	0.147296	0.0263407
AT1G01860	PFC1	1	304133	306310	-	dimethyladenosine transferase						protein_coding	polv_responsive	4dpi	-0.374819	0.15745	0.0452957
AT1G01860	PFC1	1	304133	306310	-	dimethyladenosine transferase						protein_coding	WT2_responsive	7dpi	-0.525113	0.16105	0.00201321
AT1G01900	SBTI1.1	1	310169	313130	+	Encodes AtSBT1.1, a subtilisin-like serine protease. Cleaves the phytosulfokine AtPSK4, a growth promoting peptide.						protein_coding	polv_primed_mock	7dpi	-0.773715	0.405469	0.0400509
AT1G01900	SBTI1.1	1	310169	313130	+	Encodes AtSBT1.1, a subtilisin-like serine protease. Cleaves the phytosulfokine AtPSK4, a growth promoting peptide.						protein_coding	WT2_responsive	4dpi	-0.894962	0.171097	2.56804e-07
AT1G01900	SBTI1.1	1	310169	313130	+	Encodes AtSBT1.1, a subtilisin-like serine protease. Cleaves the phytosulfokine AtPSK4, a growth promoting peptide.						protein_coding	polv_primed_infected	4dpi	0.689844	0.236235	0.00632975
AT1G01900	SBTI1.1	1	310169	313130	+	Encodes AtSBT1.1, a subtilisin-like serine protease. Cleaves the phytosulfokine AtPSK4, a growth promoting peptide.						protein_coding	jmj14_responsive	4dpi	-0.56285	0.165717	0.00131012
AT1G01900	SBTI1.1	1	310169	313130	+	Encodes AtSBT1.1, a subtilisin-like serine protease. Cleaves the phytosulfokine AtPSK4, a growth promoting peptide.						protein_coding	jmj14_primed_infected	7dpi	0.518237	0.190275	0.00906298
AT1G01900	SBTI1.1	1	310169	313130	+	Encodes AtSBT1.1, a subtilisin-like serine protease. Cleaves the phytosulfokine AtPSK4, a growth promoting peptide.						protein_coding	WT1_responsive	4dpi	-0.870288	0.214531	0.000115954
AT1G01900	SBTI1.1	1	310169	313130	+	Encodes AtSBT1.1, a subtilisin-like serine protease. Cleaves the phytosulfokine AtPSK4, a growth promoting peptide.						protein_coding	jmj14_responsive	7dpi	-0.340101	0.152018	0.0435767
AT1G01900	SBTI1.1	1	310169	313130	+	Encodes AtSBT1.1, a subtilisin-like serine protease. Cleaves the phytosulfokine AtPSK4, a growth promoting peptide.						protein_coding	WT2_responsive	7dpi	-0.523908	0.2194	0.0207233
AT1G01910	AT1G01910	1	313101	315970	-	P-loop containing nucleoside triphosphate hydrolases superfamily protein;(source:Araport11)						protein_coding	polv_primed_infected	7dpi	0.416926	0.128762	0.00464207
AT1G01920	AT1G01920	1	315983	319686	+	SET domain-containing protein;(source:Araport11)						protein_coding	WT1_responsive	4dpi	0.498504	0.200284	0.0265682
AT1G01920	AT1G01920	1	315983	319686	+	SET domain-containing protein;(source:Araport11)						protein_coding	polv_responsive	4dpi	0.460721	0.152305	0.00745423
AT1G01920	AT1G01920	1	315983	319686	+	SET domain-containing protein;(source:Araport11)						protein_coding	WT2_responsive	4dpi	0.331604	0.147228	0.0414915
AT1G01940	CYP18-1	1	322886	324917	+	Cyclophilin-like peptidyl-prolyl cis-trans isomerase family protein;(source:Araport11)						protein_coding	jmj14_primed_mock	7dpi	-0.409181	0.193506	0.0497542
AT1G01940	CYP18-1	1	322886	324917	+	Cyclophilin-like peptidyl-prolyl cis-trans isomerase family protein;(source:Araport11)						protein_coding	WT2_responsive	4dpi	0.779557	0.158284	1.47166e-06
AT1G01940	CYP18-1	1	322886	324917	+	Cyclophilin-like peptidyl-prolyl cis-trans isomerase family protein;(source:Araport11)						protein_coding	jmj14_primed_infected	4dpi	-0.633851	0.158785	0.000107543
AT1G01940	CYP18-1	1	322886	324917	+	Cyclophilin-like peptidyl-prolyl cis-trans isomerase family protein;(source:Araport11)						protein_coding	WT2_responsive	7dpi	0.394678	0.162074	0.0261714
AT1G01940	CYP18-1	1	322886	324917	+	Cyclophilin-like peptidyl-prolyl cis-trans isomerase family protein;(source:Araport11)						protein_coding	jmj14_responsive	4dpi	0.493457	0.210426	0.0257212
AT1G01940	CYP18-1	1	322886	324917	+	Cyclophilin-like peptidyl-prolyl cis-trans isomerase family protein;(source:Araport11)						protein_coding	jmj14_responsive	7dpi	0.605762	0.182351	0.00132207
AT1G01950	ARK2	1	325316	330619	+	Encodes a member of the armadillo/beta-catenin repeat kinesin motor family. Mutants have twisted roots due to abnormal cell file rotation; the phenotype is dependent on microtubules.						protein_coding	polv_responsive	4dpi	0.388216	0.131575	0.0111016
AT1G01950	ARK2	1	325316	330619	+	Encodes a member of the armadillo/beta-catenin repeat kinesin motor family. Mutants have twisted roots due to abnormal cell file rotation; the phenotype is dependent on microtubules.						protein_coding	polv_primed_mock	7dpi	-0.602423	0.288249	0.0448066
AT1G01950	ARK2	1	325316	330619	+	Encodes a member of the armadillo/beta-catenin repeat kinesin motor family. Mutants have twisted roots due to abnormal cell file rotation; the phenotype is dependent on microtubules.						protein_coding	WT2_responsive	4dpi	-0.426817	0.122875	0.00114671
AT1G01960	AT1G01960	1	330527	337912	-	Encodes one of the functionally redundant ARF guanine-nucleotide exchange factors (ARF-GEFs). Functions as regulators of post-Golgi trafficking.						protein_coding	WT2_responsive	4dpi	0.19971	0.0820071	0.0327265
AT1G01960	AT1G01960	1	330527	337912	-	Encodes one of the functionally redundant ARF guanine-nucleotide exchange factors (ARF-GEFs). Functions as regulators of post-Golgi trafficking.						protein_coding	jmj14_responsive	4dpi	0.27063	0.0918362	0.0113343
AT1G01970	F22M8.10	1	338241	340088	+	Tetratricopeptide repeat (TPR)-like superfamily protein;(source:Araport11)						protein_coding	WT2_responsive	4dpi	-0.4454	0.11335	0.000214482
AT1G01970	F22M8.10	1	338241	340088	+	Tetratricopeptide repeat (TPR)-like superfamily protein;(source:Araport11)						protein_coding	polv_responsive	4dpi	-0.330052	0.128509	0.033766
AT1G01970	F22M8.10	1	338241	340088	+	Tetratricopeptide repeat (TPR)-like superfamily protein;(source:Araport11)						protein_coding	jmj14_responsive	7dpi	-0.285009	0.12203	0.038828
AT1G01970	F22M8.10	1	338241	340088	+	Tetratricopeptide repeat (TPR)-like superfamily protein;(source:Araport11)						protein_coding	WT2_responsive	7dpi	-0.522249	0.154517	0.00140069
AT1G01970	F22M8.10	1	338241	340088	+	Tetratricopeptide repeat (TPR)-like superfamily protein;(source:Araport11)						protein_coding	WT1_responsive	4dpi	-0.717857	0.209703	0.00138494
AT1G01990	AT1G01990	1	342918	344400	-	hypothetical protein;(source:Araport11)						protein_coding	jmj14_responsive	4dpi	0.32259	0.135866	0.0401587
AT1G01990	AT1G01990	1	342918	344400	-	hypothetical protein;(source:Araport11)						protein_coding	polv_primed_infected	7dpi	0.480723	0.161595	0.00756178
AT1G01990	AT1G01990	1	342918	344400	-	hypothetical protein;(source:Araport11)						protein_coding	WT1_responsive	4dpi	0.571699	0.176225	0.00311111
AT1G01990	AT1G01990	1	342918	344400	-	hypothetical protein;(source:Araport11)						protein_coding	WT2_responsive	4dpi	0.298596	0.120788	0.0263039
AT1G01990	AT1G01990	1	342918	344400	-	hypothetical protein;(source:Araport11)						protein_coding	polv_primed_infected	4dpi	-0.488084	0.148029	0.00327181
AT1G02060	T7I23.14	1	360918	363142	-	Tetratricopeptide repeat (TPR)-like superfamily protein;(source:Araport11)						protein_coding	WT1_responsive	4dpi	0.832485	0.246803	0.0013555
AT1G02060	T7I23.14	1	360918	363142	-	Tetratricopeptide repeat (TPR)-like superfamily protein;(source:Araport11)						protein_coding	polv_primed_infected	4dpi	-0.546172	0.234234	0.0332903
AT1G02090	CSN7	1	387277	389808	-	encodes a phosphoprotein that is a subunit of the COP9 signalosome. Mutants exhibit constitutive photomorphogenic phenotype.						protein_coding	WT2_responsive	7dpi	0.284137	0.120285	0.0389453
AT1G02100	AT1G02100	1	389812	392816	+	Leucine carboxyl methyltransferase;(source:Araport11)						protein_coding	jmj14_responsive	7dpi	0.257462	0.108392	0.0373534
AT1G02100	AT1G02100	1	389812	392816	+	Leucine carboxyl methyltransferase;(source:Araport11)						protein_coding	polv_primed_infected	4dpi	-0.605435	0.190901	0.00373445
AT1G02100	AT1G02100	1	389812	392816	+	Leucine carboxyl methyltransferase;(source:Araport11)						protein_coding	jmj14_responsive	4dpi	0.265569	0.113545	0.0499853
AT1G02100	AT1G02100	1	389812	392816	+	Leucine carboxyl methyltransferase;(source:Araport11)						protein_coding	WT1_responsive	4dpi	0.549301	0.138247	0.000272568
AT1G02110	AT1G02110	1	392831	395528	+	bZIP domain class transcription factor (DUF630 and DUF632);(source:Araport11)						protein_coding	WT2_responsive	4dpi	-0.444325	0.129395	0.00125835
AT1G02120	AT1G02120	1	395761	399897	+	Encodes VAD1 (Vascular Associated Death1), a regulator of cell death and defense responses in vascular tissues. VAD1 is a putative membrane associated protein and contains a GRAM domain. vad1 is a lesion mimic mutant that exhibits light conditional appearance of propagative HR (hypersensitive response)-like lesions along the vascular system. The mRNA is cell-to-cell mobile.						protein_coding	polv_primed_mock	7dpi	0.509338	0.155448	0.00432435
AT1G02120	AT1G02120	1	395761	399897	+	Encodes VAD1 (Vascular Associated Death1), a regulator of cell death and defense responses in vascular tissues. VAD1 is a putative membrane associated protein and contains a GRAM domain. vad1 is a lesion mimic mutant that exhibits light conditional appearance of propagative HR (hypersensitive response)-like lesions along the vascular system. The mRNA is cell-to-cell mobile.						protein_coding	jmj14_responsive	4dpi	0.282313	0.103695	0.0198572
AT1G02120	AT1G02120	1	395761	399897	+	Encodes VAD1 (Vascular Associated Death1), a regulator of cell death and defense responses in vascular tissues. VAD1 is a putative membrane associated protein and contains a GRAM domain. vad1 is a lesion mimic mutant that exhibits light conditional appearance of propagative HR (hypersensitive response)-like lesions along the vascular system. The mRNA is cell-to-cell mobile.						protein_coding	WT2_responsive	4dpi	0.432409	0.080651	3.52063e-07
AT1G02120	AT1G02120	1	395761	399897	+	Encodes VAD1 (Vascular Associated Death1), a regulator of cell death and defense responses in vascular tissues. VAD1 is a putative membrane associated protein and contains a GRAM domain. vad1 is a lesion mimic mutant that exhibits light conditional appearance of propagative HR (hypersensitive response)-like lesions along the vascular system. The mRNA is cell-to-cell mobile.						protein_coding	jmj14_responsive	7dpi	0.346395	0.088443	0.000295711
AT1G02120	AT1G02120	1	395761	399897	+	Encodes VAD1 (Vascular Associated Death1), a regulator of cell death and defense responses in vascular tissues. VAD1 is a putative membrane associated protein and contains a GRAM domain. vad1 is a lesion mimic mutant that exhibits light conditional appearance of propagative HR (hypersensitive response)-like lesions along the vascular system. The mRNA is cell-to-cell mobile.						protein_coding	polv_primed_infected	4dpi	-0.523403	0.20762	0.0229889
AT1G02150	AT1G02150	1	408622	410680	+	Tetratricopeptide repeat (TPR)-like superfamily protein;(source:Araport11)						protein_coding	jmj14_primed_infected	4dpi	0.237808	0.0768018	0.00725276
AT1G02150	AT1G02150	1	408622	410680	+	Tetratricopeptide repeat (TPR)-like superfamily protein;(source:Araport11)						protein_coding	jmj14_responsive	7dpi	-0.308322	0.104471	0.00776478
AT1G02150	AT1G02150	1	408622	410680	+	Tetratricopeptide repeat (TPR)-like superfamily protein;(source:Araport11)						protein_coding	WT1_responsive	4dpi	-0.54318	0.150052	0.000956627
AT1G02150	AT1G02150	1	408622	410680	+	Tetratricopeptide repeat (TPR)-like superfamily protein;(source:Araport11)						protein_coding	WT2_responsive	4dpi	-0.214157	0.0876589	0.0313971
AT1G02170	AMC1	1	411664	413554	+	Encodes a type I metacaspase. Two Arabidopsis metacaspases, AT1G02170 (MC1) and AT4G25110 (MC2) antagonistically control programmed cell death in Arabidopsis. MC1 is a positive regulator of cell death and requires conserved caspase-like putative catalytic residues for its function. MC2 negatively regulates cell death. This function is independent of the putative catalytic residues. A third type I…						protein_coding	jmj14_responsive	4dpi	0.450208	0.117378	0.000412911
AT1G02170	AMC1	1	411664	413554	+	Encodes a type I metacaspase. Two Arabidopsis metacaspases, AT1G02170 (MC1) and AT4G25110 (MC2) antagonistically control programmed cell death in Arabidopsis. MC1 is a positive regulator of cell death and requires conserved caspase-like putative catalytic residues for its function. MC2 negatively regulates cell death. This function is independent of the putative catalytic residues. A third type I…						protein_coding	jmj14_responsive	7dpi	0.929178	0.0977545	1.18857e-20
AT1G02170	AMC1	1	411664	413554	+	Encodes a type I metacaspase. Two Arabidopsis metacaspases, AT1G02170 (MC1) and AT4G25110 (MC2) antagonistically control programmed cell death in Arabidopsis. MC1 is a positive regulator of cell death and requires conserved caspase-like putative catalytic residues for its function. MC2 negatively regulates cell death. This function is independent of the putative catalytic residues. A third type I…						protein_coding	WT2_responsive	4dpi	0.508192	0.104541	3.61761e-06
AT1G02170	AMC1	1	411664	413554	+	Encodes a type I metacaspase. Two Arabidopsis metacaspases, AT1G02170 (MC1) and AT4G25110 (MC2) antagonistically control programmed cell death in Arabidopsis. MC1 is a positive regulator of cell death and requires conserved caspase-like putative catalytic residues for its function. MC2 negatively regulates cell death. This function is independent of the putative catalytic residues. A third type I…						protein_coding	polv_primed_infected	4dpi	-1.04116	0.285587	0.000390466
AT1G02170	AMC1	1	411664	413554	+	Encodes a type I metacaspase. Two Arabidopsis metacaspases, AT1G02170 (MC1) and AT4G25110 (MC2) antagonistically control programmed cell death in Arabidopsis. MC1 is a positive regulator of cell death and requires conserved caspase-like putative catalytic residues for its function. MC2 negatively regulates cell death. This function is independent of the putative catalytic residues. A third type I…						protein_coding	WT2_responsive	7dpi	0.827775	0.104448	1.33535e-14
AT1G02170	AMC1	1	411664	413554	+	Encodes a type I metacaspase. Two Arabidopsis metacaspases, AT1G02170 (MC1) and AT4G25110 (MC2) antagonistically control programmed cell death in Arabidopsis. MC1 is a positive regulator of cell death and requires conserved caspase-like putative catalytic residues for its function. MC2 negatively regulates cell death. This function is independent of the putative catalytic residues. A third type I…						protein_coding	WT1_responsive	4dpi	1.15248	0.292573	0.000117905
AT1G02180	AT1G02180	1	413522	414649	-	ferredoxin-like protein;(source:Araport11)						protein_coding	polv_primed_infected	4dpi	0.836272	0.367782	0.0205219
AT1G02180	AT1G02180	1	413522	414649	-	ferredoxin-like protein;(source:Araport11)						protein_coding	WT1_responsive	4dpi	-1.12452	0.339679	0.00101228
AT1G02180	AT1G02180	1	413522	414649	-	ferredoxin-like protein;(source:Araport11)						protein_coding	WT2_responsive	4dpi	-0.706311	0.272154	0.00792061
AT1G02205	CER1	1	418416	422579	+	Expression of the CER1 gene associated with production of stem epicuticular wax and pollen fertility. Biochemical studies showed that cer1 mutants are blocked in the conversion of stem wax C30 aldehydes to C29 alkanes, and they also lack the secondary alcohols and ketones. These suggested the CER1 protein is an aldehyde decarbonylase, but the exact molecular function of this protein remains to be…						protein_coding	WT2_responsive	4dpi	-1.37308	0.105867	1.39709e-37
AT1G02205	CER1	1	418416	422579	+	Expression of the CER1 gene associated with production of stem epicuticular wax and pollen fertility. Biochemical studies showed that cer1 mutants are blocked in the conversion of stem wax C30 aldehydes to C29 alkanes, and they also lack the secondary alcohols and ketones. These suggested the CER1 protein is an aldehyde decarbonylase, but the exact molecular function of this protein remains to be…						protein_coding	jmj14_primed_infected	7dpi	2.04981	0.462571	1.7474e-05
AT1G02205	CER1	1	418416	422579	+	Expression of the CER1 gene associated with production of stem epicuticular wax and pollen fertility. Biochemical studies showed that cer1 mutants are blocked in the conversion of stem wax C30 aldehydes to C29 alkanes, and they also lack the secondary alcohols and ketones. These suggested the CER1 protein is an aldehyde decarbonylase, but the exact molecular function of this protein remains to be…						protein_coding	jmj14_primed_mock	7dpi	1.60999	0.213212	3.84776e-13
AT1G02205	CER1	1	418416	422579	+	Expression of the CER1 gene associated with production of stem epicuticular wax and pollen fertility. Biochemical studies showed that cer1 mutants are blocked in the conversion of stem wax C30 aldehydes to C29 alkanes, and they also lack the secondary alcohols and ketones. These suggested the CER1 protein is an aldehyde decarbonylase, but the exact molecular function of this protein remains to be…						protein_coding	WT1_responsive	4dpi	-1.91635	0.455974	1.905e-05
AT1G02205	CER1	1	418416	422579	+	Expression of the CER1 gene associated with production of stem epicuticular wax and pollen fertility. Biochemical studies showed that cer1 mutants are blocked in the conversion of stem wax C30 aldehydes to C29 alkanes, and they also lack the secondary alcohols and ketones. These suggested the CER1 protein is an aldehyde decarbonylase, but the exact molecular function of this protein remains to be…						protein_coding	jmj14_primed_infected	4dpi	1.46121	0.134569	1.65083e-26
AT1G02205	CER1	1	418416	422579	+	Expression of the CER1 gene associated with production of stem epicuticular wax and pollen fertility. Biochemical studies showed that cer1 mutants are blocked in the conversion of stem wax C30 aldehydes to C29 alkanes, and they also lack the secondary alcohols and ketones. These suggested the CER1 protein is an aldehyde decarbonylase, but the exact molecular function of this protein remains to be…						protein_coding	WT2_responsive	7dpi	-0.894411	0.533069	0.0293259
AT1G02205	CER1	1	418416	422579	+	Expression of the CER1 gene associated with production of stem epicuticular wax and pollen fertility. Biochemical studies showed that cer1 mutants are blocked in the conversion of stem wax C30 aldehydes to C29 alkanes, and they also lack the secondary alcohols and ketones. These suggested the CER1 protein is an aldehyde decarbonylase, but the exact molecular function of this protein remains to be…						protein_coding	jmj14_primed_mock	4dpi	1.18798	0.12826	5.07327e-19
AT1G02205	CER1	1	418416	422579	+	Expression of the CER1 gene associated with production of stem epicuticular wax and pollen fertility. Biochemical studies showed that cer1 mutants are blocked in the conversion of stem wax C30 aldehydes to C29 alkanes, and they also lack the secondary alcohols and ketones. These suggested the CER1 protein is an aldehyde decarbonylase, but the exact molecular function of this protein remains to be…						protein_coding	jmj14_responsive	4dpi	-1.09036	0.153196	3.45e-12
AT1G02205	CER1	1	418416	422579	+	Expression of the CER1 gene associated with production of stem epicuticular wax and pollen fertility. Biochemical studies showed that cer1 mutants are blocked in the conversion of stem wax C30 aldehydes to C29 alkanes, and they also lack the secondary alcohols and ketones. These suggested the CER1 protein is an aldehyde decarbonylase, but the exact molecular function of this protein remains to be…						protein_coding	jmj14_responsive	7dpi	-0.647447	0.162634	0.000115244
AT1G02205	CER1	1	418416	422579	+	Expression of the CER1 gene associated with production of stem epicuticular wax and pollen fertility. Biochemical studies showed that cer1 mutants are blocked in the conversion of stem wax C30 aldehydes to C29 alkanes, and they also lack the secondary alcohols and ketones. These suggested the CER1 protein is an aldehyde decarbonylase, but the exact molecular function of this protein remains to be…						protein_coding	polv_primed_infected	7dpi	-1.76658	0.306572	4.28173e-08
AT1G02205	CER1	1	418416	422579	+	Expression of the CER1 gene associated with production of stem epicuticular wax and pollen fertility. Biochemical studies showed that cer1 mutants are blocked in the conversion of stem wax C30 aldehydes to C29 alkanes, and they also lack the secondary alcohols and ketones. These suggested the CER1 protein is an aldehyde decarbonylase, but the exact molecular function of this protein remains to be…						protein_coding	polv_primed_mock	7dpi	-1.65416	0.56303	0.00239253
AT1G02205	CER1	1	418416	422579	+	Expression of the CER1 gene associated with production of stem epicuticular wax and pollen fertility. Biochemical studies showed that cer1 mutants are blocked in the conversion of stem wax C30 aldehydes to C29 alkanes, and they also lack the secondary alcohols and ketones. These suggested the CER1 protein is an aldehyde decarbonylase, but the exact molecular function of this protein remains to be…						protein_coding	polv_primed_infected	4dpi	1.72017	0.441625	8.42166e-05
AT1G02220	NAC003	1	428650	430720	-	NAC domain containing protein 3;(source:Araport11)						protein_coding	polv_primed_infected	7dpi	2.4322	0.19066	2.04906e-35
AT1G02220	NAC003	1	428650	430720	-	NAC domain containing protein 3;(source:Araport11)						protein_coding	polv_primed_infected	4dpi	1.322	0.537532	0.00681938
AT1G02220	NAC003	1	428650	430720	-	NAC domain containing protein 3;(source:Araport11)						protein_coding	polv_primed_mock	7dpi	3.55698	0.267076	2.94048e-38
AT1G02220	NAC003	1	428650	430720	-	NAC domain containing protein 3;(source:Araport11)						protein_coding	WT2_responsive	7dpi	0.623341	0.280702	0.0230591
AT1G02220	NAC003	1	428650	430720	-	NAC domain containing protein 3;(source:Araport11)						protein_coding	polv_responsive	4dpi	-0.617443	0.18717	0.00215553
AT1G02220	NAC003	1	428650	430720	-	NAC domain containing protein 3;(source:Araport11)						protein_coding	jmj14_responsive	7dpi	0.909183	0.236203	0.000113525
AT1G02220	NAC003	1	428650	430720	-	NAC domain containing protein 3;(source:Araport11)						protein_coding	polv_primed_mock	4dpi	2.34511	0.193942	1.05737e-31
AT1G02220	NAC003	1	428650	430720	-	NAC domain containing protein 3;(source:Araport11)						protein_coding	WT1_responsive	7dpi	1.25562	0.301878	4.59352e-05
AT1G02230	NAC004	1	434965	436922	-	NAC domain containing protein 4;(source:Araport11)						protein_coding	polv_primed_mock	4dpi	1.34987	0.3251	0.000332112
AT1G02230	NAC004	1	434965	436922	-	NAC domain containing protein 4;(source:Araport11)						protein_coding	WT2_responsive	4dpi	2.84882	0.395178	5.50435e-13
AT1G02230	NAC004	1	434965	436922	-	NAC domain containing protein 4;(source:Araport11)						protein_coding	polv_responsive	4dpi	-0.986171	0.295054	0.000895357
AT1G02230	NAC004	1	434965	436922	-	NAC domain containing protein 4;(source:Araport11)						protein_coding	jmj14_primed_mock	4dpi	0.904701	0.512689	0.030334
AT1G02230	NAC004	1	434965	436922	-	NAC domain containing protein 4;(source:Araport11)						protein_coding	jmj14_primed_infected	4dpi	-1.07871	0.33533	0.000685352
AT1G02230	NAC004	1	434965	436922	-	NAC domain containing protein 4;(source:Araport11)						protein_coding	polv_primed_infected	7dpi	1.46125	0.318737	1.18874e-05
AT1G02230	NAC004	1	434965	436922	-	NAC domain containing protein 4;(source:Araport11)						protein_coding	polv_primed_mock	7dpi	3.45648	0.59434	3.58622e-08
AT1G02230	NAC004	1	434965	436922	-	NAC domain containing protein 4;(source:Araport11)						protein_coding	WT1_responsive	7dpi	2.42331	0.556555	1.41163e-05
AT1G02260	AT1G02260	1	440200	442972	-	Divalent ion symporter;(source:Araport11)						protein_coding	jmj14_responsive	4dpi	0.591286	0.144479	0.000104978
AT1G02260	AT1G02260	1	440200	442972	-	Divalent ion symporter;(source:Araport11)						protein_coding	WT2_responsive	7dpi	0.486088	0.132803	0.000605644
AT1G02260	AT1G02260	1	440200	442972	-	Divalent ion symporter;(source:Araport11)						protein_coding	jmj14_responsive	7dpi	0.456582	0.128022	0.000837234
AT1G02260	AT1G02260	1	440200	442972	-	Divalent ion symporter;(source:Araport11)						protein_coding	jmj14_primed_infected	4dpi	-0.306636	0.108404	0.0123997
AT1G02260	AT1G02260	1	440200	442972	-	Divalent ion symporter;(source:Araport11)						protein_coding	WT2_responsive	4dpi	0.680438	0.117258	1.86919e-08
AT1G02270	T6A9_9	1	443118	446296	-	Calcium-binding endonuclease/exonuclease/phosphatase family;(source:Araport11)						protein_coding	WT2_responsive	4dpi	0.401301	0.106742	0.000448372
AT1G02270	T6A9_9	1	443118	446296	-	Calcium-binding endonuclease/exonuclease/phosphatase family;(source:Araport11)						protein_coding	polv_responsive	4dpi	0.344302	0.127686	0.0240647
AT1G02270	T6A9_9	1	443118	446296	-	Calcium-binding endonuclease/exonuclease/phosphatase family;(source:Araport11)						protein_coding	jmj14_primed_infected	4dpi	-0.255818	0.102391	0.0327594
AT1G02280	TOC33	1	448423	450426	-	Encodes a GTP-binding GTP-ase. Component of the chloroplast protein import machinery. Required for import of POR B into plastids. Toc33 phosphorylation may not play an important role in vivo.						protein_coding	WT1_responsive	7dpi	-0.477854	0.159443	0.00691968
AT1G02280	TOC33	1	448423	450426	-	Encodes a GTP-binding GTP-ase. Component of the chloroplast protein import machinery. Required for import of POR B into plastids. Toc33 phosphorylation may not play an important role in vivo.						protein_coding	jmj14_primed_infected	4dpi	0.335747	0.109961	0.00606941
AT1G02280	TOC33	1	448423	450426	-	Encodes a GTP-binding GTP-ase. Component of the chloroplast protein import machinery. Required for import of POR B into plastids. Toc33 phosphorylation may not play an important role in vivo.						protein_coding	jmj14_responsive	7dpi	-0.378012	0.128406	0.0069565
AT1G02280	TOC33	1	448423	450426	-	Encodes a GTP-binding GTP-ase. Component of the chloroplast protein import machinery. Required for import of POR B into plastids. Toc33 phosphorylation may not play an important role in vivo.						protein_coding	WT2_responsive	4dpi	-0.637999	0.110108	2.1146e-08
AT1G02290	AT1G02290	1	450461	452743	-	hypothetical protein;(source:Araport11)						protein_coding	WT1_responsive	4dpi	-0.608641	0.212087	0.00846818
AT1G02300	AT1G02300	1	453094	455578	+	Encodes a capase involved in stress induced cell death.						protein_coding	jmj14_responsive	4dpi	0.559917	0.155401	0.000670529
AT1G02300	AT1G02300	1	453094	455578	+	Encodes a capase involved in stress induced cell death.						protein_coding	polv_primed_infected	7dpi	0.641833	0.220871	0.00579718
AT1G02300	AT1G02300	1	453094	455578	+	Encodes a capase involved in stress induced cell death.						protein_coding	WT2_responsive	4dpi	0.446775	0.1136	0.000213028
AT1G02300	AT1G02300	1	453094	455578	+	Encodes a capase involved in stress induced cell death.						protein_coding	polv_primed_mock	7dpi	0.787613	0.335361	0.019746
AT1G02330	AT1G02330	1	462075	463612	-	Encodes a nuclear coiled-coil domain-containing protein that interacts with and negatively regulates COP1's E3 ubiquitin ligase activity, and represses COP1 mediated HY5 degradation in cell-free extracts.						protein_coding	jmj14_responsive	4dpi	0.279559	0.118288	0.0458874
AT1G02335	GL22	1	463754	464981	-	Encodes a plasodesmata-located protein involved in regulating primary root growth by controlling phloem-mediated allocation of resources between the primary and lateral root meristems.						protein_coding	jmj14_responsive	7dpi	-0.467674	0.188339	0.0187354
AT1G02335	GL22	1	463754	464981	-	Encodes a plasodesmata-located protein involved in regulating primary root growth by controlling phloem-mediated allocation of resources between the primary and lateral root meristems.						protein_coding	jmj14_responsive	4dpi	-0.533418	0.221784	0.0199716
AT1G02335	GL22	1	463754	464981	-	Encodes a plasodesmata-located protein involved in regulating primary root growth by controlling phloem-mediated allocation of resources between the primary and lateral root meristems.						protein_coding	WT2_responsive	4dpi	-0.839483	0.180474	4.5597e-06
AT1G02335	GL22	1	463754	464981	-	Encodes a plasodesmata-located protein involved in regulating primary root growth by controlling phloem-mediated allocation of resources between the primary and lateral root meristems.						protein_coding	polv_responsive	4dpi	-0.636806	0.171107	0.00050154
AT1G02340	HFR1	1	465616	467880	-	Encodes a light-inducible, nuclear bHLH protein involved in phytochrome signaling. Mutants exhibit a long-hypocotyl phenotype only under far-red light but not under red light and are defective in other phytochrome A-related responses. Mutants also show blue light response defects. HFR1 interacts with COP1, co-localizes to the nuclear specks and is ubiquinated by COP1.						protein_coding	WT1_responsive	4dpi	1.20696	0.386821	0.00160678
AT1G02340	HFR1	1	465616	467880	-	Encodes a light-inducible, nuclear bHLH protein involved in phytochrome signaling. Mutants exhibit a long-hypocotyl phenotype only under far-red light but not under red light and are defective in other phytochrome A-related responses. Mutants also show blue light response defects. HFR1 interacts with COP1, co-localizes to the nuclear specks and is ubiquinated by COP1.						protein_coding	polv_primed_infected	4dpi	-2.04912	0.398415	4.04751e-07
AT1G02350	AT1G02350	1	469454	471814	+	protoporphyrinogen oxidase-like protein;(source:Araport11)						protein_coding	polv_primed_infected	4dpi	-1.1696	0.311157	0.00022351
AT1G02350	AT1G02350	1	469454	471814	+	protoporphyrinogen oxidase-like protein;(source:Araport11)						protein_coding	polv_responsive	4dpi	-0.566041	0.253716	0.0364563
AT1G02350	AT1G02350	1	469454	471814	+	protoporphyrinogen oxidase-like protein;(source:Araport11)						protein_coding	jmj14_primed_infected	4dpi	0.574891	0.257938	0.0205166
AT1G02350	AT1G02350	1	469454	471814	+	protoporphyrinogen oxidase-like protein;(source:Araport11)						protein_coding	WT1_responsive	7dpi	-0.487306	0.224374	0.042657
AT1G02360	T6A9.5	1	471971	473336	-	Chitinase family protein;(source:Araport11)						protein_coding	polv_primed_mock	7dpi	1.15948	0.227388	1.94715e-06
AT1G02360	T6A9.5	1	471971	473336	-	Chitinase family protein;(source:Araport11)						protein_coding	jmj14_primed_mock	7dpi	0.430422	0.192611	0.038419
AT1G02360	T6A9.5	1	471971	473336	-	Chitinase family protein;(source:Araport11)						protein_coding	polv_primed_infected	7dpi	1.33945	0.256356	7.43376e-07
AT1G02360	T6A9.5	1	471971	473336	-	Chitinase family protein;(source:Araport11)						protein_coding	jmj14_responsive	7dpi	0.618196	0.158535	0.000171831
AT1G02360	T6A9.5	1	471971	473336	-	Chitinase family protein;(source:Araport11)						protein_coding	WT1_responsive	4dpi	0.958663	0.444649	0.0240894
AT1G02360	T6A9.5	1	471971	473336	-	Chitinase family protein;(source:Araport11)						protein_coding	polv_primed_infected	4dpi	-1.28301	0.428087	0.00192178
AT1G02360	T6A9.5	1	471971	473336	-	Chitinase family protein;(source:Araport11)						protein_coding	WT2_responsive	7dpi	0.733196	0.185839	0.000119687
AT1G02360	T6A9.5	1	471971	473336	-	Chitinase family protein;(source:Araport11)						protein_coding	WT2_responsive	4dpi	0.942708	0.175891	1.25211e-07
AT1G02370	T6A9.6	1	474373	476612	+	Tetratricopeptide repeat (TPR)-like superfamily protein;(source:Araport11)						protein_coding	WT2_responsive	7dpi	0.722319	0.238881	0.00254151
AT1G02370	T6A9.6	1	474373	476612	+	Tetratricopeptide repeat (TPR)-like superfamily protein;(source:Araport11)						protein_coding	jmj14_responsive	7dpi	0.760301	0.242466	0.00166114
AT1G02370	T6A9.6	1	474373	476612	+	Tetratricopeptide repeat (TPR)-like superfamily protein;(source:Araport11)						protein_coding	jmj14_primed_infected	4dpi	-0.604677	0.18473	0.00133427
AT1G02370	T6A9.6	1	474373	476612	+	Tetratricopeptide repeat (TPR)-like superfamily protein;(source:Araport11)						protein_coding	WT2_responsive	4dpi	1.22765	0.206464	3.26727e-09
AT1G02370	T6A9.6	1	474373	476612	+	Tetratricopeptide repeat (TPR)-like superfamily protein;(source:Araport11)						protein_coding	WT1_responsive	7dpi	0.629575	0.327594	0.0440628
AT1G02380	T6A9.7	1	476945	479112	+	transmembrane protein;(source:Araport11)						protein_coding	jmj14_responsive	4dpi	-1.10737	0.268051	3.5679e-05
AT1G02380	T6A9.7	1	476945	479112	+	transmembrane protein;(source:Araport11)						protein_coding	jmj14_responsive	7dpi	-1.38428	0.338351	2.44858e-05
AT1G02380	T6A9.7	1	476945	479112	+	transmembrane protein;(source:Araport11)						protein_coding	WT1_responsive	7dpi	-0.85963	0.339464	0.00854455
AT1G02380	T6A9.7	1	476945	479112	+	transmembrane protein;(source:Araport11)						protein_coding	jmj14_primed_mock	4dpi	0.663374	0.239891	0.00620209
AT1G02380	T6A9.7	1	476945	479112	+	transmembrane protein;(source:Araport11)						protein_coding	WT2_responsive	7dpi	-1.01104	0.395148	0.0049028
AT1G02390	AT1G02390	1	480650	483373	+	putative sn-glycerol-3-phosphate 2-O-acyltransferase						protein_coding	jmj14_primed_infected	7dpi	-1.12073	0.308218	0.000396467
AT1G02390	AT1G02390	1	480650	483373	+	putative sn-glycerol-3-phosphate 2-O-acyltransferase						protein_coding	jmj14_primed_infected	4dpi	-2.29961	0.359163	2.73726e-10
AT1G02390	AT1G02390	1	480650	483373	+	putative sn-glycerol-3-phosphate 2-O-acyltransferase						protein_coding	WT2_responsive	7dpi	-1.94123	0.233464	2.2644e-16
AT1G02390	AT1G02390	1	480650	483373	+	putative sn-glycerol-3-phosphate 2-O-acyltransferase						protein_coding	jmj14_responsive	7dpi	-2.71662	0.255548	6.95152e-26
AT1G02390	AT1G02390	1	480650	483373	+	putative sn-glycerol-3-phosphate 2-O-acyltransferase						protein_coding	jmj14_primed_mock	4dpi	0.910027	0.27243	0.00105532
AT1G02390	AT1G02390	1	480650	483373	+	putative sn-glycerol-3-phosphate 2-O-acyltransferase						protein_coding	jmj14_responsive	4dpi	-2.99336	0.353746	9.89643e-17
AT1G02390	AT1G02390	1	480650	483373	+	putative sn-glycerol-3-phosphate 2-O-acyltransferase						protein_coding	polv_responsive	4dpi	2.20718	0.296552	1.99475e-13
AT1G02400	GA2OX6	1	486800	489651	+	Encodes a gibberellin 2-oxidase that acts on C19 gibberellins but not C20 gibberellins.						protein_coding	WT2_responsive	4dpi	1.01487	0.31245	0.000726853
AT1G02400	GA2OX6	1	486800	489651	+	Encodes a gibberellin 2-oxidase that acts on C19 gibberellins but not C20 gibberellins.						protein_coding	WT2_responsive	7dpi	0.619456	0.218328	0.00545004
AT1G02400	GA2OX6	1	486800	489651	+	Encodes a gibberellin 2-oxidase that acts on C19 gibberellins but not C20 gibberellins.						protein_coding	polv_primed_infected	4dpi	-2.119	0.368669	1.75641e-08
AT1G02400	GA2OX6	1	486800	489651	+	Encodes a gibberellin 2-oxidase that acts on C19 gibberellins but not C20 gibberellins.						protein_coding	polv_responsive	4dpi	3.3735	0.230759	4.45067e-47
AT1G02400	GA2OX6	1	486800	489651	+	Encodes a gibberellin 2-oxidase that acts on C19 gibberellins but not C20 gibberellins.						protein_coding	jmj14_primed_mock	4dpi	1.46781	0.42851	0.000651001
AT1G02400	GA2OX6	1	486800	489651	+	Encodes a gibberellin 2-oxidase that acts on C19 gibberellins but not C20 gibberellins.						protein_coding	WT1_responsive	4dpi	5.78322	0.412317	2.82394e-43
AT1G02420	T6A9.11	1	493639	495158	+	Pentatricopeptide repeat (PPR) superfamily protein;(source:Araport11)						protein_coding	jmj14_responsive	4dpi	0.562404	0.257342	0.0289518
AT1G02420	T6A9.11	1	493639	495158	+	Pentatricopeptide repeat (PPR) superfamily protein;(source:Araport11)						protein_coding	WT2_responsive	4dpi	0.719651	0.240508	0.0027145
AT1G02430	ARFD1B	1	495050	496332	-	A member of ARF GTPase family. A thaliana has 21 members of this family, known to be essential for vesicle coating and uncoating and functions in GTP-binding. Gene encoding ADP-ribosylation factor and similar to other ARFs and ARF-like proteins.						protein_coding	jmj14_responsive	7dpi	3.21587	0.939357	0.000292652
AT1G02430	ARFD1B	1	495050	496332	-	A member of ARF GTPase family. A thaliana has 21 members of this family, known to be essential for vesicle coating and uncoating and functions in GTP-binding. Gene encoding ADP-ribosylation factor and similar to other ARFs and ARF-like proteins.						protein_coding	polv_responsive	7dpi	3.55919	0.771235	9.50944e-05
AT1G02430	ARFD1B	1	495050	496332	-	A member of ARF GTPase family. A thaliana has 21 members of this family, known to be essential for vesicle coating and uncoating and functions in GTP-binding. Gene encoding ADP-ribosylation factor and similar to other ARFs and ARF-like proteins.						protein_coding	WT2_responsive	7dpi	1.20173	0.8483	0.0273233
AT1G02430	ARFD1B	1	495050	496332	-	A member of ARF GTPase family. A thaliana has 21 members of this family, known to be essential for vesicle coating and uncoating and functions in GTP-binding. Gene encoding ADP-ribosylation factor and similar to other ARFs and ARF-like proteins.						protein_coding	WT1_responsive	7dpi	4.00554	0.732796	1.77971e-07
AT1G02440	ARFD1A	1	496372	497555	-	A member of ARF GTPase family. A thaliana has 21 members of this family, known to be essential for vesicle coating and uncoating and functions in GTP-binding. Gene encoding ADP-ribosylation factor and similar to other ARFs and ARF-like proteins.						protein_coding	jmj14_responsive	7dpi	0.86372	0.509499	0.0328311
AT1G02450	NIMIN-1	1	497917	498539	-	NIMIN1 modulates PR gene expression according the following model: NPR1 forms a ternary complex with NIMIN1 and TGA factors upon SAR induction that binds to a positive regulatory cis-element of the PR-1 promoter, termed LS7. This leads to PR-1 gene induction. NIMIN1 decreases transcriptional activation, possibly through its EAR motif, which results in fine-tuning of PR-1 gene expression.						protein_coding	WT1_responsive	7dpi	2.74339	0.481545	2.67752e-08
AT1G02450	NIMIN-1	1	497917	498539	-	NIMIN1 modulates PR gene expression according the following model: NPR1 forms a ternary complex with NIMIN1 and TGA factors upon SAR induction that binds to a positive regulatory cis-element of the PR-1 promoter, termed LS7. This leads to PR-1 gene induction. NIMIN1 decreases transcriptional activation, possibly through its EAR motif, which results in fine-tuning of PR-1 gene expression.						protein_coding	WT2_responsive	7dpi	0.712067	0.229726	0.00209285
AT1G02450	NIMIN-1	1	497917	498539	-	NIMIN1 modulates PR gene expression according the following model: NPR1 forms a ternary complex with NIMIN1 and TGA factors upon SAR induction that binds to a positive regulatory cis-element of the PR-1 promoter, termed LS7. This leads to PR-1 gene induction. NIMIN1 decreases transcriptional activation, possibly through its EAR motif, which results in fine-tuning of PR-1 gene expression.						protein_coding	polv_responsive	4dpi	0.551867	0.228252	0.0262021
AT1G02450	NIMIN-1	1	497917	498539	-	NIMIN1 modulates PR gene expression according the following model: NPR1 forms a ternary complex with NIMIN1 and TGA factors upon SAR induction that binds to a positive regulatory cis-element of the PR-1 promoter, termed LS7. This leads to PR-1 gene induction. NIMIN1 decreases transcriptional activation, possibly through its EAR motif, which results in fine-tuning of PR-1 gene expression.						protein_coding	polv_primed_infected	4dpi	3.82326	0.390505	1.44371e-21
AT1G02450	NIMIN-1	1	497917	498539	-	NIMIN1 modulates PR gene expression according the following model: NPR1 forms a ternary complex with NIMIN1 and TGA factors upon SAR induction that binds to a positive regulatory cis-element of the PR-1 promoter, termed LS7. This leads to PR-1 gene induction. NIMIN1 decreases transcriptional activation, possibly through its EAR motif, which results in fine-tuning of PR-1 gene expression.						protein_coding	polv_primed_mock	7dpi	1.41925	0.688312	0.0159153
AT1G02450	NIMIN-1	1	497917	498539	-	NIMIN1 modulates PR gene expression according the following model: NPR1 forms a ternary complex with NIMIN1 and TGA factors upon SAR induction that binds to a positive regulatory cis-element of the PR-1 promoter, termed LS7. This leads to PR-1 gene induction. NIMIN1 decreases transcriptional activation, possibly through its EAR motif, which results in fine-tuning of PR-1 gene expression.						protein_coding	WT1_responsive	4dpi	-2.40686	0.43749	4.26338e-08
AT1G02450	NIMIN-1	1	497917	498539	-	NIMIN1 modulates PR gene expression according the following model: NPR1 forms a ternary complex with NIMIN1 and TGA factors upon SAR induction that binds to a positive regulatory cis-element of the PR-1 promoter, termed LS7. This leads to PR-1 gene induction. NIMIN1 decreases transcriptional activation, possibly through its EAR motif, which results in fine-tuning of PR-1 gene expression.						protein_coding	WT2_responsive	4dpi	2.88458	0.214773	2.25274e-40
AT1G02450	NIMIN-1	1	497917	498539	-	NIMIN1 modulates PR gene expression according the following model: NPR1 forms a ternary complex with NIMIN1 and TGA factors upon SAR induction that binds to a positive regulatory cis-element of the PR-1 promoter, termed LS7. This leads to PR-1 gene induction. NIMIN1 decreases transcriptional activation, possibly through its EAR motif, which results in fine-tuning of PR-1 gene expression.						protein_coding	jmj14_primed_infected	4dpi	-2.08201	0.189973	4.47726e-27
AT1G02450	NIMIN-1	1	497917	498539	-	NIMIN1 modulates PR gene expression according the following model: NPR1 forms a ternary complex with NIMIN1 and TGA factors upon SAR induction that binds to a positive regulatory cis-element of the PR-1 promoter, termed LS7. This leads to PR-1 gene induction. NIMIN1 decreases transcriptional activation, possibly through its EAR motif, which results in fine-tuning of PR-1 gene expression.						protein_coding	jmj14_primed_mock	4dpi	0.68372	0.297883	0.016219
AT1G02460	AT1G02460	1	504463	507268	-	Pectin lyase-like superfamily protein;(source:Araport11)						protein_coding	polv_primed_infected	4dpi	-2.13939	0.389248	6.9727e-08
AT1G02460	AT1G02460	1	504463	507268	-	Pectin lyase-like superfamily protein;(source:Araport11)						protein_coding	jmj14_primed_mock	4dpi	-0.685911	0.366979	0.0323944
AT1G02460	AT1G02460	1	504463	507268	-	Pectin lyase-like superfamily protein;(source:Araport11)						protein_coding	WT2_responsive	7dpi	1.36503	0.233781	7.00097e-09
AT1G02460	AT1G02460	1	504463	507268	-	Pectin lyase-like superfamily protein;(source:Araport11)						protein_coding	jmj14_responsive	4dpi	1.42956	0.302251	2.27243e-06
AT1G02460	AT1G02460	1	504463	507268	-	Pectin lyase-like superfamily protein;(source:Araport11)						protein_coding	WT2_responsive	4dpi	0.974324	0.223678	1.32701e-05
AT1G02460	AT1G02460	1	504463	507268	-	Pectin lyase-like superfamily protein;(source:Araport11)						protein_coding	polv_responsive	4dpi	-1.22008	0.397052	0.00152164
AT1G02460	AT1G02460	1	504463	507268	-	Pectin lyase-like superfamily protein;(source:Araport11)						protein_coding	jmj14_responsive	7dpi	1.99937	0.25872	1.69764e-14
AT1G02470	AT1G02470	1	511765	513624	-	Polyketide cyclase/dehydrase and lipid transport superfamily protein;(source:Araport11)						protein_coding	WT2_responsive	7dpi	2.10335	0.247163	4.92347e-17
AT1G02470	AT1G02470	1	511765	513624	-	Polyketide cyclase/dehydrase and lipid transport superfamily protein;(source:Araport11)						protein_coding	jmj14_responsive	7dpi	1.53271	0.228289	2.37408e-11
AT1G02470	AT1G02470	1	511765	513624	-	Polyketide cyclase/dehydrase and lipid transport superfamily protein;(source:Araport11)						protein_coding	WT1_responsive	7dpi	1.99806	0.398936	1.06137e-06
AT1G02475	AT1G02475	1	513699	515422	-	Polyketide cyclase/dehydrase and lipid transport superfamily protein;(source:Araport11)						protein_coding	WT1_responsive	4dpi	-0.481024	0.168222	0.0111016
AT1G02475	AT1G02475	1	513699	515422	-	Polyketide cyclase/dehydrase and lipid transport superfamily protein;(source:Araport11)						protein_coding	polv_primed_infected	7dpi	0.344121	0.120222	0.0156443
AT1G02475	AT1G02475	1	513699	515422	-	Polyketide cyclase/dehydrase and lipid transport superfamily protein;(source:Araport11)						protein_coding	polv_primed_infected	4dpi	0.582703	0.215089	0.0134094
AT1G02475	AT1G02475	1	513699	515422	-	Polyketide cyclase/dehydrase and lipid transport superfamily protein;(source:Araport11)						protein_coding	WT2_responsive	4dpi	0.272538	0.0982869	0.0126545
AT1G02500	SAM1	1	518091	520495	+	encodes a S-adenosylmethionine synthetase. SAM1 is regulated by protein S-nitrosylation. The covalent binding of nitric oxide (NO) to the Cys114 residue inhibits the enzyme activity.						protein_coding	jmj14_primed_infected	7dpi	-0.2273	0.0764911	0.0157303
AT1G02500	SAM1	1	518091	520495	+	encodes a S-adenosylmethionine synthetase. SAM1 is regulated by protein S-nitrosylation. The covalent binding of nitric oxide (NO) to the Cys114 residue inhibits the enzyme activity.						protein_coding	WT1_responsive	7dpi	0.365944	0.0930996	0.000476053
AT1G02500	SAM1	1	518091	520495	+	encodes a S-adenosylmethionine synthetase. SAM1 is regulated by protein S-nitrosylation. The covalent binding of nitric oxide (NO) to the Cys114 residue inhibits the enzyme activity.						protein_coding	jmj14_responsive	7dpi	0.220628	0.0830721	0.0197284
AT1G02500	SAM1	1	518091	520495	+	encodes a S-adenosylmethionine synthetase. SAM1 is regulated by protein S-nitrosylation. The covalent binding of nitric oxide (NO) to the Cys114 residue inhibits the enzyme activity.						protein_coding	WT2_responsive	7dpi	0.272054	0.089592	0.00704183
AT1G02520	AT1G02520	1	523536	529069	+	Encodes an ATP-binding cassette (ABC) transporter. Expressed in the vascular tissue of primary stem. The mRNA is cell-to-cell mobile.						protein_coding	polv_primed_infected	7dpi	-0.578063	0.283693	0.0371388
AT1G02520	AT1G02520	1	523536	529069	+	Encodes an ATP-binding cassette (ABC) transporter. Expressed in the vascular tissue of primary stem. The mRNA is cell-to-cell mobile.						protein_coding	jmj14_primed_mock	7dpi	4.22865	0.542975	2.38352e-13
AT1G02520	AT1G02520	1	523536	529069	+	Encodes an ATP-binding cassette (ABC) transporter. Expressed in the vascular tissue of primary stem. The mRNA is cell-to-cell mobile.						protein_coding	WT2_responsive	7dpi	2.91567	0.64219	4.19897e-06
AT1G02520	AT1G02520	1	523536	529069	+	Encodes an ATP-binding cassette (ABC) transporter. Expressed in the vascular tissue of primary stem. The mRNA is cell-to-cell mobile.						protein_coding	jmj14_primed_mock	4dpi	3.09229	0.431053	8.81641e-12
AT1G02520	AT1G02520	1	523536	529069	+	Encodes an ATP-binding cassette (ABC) transporter. Expressed in the vascular tissue of primary stem. The mRNA is cell-to-cell mobile.						protein_coding	jmj14_primed_infected	7dpi	1.93375	0.282168	5.07585e-11
AT1G02520	AT1G02520	1	523536	529069	+	Encodes an ATP-binding cassette (ABC) transporter. Expressed in the vascular tissue of primary stem. The mRNA is cell-to-cell mobile.						protein_coding	jmj14_primed_infected	4dpi	2.54996	0.416235	1.36112e-09
AT1G02520	AT1G02520	1	523536	529069	+	Encodes an ATP-binding cassette (ABC) transporter. Expressed in the vascular tissue of primary stem. The mRNA is cell-to-cell mobile.						protein_coding	polv_responsive	7dpi	1.94813	0.441412	0.000153576
AT1G02520	AT1G02520	1	523536	529069	+	Encodes an ATP-binding cassette (ABC) transporter. Expressed in the vascular tissue of primary stem. The mRNA is cell-to-cell mobile.						protein_coding	polv_primed_mock	7dpi	1.57857	1.0176	0.0330652
AT1G02520	AT1G02520	1	523536	529069	+	Encodes an ATP-binding cassette (ABC) transporter. Expressed in the vascular tissue of primary stem. The mRNA is cell-to-cell mobile.						protein_coding	WT1_responsive	7dpi	5.08277	0.572004	4.93057e-17
AT1G02520	AT1G02520	1	523536	529069	+	Encodes an ATP-binding cassette (ABC) transporter. Expressed in the vascular tissue of primary stem. The mRNA is cell-to-cell mobile.						protein_coding	jmj14_responsive	7dpi	0.731505	0.241112	0.00235773
AT1G02530	AT1G02530	1	529679	534677	+	P-glycoprotein 12;(source:Araport11)						protein_coding	jmj14_primed_infected	4dpi	2.0817	0.854875	0.00418103
AT1G02580	MEA	1	544733	549202	+	Encodes a putative transcription factor MEDEA (MEA) that negatively regulates seed development in the absence of fertilization. Mutations in this locus result in embryo lethality. MEA is a Polycomb group gene that is imprinted in the endosperm. The maternal allele is expressed and the paternal allele is silent. MEA is controlled by DEMETER (DME), a DNA glycosylase required to activate MEA express…						protein_coding	WT1_responsive	7dpi	0.439031	0.829788	0.0475446
AT1G02610	PIT1	1	553019	556152	-	RING/FYVE/PHD zinc finger superfamily protein;(source:Araport11)						protein_coding	WT1_responsive	4dpi	1.63284	0.230865	5.11946e-12
AT1G02610	PIT1	1	553019	556152	-	RING/FYVE/PHD zinc finger superfamily protein;(source:Araport11)						protein_coding	jmj14_primed_infected	4dpi	0.649487	0.152735	3.81395e-05
AT1G02610	PIT1	1	553019	556152	-	RING/FYVE/PHD zinc finger superfamily protein;(source:Araport11)						protein_coding	WT1_responsive	7dpi	-0.919378	0.278115	0.00110201
AT1G02610	PIT1	1	553019	556152	-	RING/FYVE/PHD zinc finger superfamily protein;(source:Araport11)						protein_coding	jmj14_primed_mock	4dpi	1.02575	0.239706	3.9292e-05
AT1G02610	PIT1	1	553019	556152	-	RING/FYVE/PHD zinc finger superfamily protein;(source:Araport11)						protein_coding	polv_responsive	4dpi	0.798862	0.216758	0.000401037
AT1G02610	PIT1	1	553019	556152	-	RING/FYVE/PHD zinc finger superfamily protein;(source:Araport11)						protein_coding	polv_primed_infected	7dpi	0.890903	0.257941	0.000872208
AT1G02610	PIT1	1	553019	556152	-	RING/FYVE/PHD zinc finger superfamily protein;(source:Araport11)						protein_coding	polv_primed_infected	4dpi	-1.38687	0.232607	8.76996e-09
AT1G02620	AT1G02620	1	556851	559194	+	Ras-related small GTP-binding family protein;(source:Araport11)						protein_coding	polv_primed_infected	4dpi	-3.46082	0.529957	1.78458e-10
AT1G02620	AT1G02620	1	556851	559194	+	Ras-related small GTP-binding family protein;(source:Araport11)						protein_coding	polv_primed_infected	7dpi	2.21611	0.492929	1.50375e-05
AT1G02620	AT1G02620	1	556851	559194	+	Ras-related small GTP-binding family protein;(source:Araport11)						protein_coding	WT1_responsive	4dpi	2.41537	0.610521	4.03032e-05
AT1G02630	ETN8	1	560610	562598	-	Nucleoside transporter family protein;(source:Araport11)						protein_coding	jmj14_primed_infected	7dpi	7.07256	2.60573	1.74581e-05
AT1G02630	ETN8	1	560610	562598	-	Nucleoside transporter family protein;(source:Araport11)						protein_coding	jmj14_responsive	7dpi	-0.834287	0.486054	0.0327799
AT1G02630	ETN8	1	560610	562598	-	Nucleoside transporter family protein;(source:Araport11)						protein_coding	jmj14_primed_mock	4dpi	2.58486	0.629344	8.56268e-05
AT1G02630	ETN8	1	560610	562598	-	Nucleoside transporter family protein;(source:Araport11)						protein_coding	jmj14_primed_mock	7dpi	4.25653	0.695289	1.56524e-08
AT1G02630	ETN8	1	560610	562598	-	Nucleoside transporter family protein;(source:Araport11)						protein_coding	jmj14_primed_infected	4dpi	3.47381	0.781395	1.01364e-05
AT1G02640	BXL2	1	564018	567771	+	encodes a protein similar to a beta-xylosidase located in the extracellular matrix. This is a member of glycosyl hydrolase family 3 and has six other closely related members.						protein_coding	WT2_responsive	4dpi	-1.36106	0.212788	1.85355e-10
AT1G02640	BXL2	1	564018	567771	+	encodes a protein similar to a beta-xylosidase located in the extracellular matrix. This is a member of glycosyl hydrolase family 3 and has six other closely related members.						protein_coding	jmj14_primed_infected	4dpi	2.21358	0.148692	9.81379e-49
AT1G02640	BXL2	1	564018	567771	+	encodes a protein similar to a beta-xylosidase located in the extracellular matrix. This is a member of glycosyl hydrolase family 3 and has six other closely related members.						protein_coding	WT1_responsive	7dpi	-1.62803	0.235598	2.63761e-11
AT1G02640	BXL2	1	564018	567771	+	encodes a protein similar to a beta-xylosidase located in the extracellular matrix. This is a member of glycosyl hydrolase family 3 and has six other closely related members.						protein_coding	polv_primed_infected	7dpi	0.701358	0.225326	0.00304085
AT1G02640	BXL2	1	564018	567771	+	encodes a protein similar to a beta-xylosidase located in the extracellular matrix. This is a member of glycosyl hydrolase family 3 and has six other closely related members.						protein_coding	polv_primed_infected	4dpi	-2.75543	0.416729	9.51882e-11
AT1G02640	BXL2	1	564018	567771	+	encodes a protein similar to a beta-xylosidase located in the extracellular matrix. This is a member of glycosyl hydrolase family 3 and has six other closely related members.						protein_coding	jmj14_primed_mock	7dpi	1.34576	0.469327	0.00333401
AT1G02640	BXL2	1	564018	567771	+	encodes a protein similar to a beta-xylosidase located in the extracellular matrix. This is a member of glycosyl hydrolase family 3 and has six other closely related members.						protein_coding	jmj14_primed_infected	7dpi	0.969301	0.192159	1.49997e-06
AT1G02640	BXL2	1	564018	567771	+	encodes a protein similar to a beta-xylosidase located in the extracellular matrix. This is a member of glycosyl hydrolase family 3 and has six other closely related members.						protein_coding	WT1_responsive	4dpi	2.61621	0.427887	1.21753e-09
AT1G02650	AT1G02650	1	568558	570554	+	Tetratricopeptide repeat (TPR)-like superfamily protein;(source:Araport11)						protein_coding	WT1_responsive	7dpi	-1.40299	0.400685	0.000372683
AT1G02650	AT1G02650	1	568558	570554	+	Tetratricopeptide repeat (TPR)-like superfamily protein;(source:Araport11)						protein_coding	WT2_responsive	4dpi	-0.915659	0.57954	0.0339989
AT1G02650	AT1G02650	1	568558	570554	+	Tetratricopeptide repeat (TPR)-like superfamily protein;(source:Araport11)						protein_coding	polv_primed_infected	4dpi	-1.6474	0.444961	0.00016978
AT1G02650	AT1G02650	1	568558	570554	+	Tetratricopeptide repeat (TPR)-like superfamily protein;(source:Araport11)						protein_coding	jmj14_primed_infected	4dpi	1.22171	0.505528	0.00490028
AT1G02650	AT1G02650	1	568558	570554	+	Tetratricopeptide repeat (TPR)-like superfamily protein;(source:Araport11)						protein_coding	WT2_responsive	7dpi	1.51135	0.540653	0.00171732
AT1G02650	AT1G02650	1	568558	570554	+	Tetratricopeptide repeat (TPR)-like superfamily protein;(source:Araport11)						protein_coding	jmj14_primed_mock	7dpi	2.06321	0.506492	8.06424e-05
AT1G02650	AT1G02650	1	568558	570554	+	Tetratricopeptide repeat (TPR)-like superfamily protein;(source:Araport11)						protein_coding	WT1_responsive	4dpi	2.45237	0.481795	3.17836e-07
AT1G02650	AT1G02650	1	568558	570554	+	Tetratricopeptide repeat (TPR)-like superfamily protein;(source:Araport11)						protein_coding	polv_primed_mock	7dpi	-1.14842	0.423225	0.00564297
AT1G02660	AT1G02660	1	571826	575085	-	alpha/beta-Hydrolases superfamily protein;(source:Araport11)						protein_coding	polv_primed_infected	7dpi	0.549442	0.22896	0.0206813
AT1G02660	AT1G02660	1	571826	575085	-	alpha/beta-Hydrolases superfamily protein;(source:Araport11)						protein_coding	jmj14_primed_mock	4dpi	0.975869	0.750468	0.0434123
AT1G02660	AT1G02660	1	571826	575085	-	alpha/beta-Hydrolases superfamily protein;(source:Araport11)						protein_coding	WT1_responsive	7dpi	-1.77068	0.286743	2.29711e-09
AT1G02660	AT1G02660	1	571826	575085	-	alpha/beta-Hydrolases superfamily protein;(source:Araport11)						protein_coding	jmj14_primed_mock	7dpi	0.917051	0.13852	2.8262e-10
AT1G02660	AT1G02660	1	571826	575085	-	alpha/beta-Hydrolases superfamily protein;(source:Araport11)						protein_coding	jmj14_primed_infected	4dpi	0.311022	0.120755	0.0232366
AT1G02660	AT1G02660	1	571826	575085	-	alpha/beta-Hydrolases superfamily protein;(source:Araport11)						protein_coding	WT1_responsive	4dpi	2.95095	0.33293	2.95892e-18
AT1G02660	AT1G02660	1	571826	575085	-	alpha/beta-Hydrolases superfamily protein;(source:Araport11)						protein_coding	jmj14_responsive	7dpi	-1.78157	0.154748	5.27828e-30
AT1G02660	AT1G02660	1	571826	575085	-	alpha/beta-Hydrolases superfamily protein;(source:Araport11)						protein_coding	polv_responsive	4dpi	2.99792	0.207488	3.67094e-46
AT1G02660	AT1G02660	1	571826	575085	-	alpha/beta-Hydrolases superfamily protein;(source:Araport11)						protein_coding	WT2_responsive	7dpi	-0.966504	0.152109	5.16223e-10
AT1G02660	AT1G02660	1	571826	575085	-	alpha/beta-Hydrolases superfamily protein;(source:Araport11)						protein_coding	jmj14_responsive	4dpi	-1.41236	0.387405	0.00015263
AT1G02670	YUP8H12.27	1	575922	580532	+	P-loop containing nucleoside triphosphate hydrolases superfamily protein;(source:Araport11)						protein_coding	jmj14_primed_infected	4dpi	0.763961	0.397437	0.022113
AT1G02670	YUP8H12.27	1	575922	580532	+	P-loop containing nucleoside triphosphate hydrolases superfamily protein;(source:Araport11)						protein_coding	jmj14_primed_mock	7dpi	1.20378	0.608929	0.0222427
AT1G02670	YUP8H12.27	1	575922	580532	+	P-loop containing nucleoside triphosphate hydrolases superfamily protein;(source:Araport11)						protein_coding	WT2_responsive	7dpi	1.26438	0.552697	0.0066469
AT1G02705	AT1G02705	1	589584	590406	+	hypothetical protein;(source:Araport11)						protein_coding	jmj14_primed_infected	4dpi	-0.938318	0.366621	0.00473938
AT1G02705	AT1G02705	1	589584	590406	+	hypothetical protein;(source:Araport11)						protein_coding	polv_responsive	4dpi	-0.612415	0.282565	0.0363363
AT1G02705	AT1G02705	1	589584	590406	+	hypothetical protein;(source:Araport11)						protein_coding	WT1_responsive	4dpi	-1.24634	0.42856	0.00275692
AT1G02705	AT1G02705	1	589584	590406	+	hypothetical protein;(source:Araport11)						protein_coding	jmj14_responsive	4dpi	-1.00059	0.379202	0.0044211
AT1G02720	GATL5	1	591682	594264	+	Encodes a protein with putative galacturonosyltransferase activity.						protein_coding	WT2_responsive	7dpi	-0.537521	0.198121	0.00917745
AT1G02730	CSLD5	1	594502	598657	-	Encodes a gene similar to cellulose synthase. Knock-out mutant has reduced growth, reduced xylan level and reduced xylan synthase activity in stems.It's expression is cell cycle dependent and it appears to function in cell plate formation.						protein_coding	polv_primed_infected	4dpi	0.768649	0.286196	0.00960002
AT1G02730	CSLD5	1	594502	598657	-	Encodes a gene similar to cellulose synthase. Knock-out mutant has reduced growth, reduced xylan level and reduced xylan synthase activity in stems.It's expression is cell cycle dependent and it appears to function in cell plate formation.						protein_coding	WT2_responsive	4dpi	-0.531865	0.155173	0.00106002
AT1G02730	CSLD5	1	594502	598657	-	Encodes a gene similar to cellulose synthase. Knock-out mutant has reduced growth, reduced xylan level and reduced xylan synthase activity in stems.It's expression is cell cycle dependent and it appears to function in cell plate formation.						protein_coding	WT1_responsive	4dpi	-0.788824	0.212873	0.000477105
AT1G02750	DI19-2	1	602489	604387	+	Drought-responsive family protein;(source:Araport11)						protein_coding	WT1_responsive	7dpi	0.918453	0.158054	3.65663e-08
AT1G02780	RPL19A	1	607799	609534	-	Ribosomal protein L19e family protein;(source:Araport11)						protein_coding	WT2_responsive	4dpi	-0.182285	0.0746854	0.0323572
AT1G02780	RPL19A	1	607799	609534	-	Ribosomal protein L19e family protein;(source:Araport11)						protein_coding	polv_primed_mock	7dpi	-0.322878	0.125091	0.0388952
AT1G02780	RPL19A	1	607799	609534	-	Ribosomal protein L19e family protein;(source:Araport11)						protein_coding	WT1_responsive	4dpi	-0.477738	0.159507	0.00733414
AT1G02810	PME7	1	618061	620502	+	Plant invertase/pectin methylesterase inhibitor superfamily;(source:Araport11)						protein_coding	WT1_responsive	7dpi	-0.434563	0.857515	0.0296572
AT1G02810	PME7	1	618061	620502	+	Plant invertase/pectin methylesterase inhibitor superfamily;(source:Araport11)						protein_coding	polv_primed_infected	4dpi	1.31294	0.521928	0.00637622
AT1G02810	PME7	1	618061	620502	+	Plant invertase/pectin methylesterase inhibitor superfamily;(source:Araport11)						protein_coding	polv_responsive	4dpi	1.3472	0.620882	0.0113202
AT1G02810	PME7	1	618061	620502	+	Plant invertase/pectin methylesterase inhibitor superfamily;(source:Araport11)						protein_coding	WT2_responsive	4dpi	-1.78726	1.33669	0.0203548
AT1G02810	PME7	1	618061	620502	+	Plant invertase/pectin methylesterase inhibitor superfamily;(source:Araport11)						protein_coding	WT2_responsive	7dpi	-2.76493	1.8148	0.0145442
AT1G02810	PME7	1	618061	620502	+	Plant invertase/pectin methylesterase inhibitor superfamily;(source:Araport11)						protein_coding	jmj14_responsive	7dpi	-2.46326	0.764807	0.000413618
AT1G02816	F22D16.19	1	621415	623054	+	pectinesterase (Protein of unknown function, DUF538);(source:Araport11)						protein_coding	jmj14_responsive	7dpi	-0.778034	0.19052	5.80324e-05
AT1G02816	F22D16.19	1	621415	623054	+	pectinesterase (Protein of unknown function, DUF538);(source:Araport11)						protein_coding	WT2_responsive	7dpi	-0.669306	0.191667	0.000674362
AT1G02816	F22D16.19	1	621415	623054	+	pectinesterase (Protein of unknown function, DUF538);(source:Araport11)						protein_coding	jmj14_responsive	4dpi	-0.463039	0.16672	0.0103239
AT1G02820	AT1G02820	1	623656	624567	-	Late embryogenesis abundant 3 (LEA3) family protein;(source:Araport11)						protein_coding	polv_responsive	4dpi	-2.29421	0.274179	1.62606e-16
AT1G02820	AT1G02820	1	623656	624567	-	Late embryogenesis abundant 3 (LEA3) family protein;(source:Araport11)						protein_coding	WT2_responsive	7dpi	-0.637141	0.169849	0.000299984
AT1G02820	AT1G02820	1	623656	624567	-	Late embryogenesis abundant 3 (LEA3) family protein;(source:Araport11)						protein_coding	jmj14_primed_infected	4dpi	0.708702	0.189739	0.000232032
AT1G02820	AT1G02820	1	623656	624567	-	Late embryogenesis abundant 3 (LEA3) family protein;(source:Araport11)						protein_coding	WT2_responsive	4dpi	-1.04813	0.180513	9.16086e-09
AT1G02820	AT1G02820	1	623656	624567	-	Late embryogenesis abundant 3 (LEA3) family protein;(source:Araport11)						protein_coding	jmj14_primed_mock	7dpi	0.428168	0.155541	0.0135905
AT1G02820	AT1G02820	1	623656	624567	-	Late embryogenesis abundant 3 (LEA3) family protein;(source:Araport11)						protein_coding	jmj14_responsive	7dpi	-1.03201	0.185402	3.58983e-08
AT1G02820	AT1G02820	1	623656	624567	-	Late embryogenesis abundant 3 (LEA3) family protein;(source:Araport11)						protein_coding	jmj14_primed_mock	4dpi	0.696278	0.155972	2.48517e-05
AT1G02820	AT1G02820	1	623656	624567	-	Late embryogenesis abundant 3 (LEA3) family protein;(source:Araport11)						protein_coding	jmj14_responsive	4dpi	-1.03338	0.160165	2.94052e-10
AT1G02820	AT1G02820	1	623656	624567	-	Late embryogenesis abundant 3 (LEA3) family protein;(source:Araport11)						protein_coding	WT1_responsive	4dpi	-3.42629	0.483219	2.34536e-12
AT1G02840	SR34	1	626639	629993	+	SR34/SR1 is a plant homologue of the human general/alternative splicing factor SF2/ASF. Barta et al (2010) have proposed a nomenclature for Serine/Arginine-Rich Protein Splicing Factors (SR proteins): Plant Cell. 2010, 22:2926.						protein_coding	WT1_responsive	4dpi	0.386666	0.156138	0.0315978
AT1G02840	SR34	1	626639	629993	+	SR34/SR1 is a plant homologue of the human general/alternative splicing factor SF2/ASF. Barta et al (2010) have proposed a nomenclature for Serine/Arginine-Rich Protein Splicing Factors (SR proteins): Plant Cell. 2010, 22:2926.						protein_coding	jmj14_responsive	4dpi	0.223357	0.0918087	0.0445497
AT1G02840	SR34	1	626639	629993	+	SR34/SR1 is a plant homologue of the human general/alternative splicing factor SF2/ASF. Barta et al (2010) have proposed a nomenclature for Serine/Arginine-Rich Protein Splicing Factors (SR proteins): Plant Cell. 2010, 22:2926.						protein_coding	polv_primed_infected	4dpi	-0.557661	0.160348	0.00163093
AT1G02840	SR34	1	626639	629993	+	SR34/SR1 is a plant homologue of the human general/alternative splicing factor SF2/ASF. Barta et al (2010) have proposed a nomenclature for Serine/Arginine-Rich Protein Splicing Factors (SR proteins): Plant Cell. 2010, 22:2926.						protein_coding	jmj14_responsive	7dpi	0.28218	0.0923789	0.00605885
AT1G02850	BGLU11	1	630374	633420	+	beta glucosidase 11;(source:Araport11)						protein_coding	WT1_responsive	7dpi	2.98383	0.490201	3.07946e-09
AT1G02850	BGLU11	1	630374	633420	+	beta glucosidase 11;(source:Araport11)						protein_coding	jmj14_responsive	7dpi	0.369917	0.143795	0.0190913
AT1G02860	BAH1	1	635144	637262	+	Encodes a ubiquitin E3 ligase with RING and SPX domains that is involved in mediating immune responses and mediates degradation of PHT1s at plasma membranes. Targeted by MIR827. Ubiquitinates PHT1;3, PHT1;2, PHT1;1/AtPT1 and PHT1;4/AtPT2.						protein_coding	WT2_responsive	4dpi	0.659884	0.171077	0.000177646
AT1G02860	BAH1	1	635144	637262	+	Encodes a ubiquitin E3 ligase with RING and SPX domains that is involved in mediating immune responses and mediates degradation of PHT1s at plasma membranes. Targeted by MIR827. Ubiquitinates PHT1;3, PHT1;2, PHT1;1/AtPT1 and PHT1;4/AtPT2.						protein_coding	polv_primed_infected	4dpi	-1.38896	0.218931	9.72338e-10
AT1G02860	BAH1	1	635144	637262	+	Encodes a ubiquitin E3 ligase with RING and SPX domains that is involved in mediating immune responses and mediates degradation of PHT1s at plasma membranes. Targeted by MIR827. Ubiquitinates PHT1;3, PHT1;2, PHT1;1/AtPT1 and PHT1;4/AtPT2.						protein_coding	jmj14_primed_mock	7dpi	0.462222	0.209944	0.0366401
AT1G02860	BAH1	1	635144	637262	+	Encodes a ubiquitin E3 ligase with RING and SPX domains that is involved in mediating immune responses and mediates degradation of PHT1s at plasma membranes. Targeted by MIR827. Ubiquitinates PHT1;3, PHT1;2, PHT1;1/AtPT1 and PHT1;4/AtPT2.						protein_coding	WT1_responsive	4dpi	1.50604	0.221081	3.26514e-11
AT1G02860	BAH1	1	635144	637262	+	Encodes a ubiquitin E3 ligase with RING and SPX domains that is involved in mediating immune responses and mediates degradation of PHT1s at plasma membranes. Targeted by MIR827. Ubiquitinates PHT1;3, PHT1;2, PHT1;1/AtPT1 and PHT1;4/AtPT2.						protein_coding	WT1_responsive	7dpi	-0.931038	0.325497	0.0035641
AT1G02870	AT1G02870	1	637214	638681	-	nucleolar-like protein;(source:Araport11)						protein_coding	WT2_responsive	4dpi	0.973202	0.172504	2.66119e-08
AT1G02870	AT1G02870	1	637214	638681	-	nucleolar-like protein;(source:Araport11)						protein_coding	jmj14_primed_infected	4dpi	-0.474889	0.166507	0.00649811
AT1G02870	AT1G02870	1	637214	638681	-	nucleolar-like protein;(source:Araport11)						protein_coding	polv_responsive	4dpi	0.551662	0.225897	0.0247501
AT1G02870	AT1G02870	1	637214	638681	-	nucleolar-like protein;(source:Araport11)						protein_coding	WT2_responsive	7dpi	0.704955	0.206937	0.000833761
AT1G02880	TPK1	1	642505	644903	-	Encodes a thiamine pyrophosphokinase capable of producing thiamine pyrophosphate from free thiamine.						protein_coding	jmj14_primed_infected	4dpi	-0.313409	0.13139	0.0347764
AT1G02880	TPK1	1	642505	644903	-	Encodes a thiamine pyrophosphokinase capable of producing thiamine pyrophosphate from free thiamine.						protein_coding	WT2_responsive	4dpi	0.336336	0.136716	0.0254086
AT1G02890	DAA1	1	645084	652001	-	AAA-type ATPase family protein;(source:Araport11)						protein_coding	polv_primed_infected	4dpi	-0.828464	0.162382	1.60891e-06
AT1G02890	DAA1	1	645084	652001	-	AAA-type ATPase family protein;(source:Araport11)						protein_coding	WT2_responsive	4dpi	0.266873	0.0787982	0.00203073
AT1G02890	DAA1	1	645084	652001	-	AAA-type ATPase family protein;(source:Araport11)						protein_coding	jmj14_responsive	4dpi	0.359909	0.0922	0.000418495
AT1G02890	DAA1	1	645084	652001	-	AAA-type ATPase family protein;(source:Araport11)						protein_coding	WT1_responsive	4dpi	0.880138	0.160466	1.79943e-07
AT1G02900	RALF1	1	653604	654457	-	Member of a diversely expressed predicted peptide family showing sequence similarity to tobacco Rapid Alkalinization Factor (RALF), and is believed to play an essential role in the physiology of Arabidopsis. Consists of a single exon and is characterized by a conserved C-terminal motif and N-terminal signal peptide. Mediates Ca2+-dependent signaling.						protein_coding	WT1_responsive	4dpi	1.87872	0.439059	1.56978e-05
AT1G02900	RALF1	1	653604	654457	-	Member of a diversely expressed predicted peptide family showing sequence similarity to tobacco Rapid Alkalinization Factor (RALF), and is believed to play an essential role in the physiology of Arabidopsis. Consists of a single exon and is characterized by a conserved C-terminal motif and N-terminal signal peptide. Mediates Ca2+-dependent signaling.						protein_coding	WT1_responsive	7dpi	-0.789981	0.402567	0.0281576
AT1G02900	RALF1	1	653604	654457	-	Member of a diversely expressed predicted peptide family showing sequence similarity to tobacco Rapid Alkalinization Factor (RALF), and is believed to play an essential role in the physiology of Arabidopsis. Consists of a single exon and is characterized by a conserved C-terminal motif and N-terminal signal peptide. Mediates Ca2+-dependent signaling.						protein_coding	polv_primed_infected	4dpi	-1.78046	0.475946	0.000137969
AT1G02910	LPA1	1	655408	658216	-	Mutants defective in this gene were shown to have a reduced PSII content (overall reduction in the levels of several PSII subunits) and a disrupted grana stack structure. The N-terminal half of the protein contains two tetratricopeptide repeat (TPR) motifs that are arranged tandemly, each consisting of a 34-residue degenerate consensus sequence. The N-terminal sequence is rich in positive and hyd…						protein_coding	jmj14_responsive	7dpi	-0.245912	0.0919489	0.0180906
AT1G02910	LPA1	1	655408	658216	-	Mutants defective in this gene were shown to have a reduced PSII content (overall reduction in the levels of several PSII subunits) and a disrupted grana stack structure. The N-terminal half of the protein contains two tetratricopeptide repeat (TPR) motifs that are arranged tandemly, each consisting of a 34-residue degenerate consensus sequence. The N-terminal sequence is rich in positive and hyd…						protein_coding	jmj14_primed_infected	4dpi	0.243757	0.0845716	0.0130838
AT1G02910	LPA1	1	655408	658216	-	Mutants defective in this gene were shown to have a reduced PSII content (overall reduction in the levels of several PSII subunits) and a disrupted grana stack structure. The N-terminal half of the protein contains two tetratricopeptide repeat (TPR) motifs that are arranged tandemly, each consisting of a 34-residue degenerate consensus sequence. The N-terminal sequence is rich in positive and hyd…						protein_coding	WT1_responsive	7dpi	-0.375115	0.134164	0.0150272
AT1G02920	GSTF7	1	658578	659980	-	Encodes glutathione transferase belonging to the phi class of GSTs. Naming convention according to Wagner et al. (2002).						protein_coding	jmj14_responsive	7dpi	3.15984	0.130584	1.89373e-127
AT1G02920	GSTF7	1	658578	659980	-	Encodes glutathione transferase belonging to the phi class of GSTs. Naming convention according to Wagner et al. (2002).						protein_coding	polv_primed_infected	7dpi	0.850931	0.156424	3.87595e-07
AT1G02920	GSTF7	1	658578	659980	-	Encodes glutathione transferase belonging to the phi class of GSTs. Naming convention according to Wagner et al. (2002).						protein_coding	polv_primed_mock	7dpi	2.25133	0.408207	1.87174e-07
AT1G02920	GSTF7	1	658578	659980	-	Encodes glutathione transferase belonging to the phi class of GSTs. Naming convention according to Wagner et al. (2002).						protein_coding	WT1_responsive	4dpi	1.94344	1.20116	0.0163238
AT1G02920	GSTF7	1	658578	659980	-	Encodes glutathione transferase belonging to the phi class of GSTs. Naming convention according to Wagner et al. (2002).						protein_coding	jmj14_primed_infected	4dpi	-1.71416	0.319682	8.19465e-08
AT1G02920	GSTF7	1	658578	659980	-	Encodes glutathione transferase belonging to the phi class of GSTs. Naming convention according to Wagner et al. (2002).						protein_coding	jmj14_primed_infected	7dpi	-0.518933	0.124629	0.000106002
AT1G02920	GSTF7	1	658578	659980	-	Encodes glutathione transferase belonging to the phi class of GSTs. Naming convention according to Wagner et al. (2002).						protein_coding	WT2_responsive	4dpi	4.15125	0.307468	6.25724e-41
AT1G02920	GSTF7	1	658578	659980	-	Encodes glutathione transferase belonging to the phi class of GSTs. Naming convention according to Wagner et al. (2002).						protein_coding	WT2_responsive	7dpi	3.67616	0.150579	1.90978e-129
AT1G02920	GSTF7	1	658578	659980	-	Encodes glutathione transferase belonging to the phi class of GSTs. Naming convention according to Wagner et al. (2002).						protein_coding	jmj14_primed_mock	4dpi	-0.971962	0.128354	4.33803e-13
AT1G02920	GSTF7	1	658578	659980	-	Encodes glutathione transferase belonging to the phi class of GSTs. Naming convention according to Wagner et al. (2002).						protein_coding	WT1_responsive	7dpi	1.65512	0.36113	6.29777e-06
AT1G02920	GSTF7	1	658578	659980	-	Encodes glutathione transferase belonging to the phi class of GSTs. Naming convention according to Wagner et al. (2002).						protein_coding	polv_primed_infected	4dpi	-3.06237	0.986928	0.000568531
AT1G02920	GSTF7	1	658578	659980	-	Encodes glutathione transferase belonging to the phi class of GSTs. Naming convention according to Wagner et al. (2002).						protein_coding	jmj14_responsive	4dpi	3.35671	0.138225	7.30254e-128
AT1G02930	GSTF6	1	661088	662475	-	Encodes glutathione transferase belonging to the phi class of GSTs. Naming convention according to Wagner et al. (2002).						protein_coding	jmj14_responsive	4dpi	3.44137	0.155192	1.01015e-106
AT1G02930	GSTF6	1	661088	662475	-	Encodes glutathione transferase belonging to the phi class of GSTs. Naming convention according to Wagner et al. (2002).						protein_coding	polv_primed_mock	7dpi	2.51684	0.480864	6.69161e-07
AT1G02930	GSTF6	1	661088	662475	-	Encodes glutathione transferase belonging to the phi class of GSTs. Naming convention according to Wagner et al. (2002).						protein_coding	jmj14_primed_mock	4dpi	-0.799143	0.114731	3.39368e-11
AT1G02930	GSTF6	1	661088	662475	-	Encodes glutathione transferase belonging to the phi class of GSTs. Naming convention according to Wagner et al. (2002).						protein_coding	WT1_responsive	4dpi	2.26404	1.36892	0.0122594
AT1G02930	GSTF6	1	661088	662475	-	Encodes glutathione transferase belonging to the phi class of GSTs. Naming convention according to Wagner et al. (2002).						protein_coding	jmj14_responsive	7dpi	2.9299	0.156417	6.58713e-77
AT1G02930	GSTF6	1	661088	662475	-	Encodes glutathione transferase belonging to the phi class of GSTs. Naming convention according to Wagner et al. (2002).						protein_coding	polv_primed_infected	7dpi	0.934439	0.180434	1.22787e-06
AT1G02930	GSTF6	1	661088	662475	-	Encodes glutathione transferase belonging to the phi class of GSTs. Naming convention according to Wagner et al. (2002).						protein_coding	jmj14_primed_infected	4dpi	-1.36795	0.346835	4.90496e-05
AT1G02930	GSTF6	1	661088	662475	-	Encodes glutathione transferase belonging to the phi class of GSTs. Naming convention according to Wagner et al. (2002).						protein_coding	WT2_responsive	4dpi	4.11565	0.254089	4.92466e-58
AT1G02930	GSTF6	1	661088	662475	-	Encodes glutathione transferase belonging to the phi class of GSTs. Naming convention according to Wagner et al. (2002).						protein_coding	WT2_responsive	7dpi	3.33739	0.149216	9.21681e-109
AT1G02930	GSTF6	1	661088	662475	-	Encodes glutathione transferase belonging to the phi class of GSTs. Naming convention according to Wagner et al. (2002).						protein_coding	WT1_responsive	7dpi	1.68572	0.40895	4.38522e-05
AT1G02930	GSTF6	1	661088	662475	-	Encodes glutathione transferase belonging to the phi class of GSTs. Naming convention according to Wagner et al. (2002).						protein_coding	polv_primed_infected	4dpi	-2.88362	1.14254	0.0023106
AT1G02950	GSTF4	1	665119	666471	-	Encodes glutathione transferase belonging to the phi class of GSTs. Naming convention according to Wagner et al. (2002).						protein_coding	jmj14_primed_mock	7dpi	0.769212	0.212196	0.000542532
AT1G02950	GSTF4	1	665119	666471	-	Encodes glutathione transferase belonging to the phi class of GSTs. Naming convention according to Wagner et al. (2002).						protein_coding	WT2_responsive	4dpi	-0.380991	0.150933	0.0198702
AT1G02950	GSTF4	1	665119	666471	-	Encodes glutathione transferase belonging to the phi class of GSTs. Naming convention according to Wagner et al. (2002).						protein_coding	polv_primed_infected	4dpi	-0.502748	0.198149	0.023277
AT1G02950	GSTF4	1	665119	666471	-	Encodes glutathione transferase belonging to the phi class of GSTs. Naming convention according to Wagner et al. (2002).						protein_coding	jmj14_primed_infected	7dpi	0.668394	0.152857	3.75698e-05
AT1G02950	GSTF4	1	665119	666471	-	Encodes glutathione transferase belonging to the phi class of GSTs. Naming convention according to Wagner et al. (2002).						protein_coding	jmj14_primed_infected	4dpi	0.594611	0.156565	0.000245301
AT1G02952	AT1G02952	1	665354	666367	+	Potential natural antisense gene, locus overlaps with AT1G02950						antisense_long_noncoding_rna	WT2_responsive	4dpi	-0.426684	0.783697	0.0186388
AT1G02960	AT1G02960	1	666762	669925	-	kinetochore protein;(source:Araport11)						protein_coding	jmj14_responsive	7dpi	0.285642	0.122821	0.0398276
AT1G02960	AT1G02960	1	666762	669925	-	kinetochore protein;(source:Araport11)						protein_coding	polv_primed_infected	4dpi	-0.594698	0.152958	0.000388822
AT1G02990	F22D16.1	1	681331	687385	-	hypothetical protein;(source:Araport11)						protein_coding	WT2_responsive	4dpi	0.343219	0.109197	0.00392391
AT1G03000	PEX6	1	687785	692660	-	Encodes an apparent ATPase similar to yeast and human protein required for peroxisomal biogenesis. May facilitate recycling of PEX5, the peroxisomal matrix protein receptor, and thereby promote peroxisomal matrix protein import.						protein_coding	jmj14_responsive	7dpi	-0.289603	0.104095	0.0127484
AT1G03010	AT1G03010	1	693190	696507	+	Phototropic-responsive NPH3 family protein;(source:Araport11)						protein_coding	WT1_responsive	7dpi	0.833082	0.40842	0.0235759
AT1G03010	AT1G03010	1	693190	696507	+	Phototropic-responsive NPH3 family protein;(source:Araport11)						protein_coding	WT2_responsive	7dpi	-1.63472	0.321657	3.15903e-07
AT1G03010	AT1G03010	1	693190	696507	+	Phototropic-responsive NPH3 family protein;(source:Araport11)						protein_coding	jmj14_responsive	7dpi	-1.30388	0.313277	1.91845e-05
AT1G03020	GRXS1	1	697919	698591	-	Thioredoxin superfamily protein;(source:Araport11)						protein_coding	jmj14_responsive	4dpi	-1.05455	0.449829	0.00797678
AT1G03020	GRXS1	1	697919	698591	-	Thioredoxin superfamily protein;(source:Araport11)						protein_coding	WT2_responsive	7dpi	1.08222	0.565857	0.0163934
AT1G03020	GRXS1	1	697919	698591	-	Thioredoxin superfamily protein;(source:Araport11)						protein_coding	polv_primed_infected	4dpi	0.827171	0.429603	0.03888
AT1G03020	GRXS1	1	697919	698591	-	Thioredoxin superfamily protein;(source:Araport11)						protein_coding	jmj14_primed_mock	7dpi	1.5637	0.531155	0.00291765
AT1G03020	GRXS1	1	697919	698591	-	Thioredoxin superfamily protein;(source:Araport11)						protein_coding	jmj14_primed_mock	4dpi	1.72141	0.492798	0.000528773
AT1G03040	BHLH7	1	703906	706659	-	basic helix-loop-helix (bHLH) DNA-binding superfamily protein;(source:Araport11)						protein_coding	WT2_responsive	4dpi	0.229955	0.102125	0.0482381
AT1G03040	BHLH7	1	703906	706659	-	basic helix-loop-helix (bHLH) DNA-binding superfamily protein;(source:Araport11)						protein_coding	WT1_responsive	4dpi	0.536911	0.183516	0.00826308
AT1G03040	BHLH7	1	703906	706659	-	basic helix-loop-helix (bHLH) DNA-binding superfamily protein;(source:Araport11)						protein_coding	jmj14_responsive	7dpi	0.237839	0.104225	0.0471605
AT1G03055	D27	1	710018	711857	-	Encodes the ortholog of rice D27. It is plastid-localized and is required for the inhibition of secondary bud outgrowth and operates on a nonmobile precursor upstream of MAX1 in the SL biosynthesis pathway.						protein_coding	WT1_responsive	7dpi	-0.595575	0.265485	0.0277102
AT1G03055	D27	1	710018	711857	-	Encodes the ortholog of rice D27. It is plastid-localized and is required for the inhibition of secondary bud outgrowth and operates on a nonmobile precursor upstream of MAX1 in the SL biosynthesis pathway.						protein_coding	polv_primed_infected	4dpi	1.16283	0.479582	0.00897644
AT1G03055	D27	1	710018	711857	-	Encodes the ortholog of rice D27. It is plastid-localized and is required for the inhibition of secondary bud outgrowth and operates on a nonmobile precursor upstream of MAX1 in the SL biosynthesis pathway.						protein_coding	jmj14_primed_infected	7dpi	0.759569	0.306824	0.0108551
AT1G03055	D27	1	710018	711857	-	Encodes the ortholog of rice D27. It is plastid-localized and is required for the inhibition of secondary bud outgrowth and operates on a nonmobile precursor upstream of MAX1 in the SL biosynthesis pathway.						protein_coding	polv_responsive	4dpi	-0.736383	0.289831	0.0123264
AT1G03055	D27	1	710018	711857	-	Encodes the ortholog of rice D27. It is plastid-localized and is required for the inhibition of secondary bud outgrowth and operates on a nonmobile precursor upstream of MAX1 in the SL biosynthesis pathway.						protein_coding	WT2_responsive	7dpi	-1.70199	0.265204	1.83134e-10
AT1G03055	D27	1	710018	711857	-	Encodes the ortholog of rice D27. It is plastid-localized and is required for the inhibition of secondary bud outgrowth and operates on a nonmobile precursor upstream of MAX1 in the SL biosynthesis pathway.						protein_coding	WT2_responsive	4dpi	-1.57437	0.269391	4.45997e-09
AT1G03055	D27	1	710018	711857	-	Encodes the ortholog of rice D27. It is plastid-localized and is required for the inhibition of secondary bud outgrowth and operates on a nonmobile precursor upstream of MAX1 in the SL biosynthesis pathway.						protein_coding	jmj14_primed_mock	4dpi	0.503605	0.208547	0.0184729
AT1G03055	D27	1	710018	711857	-	Encodes the ortholog of rice D27. It is plastid-localized and is required for the inhibition of secondary bud outgrowth and operates on a nonmobile precursor upstream of MAX1 in the SL biosynthesis pathway.						protein_coding	polv_primed_infected	7dpi	-1.05418	0.355908	0.00285734
AT1G03055	D27	1	710018	711857	-	Encodes the ortholog of rice D27. It is plastid-localized and is required for the inhibition of secondary bud outgrowth and operates on a nonmobile precursor upstream of MAX1 in the SL biosynthesis pathway.						protein_coding	jmj14_responsive	7dpi	-1.12469	0.202867	3.62359e-08
AT1G03055	D27	1	710018	711857	-	Encodes the ortholog of rice D27. It is plastid-localized and is required for the inhibition of secondary bud outgrowth and operates on a nonmobile precursor upstream of MAX1 in the SL biosynthesis pathway.						protein_coding	jmj14_responsive	4dpi	-0.81912	0.202434	7.39687e-05
AT1G03055	D27	1	710018	711857	-	Encodes the ortholog of rice D27. It is plastid-localized and is required for the inhibition of secondary bud outgrowth and operates on a nonmobile precursor upstream of MAX1 in the SL biosynthesis pathway.						protein_coding	polv_primed_mock	7dpi	-1.5303	0.318516	5.18847e-06
AT1G03055	D27	1	710018	711857	-	Encodes the ortholog of rice D27. It is plastid-localized and is required for the inhibition of secondary bud outgrowth and operates on a nonmobile precursor upstream of MAX1 in the SL biosynthesis pathway.						protein_coding	jmj14_primed_infected	4dpi	1.28977	0.277935	3.24751e-06
AT1G03055	D27	1	710018	711857	-	Encodes the ortholog of rice D27. It is plastid-localized and is required for the inhibition of secondary bud outgrowth and operates on a nonmobile precursor upstream of MAX1 in the SL biosynthesis pathway.						protein_coding	WT1_responsive	4dpi	-2.08188	0.396527	1.71804e-07
AT1G03060	SPI	1	712327	727841	-	Encodes a WD/BEACH domain protein involved in cell morphogenesis and ribonucleoprotein particle formation. It interacts with the P-body core component DCP2, associates to mRNA processing bodies (P-bodies), and regulates their assembly upon salt stress.						protein_coding	jmj14_responsive	7dpi	0.327132	0.101852	0.0034895
AT1G03060	SPI	1	712327	727841	-	Encodes a WD/BEACH domain protein involved in cell morphogenesis and ribonucleoprotein particle formation. It interacts with the P-body core component DCP2, associates to mRNA processing bodies (P-bodies), and regulates their assembly upon salt stress.						protein_coding	polv_primed_mock	7dpi	0.501964	0.203428	0.030035
AT1G03060	SPI	1	712327	727841	-	Encodes a WD/BEACH domain protein involved in cell morphogenesis and ribonucleoprotein particle formation. It interacts with the P-body core component DCP2, associates to mRNA processing bodies (P-bodies), and regulates their assembly upon salt stress.						protein_coding	WT2_responsive	4dpi	0.325563	0.0892992	0.000770761
AT1G03070	AtLFG4	1	729830	731565	+	Bax inhibitor-1 family protein;(source:Araport11)						protein_coding	jmj14_primed_infected	7dpi	1.27961	0.418357	0.00218222
AT1G03070	AtLFG4	1	729830	731565	+	Bax inhibitor-1 family protein;(source:Araport11)						protein_coding	jmj14_primed_mock	7dpi	1.49704	0.38521	0.000163783
AT1G03070	AtLFG4	1	729830	731565	+	Bax inhibitor-1 family protein;(source:Araport11)						protein_coding	jmj14_primed_infected	4dpi	1.78456	0.525624	0.000306617
AT1G03080	NET1D	1	731611	738133	-	kinase interacting (KIP1-like) family protein;(source:Araport11)						protein_coding	WT2_responsive	4dpi	0.532567	0.0895845	1.15525e-08
AT1G03080	NET1D	1	731611	738133	-	kinase interacting (KIP1-like) family protein;(source:Araport11)						protein_coding	jmj14_primed_infected	4dpi	-0.431336	0.0826957	9.5023e-07
AT1G03080	NET1D	1	731611	738133	-	kinase interacting (KIP1-like) family protein;(source:Araport11)						protein_coding	jmj14_responsive	7dpi	0.280137	0.0866422	0.00350877
AT1G03090	MCCA	1	739544	744184	+	MCCA is the biotinylated subunit of the dimer MCCase, which is involved in leucine degradation. Both subunits are nuclear coded and the active enzyme is located in the mitochondrion.						protein_coding	WT2_responsive	7dpi	-0.350282	0.128395	0.0139074
AT1G03090	MCCA	1	739544	744184	+	MCCA is the biotinylated subunit of the dimer MCCase, which is involved in leucine degradation. Both subunits are nuclear coded and the active enzyme is located in the mitochondrion.						protein_coding	WT1_responsive	7dpi	-1.58117	0.270419	1.59809e-08
AT1G03090	MCCA	1	739544	744184	+	MCCA is the biotinylated subunit of the dimer MCCase, which is involved in leucine degradation. Both subunits are nuclear coded and the active enzyme is located in the mitochondrion.						protein_coding	WT2_responsive	4dpi	-0.342307	0.106394	0.00309649
AT1G03090	MCCA	1	739544	744184	+	MCCA is the biotinylated subunit of the dimer MCCase, which is involved in leucine degradation. Both subunits are nuclear coded and the active enzyme is located in the mitochondrion.						protein_coding	polv_responsive	4dpi	0.311757	0.126377	0.0444656
AT1G03090	MCCA	1	739544	744184	+	MCCA is the biotinylated subunit of the dimer MCCase, which is involved in leucine degradation. Both subunits are nuclear coded and the active enzyme is located in the mitochondrion.						protein_coding	polv_primed_infected	4dpi	-2.02309	0.355024	2.36548e-08
AT1G03090	MCCA	1	739544	744184	+	MCCA is the biotinylated subunit of the dimer MCCase, which is involved in leucine degradation. Both subunits are nuclear coded and the active enzyme is located in the mitochondrion.						protein_coding	polv_primed_infected	7dpi	0.86864	0.254813	0.000956393
AT1G03090	MCCA	1	739544	744184	+	MCCA is the biotinylated subunit of the dimer MCCase, which is involved in leucine degradation. Both subunits are nuclear coded and the active enzyme is located in the mitochondrion.						protein_coding	jmj14_responsive	7dpi	-0.604327	0.157905	0.000228643
AT1G03090	MCCA	1	739544	744184	+	MCCA is the biotinylated subunit of the dimer MCCase, which is involved in leucine degradation. Both subunits are nuclear coded and the active enzyme is located in the mitochondrion.						protein_coding	jmj14_responsive	4dpi	-0.410695	0.118175	0.0016003
AT1G03090	MCCA	1	739544	744184	+	MCCA is the biotinylated subunit of the dimer MCCase, which is involved in leucine degradation. Both subunits are nuclear coded and the active enzyme is located in the mitochondrion.						protein_coding	WT1_responsive	4dpi	2.14311	0.370549	9.58025e-09
AT1G03130	PSAD2	1	753307	754198	-	Encodes a protein predicted by sequence similarity with spinach PsaD to be photosystem I reaction center subunit II (PsaD2)						protein_coding	polv_responsive	4dpi	-0.508651	0.119341	9.74194e-05
AT1G03130	PSAD2	1	753307	754198	-	Encodes a protein predicted by sequence similarity with spinach PsaD to be photosystem I reaction center subunit II (PsaD2)						protein_coding	jmj14_primed_infected	4dpi	0.334586	0.0723904	2.07914e-05
AT1G03130	PSAD2	1	753307	754198	-	Encodes a protein predicted by sequence similarity with spinach PsaD to be photosystem I reaction center subunit II (PsaD2)						protein_coding	WT1_responsive	7dpi	-0.55067	0.147565	0.000628726
AT1G03130	PSAD2	1	753307	754198	-	Encodes a protein predicted by sequence similarity with spinach PsaD to be photosystem I reaction center subunit II (PsaD2)						protein_coding	jmj14_responsive	7dpi	-0.454164	0.0910624	2.29105e-06
AT1G03130	PSAD2	1	753307	754198	-	Encodes a protein predicted by sequence similarity with spinach PsaD to be photosystem I reaction center subunit II (PsaD2)						protein_coding	WT2_responsive	7dpi	-0.473071	0.106982	3.97143e-05
AT1G03130	PSAD2	1	753307	754198	-	Encodes a protein predicted by sequence similarity with spinach PsaD to be photosystem I reaction center subunit II (PsaD2)						protein_coding	polv_primed_mock	7dpi	-0.490933	0.166891	0.0106322
AT1G03130	PSAD2	1	753307	754198	-	Encodes a protein predicted by sequence similarity with spinach PsaD to be photosystem I reaction center subunit II (PsaD2)						protein_coding	WT1_responsive	4dpi	-1.25623	0.20183	1.62282e-09
AT1G03130	PSAD2	1	753307	754198	-	Encodes a protein predicted by sequence similarity with spinach PsaD to be photosystem I reaction center subunit II (PsaD2)						protein_coding	WT2_responsive	4dpi	-0.34806	0.0720363	5.77099e-06
AT1G03130	PSAD2	1	753307	754198	-	Encodes a protein predicted by sequence similarity with spinach PsaD to be photosystem I reaction center subunit II (PsaD2)						protein_coding	polv_primed_infected	4dpi	0.609741	0.214116	0.00897686
AT1G03140	F10O3.3	1	754261	756303	-	splicing factor Prp18 family protein;(source:Araport11)						protein_coding	jmj14_responsive	7dpi	0.2328	0.0986419	0.0397053
AT1G03140	F10O3.3	1	754261	756303	-	splicing factor Prp18 family protein;(source:Araport11)						protein_coding	polv_primed_infected	4dpi	-0.658679	0.158968	0.000133131
AT1G03140	F10O3.3	1	754261	756303	-	splicing factor Prp18 family protein;(source:Araport11)						protein_coding	WT1_responsive	4dpi	0.59611	0.17182	0.0014763
AT1G03150	AT1G03150	1	756414	758678	+	Acyl-CoA N-acyltransferases (NAT) superfamily protein;(source:Araport11)						protein_coding	polv_responsive	4dpi	-0.478674	0.16576	0.0101689
AT1G03150	AT1G03150	1	756414	758678	+	Acyl-CoA N-acyltransferases (NAT) superfamily protein;(source:Araport11)						protein_coding	jmj14_primed_infected	4dpi	0.392799	0.126505	0.0043229
AT1G03150	AT1G03150	1	756414	758678	+	Acyl-CoA N-acyltransferases (NAT) superfamily protein;(source:Araport11)						protein_coding	polv_primed_infected	4dpi	-0.582426	0.201729	0.00849791
AT1G03150	AT1G03150	1	756414	758678	+	Acyl-CoA N-acyltransferases (NAT) superfamily protein;(source:Araport11)						protein_coding	polv_primed_infected	7dpi	0.372544	0.153218	0.0358977
AT1G03160	FZL	1	761261	766194	+	A new plant-specific member of the dynamin superfamily; defines a new protein class within the dynamin superfamily of membrane remodeling GTPases that regulates organization of the thylakoid network in plants. Targeted to chloroplasts and associated with thylakoid and envelope membranes as punctate structures. Knockout mutants have abnormalities in chloroplast and thylakoid morphology, including …						protein_coding	polv_primed_infected	4dpi	0.56677	0.135399	0.000136072
AT1G03160	FZL	1	761261	766194	+	A new plant-specific member of the dynamin superfamily; defines a new protein class within the dynamin superfamily of membrane remodeling GTPases that regulates organization of the thylakoid network in plants. Targeted to chloroplasts and associated with thylakoid and envelope membranes as punctate structures. Knockout mutants have abnormalities in chloroplast and thylakoid morphology, including …						protein_coding	jmj14_responsive	7dpi	-0.30765	0.0950545	0.00330296
AT1G03160	FZL	1	761261	766194	+	A new plant-specific member of the dynamin superfamily; defines a new protein class within the dynamin superfamily of membrane remodeling GTPases that regulates organization of the thylakoid network in plants. Targeted to chloroplasts and associated with thylakoid and envelope membranes as punctate structures. Knockout mutants have abnormalities in chloroplast and thylakoid morphology, including …						protein_coding	WT1_responsive	4dpi	-0.621503	0.125635	3.95704e-06
AT1G03170	FAF2	1	768376	770684	+	A member of the FAF family proteins encoded by the FANTASTIC FOUR (FAF) genes: AT4G02810 (FAF1), AT1G03170 (FAF2), AT5G19260 (FAF3) and AT3G06020 (FAF4). FAFs have the potential to regulate shoot meristem size in Arabidopsis thaliana. FAFs can repress WUS, which ultimately leads to an arrest of meristem activity in FAF overexpressing lines.						protein_coding	WT1_responsive	4dpi	1.25832	0.671709	0.0254418
AT1G03200	AT1G03200	1	780602	781285	+	hypothetical protein;(source:Araport11)						protein_coding	polv_primed_infected	4dpi	-1.7345	0.910019	0.0138842
AT1G03210	F15K9.19	1	782904	784346	+	Phenazine biosynthesis PhzC/PhzF protein;(source:Araport11)						protein_coding	jmj14_responsive	4dpi	0.672089	0.176938	0.00025809
AT1G03210	F15K9.19	1	782904	784346	+	Phenazine biosynthesis PhzC/PhzF protein;(source:Araport11)						protein_coding	WT2_responsive	7dpi	0.614517	0.150287	9.17568e-05
AT1G03210	F15K9.19	1	782904	784346	+	Phenazine biosynthesis PhzC/PhzF protein;(source:Araport11)						protein_coding	WT1_responsive	7dpi	0.527025	0.17544	0.00598775
AT1G03210	F15K9.19	1	782904	784346	+	Phenazine biosynthesis PhzC/PhzF protein;(source:Araport11)						protein_coding	jmj14_responsive	7dpi	0.736636	0.150354	1.82239e-06
AT1G03210	F15K9.19	1	782904	784346	+	Phenazine biosynthesis PhzC/PhzF protein;(source:Araport11)						protein_coding	polv_primed_infected	4dpi	-0.447425	0.194561	0.0431639
AT1G03210	F15K9.19	1	782904	784346	+	Phenazine biosynthesis PhzC/PhzF protein;(source:Araport11)						protein_coding	jmj14_primed_infected	4dpi	-0.35364	0.113172	0.00463056
AT1G03210	F15K9.19	1	782904	784346	+	Phenazine biosynthesis PhzC/PhzF protein;(source:Araport11)						protein_coding	WT2_responsive	4dpi	0.847775	0.121693	9.90924e-12
AT1G03210	F15K9.19	1	782904	784346	+	Phenazine biosynthesis PhzC/PhzF protein;(source:Araport11)						protein_coding	polv_primed_mock	7dpi	0.532926	0.245597	0.0479489
AT1G03210	F15K9.19	1	782904	784346	+	Phenazine biosynthesis PhzC/PhzF protein;(source:Araport11)						protein_coding	polv_primed_infected	7dpi	0.449805	0.155385	0.00993186
AT1G03220	F15K9.17	1	786832	788722	+	Eukaryotic aspartyl protease family protein;(source:Araport11)						protein_coding	WT1_responsive	4dpi	1.72562	0.369185	3.28097e-06
AT1G03220	F15K9.17	1	786832	788722	+	Eukaryotic aspartyl protease family protein;(source:Araport11)						protein_coding	jmj14_primed_infected	7dpi	0.341556	0.130606	0.0204989
AT1G03220	F15K9.17	1	786832	788722	+	Eukaryotic aspartyl protease family protein;(source:Araport11)						protein_coding	jmj14_primed_mock	4dpi	0.689472	0.157616	3.38759e-05
AT1G03220	F15K9.17	1	786832	788722	+	Eukaryotic aspartyl protease family protein;(source:Araport11)						protein_coding	jmj14_responsive	7dpi	-0.324514	0.102796	0.00410851
AT1G03220	F15K9.17	1	786832	788722	+	Eukaryotic aspartyl protease family protein;(source:Araport11)						protein_coding	jmj14_responsive	4dpi	-0.561237	0.121777	1.36607e-05
AT1G03220	F15K9.17	1	786832	788722	+	Eukaryotic aspartyl protease family protein;(source:Araport11)						protein_coding	jmj14_primed_mock	7dpi	0.973601	0.130779	1.04387e-12
AT1G03220	F15K9.17	1	786832	788722	+	Eukaryotic aspartyl protease family protein;(source:Araport11)						protein_coding	polv_responsive	4dpi	1.45799	0.189871	4.51323e-14
AT1G03230	F15K9.16	1	789820	791689	+	Eukaryotic aspartyl protease family protein;(source:Araport11)						protein_coding	polv_responsive	4dpi	0.614665	0.14381	6.50974e-05
AT1G03230	F15K9.16	1	789820	791689	+	Eukaryotic aspartyl protease family protein;(source:Araport11)						protein_coding	WT2_responsive	4dpi	0.388453	0.140059	0.0104124
AT1G03230	F15K9.16	1	789820	791689	+	Eukaryotic aspartyl protease family protein;(source:Araport11)						protein_coding	WT1_responsive	4dpi	0.851505	0.362778	0.0197387
AT1G03230	F15K9.16	1	789820	791689	+	Eukaryotic aspartyl protease family protein;(source:Araport11)						protein_coding	WT2_responsive	7dpi	0.515614	0.157926	0.00205645
AT1G03270	AT1G03270	1	799115	802625	+	CBS domain protein with a domain protein (DUF21);(source:Araport11)						protein_coding	WT2_responsive	7dpi	-1.16937	0.308948	0.000104256
AT1G03270	AT1G03270	1	799115	802625	+	CBS domain protein with a domain protein (DUF21);(source:Araport11)						protein_coding	WT2_responsive	4dpi	-0.651433	0.217744	0.00313025
AT1G03280	F21C20.160	1	802970	807084	+	Transcription factor TFIIE, alpha subunit;(source:Araport11)						protein_coding	polv_primed_infected	4dpi	-0.427173	0.146931	0.0108326
AT1G03280	F21C20.160	1	802970	807084	+	Transcription factor TFIIE, alpha subunit;(source:Araport11)						protein_coding	WT1_responsive	4dpi	0.32211	0.138017	0.0466007
AT1G03290	F15K9.11	1	807361	810873	+	ELKS/Rab6-interacting/CAST family protein;(source:Araport11)						protein_coding	WT2_responsive	7dpi	0.376054	0.111108	0.00198317
AT1G03290	F15K9.11	1	807361	810873	+	ELKS/Rab6-interacting/CAST family protein;(source:Araport11)						protein_coding	WT2_responsive	4dpi	0.879834	0.0926016	1.29673e-20
AT1G03290	F15K9.11	1	807361	810873	+	ELKS/Rab6-interacting/CAST family protein;(source:Araport11)						protein_coding	WT1_responsive	7dpi	0.662166	0.154837	7.01819e-05
AT1G03290	F15K9.11	1	807361	810873	+	ELKS/Rab6-interacting/CAST family protein;(source:Araport11)						protein_coding	jmj14_primed_infected	4dpi	-0.677082	0.0942152	3.94e-12
AT1G03290	F15K9.11	1	807361	810873	+	ELKS/Rab6-interacting/CAST family protein;(source:Araport11)						protein_coding	jmj14_responsive	7dpi	0.552765	0.0977209	5.884e-08
AT1G03300	DUF1	1	811033	813086	-	Member of the plant-specific DUF724 protein family. Arabidopsis has 10 DUF724 proteins. Loss of function mutant has a WT phenotype						protein_coding	jmj14_responsive	7dpi	-0.824456	0.242095	0.000607984
AT1G03300	DUF1	1	811033	813086	-	Member of the plant-specific DUF724 protein family. Arabidopsis has 10 DUF724 proteins. Loss of function mutant has a WT phenotype						protein_coding	WT1_responsive	4dpi	-0.845817	0.380901	0.0256207
AT1G03300	DUF1	1	811033	813086	-	Member of the plant-specific DUF724 protein family. Arabidopsis has 10 DUF724 proteins. Loss of function mutant has a WT phenotype						protein_coding	jmj14_responsive	4dpi	-0.479247	0.225027	0.0408109
AT1G03310	ISA2	1	813413	816812	+	Encodes a protein with strong similarity to isoamylase (EC:3.2.1.68) however lacks critical residues known to be important for activity. Appears to co localize with ISA1 in the chloroplast isoamylase complex. Mutations in this gene cause the loss of detectable isoamylase activity and the disruption of normal starch structure. It has been postulated that AtISA2 interacts with AtISA1 to form the Is…						protein_coding	polv_primed_infected	4dpi	2.13033	0.287736	6.68514e-13
AT1G03310	ISA2	1	813413	816812	+	Encodes a protein with strong similarity to isoamylase (EC:3.2.1.68) however lacks critical residues known to be important for activity. Appears to co localize with ISA1 in the chloroplast isoamylase complex. Mutations in this gene cause the loss of detectable isoamylase activity and the disruption of normal starch structure. It has been postulated that AtISA2 interacts with AtISA1 to form the Is…						protein_coding	jmj14_primed_mock	7dpi	-0.347567	0.11147	0.00731209
AT1G03310	ISA2	1	813413	816812	+	Encodes a protein with strong similarity to isoamylase (EC:3.2.1.68) however lacks critical residues known to be important for activity. Appears to co localize with ISA1 in the chloroplast isoamylase complex. Mutations in this gene cause the loss of detectable isoamylase activity and the disruption of normal starch structure. It has been postulated that AtISA2 interacts with AtISA1 to form the Is…						protein_coding	polv_primed_infected	7dpi	-0.694668	0.214182	0.00212558
AT1G03310	ISA2	1	813413	816812	+	Encodes a protein with strong similarity to isoamylase (EC:3.2.1.68) however lacks critical residues known to be important for activity. Appears to co localize with ISA1 in the chloroplast isoamylase complex. Mutations in this gene cause the loss of detectable isoamylase activity and the disruption of normal starch structure. It has been postulated that AtISA2 interacts with AtISA1 to form the Is…						protein_coding	jmj14_responsive	7dpi	-0.383584	0.102157	0.000495807
AT1G03310	ISA2	1	813413	816812	+	Encodes a protein with strong similarity to isoamylase (EC:3.2.1.68) however lacks critical residues known to be important for activity. Appears to co localize with ISA1 in the chloroplast isoamylase complex. Mutations in this gene cause the loss of detectable isoamylase activity and the disruption of normal starch structure. It has been postulated that AtISA2 interacts with AtISA1 to form the Is…						protein_coding	WT1_responsive	4dpi	-2.55723	0.278725	2.20108e-19
AT1G03310	ISA2	1	813413	816812	+	Encodes a protein with strong similarity to isoamylase (EC:3.2.1.68) however lacks critical residues known to be important for activity. Appears to co localize with ISA1 in the chloroplast isoamylase complex. Mutations in this gene cause the loss of detectable isoamylase activity and the disruption of normal starch structure. It has been postulated that AtISA2 interacts with AtISA1 to form the Is…						protein_coding	WT1_responsive	7dpi	0.506369	0.206786	0.0234776
AT1G03310	ISA2	1	813413	816812	+	Encodes a protein with strong similarity to isoamylase (EC:3.2.1.68) however lacks critical residues known to be important for activity. Appears to co localize with ISA1 in the chloroplast isoamylase complex. Mutations in this gene cause the loss of detectable isoamylase activity and the disruption of normal starch structure. It has been postulated that AtISA2 interacts with AtISA1 to form the Is…						protein_coding	WT2_responsive	7dpi	-0.552326	0.0987471	9.89312e-08
AT1G03330	LSM2	1	817934	819563	-	Small nuclear ribonucleoprotein family protein;(source:Araport11)						protein_coding	WT2_responsive	7dpi	-0.339797	0.136152	0.0255358
AT1G03340	AT1G03340	1	819612	821476	+	hypothetical protein;(source:Araport11)						protein_coding	WT1_responsive	7dpi	2.05697	0.574879	0.000252425
AT1G03340	AT1G03340	1	819612	821476	+	hypothetical protein;(source:Araport11)						protein_coding	jmj14_primed_infected	4dpi	-0.578426	0.254	0.0184405
AT1G03340	AT1G03340	1	819612	821476	+	hypothetical protein;(source:Araport11)						protein_coding	polv_primed_mock	7dpi	1.92	0.599381	0.00130867
AT1G03340	AT1G03340	1	819612	821476	+	hypothetical protein;(source:Araport11)						protein_coding	WT2_responsive	4dpi	0.827394	0.257146	0.00110033
AT1G03350	AT1G03350	1	822582	824410	-	BSD domain-containing protein;(source:Araport11)						protein_coding	jmj14_responsive	7dpi	0.26645	0.0960008	0.0135933
AT1G03350	AT1G03350	1	822582	824410	-	BSD domain-containing protein;(source:Araport11)						protein_coding	WT2_responsive	4dpi	0.232049	0.0965642	0.0339975
AT1G03360	RRP4	1	824517	826399	+	Encodes a core subunit of the RNA exosome required for the processing of rRNA, several snoRNA and the degradation of aberrant transcripts.						protein_coding	WT2_responsive	4dpi	0.60621	0.195932	0.00260163
AT1G03360	RRP4	1	824517	826399	+	Encodes a core subunit of the RNA exosome required for the processing of rRNA, several snoRNA and the degradation of aberrant transcripts.						protein_coding	jmj14_primed_infected	4dpi	-0.439591	0.183835	0.0225954
AT1G03370	F15K9.2	1	830550	835411	+	C2 calcium/lipid-binding and GRAM domain containing protein;(source:Araport11)						protein_coding	WT2_responsive	7dpi	0.595004	0.103951	4.42418e-08
AT1G03370	F15K9.2	1	830550	835411	+	C2 calcium/lipid-binding and GRAM domain containing protein;(source:Araport11)						protein_coding	WT1_responsive	4dpi	1.02594	0.254553	0.000102327
AT1G03370	F15K9.2	1	830550	835411	+	C2 calcium/lipid-binding and GRAM domain containing protein;(source:Araport11)						protein_coding	WT2_responsive	4dpi	0.91874	0.093504	5.60974e-22
AT1G03370	F15K9.2	1	830550	835411	+	C2 calcium/lipid-binding and GRAM domain containing protein;(source:Araport11)						protein_coding	polv_responsive	4dpi	0.430525	0.12111	0.00158741
AT1G03370	F15K9.2	1	830550	835411	+	C2 calcium/lipid-binding and GRAM domain containing protein;(source:Araport11)						protein_coding	polv_primed_infected	4dpi	-0.596902	0.246375	0.0243392
AT1G03370	F15K9.2	1	830550	835411	+	C2 calcium/lipid-binding and GRAM domain containing protein;(source:Araport11)						protein_coding	jmj14_responsive	4dpi	0.684008	0.105266	4.13502e-10
AT1G03370	F15K9.2	1	830550	835411	+	C2 calcium/lipid-binding and GRAM domain containing protein;(source:Araport11)						protein_coding	jmj14_responsive	7dpi	0.711286	0.0950939	3.5246e-13
AT1G03370	F15K9.2	1	830550	835411	+	C2 calcium/lipid-binding and GRAM domain containing protein;(source:Araport11)						protein_coding	jmj14_primed_infected	4dpi	-0.223644	0.0839264	0.0241603
AT1G03380	ATG18G	1	835783	841012	+	yeast autophagy 18 G-like protein;(source:Araport11)						protein_coding	WT2_responsive	4dpi	0.278537	0.104935	0.0171324
AT1G03380	ATG18G	1	835783	841012	+	yeast autophagy 18 G-like protein;(source:Araport11)						protein_coding	polv_primed_infected	4dpi	-0.45605	0.162218	0.0132131
AT1G03410	2A6	1	844376	847683	-	2-oxoglutarate (2OG) and Fe(II)-dependent oxygenase superfamily protein;(source:Araport11)						protein_coding	jmj14_primed_infected	4dpi	0.303249	0.124847	0.0330139
AT1G03420	Sadhu4-2	1	846664	847739	+	Member of Sadhu non-coding retrotransposon family						transposable_element_gene	WT1_responsive	7dpi	-0.475107	0.199516	0.0291997
AT1G03420	Sadhu4-2	1	846664	847739	+	Member of Sadhu non-coding retrotransposon family						transposable_element_gene	jmj14_primed_infected	4dpi	0.380921	0.141534	0.0138168
AT1G03420	Sadhu4-2	1	846664	847739	+	Member of Sadhu non-coding retrotransposon family						transposable_element_gene	WT1_responsive	4dpi	-0.569852	0.207852	0.0126126
AT1G03420	Sadhu4-2	1	846664	847739	+	Member of Sadhu non-coding retrotransposon family						transposable_element_gene	WT2_responsive	4dpi	-0.37793	0.144771	0.0160891
AT1G03420	Sadhu4-2	1	846664	847739	+	Member of Sadhu non-coding retrotransposon family						transposable_element_gene	polv_responsive	4dpi	-0.606259	0.149249	0.000154159
AT1G03430	AHP5	1	847793	849621	+	Encodes AHP5, one of the six Arabidopsis thaliana histidine phosphotransfer proteins (AHPs). AHPs function as redundant positive regulators of cytokinin signaling. Members of the AHP gene family include: AT3G21510 (AHP1), AT3G29350 (AHP2), AT5G39340 (AHP3), AT3G16360 (AHP4), AT1G03430 (AHP5) and AT1G80100 (AHP6).						protein_coding	WT2_responsive	4dpi	0.40897	0.110513	0.000547892
AT1G03430	AHP5	1	847793	849621	+	Encodes AHP5, one of the six Arabidopsis thaliana histidine phosphotransfer proteins (AHPs). AHPs function as redundant positive regulators of cytokinin signaling. Members of the AHP gene family include: AT3G21510 (AHP1), AT3G29350 (AHP2), AT5G39340 (AHP3), AT3G16360 (AHP4), AT1G03430 (AHP5) and AT1G80100 (AHP6).						protein_coding	jmj14_responsive	7dpi	0.28104	0.112209	0.0264009
AT1G03440	T4I9.11	1	852151	854297	+	Leucine-rich repeat (LRR) family protein;(source:Araport11)						protein_coding	polv_primed_infected	4dpi	0.606186	0.226617	0.0138063
AT1G03440	T4I9.11	1	852151	854297	+	Leucine-rich repeat (LRR) family protein;(source:Araport11)						protein_coding	WT1_responsive	4dpi	-0.801831	0.225046	0.000760936
AT1G03440	T4I9.11	1	852151	854297	+	Leucine-rich repeat (LRR) family protein;(source:Araport11)						protein_coding	WT2_responsive	4dpi	-1.10091	0.161156	1.5804e-11
AT1G03440	T4I9.11	1	852151	854297	+	Leucine-rich repeat (LRR) family protein;(source:Araport11)						protein_coding	jmj14_responsive	4dpi	-0.567561	0.158279	0.000698117
AT1G03445	BSU1	1	854410	859701	-	encodes a serine?threonine protein phosphatase with an N-terminal Kelch-repeat domain, which is nuclear localized and expressed preferentially in elongating cells. Genetic evidence suggest that this gene plays a redundant role (along with other members of the same gene family) in modulating growth in response to brassinosteroid.						protein_coding	jmj14_primed_infected	4dpi	4.5885	2.66471	0.00418491
AT1G03445	BSU1	1	854410	859701	-	encodes a serine?threonine protein phosphatase with an N-terminal Kelch-repeat domain, which is nuclear localized and expressed preferentially in elongating cells. Genetic evidence suggest that this gene plays a redundant role (along with other members of the same gene family) in modulating growth in response to brassinosteroid.						protein_coding	jmj14_primed_infected	7dpi	0.0537154	0.185457	0.0382073
AT1G03445	BSU1	1	854410	859701	-	encodes a serine?threonine protein phosphatase with an N-terminal Kelch-repeat domain, which is nuclear localized and expressed preferentially in elongating cells. Genetic evidence suggest that this gene plays a redundant role (along with other members of the same gene family) in modulating growth in response to brassinosteroid.						protein_coding	jmj14_primed_mock	7dpi	0.0744259	0.226793	0.0453901
AT1G03457	BRN2	1	860762	864372	-	RNA-binding (RRM/RBD/RNP motifs) family protein;(source:Araport11)						protein_coding	polv_primed_mock	7dpi	-1.46305	0.412429	0.000523657
AT1G03457	BRN2	1	860762	864372	-	RNA-binding (RRM/RBD/RNP motifs) family protein;(source:Araport11)						protein_coding	polv_primed_infected	7dpi	-0.481262	0.233897	0.047772
AT1G03457	BRN2	1	860762	864372	-	RNA-binding (RRM/RBD/RNP motifs) family protein;(source:Araport11)						protein_coding	jmj14_primed_infected	7dpi	0.748554	0.387775	0.0279872
AT1G03457	BRN2	1	860762	864372	-	RNA-binding (RRM/RBD/RNP motifs) family protein;(source:Araport11)						protein_coding	WT2_responsive	4dpi	-0.936034	0.315832	0.00186696
AT1G03457	BRN2	1	860762	864372	-	RNA-binding (RRM/RBD/RNP motifs) family protein;(source:Araport11)						protein_coding	jmj14_responsive	4dpi	-0.846105	0.269546	0.00151752
AT1G03457	BRN2	1	860762	864372	-	RNA-binding (RRM/RBD/RNP motifs) family protein;(source:Araport11)						protein_coding	jmj14_primed_mock	7dpi	1.03322	0.376136	0.00531153
AT1G03457	BRN2	1	860762	864372	-	RNA-binding (RRM/RBD/RNP motifs) family protein;(source:Araport11)						protein_coding	WT1_responsive	7dpi	-1.45335	0.315676	6.43495e-06
AT1G03470	NET3A	1	865835	867800	-	Encodes a member of the NET superfamily of proteins that potentially couples different membranes to the actin cytoskeleton in plant cells. It colocalizes with filamentous actin and is localized to the nuclear membrane and the vacuolar membrane.						protein_coding	jmj14_responsive	7dpi	-0.700828	0.310688	0.0175239
AT1G03475	CPX1	1	868447	871315	-	Encodes coproporphyrinogen III oxidase, a key enzyme in the biosynthetic pathway of chlorophyll and heme, a tetrapyrrole pathway. Mutants express cytological and molecular markers associated with the defense responses, usually activated by pathogen infection.						protein_coding	WT1_responsive	4dpi	-0.325335	0.122033	0.0216768
AT1G03475	CPX1	1	868447	871315	-	Encodes coproporphyrinogen III oxidase, a key enzyme in the biosynthetic pathway of chlorophyll and heme, a tetrapyrrole pathway. Mutants express cytological and molecular markers associated with the defense responses, usually activated by pathogen infection.						protein_coding	polv_primed_infected	4dpi	0.361065	0.140351	0.0283294
AT1G03475	CPX1	1	868447	871315	-	Encodes coproporphyrinogen III oxidase, a key enzyme in the biosynthetic pathway of chlorophyll and heme, a tetrapyrrole pathway. Mutants express cytological and molecular markers associated with the defense responses, usually activated by pathogen infection.						protein_coding	jmj14_responsive	4dpi	0.28568	0.0867278	0.00399918
AT1G03495	3AT2	1	873166	874476	+	HXXXD-type acyl-transferase family protein;(source:Araport11)						protein_coding	jmj14_primed_mock	7dpi	-0.173988	0.326021	0.049491
AT1G03495	3AT2	1	873166	874476	+	HXXXD-type acyl-transferase family protein;(source:Araport11)						protein_coding	jmj14_responsive	7dpi	1.39609	1.24061	0.0316034
AT1G03506	AT1G03506	1	875518	875604	-	snoRNA;(source:Araport11)						small_nucleolar_rna	polv_primed_mock	7dpi	1.45482	1.08025	0.0400509
AT1G03510	AT1G03510	1	876087	877556	-	Tetratricopeptide repeat (TPR)-like superfamily protein;(source:Araport11)						protein_coding	polv_primed_infected	4dpi	0.838622	0.437557	0.038516
AT1G03510	AT1G03510	1	876087	877556	-	Tetratricopeptide repeat (TPR)-like superfamily protein;(source:Araport11)						protein_coding	polv_responsive	4dpi	1.0986	0.419733	0.00578878
AT1G03520	F4C21.27	1	877861	880259	-	Core-2/I-branching beta-1,6-N-acetylglucosaminyltransferase family protein;(source:Araport11)						protein_coding	jmj14_responsive	4dpi	-0.371248	0.144517	0.0224683
AT1G03520	F4C21.27	1	877861	880259	-	Core-2/I-branching beta-1,6-N-acetylglucosaminyltransferase family protein;(source:Araport11)						protein_coding	WT1_responsive	7dpi	-0.404042	0.163007	0.029164
AT1G03530	NAF1	1	880384	883599	-	nuclear assembly factor 1;(source:Araport11)						protein_coding	polv_primed_mock	7dpi	0.796853	0.363781	0.0253679
AT1G03530	NAF1	1	880384	883599	-	nuclear assembly factor 1;(source:Araport11)						protein_coding	WT2_responsive	4dpi	1.11914	0.162638	1.12409e-11
AT1G03530	NAF1	1	880384	883599	-	nuclear assembly factor 1;(source:Araport11)						protein_coding	WT1_responsive	7dpi	0.692489	0.189734	0.000604901
AT1G03530	NAF1	1	880384	883599	-	nuclear assembly factor 1;(source:Araport11)						protein_coding	jmj14_responsive	4dpi	0.485725	0.181412	0.0124041
AT1G03530	NAF1	1	880384	883599	-	nuclear assembly factor 1;(source:Araport11)						protein_coding	jmj14_primed_infected	4dpi	-0.351935	0.149031	0.032473
AT1G03530	NAF1	1	880384	883599	-	nuclear assembly factor 1;(source:Araport11)						protein_coding	WT2_responsive	7dpi	0.578157	0.17771	0.00182401
AT1G03550	AT1G03550	1	885623	887956	-	Secretory carrier membrane protein (SCAMP) family protein;(source:Araport11)						protein_coding	WT2_responsive	7dpi	0.561353	0.180662	0.00294622
AT1G03550	AT1G03550	1	885623	887956	-	Secretory carrier membrane protein (SCAMP) family protein;(source:Araport11)						protein_coding	WT2_responsive	4dpi	0.622166	0.164703	0.0002621
AT1G03550	AT1G03550	1	885623	887956	-	Secretory carrier membrane protein (SCAMP) family protein;(source:Araport11)						protein_coding	polv_primed_infected	4dpi	-1.59884	0.358879	1.09256e-05
AT1G03550	AT1G03550	1	885623	887956	-	Secretory carrier membrane protein (SCAMP) family protein;(source:Araport11)						protein_coding	jmj14_primed_infected	4dpi	-0.615949	0.173112	0.000518641
AT1G03550	AT1G03550	1	885623	887956	-	Secretory carrier membrane protein (SCAMP) family protein;(source:Araport11)						protein_coding	WT1_responsive	4dpi	1.01522	0.322016	0.00195539
AT1G03550	AT1G03550	1	885623	887956	-	Secretory carrier membrane protein (SCAMP) family protein;(source:Araport11)						protein_coding	jmj14_primed_infected	7dpi	-0.506118	0.176245	0.00644165
AT1G03550	AT1G03550	1	885623	887956	-	Secretory carrier membrane protein (SCAMP) family protein;(source:Araport11)						protein_coding	jmj14_responsive	7dpi	0.736888	0.171797	2.82457e-05
AT1G03550	AT1G03550	1	885623	887956	-	Secretory carrier membrane protein (SCAMP) family protein;(source:Araport11)						protein_coding	jmj14_primed_mock	7dpi	-0.673053	0.193525	0.00102958
AT1G03550	AT1G03550	1	885623	887956	-	Secretory carrier membrane protein (SCAMP) family protein;(source:Araport11)						protein_coding	WT1_responsive	7dpi	0.676577	0.263315	0.0115972
AT1G03560	F21B7.18	1	890155	892492	-	Pentatricopeptide repeat (PPR-like) superfamily protein;(source:Araport11)						protein_coding	WT1_responsive	7dpi	-0.492381	0.17602	0.0108971
AT1G03560	F21B7.18	1	890155	892492	-	Pentatricopeptide repeat (PPR-like) superfamily protein;(source:Araport11)						protein_coding	polv_primed_infected	4dpi	-1.23319	0.192	7.31547e-10
AT1G03560	F21B7.18	1	890155	892492	-	Pentatricopeptide repeat (PPR-like) superfamily protein;(source:Araport11)						protein_coding	WT1_responsive	4dpi	0.95128	0.182212	6.15447e-07
AT1G03580	AT1G03580	1	892847	894052	+	pseudogene of MATH domain/coiled-coil protein;(source:Araport11)						pseudogene	polv_primed_mock	7dpi	1.09048	0.385669	0.00472206
AT1G03580	AT1G03580	1	892847	894052	+	pseudogene of MATH domain/coiled-coil protein;(source:Araport11)						pseudogene	jmj14_primed_infected	4dpi	0.86882	0.521368	0.0265389
AT1G03580	AT1G03580	1	892847	894052	+	pseudogene of MATH domain/coiled-coil protein;(source:Araport11)						pseudogene	WT2_responsive	7dpi	1.10107	0.629426	0.0207761
AT1G03580	AT1G03580	1	892847	894052	+	pseudogene of MATH domain/coiled-coil protein;(source:Araport11)						pseudogene	jmj14_responsive	7dpi	1.57438	0.461029	0.000243141
AT1G03580	AT1G03580	1	892847	894052	+	pseudogene of MATH domain/coiled-coil protein;(source:Araport11)						pseudogene	polv_primed_infected	7dpi	2.22966	0.295649	8.6041e-13
AT1G03580	AT1G03580	1	892847	894052	+	pseudogene of MATH domain/coiled-coil protein;(source:Araport11)						pseudogene	jmj14_responsive	4dpi	0.89413	0.528669	0.0303664
AT1G03580	AT1G03580	1	892847	894052	+	pseudogene of MATH domain/coiled-coil protein;(source:Araport11)						pseudogene	jmj14_primed_infected	7dpi	0.992944	0.407313	0.0101457
AT1G03580	AT1G03580	1	892847	894052	+	pseudogene of MATH domain/coiled-coil protein;(source:Araport11)						pseudogene	polv_primed_infected	4dpi	-5.67171	0.48364	9.50307e-30
AT1G03580	AT1G03580	1	892847	894052	+	pseudogene of MATH domain/coiled-coil protein;(source:Araport11)						pseudogene	WT1_responsive	4dpi	5.64917	0.471306	2.39137e-31
AT1G03590	PPC6-6	1	894238	897718	-	Protein phosphatase 2C family protein;(source:Araport11)						protein_coding	WT2_responsive	4dpi	-0.388421	0.116438	0.0019311
AT1G03590	PPC6-6	1	894238	897718	-	Protein phosphatase 2C family protein;(source:Araport11)						protein_coding	polv_primed_infected	4dpi	-1.05491	0.250352	5.05506e-05
AT1G03590	PPC6-6	1	894238	897718	-	Protein phosphatase 2C family protein;(source:Araport11)						protein_coding	WT1_responsive	4dpi	0.881703	0.240101	0.000464522
AT1G03590	PPC6-6	1	894238	897718	-	Protein phosphatase 2C family protein;(source:Araport11)						protein_coding	WT1_responsive	7dpi	-0.659408	0.129706	2.2196e-06
AT1G03600	PSB27-1	1	898480	899794	+	PSB27 is a chloroplast lumen localized protein that is involved in adaptation to changes in light intensity.						protein_coding	WT2_responsive	4dpi	-0.842208	0.0876352	4.73578e-21
AT1G03600	PSB27-1	1	898480	899794	+	PSB27 is a chloroplast lumen localized protein that is involved in adaptation to changes in light intensity.						protein_coding	WT1_responsive	7dpi	-0.671705	0.134837	3.45326e-06
AT1G03600	PSB27-1	1	898480	899794	+	PSB27 is a chloroplast lumen localized protein that is involved in adaptation to changes in light intensity.						protein_coding	polv_primed_mock	7dpi	-0.571386	0.18831	0.00698386
AT1G03600	PSB27-1	1	898480	899794	+	PSB27 is a chloroplast lumen localized protein that is involved in adaptation to changes in light intensity.						protein_coding	jmj14_responsive	7dpi	-0.771355	0.0829114	1.02089e-19
AT1G03600	PSB27-1	1	898480	899794	+	PSB27 is a chloroplast lumen localized protein that is involved in adaptation to changes in light intensity.						protein_coding	WT2_responsive	7dpi	-0.734918	0.178212	5.9081e-05
AT1G03600	PSB27-1	1	898480	899794	+	PSB27 is a chloroplast lumen localized protein that is involved in adaptation to changes in light intensity.						protein_coding	jmj14_responsive	4dpi	-0.348345	0.0866353	0.000282543
AT1G03600	PSB27-1	1	898480	899794	+	PSB27 is a chloroplast lumen localized protein that is involved in adaptation to changes in light intensity.						protein_coding	WT1_responsive	4dpi	-0.805028	0.232964	0.00111461
AT1G03600	PSB27-1	1	898480	899794	+	PSB27 is a chloroplast lumen localized protein that is involved in adaptation to changes in light intensity.						protein_coding	polv_responsive	4dpi	-0.35234	0.117069	0.00976655
AT1G03600	PSB27-1	1	898480	899794	+	PSB27 is a chloroplast lumen localized protein that is involved in adaptation to changes in light intensity.						protein_coding	jmj14_primed_infected	4dpi	0.541295	0.0852176	1.3158e-09
AT1G03600	PSB27-1	1	898480	899794	+	PSB27 is a chloroplast lumen localized protein that is involved in adaptation to changes in light intensity.						protein_coding	jmj14_primed_infected	7dpi	0.316495	0.115898	0.0175809
AT1G03610	F9H3.4	1	900725	903070	+	plant/protein (DUF789);(source:Araport11)						protein_coding	WT1_responsive	7dpi	-0.671639	0.179049	0.000440519
AT1G03610	F9H3.4	1	900725	903070	+	plant/protein (DUF789);(source:Araport11)						protein_coding	WT2_responsive	7dpi	-0.424103	0.119415	0.00101161
AT1G03610	F9H3.4	1	900725	903070	+	plant/protein (DUF789);(source:Araport11)						protein_coding	WT1_responsive	4dpi	0.854348	0.17576	4.05088e-06
AT1G03610	F9H3.4	1	900725	903070	+	plant/protein (DUF789);(source:Araport11)						protein_coding	jmj14_primed_mock	4dpi	0.44407	0.179587	0.0195249
AT1G03610	F9H3.4	1	900725	903070	+	plant/protein (DUF789);(source:Araport11)						protein_coding	polv_responsive	4dpi	0.974309	0.150722	3.3845e-10
AT1G03610	F9H3.4	1	900725	903070	+	plant/protein (DUF789);(source:Araport11)						protein_coding	jmj14_primed_infected	4dpi	0.282613	0.108308	0.0234705
AT1G03610	F9H3.4	1	900725	903070	+	plant/protein (DUF789);(source:Araport11)						protein_coding	jmj14_primed_mock	7dpi	0.423828	0.124708	0.0024392
AT1G03610	F9H3.4	1	900725	903070	+	plant/protein (DUF789);(source:Araport11)						protein_coding	jmj14_responsive	4dpi	-0.777729	0.143065	1.50381e-07
AT1G03610	F9H3.4	1	900725	903070	+	plant/protein (DUF789);(source:Araport11)						protein_coding	jmj14_responsive	7dpi	-0.95636	0.105772	7.36982e-19
AT1G03610	F9H3.4	1	900725	903070	+	plant/protein (DUF789);(source:Araport11)						protein_coding	WT2_responsive	4dpi	-0.547796	0.136409	0.000123963
AT1G03620	AT1G03620	1	904071	906846	-	ELMO/CED-12 family protein;(source:Araport11)						protein_coding	WT1_responsive	4dpi	0.923572	0.475897	0.0387241
AT1G03630	PORC	1	907523	909650	+	Encodes for a protein with protochlorophyllide oxidoreductase activity. The enzyme is NADPH- and light-dependent.						protein_coding	WT1_responsive	7dpi	-0.344698	0.129541	0.0225807
AT1G03630	PORC	1	907523	909650	+	Encodes for a protein with protochlorophyllide oxidoreductase activity. The enzyme is NADPH- and light-dependent.						protein_coding	WT1_responsive	4dpi	-1.63586	0.182432	2.21905e-18
AT1G03630	PORC	1	907523	909650	+	Encodes for a protein with protochlorophyllide oxidoreductase activity. The enzyme is NADPH- and light-dependent.						protein_coding	jmj14_primed_infected	4dpi	0.324689	0.0843521	0.000470133
AT1G03630	PORC	1	907523	909650	+	Encodes for a protein with protochlorophyllide oxidoreductase activity. The enzyme is NADPH- and light-dependent.						protein_coding	WT2_responsive	7dpi	-0.965942	0.138484	9.58696e-12
AT1G03630	PORC	1	907523	909650	+	Encodes for a protein with protochlorophyllide oxidoreductase activity. The enzyme is NADPH- and light-dependent.						protein_coding	WT2_responsive	4dpi	-0.862416	0.0834748	4.01994e-24
AT1G03630	PORC	1	907523	909650	+	Encodes for a protein with protochlorophyllide oxidoreductase activity. The enzyme is NADPH- and light-dependent.						protein_coding	jmj14_responsive	4dpi	-0.504305	0.0946069	4.5448e-07
AT1G03630	PORC	1	907523	909650	+	Encodes for a protein with protochlorophyllide oxidoreductase activity. The enzyme is NADPH- and light-dependent.						protein_coding	polv_primed_infected	7dpi	-0.9216	0.184044	2.66206e-06
AT1G03630	PORC	1	907523	909650	+	Encodes for a protein with protochlorophyllide oxidoreductase activity. The enzyme is NADPH- and light-dependent.						protein_coding	jmj14_responsive	7dpi	-0.8409	0.100139	2.17419e-16
AT1G03630	PORC	1	907523	909650	+	Encodes for a protein with protochlorophyllide oxidoreductase activity. The enzyme is NADPH- and light-dependent.						protein_coding	polv_primed_mock	7dpi	-0.907577	0.213596	8.19783e-05
AT1G03630	PORC	1	907523	909650	+	Encodes for a protein with protochlorophyllide oxidoreductase activity. The enzyme is NADPH- and light-dependent.						protein_coding	polv_primed_infected	4dpi	1.42908	0.18543	1.17948e-13
AT1G03650	AT1G03650	1	910023	911292	-	Acyl-CoA N-acyltransferases (NAT) superfamily protein;(source:Araport11)						protein_coding	jmj14_primed_mock	4dpi	1.23871	0.519615	0.00967896
AT1G03650	AT1G03650	1	910023	911292	-	Acyl-CoA N-acyltransferases (NAT) superfamily protein;(source:Araport11)						protein_coding	WT2_responsive	7dpi	0.900987	0.371728	0.00813144
AT1G03650	AT1G03650	1	910023	911292	-	Acyl-CoA N-acyltransferases (NAT) superfamily protein;(source:Araport11)						protein_coding	jmj14_primed_mock	7dpi	0.96731	0.423591	0.0146271
AT1G03650	AT1G03650	1	910023	911292	-	Acyl-CoA N-acyltransferases (NAT) superfamily protein;(source:Araport11)						protein_coding	WT1_responsive	4dpi	1.50918	0.359691	3.04485e-05
AT1G03650	AT1G03650	1	910023	911292	-	Acyl-CoA N-acyltransferases (NAT) superfamily protein;(source:Araport11)						protein_coding	WT2_responsive	4dpi	1.28718	0.453398	0.00167361
AT1G03660	AT1G03660	1	911310	913808	-	Ankyrin-repeat containing protein;(source:Araport11)						protein_coding	polv_responsive	7dpi	3.00276	0.401646	7.58911e-12
AT1G03660	AT1G03660	1	911310	913808	-	Ankyrin-repeat containing protein;(source:Araport11)						protein_coding	WT2_responsive	7dpi	2.99918	0.629339	1.55056e-06
AT1G03660	AT1G03660	1	911310	913808	-	Ankyrin-repeat containing protein;(source:Araport11)						protein_coding	jmj14_primed_infected	7dpi	1.2693	0.343361	0.000313905
AT1G03660	AT1G03660	1	911310	913808	-	Ankyrin-repeat containing protein;(source:Araport11)						protein_coding	jmj14_primed_mock	7dpi	1.84196	0.826124	0.0143519
AT1G03660	AT1G03660	1	911310	913808	-	Ankyrin-repeat containing protein;(source:Araport11)						protein_coding	jmj14_responsive	7dpi	2.15591	0.397654	3.85146e-08
AT1G03660	AT1G03660	1	911310	913808	-	Ankyrin-repeat containing protein;(source:Araport11)						protein_coding	WT1_responsive	7dpi	4.19162	0.524795	1.62119e-14
AT1G03680	THM1	1	916772	918064	-	encodes a chloroplast thioredoxin similar to prokaryotic thioredoxins.						protein_coding	WT2_responsive	7dpi	-0.311922	0.109867	0.0115415
AT1G03680	THM1	1	916772	918064	-	encodes a chloroplast thioredoxin similar to prokaryotic thioredoxins.						protein_coding	jmj14_responsive	7dpi	-0.345465	0.0811429	7.67038e-05
AT1G03680	THM1	1	916772	918064	-	encodes a chloroplast thioredoxin similar to prokaryotic thioredoxins.						protein_coding	WT1_responsive	7dpi	-0.41229	0.147335	0.0135543
AT1G03680	THM1	1	916772	918064	-	encodes a chloroplast thioredoxin similar to prokaryotic thioredoxins.						protein_coding	jmj14_primed_infected	4dpi	0.216291	0.0704616	0.00830004
AT1G03680	THM1	1	916772	918064	-	encodes a chloroplast thioredoxin similar to prokaryotic thioredoxins.						protein_coding	WT1_responsive	4dpi	-0.404856	0.174379	0.0433061
AT1G03687	AT1G03687	1	918285	920592	+	DTW domain-containing protein;(source:Araport11)						protein_coding	WT2_responsive	7dpi	-0.49557	0.187112	0.0120701
AT1G03710	F22F7.10	1	923390	924730	+	Cystatin/monellin superfamily protein;(source:Araport11)						protein_coding	WT1_responsive	4dpi	-1.68337	1.25934	0.0359537
AT1G03730	T5L23.9	1	930715	931985	-	pyrroline-5-carboxylate reductase;(source:Araport11)						protein_coding	WT2_responsive	4dpi	0.403296	0.171428	0.028884
AT1G03730	T5L23.9	1	930715	931985	-	pyrroline-5-carboxylate reductase;(source:Araport11)						protein_coding	WT1_responsive	4dpi	1.12253	0.259809	2.76578e-05
AT1G03730	T5L23.9	1	930715	931985	-	pyrroline-5-carboxylate reductase;(source:Araport11)						protein_coding	polv_primed_mock	7dpi	0.824563	0.375606	0.0239436
AT1G03730	T5L23.9	1	930715	931985	-	pyrroline-5-carboxylate reductase;(source:Araport11)						protein_coding	polv_responsive	4dpi	0.685726	0.216894	0.00278505
AT1G03740	IBS1	1	933410	937152	+	Protein kinase superfamily protein;(source:Araport11)						protein_coding	polv_primed_mock	7dpi	1.15829	0.287762	0.000138829
AT1G03740	IBS1	1	933410	937152	+	Protein kinase superfamily protein;(source:Araport11)						protein_coding	WT1_responsive	4dpi	1.8525	0.258896	2.51159e-12
AT1G03740	IBS1	1	933410	937152	+	Protein kinase superfamily protein;(source:Araport11)						protein_coding	polv_primed_infected	4dpi	-1.37156	0.224153	3.70156e-09
AT1G03740	IBS1	1	933410	937152	+	Protein kinase superfamily protein;(source:Araport11)						protein_coding	polv_primed_infected	7dpi	0.749681	0.139563	6.32758e-07
AT1G03740	IBS1	1	933410	937152	+	Protein kinase superfamily protein;(source:Araport11)						protein_coding	jmj14_responsive	4dpi	0.778285	0.104767	6.44011e-13
AT1G03740	IBS1	1	933410	937152	+	Protein kinase superfamily protein;(source:Araport11)						protein_coding	WT2_responsive	4dpi	1.0764	0.0874344	7.82079e-34
AT1G03740	IBS1	1	933410	937152	+	Protein kinase superfamily protein;(source:Araport11)						protein_coding	jmj14_responsive	7dpi	0.320447	0.0931328	0.00167298
AT1G03740	IBS1	1	933410	937152	+	Protein kinase superfamily protein;(source:Araport11)						protein_coding	polv_responsive	4dpi	0.733881	0.135123	2.12014e-07
AT1G03740	IBS1	1	933410	937152	+	Protein kinase superfamily protein;(source:Araport11)						protein_coding	WT2_responsive	7dpi	0.452276	0.140055	0.00269652
AT1G03750	SWI2	1	937826	941162	+	switch 2;(source:Araport11)						protein_coding	polv_primed_mock	7dpi	0.590144	0.227916	0.0189018
AT1G03760	AT1G03760	1	941062	943377	-	Prefoldin chaperone subunit family protein;(source:Araport11)						protein_coding	WT1_responsive	4dpi	1.03899	0.24691	5.02667e-05
AT1G03760	AT1G03760	1	941062	943377	-	Prefoldin chaperone subunit family protein;(source:Araport11)						protein_coding	WT1_responsive	7dpi	0.901808	0.206245	3.02431e-05
AT1G03760	AT1G03760	1	941062	943377	-	Prefoldin chaperone subunit family protein;(source:Araport11)						protein_coding	jmj14_responsive	7dpi	0.768384	0.207151	0.000248054
AT1G03760	AT1G03760	1	941062	943377	-	Prefoldin chaperone subunit family protein;(source:Araport11)						protein_coding	WT2_responsive	4dpi	1.40342	0.19257	5.24228e-13
AT1G03760	AT1G03760	1	941062	943377	-	Prefoldin chaperone subunit family protein;(source:Araport11)						protein_coding	jmj14_primed_infected	7dpi	-0.381673	0.178341	0.0423361
AT1G03760	AT1G03760	1	941062	943377	-	Prefoldin chaperone subunit family protein;(source:Araport11)						protein_coding	jmj14_primed_infected	4dpi	-0.740567	0.17939	5.03048e-05
AT1G03760	AT1G03760	1	941062	943377	-	Prefoldin chaperone subunit family protein;(source:Araport11)						protein_coding	polv_primed_infected	4dpi	-0.568858	0.222179	0.0193022
AT1G03760	AT1G03760	1	941062	943377	-	Prefoldin chaperone subunit family protein;(source:Araport11)						protein_coding	WT2_responsive	7dpi	0.925158	0.189472	1.64203e-06
AT1G03760	AT1G03760	1	941062	943377	-	Prefoldin chaperone subunit family protein;(source:Araport11)						protein_coding	polv_primed_mock	7dpi	0.900239	0.231192	0.000299418
AT1G03760	AT1G03760	1	941062	943377	-	Prefoldin chaperone subunit family protein;(source:Araport11)						protein_coding	jmj14_responsive	4dpi	0.636464	0.278561	0.0194463
AT1G03770	RING1B	1	944572	947483	+	Encodes a nuclear localized protein with similarity to animal polycomb repressive core complex1 (PRC1) core component RING.Appears to function redundantly with ATRING1a, a close paralog. Both interact physically with CLF and LHP1 and appear to function together to repress class I KNOX gene expression.						protein_coding	polv_primed_infected	4dpi	-1.22143	0.360939	0.000700247
AT1G03770	RING1B	1	944572	947483	+	Encodes a nuclear localized protein with similarity to animal polycomb repressive core complex1 (PRC1) core component RING.Appears to function redundantly with ATRING1a, a close paralog. Both interact physically with CLF and LHP1 and appear to function together to repress class I KNOX gene expression.						protein_coding	jmj14_responsive	7dpi	0.610689	0.247131	0.0137609
AT1G03770	RING1B	1	944572	947483	+	Encodes a nuclear localized protein with similarity to animal polycomb repressive core complex1 (PRC1) core component RING.Appears to function redundantly with ATRING1a, a close paralog. Both interact physically with CLF and LHP1 and appear to function together to repress class I KNOX gene expression.						protein_coding	WT2_responsive	7dpi	0.795575	0.242186	0.00100625
AT1G03770	RING1B	1	944572	947483	+	Encodes a nuclear localized protein with similarity to animal polycomb repressive core complex1 (PRC1) core component RING.Appears to function redundantly with ATRING1a, a close paralog. Both interact physically with CLF and LHP1 and appear to function together to repress class I KNOX gene expression.						protein_coding	WT1_responsive	4dpi	1.46984	0.366757	6.2604e-05
AT1G03780	TPX2	1	947520	951850	-	Homolog of vertebrate TPX2. Protein has three domains involved in nuclear targeting, one in nuclear export and two in microtubule binding. Involved in mitotic spindle assembly during late prophase and early prometaphase.						protein_coding	WT2_responsive	4dpi	-0.63981	0.275303	0.0174082
AT1G03820	AT1G03820	1	959790	960916	-	E6-like protein;(source:Araport11)						protein_coding	polv_primed_infected	4dpi	1.56085	0.318842	1.75861e-06
AT1G03820	AT1G03820	1	959790	960916	-	E6-like protein;(source:Araport11)						protein_coding	WT2_responsive	4dpi	-0.841592	0.231423	0.000267274
AT1G03820	AT1G03820	1	959790	960916	-	E6-like protein;(source:Araport11)						protein_coding	WT1_responsive	4dpi	-1.67586	0.301487	4.66712e-08
AT1G03820	AT1G03820	1	959790	960916	-	E6-like protein;(source:Araport11)						protein_coding	WT2_responsive	7dpi	-0.624356	0.251068	0.0127868
AT1G03820	AT1G03820	1	959790	960916	-	E6-like protein;(source:Araport11)						protein_coding	jmj14_primed_infected	4dpi	0.658013	0.26832	0.0101675
AT1G03840	MGP	1	967470	970334	-	MGP is a nuclear-localized putative transcription factor with three zinc finger domains. MGP can interact with three proteins implicated in root patterning: SCR, SHR, and JKD in Y2H assays, and these interactions depend on the first zinc finger in MGP. MGP appears to be a direct transcriptional target of SHR and SCR, based on promoter binding assays, though it is not expressed in the QC, based on…						protein_coding	jmj14_primed_infected	4dpi	1.03949	0.637797	0.022544
AT1G03850	GRXS13	1	975871	977911	-	Encodes glutaredoxin ATGRXS13, required to facilitate Botrytis cinerea infection of Arabidopsis thaliana plants. Sylvain La Camera et al (2011, PMID:21756272) reported a third splice variant in addition to the two annotated in TAIR10.						protein_coding	jmj14_primed_infected	4dpi	-1.32218	0.649398	0.0086275
AT1G03850	GRXS13	1	975871	977911	-	Encodes glutaredoxin ATGRXS13, required to facilitate Botrytis cinerea infection of Arabidopsis thaliana plants. Sylvain La Camera et al (2011, PMID:21756272) reported a third splice variant in addition to the two annotated in TAIR10.						protein_coding	jmj14_responsive	7dpi	0.893275	0.430538	0.0165416
AT1G03850	GRXS13	1	975871	977911	-	Encodes glutaredoxin ATGRXS13, required to facilitate Botrytis cinerea infection of Arabidopsis thaliana plants. Sylvain La Camera et al (2011, PMID:21756272) reported a third splice variant in addition to the two annotated in TAIR10.						protein_coding	polv_primed_mock	7dpi	1.2641	0.306971	9.0953e-05
AT1G03850	GRXS13	1	975871	977911	-	Encodes glutaredoxin ATGRXS13, required to facilitate Botrytis cinerea infection of Arabidopsis thaliana plants. Sylvain La Camera et al (2011, PMID:21756272) reported a third splice variant in addition to the two annotated in TAIR10.						protein_coding	WT1_responsive	7dpi	0.905687	0.354867	0.00770687
AT1G03850	GRXS13	1	975871	977911	-	Encodes glutaredoxin ATGRXS13, required to facilitate Botrytis cinerea infection of Arabidopsis thaliana plants. Sylvain La Camera et al (2011, PMID:21756272) reported a third splice variant in addition to the two annotated in TAIR10.						protein_coding	WT2_responsive	4dpi	2.71026	0.33969	1.91285e-15
AT1G03850	GRXS13	1	975871	977911	-	Encodes glutaredoxin ATGRXS13, required to facilitate Botrytis cinerea infection of Arabidopsis thaliana plants. Sylvain La Camera et al (2011, PMID:21756272) reported a third splice variant in addition to the two annotated in TAIR10.						protein_coding	polv_primed_infected	7dpi	0.741402	0.31778	0.0161516
AT1G03850	GRXS13	1	975871	977911	-	Encodes glutaredoxin ATGRXS13, required to facilitate Botrytis cinerea infection of Arabidopsis thaliana plants. Sylvain La Camera et al (2011, PMID:21756272) reported a third splice variant in addition to the two annotated in TAIR10.						protein_coding	polv_primed_infected	4dpi	-1.37351	0.408969	0.000639472
AT1G03850	GRXS13	1	975871	977911	-	Encodes glutaredoxin ATGRXS13, required to facilitate Botrytis cinerea infection of Arabidopsis thaliana plants. Sylvain La Camera et al (2011, PMID:21756272) reported a third splice variant in addition to the two annotated in TAIR10.						protein_coding	WT1_responsive	4dpi	0.992036	0.376911	0.0081497
AT1G03850	GRXS13	1	975871	977911	-	Encodes glutaredoxin ATGRXS13, required to facilitate Botrytis cinerea infection of Arabidopsis thaliana plants. Sylvain La Camera et al (2011, PMID:21756272) reported a third splice variant in addition to the two annotated in TAIR10.						protein_coding	WT2_responsive	7dpi	1.65605	0.401046	2.0361e-05
AT1G03860	PHB2	1	979307	982002	-	prohibitin 2						protein_coding	jmj14_responsive	7dpi	0.417919	0.112858	0.000562595
AT1G03860	PHB2	1	979307	982002	-	prohibitin 2						protein_coding	WT2_responsive	7dpi	0.603889	0.114085	4.24592e-07
AT1G03860	PHB2	1	979307	982002	-	prohibitin 2						protein_coding	jmj14_primed_infected	4dpi	-0.444221	0.104256	6.61254e-05
AT1G03860	PHB2	1	979307	982002	-	prohibitin 2						protein_coding	jmj14_responsive	4dpi	0.324491	0.122594	0.0214217
AT1G03860	PHB2	1	979307	982002	-	prohibitin 2						protein_coding	WT2_responsive	4dpi	0.706376	0.104589	5.28715e-11
AT1G03870	FLA9	1	982381	983544	-	fasciclin-like arabinogalactan-protein 9 (Fla9)						protein_coding	WT2_responsive	4dpi	-1.02574	0.16206	4.24067e-10
AT1G03870	FLA9	1	982381	983544	-	fasciclin-like arabinogalactan-protein 9 (Fla9)						protein_coding	WT1_responsive	7dpi	-1.20662	0.219984	1.42242e-07
AT1G03870	FLA9	1	982381	983544	-	fasciclin-like arabinogalactan-protein 9 (Fla9)						protein_coding	jmj14_primed_infected	4dpi	0.783127	0.163158	2.73745e-06
AT1G03870	FLA9	1	982381	983544	-	fasciclin-like arabinogalactan-protein 9 (Fla9)						protein_coding	polv_primed_mock	7dpi	-1.1633	0.298968	0.000212431
AT1G03870	FLA9	1	982381	983544	-	fasciclin-like arabinogalactan-protein 9 (Fla9)						protein_coding	jmj14_responsive	7dpi	-0.55188	0.17152	0.0020381
AT1G03870	FLA9	1	982381	983544	-	fasciclin-like arabinogalactan-protein 9 (Fla9)						protein_coding	jmj14_primed_mock	7dpi	0.470908	0.217999	0.03812
AT1G03900	ABCI18	1	991106	993126	+	member of NAP family, an heterogeneous subfamily of the ATP-binding Cassette (ABC) superfamily of membrane transporters. The NAPs proteins are characterized by having only one nucleotide-binding folds (NBFs) domain.						protein_coding	WT1_responsive	7dpi	0.316059	0.115937	0.0211164
AT1G03900	ABCI18	1	991106	993126	+	member of NAP family, an heterogeneous subfamily of the ATP-binding Cassette (ABC) superfamily of membrane transporters. The NAPs proteins are characterized by having only one nucleotide-binding folds (NBFs) domain.						protein_coding	polv_primed_infected	4dpi	-0.526676	0.174545	0.00683376
AT1G03900	ABCI18	1	991106	993126	+	member of NAP family, an heterogeneous subfamily of the ATP-binding Cassette (ABC) superfamily of membrane transporters. The NAPs proteins are characterized by having only one nucleotide-binding folds (NBFs) domain.						protein_coding	WT1_responsive	4dpi	0.628568	0.160873	0.000310015
AT1G03900	ABCI18	1	991106	993126	+	member of NAP family, an heterogeneous subfamily of the ATP-binding Cassette (ABC) superfamily of membrane transporters. The NAPs proteins are characterized by having only one nucleotide-binding folds (NBFs) domain.						protein_coding	jmj14_responsive	7dpi	0.466354	0.091503	1.32039e-06
AT1G03900	ABCI18	1	991106	993126	+	member of NAP family, an heterogeneous subfamily of the ATP-binding Cassette (ABC) superfamily of membrane transporters. The NAPs proteins are characterized by having only one nucleotide-binding folds (NBFs) domain.						protein_coding	WT2_responsive	7dpi	0.443045	0.0948805	1.23886e-05
AT1G03900	ABCI18	1	991106	993126	+	member of NAP family, an heterogeneous subfamily of the ATP-binding Cassette (ABC) superfamily of membrane transporters. The NAPs proteins are characterized by having only one nucleotide-binding folds (NBFs) domain.						protein_coding	WT2_responsive	4dpi	0.450427	0.0932168	4.70373e-06
AT1G03900	ABCI18	1	991106	993126	+	member of NAP family, an heterogeneous subfamily of the ATP-binding Cassette (ABC) superfamily of membrane transporters. The NAPs proteins are characterized by having only one nucleotide-binding folds (NBFs) domain.						protein_coding	jmj14_primed_infected	4dpi	-0.252927	0.0831814	0.00813742
AT1G03900	ABCI18	1	991106	993126	+	member of NAP family, an heterogeneous subfamily of the ATP-binding Cassette (ABC) superfamily of membrane transporters. The NAPs proteins are characterized by having only one nucleotide-binding folds (NBFs) domain.						protein_coding	jmj14_responsive	4dpi	0.370952	0.0972854	0.000563866
AT1G03905	ABCI19	1	993400	995989	+	P-loop containing nucleoside triphosphate hydrolases superfamily protein;(source:Araport11)						protein_coding	polv_primed_infected	4dpi	-1.11066	0.570919	0.0226087
AT1G03905	ABCI19	1	993400	995989	+	P-loop containing nucleoside triphosphate hydrolases superfamily protein;(source:Araport11)						protein_coding	WT1_responsive	4dpi	1.17448	0.550992	0.0179679
AT1G03910	CTN	1	996076	1000629	+	Encodes the Arabidopsis homolog of a conserved eukaryotic protein without known functional domains. The protein that localizes to nuclear speckles and colocalizes with known splicing proteins.						protein_coding	WT1_responsive	4dpi	0.353833	0.151801	0.0455471
AT1G03920	F21M11.15	1	1001008	1004421	+	Protein kinase family protein;(source:Araport11)						protein_coding	WT2_responsive	4dpi	-0.823952	0.337036	0.00882499
AT1G03930	ADK1	1	1004688	1008370	+	Phosphorylates serine, threonine, and tyrosine						protein_coding	jmj14_primed_infected	4dpi	0.231848	0.0884584	0.026429
AT1G03930	ADK1	1	1004688	1008370	+	Phosphorylates serine, threonine, and tyrosine						protein_coding	polv_primed_infected	7dpi	0.418	0.139966	0.0089236
AT1G03930	ADK1	1	1004688	1008370	+	Phosphorylates serine, threonine, and tyrosine						protein_coding	WT2_responsive	7dpi	-0.493676	0.108634	1.86817e-05
AT1G03930	ADK1	1	1004688	1008370	+	Phosphorylates serine, threonine, and tyrosine						protein_coding	WT2_responsive	4dpi	-0.270074	0.0864983	0.00465029
AT1G03930	ADK1	1	1004688	1008370	+	Phosphorylates serine, threonine, and tyrosine						protein_coding	WT1_responsive	7dpi	-0.498458	0.165448	0.00630373
AT1G03930	ADK1	1	1004688	1008370	+	Phosphorylates serine, threonine, and tyrosine						protein_coding	WT1_responsive	4dpi	-0.42158	0.147133	0.0111326
AT1G03930	ADK1	1	1004688	1008370	+	Phosphorylates serine, threonine, and tyrosine						protein_coding	jmj14_responsive	7dpi	-0.343994	0.0987535	0.00138551
AT1G03930	ADK1	1	1004688	1008370	+	Phosphorylates serine, threonine, and tyrosine						protein_coding	polv_responsive	4dpi	-0.330901	0.133499	0.041255
AT1G03935	AT1G03935	1	1008507	1009541	+	snoRNA;(source:Araport11)						small_nucleolar_rna	polv_primed_mock	7dpi	0.987268	0.283353	0.000972799
AT1G03935	AT1G03935	1	1008507	1009541	+	snoRNA;(source:Araport11)						small_nucleolar_rna	polv_primed_infected	7dpi	0.811089	0.237101	0.00107217
AT1G03935	AT1G03935	1	1008507	1009541	+	snoRNA;(source:Araport11)						small_nucleolar_rna	polv_primed_infected	4dpi	-0.723168	0.314188	0.024256
AT1G03935	AT1G03935	1	1008507	1009541	+	snoRNA;(source:Araport11)						small_nucleolar_rna	WT2_responsive	4dpi	0.864875	0.19916	1.70589e-05
AT1G03935	AT1G03935	1	1008507	1009541	+	snoRNA;(source:Araport11)						small_nucleolar_rna	jmj14_responsive	7dpi	0.435003	0.195462	0.0366053
AT1G03935	AT1G03935	1	1008507	1009541	+	snoRNA;(source:Araport11)						small_nucleolar_rna	jmj14_responsive	4dpi	0.789059	0.223653	0.000505078
AT1G03940	3AT1	1	1009228	1011145	-	HXXXD-type acyl-transferase family protein;(source:Araport11)						protein_coding	jmj14_responsive	7dpi	0.385371	0.711565	0.0290536
AT1G03940	3AT1	1	1009228	1011145	-	HXXXD-type acyl-transferase family protein;(source:Araport11)						protein_coding	jmj14_primed_mock	7dpi	-4.42044	1.53286	0.0033958
AT1G03950	VPS2.3	1	1011151	1013365	-	vacuolar protein sorting-associated protein 2.3;(source:Araport11)						protein_coding	WT2_responsive	7dpi	0.362242	0.128558	0.0108672
AT1G03960	B''EPSILON	1	1013643	1017982	+	Calcium-binding EF hand family protein;(source:Araport11)						protein_coding	WT2_responsive	4dpi	0.565648	0.139472	0.000102734
AT1G03960	B''EPSILON	1	1013643	1017982	+	Calcium-binding EF hand family protein;(source:Araport11)						protein_coding	jmj14_responsive	4dpi	0.378111	0.160116	0.0353958
AT1G03960	B''EPSILON	1	1013643	1017982	+	Calcium-binding EF hand family protein;(source:Araport11)						protein_coding	polv_primed_mock	7dpi	0.68409	0.307801	0.0301079
AT1G03970	GBF4	1	1018058	1019247	+	encodes a basic leucine zipper G-box binding factor that can bind to G-box motifs only as heterodimers with GBF2 or GBF3. A single amino acid change can confer G-box binding as homodimers.						protein_coding	jmj14_responsive	4dpi	-0.2959	0.127455	0.0478267
AT1G03970	GBF4	1	1018058	1019247	+	encodes a basic leucine zipper G-box binding factor that can bind to G-box motifs only as heterodimers with GBF2 or GBF3. A single amino acid change can confer G-box binding as homodimers.						protein_coding	WT1_responsive	4dpi	0.585694	0.190986	0.00515452
AT1G03970	GBF4	1	1018058	1019247	+	encodes a basic leucine zipper G-box binding factor that can bind to G-box motifs only as heterodimers with GBF2 or GBF3. A single amino acid change can confer G-box binding as homodimers.						protein_coding	polv_responsive	4dpi	0.454583	0.117903	0.000513257
AT1G04000	AT1G04000	1	1027853	1029119	-	hypothetical protein;(source:Araport11)						protein_coding	WT2_responsive	4dpi	-0.50591	0.166753	0.00386785
AT1G04000	AT1G04000	1	1027853	1029119	-	hypothetical protein;(source:Araport11)						protein_coding	jmj14_primed_mock	4dpi	0.34461	0.147912	0.0380386
AT1G04000	AT1G04000	1	1027853	1029119	-	hypothetical protein;(source:Araport11)						protein_coding	jmj14_primed_infected	4dpi	0.421444	0.167659	0.0184655
AT1G04000	AT1G04000	1	1027853	1029119	-	hypothetical protein;(source:Araport11)						protein_coding	jmj14_responsive	4dpi	-0.443652	0.148342	0.00618179
AT1G04020	BARD1	1	1036493	1040262	+	Encodes a protein containing two tandem BRCA1 C-Terminal (BRCT) domains, which function in phosphorylation-dependent protein?protein interactions.Loss of function mutations cause defects in meristem organization due to failure to repress WUS. BARD1 binds to WUS promoter and over expression of BARD reduces the extent of WUS expression.						protein_coding	WT1_responsive	4dpi	-1.24932	0.292753	2.85507e-05
AT1G04020	BARD1	1	1036493	1040262	+	Encodes a protein containing two tandem BRCA1 C-Terminal (BRCT) domains, which function in phosphorylation-dependent protein?protein interactions.Loss of function mutations cause defects in meristem organization due to failure to repress WUS. BARD1 binds to WUS promoter and over expression of BARD reduces the extent of WUS expression.						protein_coding	polv_primed_infected	4dpi	1.73624	0.258649	8.12256e-11
AT1G04020	BARD1	1	1036493	1040262	+	Encodes a protein containing two tandem BRCA1 C-Terminal (BRCT) domains, which function in phosphorylation-dependent protein?protein interactions.Loss of function mutations cause defects in meristem organization due to failure to repress WUS. BARD1 binds to WUS promoter and over expression of BARD reduces the extent of WUS expression.						protein_coding	WT2_responsive	4dpi	-0.584855	0.221386	0.0093658
AT1G04020	BARD1	1	1036493	1040262	+	Encodes a protein containing two tandem BRCA1 C-Terminal (BRCT) domains, which function in phosphorylation-dependent protein?protein interactions.Loss of function mutations cause defects in meristem organization due to failure to repress WUS. BARD1 binds to WUS promoter and over expression of BARD reduces the extent of WUS expression.						protein_coding	jmj14_responsive	7dpi	-0.844827	0.302835	0.00363604
AT1G04020	BARD1	1	1036493	1040262	+	Encodes a protein containing two tandem BRCA1 C-Terminal (BRCT) domains, which function in phosphorylation-dependent protein?protein interactions.Loss of function mutations cause defects in meristem organization due to failure to repress WUS. BARD1 binds to WUS promoter and over expression of BARD reduces the extent of WUS expression.						protein_coding	polv_responsive	4dpi	0.444792	0.182196	0.0335195
AT1G04040	F21M11.2	1	1042362	1043887	-	HAD superfamily, subfamily IIIB acid phosphatase;(source:Araport11)						protein_coding	WT1_responsive	7dpi	-0.878402	0.325003	0.00563322
AT1G04040	F21M11.2	1	1042362	1043887	-	HAD superfamily, subfamily IIIB acid phosphatase;(source:Araport11)						protein_coding	jmj14_responsive	4dpi	0.376002	0.153525	0.0296262
AT1G04040	F21M11.2	1	1042362	1043887	-	HAD superfamily, subfamily IIIB acid phosphatase;(source:Araport11)						protein_coding	jmj14_primed_infected	4dpi	0.461072	0.116532	0.00020426
AT1G04040	F21M11.2	1	1042362	1043887	-	HAD superfamily, subfamily IIIB acid phosphatase;(source:Araport11)						protein_coding	polv_primed_mock	7dpi	-1.55504	0.426933	0.000365947
AT1G04070	TOM9-1	1	1050505	1051194	-	Subunit of the TOM complex, a translocase in the outer mitochondrial membrane that selectively allows proteins with a mitochondrial targeting sequence to enter the mitochondrion.						protein_coding	WT2_responsive	4dpi	0.483161	0.215768	0.031022
AT1G04070	TOM9-1	1	1050505	1051194	-	Subunit of the TOM complex, a translocase in the outer mitochondrial membrane that selectively allows proteins with a mitochondrial targeting sequence to enter the mitochondrion.						protein_coding	polv_primed_infected	4dpi	-0.764236	0.299384	0.0131684
AT1G04070	TOM9-1	1	1050505	1051194	-	Subunit of the TOM complex, a translocase in the outer mitochondrial membrane that selectively allows proteins with a mitochondrial targeting sequence to enter the mitochondrion.						protein_coding	WT2_responsive	7dpi	0.468319	0.212782	0.0361388
AT1G04070	TOM9-1	1	1050505	1051194	-	Subunit of the TOM complex, a translocase in the outer mitochondrial membrane that selectively allows proteins with a mitochondrial targeting sequence to enter the mitochondrion.						protein_coding	jmj14_responsive	7dpi	0.808651	0.29112	0.00402704
AT1G04080	PRP39	1	1051290	1056827	+	Tetratricopeptide repeat (TPR)-like superfamily protein;(source:Araport11)						protein_coding	WT2_responsive	7dpi	0.243055	0.0915934	0.0208016
AT1G04090	AT1G04090	1	1057041	1059454	+	vacuolar sorting-associated protein (DUF946);(source:Araport11)						protein_coding	jmj14_primed_infected	7dpi	2.57446	0.420589	5.97377e-09
AT1G04090	AT1G04090	1	1057041	1059454	+	vacuolar sorting-associated protein (DUF946);(source:Araport11)						protein_coding	jmj14_primed_mock	4dpi	2.26368	0.389937	3.08183e-08
AT1G04090	AT1G04090	1	1057041	1059454	+	vacuolar sorting-associated protein (DUF946);(source:Araport11)						protein_coding	jmj14_primed_mock	7dpi	1.77871	0.402021	2.06486e-05
AT1G04090	AT1G04090	1	1057041	1059454	+	vacuolar sorting-associated protein (DUF946);(source:Araport11)						protein_coding	jmj14_primed_infected	4dpi	2.69328	0.441173	1.72651e-09
AT1G04100	IAA10	1	1059470	1061209	+	Auxin induced gene, IAA10 (IAA10).						protein_coding	polv_primed_infected	4dpi	-1.28099	0.298155	2.78587e-05
AT1G04100	IAA10	1	1059470	1061209	+	Auxin induced gene, IAA10 (IAA10).						protein_coding	WT1_responsive	4dpi	1.02487	0.279462	0.000375846
AT1G04100	IAA10	1	1059470	1061209	+	Auxin induced gene, IAA10 (IAA10).						protein_coding	jmj14_primed_infected	7dpi	0.389235	0.191264	0.0490688
AT1G04110	SBT1.2	1	1061297	1063809	-	Initially identified as a mutation affecting stomatal development and distribution. Encodes a protein similar to serine proteases.						protein_coding	WT2_responsive	4dpi	-1.79258	0.242552	1.85177e-13
AT1G04110	SBT1.2	1	1061297	1063809	-	Initially identified as a mutation affecting stomatal development and distribution. Encodes a protein similar to serine proteases.						protein_coding	jmj14_primed_infected	4dpi	0.55825	0.287577	0.0357216
AT1G04110	SBT1.2	1	1061297	1063809	-	Initially identified as a mutation affecting stomatal development and distribution. Encodes a protein similar to serine proteases.						protein_coding	jmj14_primed_mock	4dpi	-1.11408	0.248793	1.66607e-05
AT1G04120	ABCC5	1	1064264	1071080	-	encodes a high-affinity inositol hexakisphosphate transporter that plays a role in guard cell signaling and phytate storage. It is a member of MRP subfamily / ABC transporter subfamily C.						protein_coding	WT2_responsive	4dpi	0.220662	0.0856572	0.0225221
AT1G04120	ABCC5	1	1064264	1071080	-	encodes a high-affinity inositol hexakisphosphate transporter that plays a role in guard cell signaling and phytate storage. It is a member of MRP subfamily / ABC transporter subfamily C.						protein_coding	jmj14_primed_infected	4dpi	-0.525593	0.0888174	1.73857e-08
AT1G04120	ABCC5	1	1064264	1071080	-	encodes a high-affinity inositol hexakisphosphate transporter that plays a role in guard cell signaling and phytate storage. It is a member of MRP subfamily / ABC transporter subfamily C.						protein_coding	jmj14_responsive	4dpi	-0.304973	0.106451	0.0129107
AT1G04130	TPR2	1	1073274	1075568	+	Encodes one of the 36 carboxylate clamp (CC)-tetratricopeptide repeat (TPR) proteins (Prasad 2010, Pubmed ID: 20856808). Interacts with Hsp90/Hsp70 as co-chaperone.						protein_coding	WT1_responsive	4dpi	-0.790842	0.271186	0.00547653
AT1G04130	TPR2	1	1073274	1075568	+	Encodes one of the 36 carboxylate clamp (CC)-tetratricopeptide repeat (TPR) proteins (Prasad 2010, Pubmed ID: 20856808). Interacts with Hsp90/Hsp70 as co-chaperone.						protein_coding	polv_primed_infected	4dpi	0.753597	0.298113	0.0143246
AT1G04140	MRH10.2	1	1075515	1080630	-	Transducin family protein / WD-40 repeat family protein;(source:Araport11)						protein_coding	jmj14_primed_infected	4dpi	-0.227439	0.0757708	0.00974609
AT1G04140	MRH10.2	1	1075515	1080630	-	Transducin family protein / WD-40 repeat family protein;(source:Araport11)						protein_coding	WT1_responsive	4dpi	0.386695	0.121799	0.00493608
AT1G04140	MRH10.2	1	1075515	1080630	-	Transducin family protein / WD-40 repeat family protein;(source:Araport11)						protein_coding	WT2_responsive	4dpi	0.402119	0.0813433	3.03624e-06
AT1G04160	XI-B	1	1086170	1096510	+	Encodes a member of the type XI myosin protein family involved in root hair elongation.						protein_coding	polv_primed_mock	7dpi	-1.68086	0.438538	0.000187703
AT1G04160	XI-B	1	1086170	1096510	+	Encodes a member of the type XI myosin protein family involved in root hair elongation.						protein_coding	WT1_responsive	7dpi	-1.11181	0.360855	0.00159861
AT1G04160	XI-B	1	1086170	1096510	+	Encodes a member of the type XI myosin protein family involved in root hair elongation.						protein_coding	jmj14_primed_infected	4dpi	0.343002	0.151551	0.0413364
AT1G04160	XI-B	1	1086170	1096510	+	Encodes a member of the type XI myosin protein family involved in root hair elongation.						protein_coding	WT2_responsive	7dpi	-0.957522	0.187066	4.85466e-07
AT1G04160	XI-B	1	1086170	1096510	+	Encodes a member of the type XI myosin protein family involved in root hair elongation.						protein_coding	jmj14_responsive	4dpi	-0.337722	0.148185	0.0466909
AT1G04160	XI-B	1	1086170	1096510	+	Encodes a member of the type XI myosin protein family involved in root hair elongation.						protein_coding	jmj14_responsive	7dpi	-0.512539	0.162649	0.00277049
AT1G04160	XI-B	1	1086170	1096510	+	Encodes a member of the type XI myosin protein family involved in root hair elongation.						protein_coding	polv_primed_infected	7dpi	-0.683875	0.28999	0.0168969
AT1G04160	XI-B	1	1086170	1096510	+	Encodes a member of the type XI myosin protein family involved in root hair elongation.						protein_coding	WT2_responsive	4dpi	-0.632745	0.159286	0.000121105
AT1G04180	AT1G04180	1	1104493	1106241	+	YUCCA 9;(source:Araport11)						protein_coding	polv_responsive	4dpi	-1.38183	0.510322	0.00348347
AT1G04180	AT1G04180	1	1104493	1106241	+	YUCCA 9;(source:Araport11)						protein_coding	WT1_responsive	4dpi	1.29863	0.327627	9.10326e-05
AT1G04180	AT1G04180	1	1104493	1106241	+	YUCCA 9;(source:Araport11)						protein_coding	WT2_responsive	4dpi	1.5676	0.368132	1.01708e-05
AT1G04180	AT1G04180	1	1104493	1106241	+	YUCCA 9;(source:Araport11)						protein_coding	polv_primed_infected	7dpi	2.0835	0.484405	3.01314e-05
AT1G04180	AT1G04180	1	1104493	1106241	+	YUCCA 9;(source:Araport11)						protein_coding	polv_primed_infected	4dpi	-2.75895	0.462214	4.76949e-09
AT1G04180	AT1G04180	1	1104493	1106241	+	YUCCA 9;(source:Araport11)						protein_coding	WT2_responsive	7dpi	0.976627	0.482738	0.0156497
AT1G04190	TPR3	1	1106354	1108725	-	Encodes one of the 36 carboxylate clamp (CC)-tetratricopeptide repeat (TPR) proteins (Prasad 2010, Pubmed ID: 20856808) with potential to interact with Hsp90/Hsp70 as co-chaperones.						protein_coding	WT2_responsive	4dpi	0.277122	0.111876	0.0268889
AT1G04200	AT1G04200	1	1109395	1114155	+	dyggve-melchior-clausen syndrome protein;(source:Araport11)						protein_coding	jmj14_responsive	7dpi	0.60863	0.108411	6.49485e-08
AT1G04200	AT1G04200	1	1109395	1114155	+	dyggve-melchior-clausen syndrome protein;(source:Araport11)						protein_coding	WT1_responsive	4dpi	0.608124	0.210627	0.00820548
AT1G04200	AT1G04200	1	1109395	1114155	+	dyggve-melchior-clausen syndrome protein;(source:Araport11)						protein_coding	WT2_responsive	4dpi	0.24365	0.10222	0.0350835
AT1G04200	AT1G04200	1	1109395	1114155	+	dyggve-melchior-clausen syndrome protein;(source:Araport11)						protein_coding	polv_primed_mock	7dpi	-0.753913	0.324903	0.0217638
AT1G04200	AT1G04200	1	1109395	1114155	+	dyggve-melchior-clausen syndrome protein;(source:Araport11)						protein_coding	WT2_responsive	7dpi	0.413747	0.111667	0.000616234
AT1G04200	AT1G04200	1	1109395	1114155	+	dyggve-melchior-clausen syndrome protein;(source:Araport11)						protein_coding	polv_primed_infected	4dpi	-0.508631	0.212744	0.0316185
AT1G04220	KCS2	1	1119699	1122786	-	Encodes KCS2, a member of the 3-ketoacyl-CoA synthase family involved in the biosynthesis of VLCFA (very long chain fatty acids).						protein_coding	WT1_responsive	7dpi	0.985723	0.624829	0.0331414
AT1G04220	KCS2	1	1119699	1122786	-	Encodes KCS2, a member of the 3-ketoacyl-CoA synthase family involved in the biosynthesis of VLCFA (very long chain fatty acids).						protein_coding	polv_primed_infected	7dpi	-2.75915	0.585801	5.81134e-06
AT1G04240	IAA3	1	1128188	1129551	-	SHY2/IAA3 regulates multiple auxin responses in roots. It is induced rapidly by IAA, and has been shown to be phosphorylated by oat phytochrome A in vitro.						protein_coding	WT2_responsive	7dpi	-0.777315	0.126779	2.79001e-09
AT1G04240	IAA3	1	1128188	1129551	-	SHY2/IAA3 regulates multiple auxin responses in roots. It is induced rapidly by IAA, and has been shown to be phosphorylated by oat phytochrome A in vitro.						protein_coding	jmj14_primed_infected	4dpi	-0.583157	0.125978	9.08437e-06
AT1G04240	IAA3	1	1128188	1129551	-	SHY2/IAA3 regulates multiple auxin responses in roots. It is induced rapidly by IAA, and has been shown to be phosphorylated by oat phytochrome A in vitro.						protein_coding	jmj14_responsive	4dpi	-0.452971	0.128886	0.00123571
AT1G04240	IAA3	1	1128188	1129551	-	SHY2/IAA3 regulates multiple auxin responses in roots. It is induced rapidly by IAA, and has been shown to be phosphorylated by oat phytochrome A in vitro.						protein_coding	WT1_responsive	7dpi	-1.0181	0.30529	0.000883508
AT1G04240	IAA3	1	1128188	1129551	-	SHY2/IAA3 regulates multiple auxin responses in roots. It is induced rapidly by IAA, and has been shown to be phosphorylated by oat phytochrome A in vitro.						protein_coding	jmj14_responsive	7dpi	-0.878577	0.206814	2.43587e-05
AT1G04250	IAA17	1	1136078	1138663	+	Transcription regulator acting as repressor of auxin-inducible gene expression. Auxin-inducible AUX/IAA gene. Short-lived nuclear protein with four conserved domains. Domain III has homology to beta alpha alpha dimerization and DNA binding domains. Involved in auxin signaling and is a positive modulator of natural leaf senescence. Auxin induces the degradation of the protein in a dosage-dependent…						protein_coding	polv_primed_infected	7dpi	-1.47902	0.192658	3.70471e-13
AT1G04250	IAA17	1	1136078	1138663	+	Transcription regulator acting as repressor of auxin-inducible gene expression. Auxin-inducible AUX/IAA gene. Short-lived nuclear protein with four conserved domains. Domain III has homology to beta alpha alpha dimerization and DNA binding domains. Involved in auxin signaling and is a positive modulator of natural leaf senescence. Auxin induces the degradation of the protein in a dosage-dependent…						protein_coding	jmj14_primed_mock	4dpi	0.57727	0.146884	0.000235006
AT1G04250	IAA17	1	1136078	1138663	+	Transcription regulator acting as repressor of auxin-inducible gene expression. Auxin-inducible AUX/IAA gene. Short-lived nuclear protein with four conserved domains. Domain III has homology to beta alpha alpha dimerization and DNA binding domains. Involved in auxin signaling and is a positive modulator of natural leaf senescence. Auxin induces the degradation of the protein in a dosage-dependent…						protein_coding	polv_primed_mock	7dpi	-1.9981	0.387468	9.23699e-07
AT1G04250	IAA17	1	1136078	1138663	+	Transcription regulator acting as repressor of auxin-inducible gene expression. Auxin-inducible AUX/IAA gene. Short-lived nuclear protein with four conserved domains. Domain III has homology to beta alpha alpha dimerization and DNA binding domains. Involved in auxin signaling and is a positive modulator of natural leaf senescence. Auxin induces the degradation of the protein in a dosage-dependent…						protein_coding	jmj14_primed_infected	4dpi	0.549909	0.164561	0.00127287
AT1G04250	IAA17	1	1136078	1138663	+	Transcription regulator acting as repressor of auxin-inducible gene expression. Auxin-inducible AUX/IAA gene. Short-lived nuclear protein with four conserved domains. Domain III has homology to beta alpha alpha dimerization and DNA binding domains. Involved in auxin signaling and is a positive modulator of natural leaf senescence. Auxin induces the degradation of the protein in a dosage-dependent…						protein_coding	polv_primed_infected	4dpi	0.640474	0.305932	0.043342
AT1G04250	IAA17	1	1136078	1138663	+	Transcription regulator acting as repressor of auxin-inducible gene expression. Auxin-inducible AUX/IAA gene. Short-lived nuclear protein with four conserved domains. Domain III has homology to beta alpha alpha dimerization and DNA binding domains. Involved in auxin signaling and is a positive modulator of natural leaf senescence. Auxin induces the degradation of the protein in a dosage-dependent…						protein_coding	jmj14_responsive	4dpi	-1.1644	0.147765	1.29336e-14
AT1G04250	IAA17	1	1136078	1138663	+	Transcription regulator acting as repressor of auxin-inducible gene expression. Auxin-inducible AUX/IAA gene. Short-lived nuclear protein with four conserved domains. Domain III has homology to beta alpha alpha dimerization and DNA binding domains. Involved in auxin signaling and is a positive modulator of natural leaf senescence. Auxin induces the degradation of the protein in a dosage-dependent…						protein_coding	WT2_responsive	7dpi	-1.38419	0.191845	1.13516e-12
AT1G04250	IAA17	1	1136078	1138663	+	Transcription regulator acting as repressor of auxin-inducible gene expression. Auxin-inducible AUX/IAA gene. Short-lived nuclear protein with four conserved domains. Domain III has homology to beta alpha alpha dimerization and DNA binding domains. Involved in auxin signaling and is a positive modulator of natural leaf senescence. Auxin induces the degradation of the protein in a dosage-dependent…						protein_coding	WT1_responsive	4dpi	-1.67491	0.287166	9.81056e-09
AT1G04250	IAA17	1	1136078	1138663	+	Transcription regulator acting as repressor of auxin-inducible gene expression. Auxin-inducible AUX/IAA gene. Short-lived nuclear protein with four conserved domains. Domain III has homology to beta alpha alpha dimerization and DNA binding domains. Involved in auxin signaling and is a positive modulator of natural leaf senescence. Auxin induces the degradation of the protein in a dosage-dependent…						protein_coding	jmj14_responsive	7dpi	-1.0116	0.15176	5.43365e-11
AT1G04250	IAA17	1	1136078	1138663	+	Transcription regulator acting as repressor of auxin-inducible gene expression. Auxin-inducible AUX/IAA gene. Short-lived nuclear protein with four conserved domains. Domain III has homology to beta alpha alpha dimerization and DNA binding domains. Involved in auxin signaling and is a positive modulator of natural leaf senescence. Auxin induces the degradation of the protein in a dosage-dependent…						protein_coding	WT2_responsive	4dpi	-1.13072	0.154966	6.20293e-13
AT1G04250	IAA17	1	1136078	1138663	+	Transcription regulator acting as repressor of auxin-inducible gene expression. Auxin-inducible AUX/IAA gene. Short-lived nuclear protein with four conserved domains. Domain III has homology to beta alpha alpha dimerization and DNA binding domains. Involved in auxin signaling and is a positive modulator of natural leaf senescence. Auxin induces the degradation of the protein in a dosage-dependent…						protein_coding	polv_responsive	4dpi	-0.587842	0.186443	0.00359985
AT1G04250	IAA17	1	1136078	1138663	+	Transcription regulator acting as repressor of auxin-inducible gene expression. Auxin-inducible AUX/IAA gene. Short-lived nuclear protein with four conserved domains. Domain III has homology to beta alpha alpha dimerization and DNA binding domains. Involved in auxin signaling and is a positive modulator of natural leaf senescence. Auxin induces the degradation of the protein in a dosage-dependent…						protein_coding	WT1_responsive	7dpi	-0.846886	0.359449	0.012432
AT1G04260	PRA1D	1	1140528	1141365	-	Encodes protein that interacts with CaMV movement protein. Colocalizes in the cytoplasm with the movement protein. Has similarity to mammalian proteins (such as the rat PRA1) which have been described as rab acceptors.						protein_coding	jmj14_responsive	7dpi	0.821998	0.202331	5.81193e-05
AT1G04260	PRA1D	1	1140528	1141365	-	Encodes protein that interacts with CaMV movement protein. Colocalizes in the cytoplasm with the movement protein. Has similarity to mammalian proteins (such as the rat PRA1) which have been described as rab acceptors.						protein_coding	WT2_responsive	4dpi	0.40471	0.159022	0.0181528
AT1G04270	RPS15A	1	1141558	1143130	-	Encodes cytosolic ribosomal protein S15.						protein_coding	WT1_responsive	7dpi	-0.26481	0.094915	0.0197457
AT1G04280	AT1G04280	1	1143436	1147091	-	P-loop containing nucleoside triphosphate hydrolases superfamily protein;(source:Araport11)						protein_coding	polv_primed_infected	7dpi	0.447552	0.168022	0.0171521
AT1G04280	AT1G04280	1	1143436	1147091	-	P-loop containing nucleoside triphosphate hydrolases superfamily protein;(source:Araport11)						protein_coding	polv_primed_infected	4dpi	-0.810521	0.196981	0.00010999
AT1G04300	AT1G04300	1	1147486	1154667	-	Encodes MUSE13, a TRAF domain protein. Regulates the turnover of nucleotide-binding domain and leucine-rich repeat-containing (NLR) immune receptors SNC1 and RPS2. Loss of both MUSE13 and MUSE14 leads to enhanced pathogen resistance, NLR accumulation, and autoimmunity.In addition, MUSE13/14 physically interact with ATG6 and appear to regulate ATG6 ubiquitination and thus formation of autophagosom…						protein_coding	WT1_responsive	4dpi	0.744912	0.139003	4.32146e-07
AT1G04300	AT1G04300	1	1147486	1154667	-	Encodes MUSE13, a TRAF domain protein. Regulates the turnover of nucleotide-binding domain and leucine-rich repeat-containing (NLR) immune receptors SNC1 and RPS2. Loss of both MUSE13 and MUSE14 leads to enhanced pathogen resistance, NLR accumulation, and autoimmunity.In addition, MUSE13/14 physically interact with ATG6 and appear to regulate ATG6 ubiquitination and thus formation of autophagosom…						protein_coding	polv_responsive	4dpi	0.249209	0.100825	0.0499878
AT1G04300	AT1G04300	1	1147486	1154667	-	Encodes MUSE13, a TRAF domain protein. Regulates the turnover of nucleotide-binding domain and leucine-rich repeat-containing (NLR) immune receptors SNC1 and RPS2. Loss of both MUSE13 and MUSE14 leads to enhanced pathogen resistance, NLR accumulation, and autoimmunity.In addition, MUSE13/14 physically interact with ATG6 and appear to regulate ATG6 ubiquitination and thus formation of autophagosom…						protein_coding	WT2_responsive	4dpi	0.198868	0.0831664	0.0362097
AT1G04300	AT1G04300	1	1147486	1154667	-	Encodes MUSE13, a TRAF domain protein. Regulates the turnover of nucleotide-binding domain and leucine-rich repeat-containing (NLR) immune receptors SNC1 and RPS2. Loss of both MUSE13 and MUSE14 leads to enhanced pathogen resistance, NLR accumulation, and autoimmunity.In addition, MUSE13/14 physically interact with ATG6 and appear to regulate ATG6 ubiquitination and thus formation of autophagosom…						protein_coding	polv_primed_infected	4dpi	-0.617857	0.130899	1.40325e-05
AT1G04310	ERS2	1	1154764	1157813	-	encodes an ethylene receptor related to bacterial two-component histidine kinases.						protein_coding	WT2_responsive	4dpi	-0.482749	0.191858	0.0162234
AT1G04310	ERS2	1	1154764	1157813	-	encodes an ethylene receptor related to bacterial two-component histidine kinases.						protein_coding	WT1_responsive	4dpi	0.532596	0.221265	0.0305048
AT1G04310	ERS2	1	1154764	1157813	-	encodes an ethylene receptor related to bacterial two-component histidine kinases.						protein_coding	WT2_responsive	7dpi	-1.34768	0.212126	3.39288e-10
AT1G04310	ERS2	1	1154764	1157813	-	encodes an ethylene receptor related to bacterial two-component histidine kinases.						protein_coding	jmj14_responsive	4dpi	-0.535085	0.193522	0.00859197
AT1G04310	ERS2	1	1154764	1157813	-	encodes an ethylene receptor related to bacterial two-component histidine kinases.						protein_coding	jmj14_responsive	7dpi	-1.55897	0.185429	8.74403e-17
AT1G04350	AT1G04350	1	1164910	1167135	+	encodes a protein whose sequence is similar to 2-oxoglutarate-dependent dioxygenase						protein_coding	jmj14_primed_infected	4dpi	0.506878	0.120712	7.00797e-05
AT1G04350	AT1G04350	1	1164910	1167135	+	encodes a protein whose sequence is similar to 2-oxoglutarate-dependent dioxygenase						protein_coding	jmj14_responsive	4dpi	-0.84738	0.136101	1.54874e-09
AT1G04350	AT1G04350	1	1164910	1167135	+	encodes a protein whose sequence is similar to 2-oxoglutarate-dependent dioxygenase						protein_coding	polv_primed_infected	4dpi	1.60345	0.261588	2.93485e-09
AT1G04350	AT1G04350	1	1164910	1167135	+	encodes a protein whose sequence is similar to 2-oxoglutarate-dependent dioxygenase						protein_coding	WT2_responsive	4dpi	-0.999324	0.114962	1.35953e-17
AT1G04350	AT1G04350	1	1164910	1167135	+	encodes a protein whose sequence is similar to 2-oxoglutarate-dependent dioxygenase						protein_coding	WT1_responsive	4dpi	-2.28822	0.252513	6.52307e-19
AT1G04350	AT1G04350	1	1164910	1167135	+	encodes a protein whose sequence is similar to 2-oxoglutarate-dependent dioxygenase						protein_coding	jmj14_responsive	7dpi	-1.01671	0.089787	8.88866e-29
AT1G04350	AT1G04350	1	1164910	1167135	+	encodes a protein whose sequence is similar to 2-oxoglutarate-dependent dioxygenase						protein_coding	jmj14_primed_mock	4dpi	0.32936	0.135273	0.0332673
AT1G04350	AT1G04350	1	1164910	1167135	+	encodes a protein whose sequence is similar to 2-oxoglutarate-dependent dioxygenase						protein_coding	polv_responsive	4dpi	-0.556341	0.127592	5.63162e-05
AT1G04350	AT1G04350	1	1164910	1167135	+	encodes a protein whose sequence is similar to 2-oxoglutarate-dependent dioxygenase						protein_coding	polv_primed_infected	7dpi	-0.391554	0.137143	0.0132414
AT1G04350	AT1G04350	1	1164910	1167135	+	encodes a protein whose sequence is similar to 2-oxoglutarate-dependent dioxygenase						protein_coding	WT2_responsive	7dpi	-0.993651	0.113804	1.48863e-17
AT1G04360	ATL1	1	1167288	1169034	-	RING/U-box superfamily protein;(source:Araport11)						protein_coding	polv_primed_infected	4dpi	-0.780004	0.428851	0.0495637
AT1G04360	ATL1	1	1167288	1169034	-	RING/U-box superfamily protein;(source:Araport11)						protein_coding	jmj14_primed_infected	7dpi	0.8238	0.458642	0.0313679
AT1G04360	ATL1	1	1167288	1169034	-	RING/U-box superfamily protein;(source:Araport11)						protein_coding	polv_primed_infected	7dpi	0.933787	0.361653	0.00775487
AT1G04360	ATL1	1	1167288	1169034	-	RING/U-box superfamily protein;(source:Araport11)						protein_coding	jmj14_primed_infected	4dpi	1.72696	0.320717	8.143e-08
AT1G04360	ATL1	1	1167288	1169034	-	RING/U-box superfamily protein;(source:Araport11)						protein_coding	WT2_responsive	4dpi	-0.670578	0.372331	0.0441588
AT1G04360	ATL1	1	1167288	1169034	-	RING/U-box superfamily protein;(source:Araport11)						protein_coding	WT1_responsive	7dpi	-1.23885	0.318075	0.000118947
AT1G04390	AT1G04390	1	1179237	1183734	-	BTB/POZ domain-containing protein;(source:Araport11)						protein_coding	polv_primed_infected	4dpi	-0.466745	0.193135	0.0326648
AT1G04400	CRY2	1	1185512	1188696	-	Blue light receptor mediating blue-light regulated cotyledon expansion and flowering time. Positive regulator of the flowering-time gene CONSTANS. This gene possesses a light-induced CNT2 N-terminal homodimerisation domain.Involved in blue-light induced stomatal opening. Involved in triggering chromatin decondensation. An 80-residue motif (NC80) is sufficient to confer CRY2's physiological functi…						protein_coding	polv_primed_infected	7dpi	0.399449	0.137918	0.0122921
AT1G04400	CRY2	1	1185512	1188696	-	Blue light receptor mediating blue-light regulated cotyledon expansion and flowering time. Positive regulator of the flowering-time gene CONSTANS. This gene possesses a light-induced CNT2 N-terminal homodimerisation domain.Involved in blue-light induced stomatal opening. Involved in triggering chromatin decondensation. An 80-residue motif (NC80) is sufficient to confer CRY2's physiological functi…						protein_coding	WT1_responsive	4dpi	0.316183	0.127048	0.0321318
AT1G04400	CRY2	1	1185512	1188696	-	Blue light receptor mediating blue-light regulated cotyledon expansion and flowering time. Positive regulator of the flowering-time gene CONSTANS. This gene possesses a light-induced CNT2 N-terminal homodimerisation domain.Involved in blue-light induced stomatal opening. Involved in triggering chromatin decondensation. An 80-residue motif (NC80) is sufficient to confer CRY2's physiological functi…						protein_coding	polv_responsive	4dpi	0.437037	0.103311	0.000127282
AT1G04400	CRY2	1	1185512	1188696	-	Blue light receptor mediating blue-light regulated cotyledon expansion and flowering time. Positive regulator of the flowering-time gene CONSTANS. This gene possesses a light-induced CNT2 N-terminal homodimerisation domain.Involved in blue-light induced stomatal opening. Involved in triggering chromatin decondensation. An 80-residue motif (NC80) is sufficient to confer CRY2's physiological functi…						protein_coding	jmj14_primed_infected	4dpi	-0.345042	0.0739756	1.66777e-05
AT1G04400	CRY2	1	1185512	1188696	-	Blue light receptor mediating blue-light regulated cotyledon expansion and flowering time. Positive regulator of the flowering-time gene CONSTANS. This gene possesses a light-induced CNT2 N-terminal homodimerisation domain.Involved in blue-light induced stomatal opening. Involved in triggering chromatin decondensation. An 80-residue motif (NC80) is sufficient to confer CRY2's physiological functi…						protein_coding	WT2_responsive	4dpi	0.556263	0.07079	3.04464e-14
AT1G04400	CRY2	1	1185512	1188696	-	Blue light receptor mediating blue-light regulated cotyledon expansion and flowering time. Positive regulator of the flowering-time gene CONSTANS. This gene possesses a light-induced CNT2 N-terminal homodimerisation domain.Involved in blue-light induced stomatal opening. Involved in triggering chromatin decondensation. An 80-residue motif (NC80) is sufficient to confer CRY2's physiological functi…						protein_coding	jmj14_responsive	4dpi	0.421339	0.101998	0.000147449
AT1G04410	MDH1	1	1188995	1191458	-	predicted to encode a cytosolic malate dehydrogenase.						protein_coding	WT2_responsive	7dpi	0.312987	0.0891227	0.00132819
AT1G04410	MDH1	1	1188995	1191458	-	predicted to encode a cytosolic malate dehydrogenase.						protein_coding	WT1_responsive	4dpi	-0.39128	0.138343	0.013119
AT1G04420	AT1G04420	1	1191519	1193901	+	NAD(P)-linked oxidoreductase superfamily protein;(source:Araport11)						protein_coding	jmj14_primed_infected	7dpi	0.341504	0.0946181	0.00138573
AT1G04420	AT1G04420	1	1191519	1193901	+	NAD(P)-linked oxidoreductase superfamily protein;(source:Araport11)						protein_coding	WT1_responsive	7dpi	-0.680591	0.159577	6.94386e-05
AT1G04420	AT1G04420	1	1191519	1193901	+	NAD(P)-linked oxidoreductase superfamily protein;(source:Araport11)						protein_coding	WT1_responsive	4dpi	-0.575626	0.183639	0.0042446
AT1G04420	AT1G04420	1	1191519	1193901	+	NAD(P)-linked oxidoreductase superfamily protein;(source:Araport11)						protein_coding	polv_primed_mock	7dpi	-0.429897	0.169593	0.0318575
AT1G04420	AT1G04420	1	1191519	1193901	+	NAD(P)-linked oxidoreductase superfamily protein;(source:Araport11)						protein_coding	WT2_responsive	4dpi	-0.321015	0.0996351	0.00317069
AT1G04420	AT1G04420	1	1191519	1193901	+	NAD(P)-linked oxidoreductase superfamily protein;(source:Araport11)						protein_coding	jmj14_responsive	7dpi	-0.489295	0.0925559	4.77179e-07
AT1G04420	AT1G04420	1	1191519	1193901	+	NAD(P)-linked oxidoreductase superfamily protein;(source:Araport11)						protein_coding	WT2_responsive	7dpi	-0.527092	0.12413	6.05253e-05
AT1G04420	AT1G04420	1	1191519	1193901	+	NAD(P)-linked oxidoreductase superfamily protein;(source:Araport11)						protein_coding	jmj14_primed_infected	4dpi	0.35598	0.0835059	8.89781e-05
AT1G04425	AT1G04425	1	1194153	1197153	+	other_RNA;(source:Araport11)						other_rna	WT1_responsive	7dpi	-1.68224	0.544044	0.00112649
AT1G04425	AT1G04425	1	1194153	1197153	+	other_RNA;(source:Araport11)						other_rna	jmj14_primed_mock	4dpi	-0.914084	0.552557	0.034651
AT1G04430	F19P19.11	1	1197956	1201579	+	S-adenosyl-L-methionine-dependent methyltransferases superfamily protein;(source:Araport11)						protein_coding	polv_primed_infected	7dpi	-0.44688	0.196807	0.0361323
AT1G04430	F19P19.11	1	1197956	1201579	+	S-adenosyl-L-methionine-dependent methyltransferases superfamily protein;(source:Araport11)						protein_coding	WT2_responsive	7dpi	-0.585481	0.121906	4.67607e-06
AT1G04430	F19P19.11	1	1197956	1201579	+	S-adenosyl-L-methionine-dependent methyltransferases superfamily protein;(source:Araport11)						protein_coding	WT1_responsive	7dpi	-0.99868	0.314847	0.00144688
AT1G04430	F19P19.11	1	1197956	1201579	+	S-adenosyl-L-methionine-dependent methyltransferases superfamily protein;(source:Araport11)						protein_coding	jmj14_primed_infected	4dpi	0.305242	0.0795751	0.000529541
AT1G04430	F19P19.11	1	1197956	1201579	+	S-adenosyl-L-methionine-dependent methyltransferases superfamily protein;(source:Araport11)						protein_coding	WT2_responsive	4dpi	-0.438446	0.0797694	1.68949e-07
AT1G04430	F19P19.11	1	1197956	1201579	+	S-adenosyl-L-methionine-dependent methyltransferases superfamily protein;(source:Araport11)						protein_coding	jmj14_responsive	7dpi	-0.369283	0.099029	0.000560497
AT1G04430	F19P19.11	1	1197956	1201579	+	S-adenosyl-L-methionine-dependent methyltransferases superfamily protein;(source:Araport11)						protein_coding	polv_primed_mock	7dpi	-1.60911	0.335194	5.12412e-06
AT1G04445	F19P19.9	1	1206760	1207862	+	C2H2-like zinc finger protein;(source:Araport11)						protein_coding	WT1_responsive	7dpi	1.2394	1.66225	0.0451373
AT1G04457	AT1G04457	1	1210319	1210549	-	Pseudogene of AT2G33450; 50S ribosomal protein L28, chloroplast (CL28)						pseudogene	jmj14_primed_infected	4dpi	0.159556	0.373993	0.0279543
AT1G04480	RPL23A	1	1215925	1217471	+	Ribosomal protein L14p/L23e family protein;(source:Araport11)						protein_coding	WT2_responsive	7dpi	0.459037	0.129165	0.00093144
AT1G04500	AT1G04500	1	1221411	1224539	-	CCT motif family protein;(source:Araport11)						protein_coding	WT2_responsive	7dpi	1.01992	0.741266	0.035832
AT1G04520	CRRSP3	1	1231452	1234032	+	Encodes a plasmodesmal protein that may be involved in the intercellular movement of molecules through the plasmodesmata.						protein_coding	jmj14_responsive	4dpi	-0.859743	0.194491	1.53826e-05
AT1G04520	CRRSP3	1	1231452	1234032	+	Encodes a plasmodesmal protein that may be involved in the intercellular movement of molecules through the plasmodesmata.						protein_coding	WT1_responsive	4dpi	-2.54096	0.280784	7.21648e-19
AT1G04520	CRRSP3	1	1231452	1234032	+	Encodes a plasmodesmal protein that may be involved in the intercellular movement of molecules through the plasmodesmata.						protein_coding	WT2_responsive	7dpi	-1.04185	0.232589	7.97636e-06
AT1G04520	CRRSP3	1	1231452	1234032	+	Encodes a plasmodesmal protein that may be involved in the intercellular movement of molecules through the plasmodesmata.						protein_coding	polv_primed_infected	4dpi	1.92123	0.365003	2.44346e-07
AT1G04520	CRRSP3	1	1231452	1234032	+	Encodes a plasmodesmal protein that may be involved in the intercellular movement of molecules through the plasmodesmata.						protein_coding	WT2_responsive	4dpi	-1.40487	0.190756	2.87303e-13
AT1G04520	CRRSP3	1	1231452	1234032	+	Encodes a plasmodesmal protein that may be involved in the intercellular movement of molecules through the plasmodesmata.						protein_coding	jmj14_responsive	7dpi	-0.864307	0.189545	6.78859e-06
AT1G04530	TPR4	1	1234176	1236206	-	Encodes one of the 36 carboxylate clamp (CC)-tetratricopeptide repeat (TPR) proteins (Prasad 2010, Pubmed ID: 20856808) with potential to interact with Hsp90/Hsp70 as co-chaperones.						protein_coding	polv_responsive	4dpi	-0.800599	0.118028	5.61364e-11
AT1G04530	TPR4	1	1234176	1236206	-	Encodes one of the 36 carboxylate clamp (CC)-tetratricopeptide repeat (TPR) proteins (Prasad 2010, Pubmed ID: 20856808) with potential to interact with Hsp90/Hsp70 as co-chaperones.						protein_coding	WT2_responsive	4dpi	-0.215028	0.0827009	0.0212274
AT1G04530	TPR4	1	1234176	1236206	-	Encodes one of the 36 carboxylate clamp (CC)-tetratricopeptide repeat (TPR) proteins (Prasad 2010, Pubmed ID: 20856808) with potential to interact with Hsp90/Hsp70 as co-chaperones.						protein_coding	jmj14_primed_infected	4dpi	0.263539	0.0736296	0.00148256
AT1G04530	TPR4	1	1234176	1236206	-	Encodes one of the 36 carboxylate clamp (CC)-tetratricopeptide repeat (TPR) proteins (Prasad 2010, Pubmed ID: 20856808) with potential to interact with Hsp90/Hsp70 as co-chaperones.						protein_coding	WT1_responsive	4dpi	-0.97431	0.333215	0.00388237
AT1G04550	IAA12	1	1240233	1242217	+	IAA12/BDL plays a role in auxin-mediated processes of apical-basal patterning in the embryo. bdl mutants lack a primary root meristem						protein_coding	jmj14_responsive	4dpi	-0.495209	0.141534	0.00115281
AT1G04550	IAA12	1	1240233	1242217	+	IAA12/BDL plays a role in auxin-mediated processes of apical-basal patterning in the embryo. bdl mutants lack a primary root meristem						protein_coding	polv_responsive	4dpi	-0.370548	0.146938	0.0339633
AT1G04550	IAA12	1	1240233	1242217	+	IAA12/BDL plays a role in auxin-mediated processes of apical-basal patterning in the embryo. bdl mutants lack a primary root meristem						protein_coding	WT2_responsive	4dpi	-0.457875	0.114431	0.000159731
AT1G04550	IAA12	1	1240233	1242217	+	IAA12/BDL plays a role in auxin-mediated processes of apical-basal patterning in the embryo. bdl mutants lack a primary root meristem						protein_coding	WT2_responsive	7dpi	-0.377987	0.116399	0.00299637
AT1G04550	IAA12	1	1240233	1242217	+	IAA12/BDL plays a role in auxin-mediated processes of apical-basal patterning in the embryo. bdl mutants lack a primary root meristem						protein_coding	polv_primed_infected	4dpi	0.480381	0.188233	0.0236604
AT1G04550	IAA12	1	1240233	1242217	+	IAA12/BDL plays a role in auxin-mediated processes of apical-basal patterning in the embryo. bdl mutants lack a primary root meristem						protein_coding	WT1_responsive	4dpi	-0.957551	0.177428	2.4258e-07
AT1G04550	IAA12	1	1240233	1242217	+	IAA12/BDL plays a role in auxin-mediated processes of apical-basal patterning in the embryo. bdl mutants lack a primary root meristem						protein_coding	jmj14_responsive	7dpi	-0.485908	0.130819	0.000458174
AT1G04570	AT1G04570	1	1246601	1248876	-	Major facilitator superfamily protein;(source:Araport11)						protein_coding	WT2_responsive	4dpi	0.81227	0.296317	0.00443217
AT1G04570	AT1G04570	1	1246601	1248876	-	Major facilitator superfamily protein;(source:Araport11)						protein_coding	jmj14_responsive	7dpi	0.813253	0.368868	0.0154025
AT1G04570	AT1G04570	1	1246601	1248876	-	Major facilitator superfamily protein;(source:Araport11)						protein_coding	jmj14_primed_infected	4dpi	-0.564335	0.295995	0.0371393
AT1G04570	AT1G04570	1	1246601	1248876	-	Major facilitator superfamily protein;(source:Araport11)						protein_coding	WT1_responsive	4dpi	-1.27955	0.794165	0.0341987
AT1G04570	AT1G04570	1	1246601	1248876	-	Major facilitator superfamily protein;(source:Araport11)						protein_coding	polv_primed_infected	4dpi	1.12865	0.900298	0.0483769
AT1G04600	AT1G04600	1	1261724	1272656	+	member of Myosin-like proteins						protein_coding	WT2_responsive	7dpi	2.24424	0.22905	4.95301e-22
AT1G04600	AT1G04600	1	1261724	1272656	+	member of Myosin-like proteins						protein_coding	polv_primed_mock	7dpi	2.18255	0.46589	7.5463e-06
AT1G04600	AT1G04600	1	1261724	1272656	+	member of Myosin-like proteins						protein_coding	jmj14_primed_infected	4dpi	-1.05107	0.357966	0.00158653
AT1G04600	AT1G04600	1	1261724	1272656	+	member of Myosin-like proteins						protein_coding	WT2_responsive	4dpi	0.829959	0.331238	0.00757523
AT1G04600	AT1G04600	1	1261724	1272656	+	member of Myosin-like proteins						protein_coding	jmj14_primed_infected	7dpi	-1.12278	0.184867	6.41432e-09
AT1G04600	AT1G04600	1	1261724	1272656	+	member of Myosin-like proteins						protein_coding	jmj14_responsive	7dpi	2.0443	0.302166	1.55077e-11
AT1G04600	AT1G04600	1	1261724	1272656	+	member of Myosin-like proteins						protein_coding	WT1_responsive	7dpi	2.91411	0.371538	3.34997e-14
AT1G04610	YUC3	1	1279351	1281618	+	YUCCA 3;(source:Araport11)						protein_coding	WT2_responsive	4dpi	-0.499341	0.938678	0.0128413
AT1G04620	HCAR	1	1282152	1286619	-	Encodes a 7-hydroxymethyl chlorophyll a reductase, an enzyme of the chlorophyll cycle that converts 7-hydroxymethyl chlorophyll a to chlorophyll a.						protein_coding	jmj14_responsive	7dpi	-0.59013	0.181187	0.00163897
AT1G04620	HCAR	1	1282152	1286619	-	Encodes a 7-hydroxymethyl chlorophyll a reductase, an enzyme of the chlorophyll cycle that converts 7-hydroxymethyl chlorophyll a to chlorophyll a.						protein_coding	jmj14_primed_infected	4dpi	-0.907216	0.126993	3.50297e-12
AT1G04620	HCAR	1	1282152	1286619	-	Encodes a 7-hydroxymethyl chlorophyll a reductase, an enzyme of the chlorophyll cycle that converts 7-hydroxymethyl chlorophyll a to chlorophyll a.						protein_coding	WT1_responsive	7dpi	-0.786495	0.206452	0.000287799
AT1G04620	HCAR	1	1282152	1286619	-	Encodes a 7-hydroxymethyl chlorophyll a reductase, an enzyme of the chlorophyll cycle that converts 7-hydroxymethyl chlorophyll a to chlorophyll a.						protein_coding	WT2_responsive	4dpi	0.803242	0.122526	1.56168e-10
AT1G04620	HCAR	1	1282152	1286619	-	Encodes a 7-hydroxymethyl chlorophyll a reductase, an enzyme of the chlorophyll cycle that converts 7-hydroxymethyl chlorophyll a to chlorophyll a.						protein_coding	WT1_responsive	4dpi	1.04825	0.289227	0.000419226
AT1G04620	HCAR	1	1282152	1286619	-	Encodes a 7-hydroxymethyl chlorophyll a reductase, an enzyme of the chlorophyll cycle that converts 7-hydroxymethyl chlorophyll a to chlorophyll a.						protein_coding	polv_responsive	4dpi	1.61307	0.202864	5.16325e-15
AT1G04630	MEE4	1	1289734	1291112	-	GRIM-19 protein;(source:Araport11)						protein_coding	WT2_responsive	4dpi	-0.325136	0.11994	0.0136954
AT1G04630	MEE4	1	1289734	1291112	-	GRIM-19 protein;(source:Araport11)						protein_coding	WT1_responsive	7dpi	-0.410883	0.165437	0.028343
AT1G04640	LIP2	1	1292023	1293398	+	Lipoyltransferase, located in mitochondria but not found in chloroplasts						protein_coding	jmj14_responsive	7dpi	-0.676248	0.115747	1.54898e-08
AT1G04640	LIP2	1	1292023	1293398	+	Lipoyltransferase, located in mitochondria but not found in chloroplasts						protein_coding	WT2_responsive	7dpi	-0.452693	0.114916	0.000235069
AT1G04640	LIP2	1	1292023	1293398	+	Lipoyltransferase, located in mitochondria but not found in chloroplasts						protein_coding	WT1_responsive	7dpi	-0.320958	0.134269	0.0421681
AT1G04640	LIP2	1	1292023	1293398	+	Lipoyltransferase, located in mitochondria but not found in chloroplasts						protein_coding	WT1_responsive	4dpi	-0.551574	0.18534	0.00694908
AT1G04640	LIP2	1	1292023	1293398	+	Lipoyltransferase, located in mitochondria but not found in chloroplasts						protein_coding	WT2_responsive	4dpi	-0.359147	0.108901	0.0023366
AT1G04640	LIP2	1	1292023	1293398	+	Lipoyltransferase, located in mitochondria but not found in chloroplasts						protein_coding	polv_primed_infected	4dpi	0.625288	0.176633	0.00117457
AT1G04650	AT1G04650	1	1294627	1299023	-	holliday junction resolvase;(source:Araport11)						protein_coding	polv_primed_infected	4dpi	1.4089	0.490212	0.00245267
AT1G04660	AT1G04660	1	1300368	1301773	-	glycine-rich protein;(source:Araport11)						protein_coding	WT2_responsive	4dpi	-0.931846	0.668203	0.0414056
AT1G04660	AT1G04660	1	1300368	1301773	-	glycine-rich protein;(source:Araport11)						protein_coding	WT1_responsive	7dpi	-1.54969	0.652337	0.00599006
AT1G04660	AT1G04660	1	1300368	1301773	-	glycine-rich protein;(source:Araport11)						protein_coding	jmj14_responsive	7dpi	-1.86554	0.803212	0.00427093
AT1G04680	T1G11.7	1	1303467	1307973	-	Pectin lyase-like superfamily protein;(source:Araport11)						protein_coding	polv_primed_infected	4dpi	1.40744	0.34473	5.55776e-05
AT1G04680	T1G11.7	1	1303467	1307973	-	Pectin lyase-like superfamily protein;(source:Araport11)						protein_coding	jmj14_responsive	4dpi	-0.904197	0.10272	1.05856e-17
AT1G04680	T1G11.7	1	1303467	1307973	-	Pectin lyase-like superfamily protein;(source:Araport11)						protein_coding	jmj14_primed_infected	4dpi	0.606338	0.108154	7.7098e-08
AT1G04680	T1G11.7	1	1303467	1307973	-	Pectin lyase-like superfamily protein;(source:Araport11)						protein_coding	jmj14_responsive	7dpi	-0.734879	0.0863267	1.05704e-16
AT1G04680	T1G11.7	1	1303467	1307973	-	Pectin lyase-like superfamily protein;(source:Araport11)						protein_coding	polv_primed_mock	7dpi	-1.24604	0.285262	3.63436e-05
AT1G04680	T1G11.7	1	1303467	1307973	-	Pectin lyase-like superfamily protein;(source:Araport11)						protein_coding	WT2_responsive	4dpi	-1.44332	0.101708	1.09751e-44
AT1G04680	T1G11.7	1	1303467	1307973	-	Pectin lyase-like superfamily protein;(source:Araport11)						protein_coding	polv_primed_infected	7dpi	-0.536205	0.144392	0.000753183
AT1G04680	T1G11.7	1	1303467	1307973	-	Pectin lyase-like superfamily protein;(source:Araport11)						protein_coding	WT1_responsive	7dpi	-0.816787	0.264624	0.0024193
AT1G04680	T1G11.7	1	1303467	1307973	-	Pectin lyase-like superfamily protein;(source:Araport11)						protein_coding	WT1_responsive	4dpi	-1.37831	0.336099	4.62866e-05
AT1G04680	T1G11.7	1	1303467	1307973	-	Pectin lyase-like superfamily protein;(source:Araport11)						protein_coding	WT2_responsive	7dpi	-1.08895	0.124979	1.49432e-17
AT1G04690	KAB1	1	1313443	1315823	+	potassium channel beta subunit 1;(source:Araport11)						protein_coding	polv_primed_infected	4dpi	0.365205	0.153144	0.0418973
AT1G04690	KAB1	1	1313443	1315823	+	potassium channel beta subunit 1;(source:Araport11)						protein_coding	WT1_responsive	7dpi	0.396429	0.134111	0.00960094
AT1G04690	KAB1	1	1313443	1315823	+	potassium channel beta subunit 1;(source:Araport11)						protein_coding	WT1_responsive	4dpi	-0.398158	0.156428	0.0265277
AT1G04700	F11C1_220	1	1316139	1321000	+	PB1 domain-containing protein tyrosine kinase;(source:Araport11)						protein_coding	jmj14_primed_infected	7dpi	0.712615	0.443329	0.0437802
AT1G04700	F11C1_220	1	1316139	1321000	+	PB1 domain-containing protein tyrosine kinase;(source:Araport11)						protein_coding	jmj14_primed_mock	7dpi	0.992183	0.519141	0.0265857
AT1G04710	KAT1	1	1321885	1324840	+	EC2.3.1.16 thiolase. Its transcript levels change after inducing MUTE expression in a mute background.						protein_coding	polv_primed_infected	4dpi	1.05834	0.177076	1.23938e-08
AT1G04710	KAT1	1	1321885	1324840	+	EC2.3.1.16 thiolase. Its transcript levels change after inducing MUTE expression in a mute background.						protein_coding	jmj14_responsive	4dpi	-0.484226	0.137702	0.00112067
AT1G04710	KAT1	1	1321885	1324840	+	EC2.3.1.16 thiolase. Its transcript levels change after inducing MUTE expression in a mute background.						protein_coding	WT1_responsive	4dpi	-0.8348	0.191406	3.6591e-05
AT1G04710	KAT1	1	1321885	1324840	+	EC2.3.1.16 thiolase. Its transcript levels change after inducing MUTE expression in a mute background.						protein_coding	jmj14_responsive	7dpi	-0.545463	0.131268	7.49448e-05
AT1G04710	KAT1	1	1321885	1324840	+	EC2.3.1.16 thiolase. Its transcript levels change after inducing MUTE expression in a mute background.						protein_coding	WT2_responsive	4dpi	-0.429109	0.132808	0.00251147
AT1G04710	KAT1	1	1321885	1324840	+	EC2.3.1.16 thiolase. Its transcript levels change after inducing MUTE expression in a mute background.						protein_coding	jmj14_primed_mock	7dpi	0.353731	0.137759	0.0273498
AT1G04730	CTF18	1	1325099	1331169	-	Necessary for sister chromatid cohesion. Acts in synergy with ETG1.						protein_coding	WT1_responsive	7dpi	-0.907557	0.308063	0.00307937
AT1G04750	VAMP721	1	1331466	1333651	-	Encodes vesicle-associated membrane protein 7B (VAMP7B, or VAMP721). Required for cell plate formation.VAMP721 interacts with KAT1 and KC1 K+ channels, affects channel gating and suppresses the K+ current within the physiological voltage range.						protein_coding	WT2_responsive	7dpi	0.522607	0.0959347	2.35555e-07
AT1G04750	VAMP721	1	1331466	1333651	-	Encodes vesicle-associated membrane protein 7B (VAMP7B, or VAMP721). Required for cell plate formation.VAMP721 interacts with KAT1 and KC1 K+ channels, affects channel gating and suppresses the K+ current within the physiological voltage range.						protein_coding	WT2_responsive	4dpi	0.419474	0.084901	2.97484e-06
AT1G04750	VAMP721	1	1331466	1333651	-	Encodes vesicle-associated membrane protein 7B (VAMP7B, or VAMP721). Required for cell plate formation.VAMP721 interacts with KAT1 and KC1 K+ channels, affects channel gating and suppresses the K+ current within the physiological voltage range.						protein_coding	jmj14_responsive	4dpi	0.516367	0.10783	6.55455e-06
AT1G04750	VAMP721	1	1331466	1333651	-	Encodes vesicle-associated membrane protein 7B (VAMP7B, or VAMP721). Required for cell plate formation.VAMP721 interacts with KAT1 and KC1 K+ channels, affects channel gating and suppresses the K+ current within the physiological voltage range.						protein_coding	jmj14_responsive	7dpi	0.695773	0.109986	8.54076e-10
AT1G04750	VAMP721	1	1331466	1333651	-	Encodes vesicle-associated membrane protein 7B (VAMP7B, or VAMP721). Required for cell plate formation.VAMP721 interacts with KAT1 and KC1 K+ channels, affects channel gating and suppresses the K+ current within the physiological voltage range.						protein_coding	WT1_responsive	7dpi	0.419541	0.112891	0.000965277
AT1G04770	F13M7.24	1	1336371	1337849	-	SDI2 is a member of a small family of TPR proteins in Arabidopsis. Like SDI1 it is induced by low sulfer and appears to play a role in negative regulation of glucosinolate biosynthesis.						protein_coding	jmj14_primed_infected	7dpi	0.514971	0.150533	0.00139446
AT1G04770	F13M7.24	1	1336371	1337849	-	SDI2 is a member of a small family of TPR proteins in Arabidopsis. Like SDI1 it is induced by low sulfer and appears to play a role in negative regulation of glucosinolate biosynthesis.						protein_coding	polv_responsive	4dpi	0.77532	0.207634	0.000353072
AT1G04770	F13M7.24	1	1336371	1337849	-	SDI2 is a member of a small family of TPR proteins in Arabidopsis. Like SDI1 it is induced by low sulfer and appears to play a role in negative regulation of glucosinolate biosynthesis.						protein_coding	polv_primed_infected	4dpi	2.41562	0.365389	1.12328e-10
AT1G04770	F13M7.24	1	1336371	1337849	-	SDI2 is a member of a small family of TPR proteins in Arabidopsis. Like SDI1 it is induced by low sulfer and appears to play a role in negative regulation of glucosinolate biosynthesis.						protein_coding	jmj14_primed_infected	4dpi	-0.374067	0.160934	0.0325864
AT1G04770	F13M7.24	1	1336371	1337849	-	SDI2 is a member of a small family of TPR proteins in Arabidopsis. Like SDI1 it is induced by low sulfer and appears to play a role in negative regulation of glucosinolate biosynthesis.						protein_coding	WT2_responsive	4dpi	-0.882217	0.145448	2.68636e-09
AT1G04770	F13M7.24	1	1336371	1337849	-	SDI2 is a member of a small family of TPR proteins in Arabidopsis. Like SDI1 it is induced by low sulfer and appears to play a role in negative regulation of glucosinolate biosynthesis.						protein_coding	jmj14_responsive	4dpi	-1.93417	0.19068	2.11497e-23
AT1G04770	F13M7.24	1	1336371	1337849	-	SDI2 is a member of a small family of TPR proteins in Arabidopsis. Like SDI1 it is induced by low sulfer and appears to play a role in negative regulation of glucosinolate biosynthesis.						protein_coding	WT1_responsive	4dpi	-2.00406	0.493054	3.08969e-05
AT1G04770	F13M7.24	1	1336371	1337849	-	SDI2 is a member of a small family of TPR proteins in Arabidopsis. Like SDI1 it is induced by low sulfer and appears to play a role in negative regulation of glucosinolate biosynthesis.						protein_coding	jmj14_primed_mock	4dpi	0.510003	0.199166	0.0132951
AT1G04770	F13M7.24	1	1336371	1337849	-	SDI2 is a member of a small family of TPR proteins in Arabidopsis. Like SDI1 it is induced by low sulfer and appears to play a role in negative regulation of glucosinolate biosynthesis.						protein_coding	jmj14_responsive	7dpi	-0.782201	0.158022	1.29441e-06
AT1G04770	F13M7.24	1	1336371	1337849	-	SDI2 is a member of a small family of TPR proteins in Arabidopsis. Like SDI1 it is induced by low sulfer and appears to play a role in negative regulation of glucosinolate biosynthesis.						protein_coding	jmj14_primed_mock	7dpi	0.492473	0.176048	0.00992151
AT1G04770	F13M7.24	1	1336371	1337849	-	SDI2 is a member of a small family of TPR proteins in Arabidopsis. Like SDI1 it is induced by low sulfer and appears to play a role in negative regulation of glucosinolate biosynthesis.						protein_coding	WT2_responsive	7dpi	-0.786039	0.158788	1.50984e-06
AT1G04780	T27C4.12	1	1340553	1343793	-	Ankyrin repeat family protein;(source:Araport11)						protein_coding	WT1_responsive	4dpi	0.633309	0.190065	0.00215751
AT1G04780	T27C4.12	1	1340553	1343793	-	Ankyrin repeat family protein;(source:Araport11)						protein_coding	polv_responsive	4dpi	0.681173	0.133208	1.22703e-06
AT1G04780	T27C4.12	1	1340553	1343793	-	Ankyrin repeat family protein;(source:Araport11)						protein_coding	jmj14_primed_infected	4dpi	-0.270366	0.0920761	0.0103968
AT1G04780	T27C4.12	1	1340553	1343793	-	Ankyrin repeat family protein;(source:Araport11)						protein_coding	WT2_responsive	4dpi	0.302339	0.0851028	0.00110318
AT1G04800	F13M7.21	1	1348452	1349478	-	glycine-rich protein;(source:Araport11)						protein_coding	WT1_responsive	7dpi	-0.745711	0.285426	0.00888209
AT1G04800	F13M7.21	1	1348452	1349478	-	glycine-rich protein;(source:Araport11)						protein_coding	WT1_responsive	4dpi	-0.39985	0.135659	0.0091664
AT1G04800	F13M7.21	1	1348452	1349478	-	glycine-rich protein;(source:Araport11)						protein_coding	WT2_responsive	7dpi	-0.431553	0.173915	0.021362
AT1G04800	F13M7.21	1	1348452	1349478	-	glycine-rich protein;(source:Araport11)						protein_coding	WT2_responsive	4dpi	-1.272	0.0947207	3.89519e-40
AT1G04800	F13M7.21	1	1348452	1349478	-	glycine-rich protein;(source:Araport11)						protein_coding	jmj14_primed_mock	4dpi	-0.654115	0.19153	0.00109425
AT1G04800	F13M7.21	1	1348452	1349478	-	glycine-rich protein;(source:Araport11)						protein_coding	polv_responsive	4dpi	-0.446926	0.130678	0.00233651
AT1G04800	F13M7.21	1	1348452	1349478	-	glycine-rich protein;(source:Araport11)						protein_coding	jmj14_primed_infected	4dpi	0.275254	0.100457	0.0174437
AT1G04800	F13M7.21	1	1348452	1349478	-	glycine-rich protein;(source:Araport11)						protein_coding	jmj14_primed_infected	7dpi	0.449567	0.115385	0.000350773
AT1G04810	RPN2B	1	1350080	1355475	+	26S proteasome regulatory complex, non-ATPase subcomplex, Rpn2/Psmd1 subunit;(source:Araport11)						protein_coding	WT2_responsive	7dpi	0.337749	0.109427	0.00538627
AT1G04810	RPN2B	1	1350080	1355475	+	26S proteasome regulatory complex, non-ATPase subcomplex, Rpn2/Psmd1 subunit;(source:Araport11)						protein_coding	jmj14_responsive	7dpi	0.253796	0.104706	0.0333879
AT1G04810	RPN2B	1	1350080	1355475	+	26S proteasome regulatory complex, non-ATPase subcomplex, Rpn2/Psmd1 subunit;(source:Araport11)						protein_coding	WT1_responsive	7dpi	0.79126	0.157569	2.25841e-06
AT1G04820	TUBA4	1	1356084	1358547	-	Encodes an alpha tubulin isoform that is expressed in roots, leaves and flowers.						protein_coding	polv_primed_infected	4dpi	0.530065	0.226914	0.0344578
AT1G04820	TUBA4	1	1356084	1358547	-	Encodes an alpha tubulin isoform that is expressed in roots, leaves and flowers.						protein_coding	WT1_responsive	7dpi	-0.521498	0.124245	0.000133584
AT1G04820	TUBA4	1	1356084	1358547	-	Encodes an alpha tubulin isoform that is expressed in roots, leaves and flowers.						protein_coding	polv_primed_mock	7dpi	-0.564528	0.229398	0.024934
AT1G04830	F18A5.120	1	1358574	1362040	-	Ypt/Rab-GAP domain of gyp1p superfamily protein;(source:Araport11)						protein_coding	polv_primed_infected	4dpi	-0.404838	0.166197	0.0350084
AT1G04830	F18A5.120	1	1358574	1362040	-	Ypt/Rab-GAP domain of gyp1p superfamily protein;(source:Araport11)						protein_coding	WT1_responsive	4dpi	0.446858	0.153132	0.00958102
AT1G04840	AT1G04840	1	1362227	1365027	-	Tetratricopeptide repeat (TPR)-like superfamily protein;(source:Araport11)						protein_coding	polv_primed_infected	4dpi	1.11322	0.403856	0.00466824
AT1G04840	AT1G04840	1	1362227	1365027	-	Tetratricopeptide repeat (TPR)-like superfamily protein;(source:Araport11)						protein_coding	polv_responsive	4dpi	1.22851	0.398738	0.00150608
AT1G04860	UBP2	1	1369036	1373103	-	-						-	WT1_responsive	4dpi	0.392186	0.158923	0.0321701
AT1G04860	UBP2	1	1369036	1373103	-	-						-	polv_primed_infected	4dpi	-0.377603	0.162319	0.0461707
AT1G04870	PRMT10	1	1373234	1375821	-	Encodes a type I protein arginine methyltransferase based on the At1g04870.2 gene model. PRMT10 can catalyze the asymmetric dimethylation of arginine 3 on histone 4 and can also methylate myelin basic protein in vitro. Mutants lacking PRMT10 flower late due to defects in the autonomous pathway and they have elevated levels of FLC transcripts.						protein_coding	jmj14_responsive	4dpi	0.393858	0.141202	0.0123412
AT1G04870	PRMT10	1	1373234	1375821	-	Encodes a type I protein arginine methyltransferase based on the At1g04870.2 gene model. PRMT10 can catalyze the asymmetric dimethylation of arginine 3 on histone 4 and can also methylate myelin basic protein in vitro. Mutants lacking PRMT10 flower late due to defects in the autonomous pathway and they have elevated levels of FLC transcripts.						protein_coding	WT2_responsive	4dpi	0.878421	0.121615	1.61892e-12
AT1G04870	PRMT10	1	1373234	1375821	-	Encodes a type I protein arginine methyltransferase based on the At1g04870.2 gene model. PRMT10 can catalyze the asymmetric dimethylation of arginine 3 on histone 4 and can also methylate myelin basic protein in vitro. Mutants lacking PRMT10 flower late due to defects in the autonomous pathway and they have elevated levels of FLC transcripts.						protein_coding	jmj14_responsive	7dpi	0.41154	0.120167	0.00148784
AT1G04870	PRMT10	1	1373234	1375821	-	Encodes a type I protein arginine methyltransferase based on the At1g04870.2 gene model. PRMT10 can catalyze the asymmetric dimethylation of arginine 3 on histone 4 and can also methylate myelin basic protein in vitro. Mutants lacking PRMT10 flower late due to defects in the autonomous pathway and they have elevated levels of FLC transcripts.						protein_coding	jmj14_primed_infected	7dpi	0.278418	0.11414	0.0398304
AT1G04870	PRMT10	1	1373234	1375821	-	Encodes a type I protein arginine methyltransferase based on the At1g04870.2 gene model. PRMT10 can catalyze the asymmetric dimethylation of arginine 3 on histone 4 and can also methylate myelin basic protein in vitro. Mutants lacking PRMT10 flower late due to defects in the autonomous pathway and they have elevated levels of FLC transcripts.						protein_coding	jmj14_primed_infected	4dpi	-0.305148	0.120322	0.0255925
AT1G04870	PRMT10	1	1373234	1375821	-	Encodes a type I protein arginine methyltransferase based on the At1g04870.2 gene model. PRMT10 can catalyze the asymmetric dimethylation of arginine 3 on histone 4 and can also methylate myelin basic protein in vitro. Mutants lacking PRMT10 flower late due to defects in the autonomous pathway and they have elevated levels of FLC transcripts.						protein_coding	WT2_responsive	7dpi	0.482914	0.139747	0.00121354
AT1G04870	PRMT10	1	1373234	1375821	-	Encodes a type I protein arginine methyltransferase based on the At1g04870.2 gene model. PRMT10 can catalyze the asymmetric dimethylation of arginine 3 on histone 4 and can also methylate myelin basic protein in vitro. Mutants lacking PRMT10 flower late due to defects in the autonomous pathway and they have elevated levels of FLC transcripts.						protein_coding	WT1_responsive	7dpi	0.415273	0.17384	0.034233
AT1G04900	AT1G04900	1	1383841	1387895	+	NADH dehydrogenase ubiquinone complex I, assembly factor-like protein (DUF185);(source:Araport11)						protein_coding	polv_primed_infected	4dpi	0.454511	0.198384	0.043685
AT1G04900	AT1G04900	1	1383841	1387895	+	NADH dehydrogenase ubiquinone complex I, assembly factor-like protein (DUF185);(source:Araport11)						protein_coding	polv_responsive	4dpi	0.556669	0.186149	0.00632282
AT1G04910	AT1G04910	1	1387871	1391187	-	O-fucosyltransferase family protein;(source:Araport11)						protein_coding	jmj14_responsive	7dpi	0.351005	0.107494	0.00280456
AT1G04910	AT1G04910	1	1387871	1391187	-	O-fucosyltransferase family protein;(source:Araport11)						protein_coding	WT2_responsive	4dpi	0.241368	0.0981499	0.0294098
AT1G04910	AT1G04910	1	1387871	1391187	-	O-fucosyltransferase family protein;(source:Araport11)						protein_coding	jmj14_responsive	4dpi	0.300685	0.107731	0.0159213
AT1G04920	AT1G04920	1	1391434	1395953	-	Encodes a protein with putative sucrose-phosphate synthase activity.						protein_coding	WT2_responsive	4dpi	-0.985566	0.259407	0.000114617
AT1G04930	F13M7.8	1	1396265	1399122	-	hydroxyproline-rich glycoprotein family protein;(source:Araport11)						protein_coding	jmj14_responsive	7dpi	1.02306	0.262776	7.77929e-05
AT1G04930	F13M7.8	1	1396265	1399122	-	hydroxyproline-rich glycoprotein family protein;(source:Araport11)						protein_coding	jmj14_responsive	4dpi	1.04593	0.258165	5.25383e-05
AT1G04930	F13M7.8	1	1396265	1399122	-	hydroxyproline-rich glycoprotein family protein;(source:Araport11)						protein_coding	polv_primed_infected	4dpi	-1.03242	0.37444	0.00507802
AT1G04930	F13M7.8	1	1396265	1399122	-	hydroxyproline-rich glycoprotein family protein;(source:Araport11)						protein_coding	WT2_responsive	7dpi	1.05638	0.24874	2.12317e-05
AT1G04945	AT1G04945	1	1399174	1403038	+	HIT-type Zinc finger family protein;(source:Araport11)						protein_coding	polv_primed_mock	7dpi	0.92315	0.50589	0.0355763
AT1G04945	AT1G04945	1	1399174	1403038	+	HIT-type Zinc finger family protein;(source:Araport11)						protein_coding	WT2_responsive	7dpi	0.805023	0.198488	6.83632e-05
AT1G04945	AT1G04945	1	1399174	1403038	+	HIT-type Zinc finger family protein;(source:Araport11)						protein_coding	WT2_responsive	4dpi	1.45938	0.221953	5.85307e-11
AT1G04945	AT1G04945	1	1399174	1403038	+	HIT-type Zinc finger family protein;(source:Araport11)						protein_coding	jmj14_primed_infected	4dpi	-0.511972	0.198233	0.0113841
AT1G04945	AT1G04945	1	1399174	1403038	+	HIT-type Zinc finger family protein;(source:Araport11)						protein_coding	jmj14_responsive	7dpi	0.822923	0.210429	0.000106626
AT1G04945	AT1G04945	1	1399174	1403038	+	HIT-type Zinc finger family protein;(source:Araport11)						protein_coding	WT1_responsive	7dpi	1.02218	0.335499	0.00201924
AT1G04945	AT1G04945	1	1399174	1403038	+	HIT-type Zinc finger family protein;(source:Araport11)						protein_coding	jmj14_responsive	4dpi	0.895438	0.267692	0.000750741
AT1G04960	F13M7.5	1	1407756	1410933	-	golgin family A protein (DUF1664);(source:Araport11)						protein_coding	WT1_responsive	4dpi	0.437242	0.153872	0.0118644
AT1G04960	F13M7.5	1	1407756	1410933	-	golgin family A protein (DUF1664);(source:Araport11)						protein_coding	polv_primed_infected	4dpi	-0.45527	0.174959	0.0218135
AT1G04980	PDIL2-2	1	1413644	1416218	-	Encodes a protein disulfide isomerase-like (PDIL) protein, a member of a multigene family within the thioredoxin (TRX) superfamily. Transcript levels for this gene are up-regulated in response to three different chemical inducers of ER stress (dithiothreitol, beta-mercaptoethanol, and tunicamycin). AtIRE1-2 does not appear to be required for this response, but the atbzip60 mutant has a diminished…						protein_coding	WT2_responsive	4dpi	1.27438	0.187929	1.77409e-11
AT1G04980	PDIL2-2	1	1413644	1416218	-	Encodes a protein disulfide isomerase-like (PDIL) protein, a member of a multigene family within the thioredoxin (TRX) superfamily. Transcript levels for this gene are up-regulated in response to three different chemical inducers of ER stress (dithiothreitol, beta-mercaptoethanol, and tunicamycin). AtIRE1-2 does not appear to be required for this response, but the atbzip60 mutant has a diminished…						protein_coding	polv_primed_infected	7dpi	-0.706892	0.182498	0.000306175
AT1G04980	PDIL2-2	1	1413644	1416218	-	Encodes a protein disulfide isomerase-like (PDIL) protein, a member of a multigene family within the thioredoxin (TRX) superfamily. Transcript levels for this gene are up-regulated in response to three different chemical inducers of ER stress (dithiothreitol, beta-mercaptoethanol, and tunicamycin). AtIRE1-2 does not appear to be required for this response, but the atbzip60 mutant has a diminished…						protein_coding	jmj14_responsive	7dpi	1.53844	0.185278	2.14403e-16
AT1G04980	PDIL2-2	1	1413644	1416218	-	Encodes a protein disulfide isomerase-like (PDIL) protein, a member of a multigene family within the thioredoxin (TRX) superfamily. Transcript levels for this gene are up-regulated in response to three different chemical inducers of ER stress (dithiothreitol, beta-mercaptoethanol, and tunicamycin). AtIRE1-2 does not appear to be required for this response, but the atbzip60 mutant has a diminished…						protein_coding	WT1_responsive	7dpi	2.14562	0.188798	2.32174e-28
AT1G04980	PDIL2-2	1	1413644	1416218	-	Encodes a protein disulfide isomerase-like (PDIL) protein, a member of a multigene family within the thioredoxin (TRX) superfamily. Transcript levels for this gene are up-regulated in response to three different chemical inducers of ER stress (dithiothreitol, beta-mercaptoethanol, and tunicamycin). AtIRE1-2 does not appear to be required for this response, but the atbzip60 mutant has a diminished…						protein_coding	WT2_responsive	7dpi	1.54834	0.158773	8.8919e-22
AT1G04980	PDIL2-2	1	1413644	1416218	-	Encodes a protein disulfide isomerase-like (PDIL) protein, a member of a multigene family within the thioredoxin (TRX) superfamily. Transcript levels for this gene are up-regulated in response to three different chemical inducers of ER stress (dithiothreitol, beta-mercaptoethanol, and tunicamycin). AtIRE1-2 does not appear to be required for this response, but the atbzip60 mutant has a diminished…						protein_coding	jmj14_primed_infected	4dpi	-1.93907	0.195563	2.02197e-22
AT1G04980	PDIL2-2	1	1413644	1416218	-	Encodes a protein disulfide isomerase-like (PDIL) protein, a member of a multigene family within the thioredoxin (TRX) superfamily. Transcript levels for this gene are up-regulated in response to three different chemical inducers of ER stress (dithiothreitol, beta-mercaptoethanol, and tunicamycin). AtIRE1-2 does not appear to be required for this response, but the atbzip60 mutant has a diminished…						protein_coding	polv_responsive	7dpi	0.951249	0.346141	0.022144
AT1G04980	PDIL2-2	1	1413644	1416218	-	Encodes a protein disulfide isomerase-like (PDIL) protein, a member of a multigene family within the thioredoxin (TRX) superfamily. Transcript levels for this gene are up-regulated in response to three different chemical inducers of ER stress (dithiothreitol, beta-mercaptoethanol, and tunicamycin). AtIRE1-2 does not appear to be required for this response, but the atbzip60 mutant has a diminished…						protein_coding	jmj14_primed_infected	7dpi	-0.428278	0.145583	0.00676653
AT1G04985	AT1G04985	1	1416342	1419027	-	triacylglycerol lipase-like protein;(source:Araport11)						protein_coding	WT1_responsive	4dpi	0.668752	0.137018	5.05347e-06
AT1G04985	AT1G04985	1	1416342	1419027	-	triacylglycerol lipase-like protein;(source:Araport11)						protein_coding	polv_primed_infected	4dpi	-0.601536	0.16267	0.00073338
AT1G04990	F13M7.1	1	1419080	1421839	-	Zinc finger C-x8-C-x5-C-x3-H type family protein;(source:Araport11)						protein_coding	jmj14_responsive	4dpi	0.70029	0.168245	6.09626e-05
AT1G04990	F13M7.1	1	1419080	1421839	-	Zinc finger C-x8-C-x5-C-x3-H type family protein;(source:Araport11)						protein_coding	WT2_responsive	4dpi	1.45443	0.126433	6.40803e-30
AT1G04990	F13M7.1	1	1419080	1421839	-	Zinc finger C-x8-C-x5-C-x3-H type family protein;(source:Araport11)						protein_coding	WT1_responsive	4dpi	0.598561	0.266896	0.0391202
AT1G04990	F13M7.1	1	1419080	1421839	-	Zinc finger C-x8-C-x5-C-x3-H type family protein;(source:Araport11)						protein_coding	jmj14_primed_infected	4dpi	-0.8934	0.120098	4.41256e-13
AT1G04990	F13M7.1	1	1419080	1421839	-	Zinc finger C-x8-C-x5-C-x3-H type family protein;(source:Araport11)						protein_coding	jmj14_responsive	7dpi	1.44831	0.125891	7.5934e-30
AT1G04990	F13M7.1	1	1419080	1421839	-	Zinc finger C-x8-C-x5-C-x3-H type family protein;(source:Araport11)						protein_coding	WT1_responsive	7dpi	1.03564	0.223328	8.48935e-06
AT1G04990	F13M7.1	1	1419080	1421839	-	Zinc finger C-x8-C-x5-C-x3-H type family protein;(source:Araport11)						protein_coding	WT2_responsive	7dpi	1.40746	0.139502	3.92914e-23
AT1G04990	F13M7.1	1	1419080	1421839	-	Zinc finger C-x8-C-x5-C-x3-H type family protein;(source:Araport11)						protein_coding	polv_responsive	4dpi	0.610426	0.199336	0.00447302
AT1G05000	PFA-DSP1	1	1425539	1428869	+	Encodes an atypical dual-speci&#64257;city phosphatase.						protein_coding	WT2_responsive	7dpi	0.770722	0.475804	0.0439154
AT1G05000	PFA-DSP1	1	1425539	1428869	+	Encodes an atypical dual-speci&#64257;city phosphatase.						protein_coding	WT2_responsive	4dpi	0.852074	0.440603	0.0234225
AT1G05000	PFA-DSP1	1	1425539	1428869	+	Encodes an atypical dual-speci&#64257;city phosphatase.						protein_coding	polv_primed_infected	4dpi	-1.20665	0.371287	0.00109304
AT1G05000	PFA-DSP1	1	1425539	1428869	+	Encodes an atypical dual-speci&#64257;city phosphatase.						protein_coding	WT1_responsive	4dpi	1.13269	0.353207	0.00143283
AT1G05000	PFA-DSP1	1	1425539	1428869	+	Encodes an atypical dual-speci&#64257;city phosphatase.						protein_coding	polv_primed_mock	7dpi	-1.04798	0.413189	0.00909411
AT1G05010	ACO4	1	1431177	1433010	-	Encodes 1-aminocyclopropane-1-carboxylate oxidase						protein_coding	WT1_responsive	4dpi	1.35851	0.418298	0.000979769
AT1G05010	ACO4	1	1431177	1433010	-	Encodes 1-aminocyclopropane-1-carboxylate oxidase						protein_coding	jmj14_responsive	7dpi	1.32616	0.0812258	7.60386e-59
AT1G05010	ACO4	1	1431177	1433010	-	Encodes 1-aminocyclopropane-1-carboxylate oxidase						protein_coding	WT2_responsive	7dpi	1.35667	0.111594	6.50713e-33
AT1G05010	ACO4	1	1431177	1433010	-	Encodes 1-aminocyclopropane-1-carboxylate oxidase						protein_coding	WT2_responsive	4dpi	0.826075	0.106025	2.56959e-14
AT1G05010	ACO4	1	1431177	1433010	-	Encodes 1-aminocyclopropane-1-carboxylate oxidase						protein_coding	polv_primed_infected	7dpi	0.371002	0.134569	0.0183207
AT1G05010	ACO4	1	1431177	1433010	-	Encodes 1-aminocyclopropane-1-carboxylate oxidase						protein_coding	polv_primed_infected	4dpi	-1.01119	0.412965	0.0107626
AT1G05010	ACO4	1	1431177	1433010	-	Encodes 1-aminocyclopropane-1-carboxylate oxidase						protein_coding	jmj14_responsive	4dpi	0.996845	0.102564	2.26574e-21
AT1G05020	AP180	1	1435155	1437763	-	ENTH/ANTH/VHS superfamily protein;(source:Araport11)						protein_coding	polv_primed_infected	4dpi	-1.76272	0.298208	9.09485e-09
AT1G05020	AP180	1	1435155	1437763	-	ENTH/ANTH/VHS superfamily protein;(source:Araport11)						protein_coding	jmj14_primed_mock	4dpi	1.31613	0.528669	0.00745482
AT1G05020	AP180	1	1435155	1437763	-	ENTH/ANTH/VHS superfamily protein;(source:Araport11)						protein_coding	polv_responsive	4dpi	0.957811	0.474774	0.0230658
AT1G05020	AP180	1	1435155	1437763	-	ENTH/ANTH/VHS superfamily protein;(source:Araport11)						protein_coding	WT2_responsive	4dpi	0.820186	0.459443	0.0320782
AT1G05020	AP180	1	1435155	1437763	-	ENTH/ANTH/VHS superfamily protein;(source:Araport11)						protein_coding	jmj14_primed_infected	4dpi	0.758598	0.348739	0.0144438
AT1G05020	AP180	1	1435155	1437763	-	ENTH/ANTH/VHS superfamily protein;(source:Araport11)						protein_coding	WT1_responsive	4dpi	2.78864	0.347897	3.35964e-15
AT1G05030	T7A14.10	1	1438048	1441933	-	Major facilitator superfamily protein;(source:Araport11)						protein_coding	WT2_responsive	7dpi	0.466949	0.127017	0.000603617
AT1G05030	T7A14.10	1	1438048	1441933	-	Major facilitator superfamily protein;(source:Araport11)						protein_coding	jmj14_responsive	7dpi	0.600514	0.121631	2.1385e-06
AT1G05030	T7A14.10	1	1438048	1441933	-	Major facilitator superfamily protein;(source:Araport11)						protein_coding	polv_primed_mock	4dpi	-1.56986	0.175024	1.06025e-17
AT1G05030	T7A14.10	1	1438048	1441933	-	Major facilitator superfamily protein;(source:Araport11)						protein_coding	WT1_responsive	4dpi	0.826771	0.288753	0.00601663
AT1G05030	T7A14.10	1	1438048	1441933	-	Major facilitator superfamily protein;(source:Araport11)						protein_coding	polv_primed_mock	7dpi	-1.18691	0.24504	5.68946e-06
AT1G05030	T7A14.10	1	1438048	1441933	-	Major facilitator superfamily protein;(source:Araport11)						protein_coding	polv_primed_infected	7dpi	-1.00228	0.205202	4.29257e-06
AT1G05030	T7A14.10	1	1438048	1441933	-	Major facilitator superfamily protein;(source:Araport11)						protein_coding	WT2_responsive	4dpi	0.65509	0.116675	5.62925e-08
AT1G05030	T7A14.10	1	1438048	1441933	-	Major facilitator superfamily protein;(source:Araport11)						protein_coding	polv_primed_infected	4dpi	-2.13753	0.356656	4.58574e-09
AT1G05030	T7A14.10	1	1438048	1441933	-	Major facilitator superfamily protein;(source:Araport11)						protein_coding	jmj14_responsive	4dpi	0.598832	0.131827	1.64804e-05
AT1G05060	T7A14.7	1	1451002	1452872	-	coiled-coil protein;(source:Araport11)						protein_coding	WT2_responsive	4dpi	0.481584	0.123434	0.00022544
AT1G05060	T7A14.7	1	1451002	1452872	-	coiled-coil protein;(source:Araport11)						protein_coding	WT1_responsive	7dpi	0.386759	0.149803	0.02449
AT1G05060	T7A14.7	1	1451002	1452872	-	coiled-coil protein;(source:Araport11)						protein_coding	jmj14_responsive	7dpi	0.434504	0.111367	0.000261859
AT1G05061	AT1G05061	1	1453216	1454260	-	Pseudogene of AT2G32630; pentatricopeptide (PPR) repeat-containing protein						pseudogene	polv_primed_infected	4dpi	1.43845	0.781304	0.0196689
AT1G05065	AT1G05065	1	1454606	1455322	-	Member of a large family of putative ligands homologous to the Clavata3 gene. Consists of a single exon.						protein_coding	WT1_responsive	4dpi	-1.17829	0.464178	0.00769689
AT1G05070	AT1G05070	1	1457007	1458802	-	transmembrane protein, putative (DUF1068);(source:Araport11)						protein_coding	WT2_responsive	7dpi	-0.549254	0.131648	7.67901e-05
AT1G05070	AT1G05070	1	1457007	1458802	-	transmembrane protein, putative (DUF1068);(source:Araport11)						protein_coding	polv_primed_infected	4dpi	0.607739	0.186567	0.00292131
AT1G05070	AT1G05070	1	1457007	1458802	-	transmembrane protein, putative (DUF1068);(source:Araport11)						protein_coding	WT2_responsive	4dpi	-0.294211	0.128813	0.0408192
AT1G05070	AT1G05070	1	1457007	1458802	-	transmembrane protein, putative (DUF1068);(source:Araport11)						protein_coding	jmj14_responsive	7dpi	-0.5547	0.141156	0.0001754
AT1G05070	AT1G05070	1	1457007	1458802	-	transmembrane protein, putative (DUF1068);(source:Araport11)						protein_coding	WT1_responsive	4dpi	-0.436225	0.181739	0.0353365
AT1G05100	MAPKKK18	1	1469541	1470881	+	member of MEKK subfamily						protein_coding	jmj14_responsive	7dpi	-1.22888	0.66898	0.0150214
AT1G05120	YUP8H12.27	1	1471341	1476289	-	Helicase protein with RING/U-box domain-containing protein;(source:Araport11)						protein_coding	WT1_responsive	7dpi	0.426011	0.154429	0.014659
AT1G05120	YUP8H12.27	1	1471341	1476289	-	Helicase protein with RING/U-box domain-containing protein;(source:Araport11)						protein_coding	WT2_responsive	4dpi	0.284107	0.111086	0.0217252
AT1G05120	YUP8H12.27	1	1471341	1476289	-	Helicase protein with RING/U-box domain-containing protein;(source:Araport11)						protein_coding	WT1_responsive	4dpi	0.430062	0.178745	0.0353519
AT1G05120	YUP8H12.27	1	1471341	1476289	-	Helicase protein with RING/U-box domain-containing protein;(source:Araport11)						protein_coding	WT2_responsive	7dpi	0.324628	0.119128	0.0150479
AT1G05135	AT1G05135	1	1477500	1478821	-	Possibly not a pseudogene based on evidence for transcription (RNA-seq) and translation (Ribo-seq) described in PMID:27791167.						pseudogene	WT2_responsive	4dpi	0.590407	0.11159	3.59305e-07
AT1G05135	AT1G05135	1	1477500	1478821	-	Possibly not a pseudogene based on evidence for transcription (RNA-seq) and translation (Ribo-seq) described in PMID:27791167.						pseudogene	jmj14_responsive	7dpi	0.901013	0.116977	4.61268e-14
AT1G05135	AT1G05135	1	1477500	1478821	-	Possibly not a pseudogene based on evidence for transcription (RNA-seq) and translation (Ribo-seq) described in PMID:27791167.						pseudogene	WT2_responsive	7dpi	1.03913	0.150058	1.23735e-11
AT1G05135	AT1G05135	1	1477500	1478821	-	Possibly not a pseudogene based on evidence for transcription (RNA-seq) and translation (Ribo-seq) described in PMID:27791167.						pseudogene	WT1_responsive	7dpi	-0.880913	0.339069	0.00712472
AT1G05135	AT1G05135	1	1477500	1478821	-	Possibly not a pseudogene based on evidence for transcription (RNA-seq) and translation (Ribo-seq) described in PMID:27791167.						pseudogene	WT1_responsive	4dpi	1.13794	0.219552	5.52979e-07
AT1G05135	AT1G05135	1	1477500	1478821	-	Possibly not a pseudogene based on evidence for transcription (RNA-seq) and translation (Ribo-seq) described in PMID:27791167.						pseudogene	polv_primed_infected	4dpi	-1.46785	0.187732	4.77273e-14
AT1G05140	ARASP2	1	1482546	1484059	+	Peptidase M50 family protein;(source:Araport11)						protein_coding	WT2_responsive	7dpi	-0.493298	0.112123	3.46202e-05
AT1G05140	ARASP2	1	1482546	1484059	+	Peptidase M50 family protein;(source:Araport11)						protein_coding	jmj14_responsive	7dpi	-0.644952	0.109714	1.34905e-08
AT1G05140	ARASP2	1	1482546	1484059	+	Peptidase M50 family protein;(source:Araport11)						protein_coding	jmj14_responsive	4dpi	-0.350955	0.123981	0.0127721
AT1G05140	ARASP2	1	1482546	1484059	+	Peptidase M50 family protein;(source:Araport11)						protein_coding	WT1_responsive	4dpi	-0.912845	0.178527	1.08949e-06
AT1G05140	ARASP2	1	1482546	1484059	+	Peptidase M50 family protein;(source:Araport11)						protein_coding	polv_primed_infected	4dpi	0.816106	0.189749	5.49702e-05
AT1G05150	YUP8H12.24	1	1484067	1487027	-	Calcium-binding tetratricopeptide family protein;(source:Araport11)						protein_coding	WT2_responsive	4dpi	-0.461205	0.0977894	7.77937e-06
AT1G05150	YUP8H12.24	1	1484067	1487027	-	Calcium-binding tetratricopeptide family protein;(source:Araport11)						protein_coding	jmj14_primed_infected	4dpi	0.245105	0.0982603	0.0340248
AT1G05170	B3GALT2	1	1490974	1494248	-	Galactosyltransferase family protein;(source:Araport11)						protein_coding	polv_responsive	4dpi	-0.404792	0.156425	0.0267281
AT1G05170	B3GALT2	1	1490974	1494248	-	Galactosyltransferase family protein;(source:Araport11)						protein_coding	jmj14_primed_infected	4dpi	-0.739737	0.114567	4.26609e-10
AT1G05170	B3GALT2	1	1490974	1494248	-	Galactosyltransferase family protein;(source:Araport11)						protein_coding	jmj14_responsive	4dpi	-0.339616	0.13654	0.0296223
AT1G05170	B3GALT2	1	1490974	1494248	-	Galactosyltransferase family protein;(source:Araport11)						protein_coding	WT1_responsive	7dpi	1.0889	0.276193	0.000117314
AT1G05170	B3GALT2	1	1490974	1494248	-	Galactosyltransferase family protein;(source:Araport11)						protein_coding	WT1_responsive	4dpi	-0.91194	0.372566	0.0140075
AT1G05180	AXR1	1	1498114	1501953	-	Encodes a subunit of the RUB1 activating enzyme that regulates the protein degradation activity of Skp1-Cullin-Fbox complexes, primarily, but not exclusively, affecting auxin responses. Acts alongside AS1 to exclude BP expression from leaves. Promotes degradation of the cytokinin response repressor ARR5.						protein_coding	polv_primed_mock	7dpi	0.552028	0.152663	0.00145504
AT1G05180	AXR1	1	1498114	1501953	-	Encodes a subunit of the RUB1 activating enzyme that regulates the protein degradation activity of Skp1-Cullin-Fbox complexes, primarily, but not exclusively, affecting auxin responses. Acts alongside AS1 to exclude BP expression from leaves. Promotes degradation of the cytokinin response repressor ARR5.						protein_coding	jmj14_primed_infected	4dpi	-0.41356	0.106347	0.000306837
AT1G05180	AXR1	1	1498114	1501953	-	Encodes a subunit of the RUB1 activating enzyme that regulates the protein degradation activity of Skp1-Cullin-Fbox complexes, primarily, but not exclusively, affecting auxin responses. Acts alongside AS1 to exclude BP expression from leaves. Promotes degradation of the cytokinin response repressor ARR5.						protein_coding	jmj14_responsive	4dpi	0.396189	0.13661	0.00914251
AT1G05180	AXR1	1	1498114	1501953	-	Encodes a subunit of the RUB1 activating enzyme that regulates the protein degradation activity of Skp1-Cullin-Fbox complexes, primarily, but not exclusively, affecting auxin responses. Acts alongside AS1 to exclude BP expression from leaves. Promotes degradation of the cytokinin response repressor ARR5.						protein_coding	WT1_responsive	7dpi	0.470114	0.130518	0.00122673
AT1G05180	AXR1	1	1498114	1501953	-	Encodes a subunit of the RUB1 activating enzyme that regulates the protein degradation activity of Skp1-Cullin-Fbox complexes, primarily, but not exclusively, affecting auxin responses. Acts alongside AS1 to exclude BP expression from leaves. Promotes degradation of the cytokinin response repressor ARR5.						protein_coding	WT2_responsive	4dpi	0.657913	0.103479	7.26788e-10
AT1G05180	AXR1	1	1498114	1501953	-	Encodes a subunit of the RUB1 activating enzyme that regulates the protein degradation activity of Skp1-Cullin-Fbox complexes, primarily, but not exclusively, affecting auxin responses. Acts alongside AS1 to exclude BP expression from leaves. Promotes degradation of the cytokinin response repressor ARR5.						protein_coding	WT2_responsive	7dpi	0.447283	0.116764	0.000362452
AT1G05180	AXR1	1	1498114	1501953	-	Encodes a subunit of the RUB1 activating enzyme that regulates the protein degradation activity of Skp1-Cullin-Fbox complexes, primarily, but not exclusively, affecting auxin responses. Acts alongside AS1 to exclude BP expression from leaves. Promotes degradation of the cytokinin response repressor ARR5.						protein_coding	jmj14_responsive	7dpi	0.509435	0.111123	1.3527e-05
AT1G05190	RPL6	1	1502251	1503853	-	Encodes the plastid 50S ribosomal protein L6.						protein_coding	WT2_responsive	7dpi	-0.632239	0.130841	3.66876e-06
AT1G05190	RPL6	1	1502251	1503853	-	Encodes the plastid 50S ribosomal protein L6.						protein_coding	jmj14_primed_infected	4dpi	0.428246	0.0736888	4.31252e-08
AT1G05190	RPL6	1	1502251	1503853	-	Encodes the plastid 50S ribosomal protein L6.						protein_coding	jmj14_primed_infected	7dpi	0.378953	0.0968496	0.000421797
AT1G05190	RPL6	1	1502251	1503853	-	Encodes the plastid 50S ribosomal protein L6.						protein_coding	WT1_responsive	7dpi	-0.843246	0.139831	1.21926e-08
AT1G05190	RPL6	1	1502251	1503853	-	Encodes the plastid 50S ribosomal protein L6.						protein_coding	polv_primed_mock	7dpi	-0.474668	0.176803	0.0209246
AT1G05190	RPL6	1	1502251	1503853	-	Encodes the plastid 50S ribosomal protein L6.						protein_coding	WT2_responsive	4dpi	-0.635082	0.0800944	1.47098e-14
AT1G05190	RPL6	1	1502251	1503853	-	Encodes the plastid 50S ribosomal protein L6.						protein_coding	jmj14_responsive	7dpi	-0.551031	0.0746943	1.05746e-12
AT1G05200	GLR3.4	1	1504942	1509152	+	Encodes a putative glutamate receptor GLR3 with dual localization in plastid and plasma membrane.						protein_coding	polv_primed_infected	7dpi	0.469555	0.174558	0.0150775
AT1G05200	GLR3.4	1	1504942	1509152	+	Encodes a putative glutamate receptor GLR3 with dual localization in plastid and plasma membrane.						protein_coding	polv_responsive	4dpi	-0.444065	0.109862	0.000258742
AT1G05200	GLR3.4	1	1504942	1509152	+	Encodes a putative glutamate receptor GLR3 with dual localization in plastid and plasma membrane.						protein_coding	WT1_responsive	4dpi	-0.723117	0.241407	0.00488241
AT1G05200	GLR3.4	1	1504942	1509152	+	Encodes a putative glutamate receptor GLR3 with dual localization in plastid and plasma membrane.						protein_coding	WT2_responsive	4dpi	0.263963	0.0834993	0.00418567
AT1G05200	GLR3.4	1	1504942	1509152	+	Encodes a putative glutamate receptor GLR3 with dual localization in plastid and plasma membrane.						protein_coding	jmj14_responsive	4dpi	0.27088	0.0953657	0.0150527
AT1G05205	AT1G05205	1	1509103	1510341	-	hexokinase-1 protein;(source:Araport11)						protein_coding	WT1_responsive	4dpi	-0.459778	0.192376	0.0349385
AT1G05210	YUP8H12.18	1	1510404	1511683	+	Transmembrane protein 97, Putative;(source:Araport11)						protein_coding	WT1_responsive	4dpi	-0.596064	0.262526	0.0367567
AT1G05230	HDG2	1	1512762	1518900	-	Encodes a homeobox-leucine zipper family protein belonging to the HD-ZIP IV family. Mutants have trichomes that appear glass-like under a dissecting microscope as compared to the wild-type trichomes. The mutations do not affect trichome growth or branch number.						protein_coding	polv_primed_infected	4dpi	0.408605	0.162654	0.0295641
AT1G05230	HDG2	1	1512762	1518900	-	Encodes a homeobox-leucine zipper family protein belonging to the HD-ZIP IV family. Mutants have trichomes that appear glass-like under a dissecting microscope as compared to the wild-type trichomes. The mutations do not affect trichome growth or branch number.						protein_coding	WT2_responsive	7dpi	-0.408107	0.129011	0.00360065
AT1G05230	HDG2	1	1512762	1518900	-	Encodes a homeobox-leucine zipper family protein belonging to the HD-ZIP IV family. Mutants have trichomes that appear glass-like under a dissecting microscope as compared to the wild-type trichomes. The mutations do not affect trichome growth or branch number.						protein_coding	WT1_responsive	4dpi	-0.563134	0.157548	0.00108447
AT1G05300	ZIP5	1	1544916	1547901	-	member of Fe(II) transporter isolog family						protein_coding	polv_primed_infected	7dpi	1.01341	0.293538	0.000789954
AT1G05300	ZIP5	1	1544916	1547901	-	member of Fe(II) transporter isolog family						protein_coding	WT2_responsive	4dpi	0.972404	0.239085	4.34771e-05
AT1G05300	ZIP5	1	1544916	1547901	-	member of Fe(II) transporter isolog family						protein_coding	jmj14_responsive	7dpi	0.525028	0.219824	0.0205434
AT1G05300	ZIP5	1	1544916	1547901	-	member of Fe(II) transporter isolog family						protein_coding	jmj14_primed_infected	4dpi	-0.5577	0.205069	0.00707133
AT1G05300	ZIP5	1	1544916	1547901	-	member of Fe(II) transporter isolog family						protein_coding	WT2_responsive	7dpi	1.1158	0.22767	1.13689e-06
AT1G05300	ZIP5	1	1544916	1547901	-	member of Fe(II) transporter isolog family						protein_coding	polv_primed_mock	7dpi	2.05532	0.500295	7.04476e-05
AT1G05300	ZIP5	1	1544916	1547901	-	member of Fe(II) transporter isolog family						protein_coding	WT1_responsive	7dpi	1.31764	0.450501	0.00212621
AT1G05310	AT1G05310	1	1550492	1552587	-	Pectin lyase-like superfamily protein;(source:Araport11)						protein_coding	polv_responsive	4dpi	-0.815223	0.322512	0.0107641
AT1G05310	AT1G05310	1	1550492	1552587	-	Pectin lyase-like superfamily protein;(source:Araport11)						protein_coding	jmj14_responsive	7dpi	-0.513583	0.25804	0.0474131
AT1G05310	AT1G05310	1	1550492	1552587	-	Pectin lyase-like superfamily protein;(source:Araport11)						protein_coding	WT2_responsive	4dpi	-1.16366	0.271035	1.3079e-05
AT1G05320	YUP8H12.6	1	1553558	1558019	+	myosin heavy chain, embryonic smooth protein;(source:Araport11)						protein_coding	jmj14_primed_infected	4dpi	0.28744	0.109933	0.0228356
AT1G05340	YUP8H12.4	1	1558778	1559917	-	cysteine-rich TM module stress tolerance protein;(source:Araport11)						protein_coding	WT2_responsive	4dpi	1.15994	0.392262	0.00137269
AT1G05340	YUP8H12.4	1	1558778	1559917	-	cysteine-rich TM module stress tolerance protein;(source:Araport11)						protein_coding	polv_responsive	4dpi	1.84975	0.332337	3.57027e-08
AT1G05340	YUP8H12.4	1	1558778	1559917	-	cysteine-rich TM module stress tolerance protein;(source:Araport11)						protein_coding	polv_primed_infected	4dpi	-0.991891	0.340052	0.00359419
AT1G05340	YUP8H12.4	1	1558778	1559917	-	cysteine-rich TM module stress tolerance protein;(source:Araport11)						protein_coding	jmj14_primed_infected	4dpi	-1.06424	0.425853	0.00465643
AT1G05340	YUP8H12.4	1	1558778	1559917	-	cysteine-rich TM module stress tolerance protein;(source:Araport11)						protein_coding	WT1_responsive	4dpi	3.14738	0.382363	5.44779e-16
AT1G05350	YUP8H12.3	1	1560639	1564409	-	NAD(P)-binding Rossmann-fold superfamily protein;(source:Araport11)						protein_coding	WT2_responsive	4dpi	0.323689	0.122592	0.0165819
AT1G05350	YUP8H12.3	1	1560639	1564409	-	NAD(P)-binding Rossmann-fold superfamily protein;(source:Araport11)						protein_coding	WT1_responsive	4dpi	0.531551	0.241266	0.0471341
AT1G05350	YUP8H12.3	1	1560639	1564409	-	NAD(P)-binding Rossmann-fold superfamily protein;(source:Araport11)						protein_coding	jmj14_responsive	7dpi	0.552438	0.130727	5.6153e-05
AT1G05350	YUP8H12.3	1	1560639	1564409	-	NAD(P)-binding Rossmann-fold superfamily protein;(source:Araport11)						protein_coding	WT2_responsive	7dpi	0.58824	0.122807	5.02575e-06
AT1G05350	YUP8H12.3	1	1560639	1564409	-	NAD(P)-binding Rossmann-fold superfamily protein;(source:Araport11)						protein_coding	jmj14_responsive	4dpi	0.332705	0.130889	0.0268258
AT1G05360	AT1G05360	1	1564491	1567516	+	KMS2 encode a endoplasmic reticulum protein involved in the early secretory pathway.						protein_coding	WT2_responsive	4dpi	-0.425034	0.147742	0.00719879
AT1G05370	AT1G05370	1	1569147	1572469	-	Sec14p-like phosphatidylinositol transfer family protein;(source:Araport11)						protein_coding	jmj14_responsive	7dpi	-0.709979	0.378207	0.034852
AT1G05380	dl3500c	1	1576837	1582661	+	Acyl-CoA N-acyltransferase with RING/FYVE/PHD-type zinc finger protein;(source:Araport11)						protein_coding	polv_primed_infected	4dpi	-0.464071	0.151517	0.00670279
AT1G05380	dl3500c	1	1576837	1582661	+	Acyl-CoA N-acyltransferase with RING/FYVE/PHD-type zinc finger protein;(source:Araport11)						protein_coding	WT1_responsive	4dpi	0.456237	0.158335	0.0103593
AT1G05380	dl3500c	1	1576837	1582661	+	Acyl-CoA N-acyltransferase with RING/FYVE/PHD-type zinc finger protein;(source:Araport11)						protein_coding	WT2_responsive	4dpi	0.28518	0.102373	0.0119675
AT1G05385	PSB27-2	1	1582671	1583760	-	Encodes a Psb27 homolog involved in photosystem II biogenesis.						protein_coding	WT2_responsive	4dpi	-0.527188	0.115309	1.28569e-05
AT1G05385	PSB27-2	1	1582671	1583760	-	Encodes a Psb27 homolog involved in photosystem II biogenesis.						protein_coding	jmj14_responsive	7dpi	-0.574641	0.15091	0.000266024
AT1G05385	PSB27-2	1	1582671	1583760	-	Encodes a Psb27 homolog involved in photosystem II biogenesis.						protein_coding	WT1_responsive	4dpi	-0.473952	0.20646	0.0420317
AT1G05385	PSB27-2	1	1582671	1583760	-	Encodes a Psb27 homolog involved in photosystem II biogenesis.						protein_coding	jmj14_primed_infected	4dpi	0.450004	0.113688	0.000212256
AT1G05385	PSB27-2	1	1582671	1583760	-	Encodes a Psb27 homolog involved in photosystem II biogenesis.						protein_coding	polv_responsive	4dpi	-0.672498	0.125848	3.82339e-07
AT1G05385	PSB27-2	1	1582671	1583760	-	Encodes a Psb27 homolog involved in photosystem II biogenesis.						protein_coding	WT2_responsive	7dpi	-0.576098	0.15146	0.000287305
AT1G05385	PSB27-2	1	1582671	1583760	-	Encodes a Psb27 homolog involved in photosystem II biogenesis.						protein_coding	WT1_responsive	7dpi	-0.500697	0.211822	0.0282656
AT1G05410	AT1G05410	1	1585371	1587794	-	CDPK adapter, putative (DUF1423);(source:Araport11)						protein_coding	WT1_responsive	4dpi	0.508964	0.187069	0.014766
AT1G05410	AT1G05410	1	1585371	1587794	-	CDPK adapter, putative (DUF1423);(source:Araport11)						protein_coding	polv_primed_infected	4dpi	-0.702707	0.2153	0.00233721
AT1G05420	OFP12	1	1589973	1591012	+	ovate family protein 12;(source:Araport11)						protein_coding	jmj14_responsive	7dpi	1.5867	0.708591	0.00577056
AT1G05420	OFP12	1	1589973	1591012	+	ovate family protein 12;(source:Araport11)						protein_coding	polv_responsive	4dpi	-1.47675	0.782319	0.0182226
AT1G05420	OFP12	1	1589973	1591012	+	ovate family protein 12;(source:Araport11)						protein_coding	polv_primed_infected	4dpi	-2.58883	0.703643	0.000154126
AT1G05430	AT1G05430	1	1594053	1595923	-	hypothetical protein;(source:Araport11)						protein_coding	WT1_responsive	4dpi	-0.356297	0.153498	0.0459936
AT1G05440	AT1G05440	1	1596007	1597940	-	C-8 sterol isomerase;(source:Araport11)						protein_coding	WT2_responsive	4dpi	-1.06359	0.738438	0.0309862
AT1G05440	AT1G05440	1	1596007	1597940	-	C-8 sterol isomerase;(source:Araport11)						protein_coding	polv_primed_infected	4dpi	1.20001	0.760305	0.0346727
AT1G05440	AT1G05440	1	1596007	1597940	-	C-8 sterol isomerase;(source:Araport11)						protein_coding	WT1_responsive	4dpi	-1.20673	0.716084	0.0358555
AT1G05460	AT1G05460	1	1601148	1605034	-	Encodes a protein with similarity to RNA helicases. Mutants are defective in post-transcriptional gene silencing.						protein_coding	WT2_responsive	7dpi	-0.687629	0.158786	2.8922e-05
AT1G05460	AT1G05460	1	1601148	1605034	-	Encodes a protein with similarity to RNA helicases. Mutants are defective in post-transcriptional gene silencing.						protein_coding	WT1_responsive	4dpi	-1.02339	0.286226	0.00050483
AT1G05460	AT1G05460	1	1601148	1605034	-	Encodes a protein with similarity to RNA helicases. Mutants are defective in post-transcriptional gene silencing.						protein_coding	jmj14_responsive	7dpi	-0.869446	0.203448	2.2648e-05
AT1G05460	AT1G05460	1	1601148	1605034	-	Encodes a protein with similarity to RNA helicases. Mutants are defective in post-transcriptional gene silencing.						protein_coding	jmj14_responsive	4dpi	-0.339671	0.149564	0.0472093
AT1G05460	AT1G05460	1	1601148	1605034	-	Encodes a protein with similarity to RNA helicases. Mutants are defective in post-transcriptional gene silencing.						protein_coding	polv_primed_infected	4dpi	1.22355	0.280642	2.31928e-05
AT1G05470	IP5P6	1	1607202	1611840	-	Encodes an inositol polyphosphate 5' phosphatase (5PTase) that is required for the proper recruitment of cells into developing vascular tissue in leaves and cotyledons. It is most similar to Type I 5PTases that are known to cleave a phosphate from IP3 or IP4. cvp2 mutants have elevated levels of IP3 and are hypersensitive to ABA in seed germination assays.						protein_coding	WT1_responsive	7dpi	-0.796681	0.192805	9.05366e-05
AT1G05470	IP5P6	1	1607202	1611840	-	Encodes an inositol polyphosphate 5' phosphatase (5PTase) that is required for the proper recruitment of cells into developing vascular tissue in leaves and cotyledons. It is most similar to Type I 5PTases that are known to cleave a phosphate from IP3 or IP4. cvp2 mutants have elevated levels of IP3 and are hypersensitive to ABA in seed germination assays.						protein_coding	jmj14_responsive	7dpi	-0.572892	0.154581	0.00038532
AT1G05470	IP5P6	1	1607202	1611840	-	Encodes an inositol polyphosphate 5' phosphatase (5PTase) that is required for the proper recruitment of cells into developing vascular tissue in leaves and cotyledons. It is most similar to Type I 5PTases that are known to cleave a phosphate from IP3 or IP4. cvp2 mutants have elevated levels of IP3 and are hypersensitive to ABA in seed germination assays.						protein_coding	polv_primed_mock	7dpi	-0.530547	0.204781	0.0218028
AT1G05470	IP5P6	1	1607202	1611840	-	Encodes an inositol polyphosphate 5' phosphatase (5PTase) that is required for the proper recruitment of cells into developing vascular tissue in leaves and cotyledons. It is most similar to Type I 5PTases that are known to cleave a phosphate from IP3 or IP4. cvp2 mutants have elevated levels of IP3 and are hypersensitive to ABA in seed germination assays.						protein_coding	jmj14_primed_infected	4dpi	0.331907	0.150313	0.0480835
AT1G05470	IP5P6	1	1607202	1611840	-	Encodes an inositol polyphosphate 5' phosphatase (5PTase) that is required for the proper recruitment of cells into developing vascular tissue in leaves and cotyledons. It is most similar to Type I 5PTases that are known to cleave a phosphate from IP3 or IP4. cvp2 mutants have elevated levels of IP3 and are hypersensitive to ABA in seed germination assays.						protein_coding	WT2_responsive	4dpi	-0.890997	0.144189	1.34342e-09
AT1G05470	IP5P6	1	1607202	1611840	-	Encodes an inositol polyphosphate 5' phosphatase (5PTase) that is required for the proper recruitment of cells into developing vascular tissue in leaves and cotyledons. It is most similar to Type I 5PTases that are known to cleave a phosphate from IP3 or IP4. cvp2 mutants have elevated levels of IP3 and are hypersensitive to ABA in seed germination assays.						protein_coding	WT2_responsive	7dpi	-0.642303	0.169135	0.000249888
AT1G05490	CLSY3	1	1618504	1623489	-	chromatin remodeling 31;(source:Araport11)						protein_coding	jmj14_primed_mock	7dpi	2.79572	0.423074	2.8061e-10
AT1G05490	CLSY3	1	1618504	1623489	-	chromatin remodeling 31;(source:Araport11)						protein_coding	jmj14_primed_infected	4dpi	3.2535	0.453511	2.13454e-12
AT1G05490	CLSY3	1	1618504	1623489	-	chromatin remodeling 31;(source:Araport11)						protein_coding	jmj14_primed_infected	7dpi	3.01525	0.436656	4.93653e-11
AT1G05490	CLSY3	1	1618504	1623489	-	chromatin remodeling 31;(source:Araport11)						protein_coding	jmj14_primed_mock	4dpi	3.56477	0.449568	5.22091e-14
AT1G05500	AT1G05500	1	1624919	1629289	+	Encodes a endomembrane-localized synaptotagmin. Synaptotagmin family proteins are calcium sensors that regulate exocytosis in mammalian cells.						protein_coding	WT1_responsive	4dpi	-0.386612	0.169583	0.047804
AT1G05500	AT1G05500	1	1624919	1629289	+	Encodes a endomembrane-localized synaptotagmin. Synaptotagmin family proteins are calcium sensors that regulate exocytosis in mammalian cells.						protein_coding	WT2_responsive	4dpi	-0.237488	0.0998498	0.0355554
AT1G05520	dl3120w	1	1630900	1635711	-	Sec23/Sec24 protein transport family protein;(source:Araport11)						protein_coding	WT2_responsive	4dpi	0.32456	0.1161	0.0109761
AT1G05520	dl3120w	1	1630900	1635711	-	Sec23/Sec24 protein transport family protein;(source:Araport11)						protein_coding	WT1_responsive	7dpi	0.496229	0.127314	0.000427859
AT1G05520	dl3120w	1	1630900	1635711	-	Sec23/Sec24 protein transport family protein;(source:Araport11)						protein_coding	WT2_responsive	7dpi	0.323301	0.127354	0.0239992
AT1G05520	dl3120w	1	1630900	1635711	-	Sec23/Sec24 protein transport family protein;(source:Araport11)						protein_coding	jmj14_responsive	7dpi	0.412214	0.10725	0.000341124
AT1G05530	UGT75B2	1	1636249	1637914	-	Encodes a protein with glucosyltransferase activity with high sequence homology to UGT1 (AT1G05560). It belongs to an UGT subfamily that binds UDP-glucose but not UDP-glucuronate, UDP-galactose, or UDP-rhamnose as the glycosyl donor. UGT2 was shown to be able to use abscisic acid as glycosylation substrate in the presence of UDP-glucose.						protein_coding	jmj14_primed_infected	7dpi	3.82427	1.54014	0.0098835
AT1G05540	dl3170c	1	1639206	1640936	+	hypothetical protein (DUF295);(source:Araport11)						protein_coding	WT1_responsive	4dpi	-2.15451	0.347511	9.08824e-10
AT1G05540	dl3170c	1	1639206	1640936	+	hypothetical protein (DUF295);(source:Araport11)						protein_coding	WT2_responsive	7dpi	-1.05347	0.213326	1.03007e-06
AT1G05540	dl3170c	1	1639206	1640936	+	hypothetical protein (DUF295);(source:Araport11)						protein_coding	WT2_responsive	4dpi	-0.86344	0.192236	8.99873e-06
AT1G05540	dl3170c	1	1639206	1640936	+	hypothetical protein (DUF295);(source:Araport11)						protein_coding	polv_primed_infected	4dpi	1.91112	0.326233	1.14831e-08
AT1G05540	dl3170c	1	1639206	1640936	+	hypothetical protein (DUF295);(source:Araport11)						protein_coding	WT1_responsive	7dpi	-0.53228	0.235088	0.0315125
AT1G05540	dl3170c	1	1639206	1640936	+	hypothetical protein (DUF295);(source:Araport11)						protein_coding	jmj14_responsive	4dpi	-0.532978	0.211535	0.0155455
AT1G05540	dl3170c	1	1639206	1640936	+	hypothetical protein (DUF295);(source:Araport11)						protein_coding	jmj14_responsive	7dpi	-1.19452	0.211828	1.99386e-08
AT1G05540	dl3170c	1	1639206	1640936	+	hypothetical protein (DUF295);(source:Araport11)						protein_coding	polv_primed_mock	7dpi	-0.975403	0.309237	0.0024198
AT1G05560	UGT75B1	1	1645300	1647435	-	A UDP-glucose transferase localized in the phragmoplast. It has been co-purified with the callose synthase complex and may transfer UDP-glucose from sucrose synthase to the callose synthase and thus help form a substrate channel for the synthesis of callose at the forming cell plate. Induced by salicylic acid. Independent of NPR1 for their induction by salicylic acid. UGT1 encodes a protein with …						protein_coding	jmj14_primed_infected	7dpi	0.51206	0.173833	0.00526485
AT1G05560	UGT75B1	1	1645300	1647435	-	A UDP-glucose transferase localized in the phragmoplast. It has been co-purified with the callose synthase complex and may transfer UDP-glucose from sucrose synthase to the callose synthase and thus help form a substrate channel for the synthesis of callose at the forming cell plate. Induced by salicylic acid. Independent of NPR1 for their induction by salicylic acid. UGT1 encodes a protein with …						protein_coding	jmj14_responsive	7dpi	-0.669001	0.130834	7.52699e-07
AT1G05560	UGT75B1	1	1645300	1647435	-	A UDP-glucose transferase localized in the phragmoplast. It has been co-purified with the callose synthase complex and may transfer UDP-glucose from sucrose synthase to the callose synthase and thus help form a substrate channel for the synthesis of callose at the forming cell plate. Induced by salicylic acid. Independent of NPR1 for their induction by salicylic acid. UGT1 encodes a protein with …						protein_coding	WT2_responsive	7dpi	-1.14357	0.164584	8.98866e-12
AT1G05560	UGT75B1	1	1645300	1647435	-	A UDP-glucose transferase localized in the phragmoplast. It has been co-purified with the callose synthase complex and may transfer UDP-glucose from sucrose synthase to the callose synthase and thus help form a substrate channel for the synthesis of callose at the forming cell plate. Induced by salicylic acid. Independent of NPR1 for their induction by salicylic acid. UGT1 encodes a protein with …						protein_coding	jmj14_primed_infected	4dpi	-0.638147	0.281406	0.0155766
AT1G05560	UGT75B1	1	1645300	1647435	-	A UDP-glucose transferase localized in the phragmoplast. It has been co-purified with the callose synthase complex and may transfer UDP-glucose from sucrose synthase to the callose synthase and thus help form a substrate channel for the synthesis of callose at the forming cell plate. Induced by salicylic acid. Independent of NPR1 for their induction by salicylic acid. UGT1 encodes a protein with …						protein_coding	WT2_responsive	4dpi	0.971858	0.164355	5.64584e-09
AT1G05562	AT1G05562	1	1645875	1647162	+	Potential natural antisense gene, locus overlaps with AT1G05560						antisense_long_noncoding_rna	polv_primed_infected	4dpi	0.790804	0.238881	0.00174038
AT1G05562	AT1G05562	1	1645875	1647162	+	Potential natural antisense gene, locus overlaps with AT1G05560						antisense_long_noncoding_rna	WT1_responsive	4dpi	-0.91544	0.224695	0.000100628
AT1G05562	AT1G05562	1	1645875	1647162	+	Potential natural antisense gene, locus overlaps with AT1G05560						antisense_long_noncoding_rna	jmj14_responsive	7dpi	-0.365135	0.160698	0.0384148
AT1G05562	AT1G05562	1	1645875	1647162	+	Potential natural antisense gene, locus overlaps with AT1G05560						antisense_long_noncoding_rna	WT2_responsive	7dpi	-0.810797	0.169046	2.93679e-06
AT1G05570	CALS1	1	1647511	1659611	-	Encodes a callose synthase 1 catalytic subunit . Member of Glycosyltransferase Family- 48.						protein_coding	jmj14_responsive	4dpi	1.05656	0.129128	1.41679e-15
AT1G05570	CALS1	1	1647511	1659611	-	Encodes a callose synthase 1 catalytic subunit . Member of Glycosyltransferase Family- 48.						protein_coding	WT1_responsive	7dpi	1.46618	0.163658	5.47168e-18
AT1G05570	CALS1	1	1647511	1659611	-	Encodes a callose synthase 1 catalytic subunit . Member of Glycosyltransferase Family- 48.						protein_coding	jmj14_responsive	7dpi	0.969659	0.100699	3.5366e-21
AT1G05570	CALS1	1	1647511	1659611	-	Encodes a callose synthase 1 catalytic subunit . Member of Glycosyltransferase Family- 48.						protein_coding	polv_primed_mock	7dpi	2.01747	0.273504	3.48828e-12
AT1G05570	CALS1	1	1647511	1659611	-	Encodes a callose synthase 1 catalytic subunit . Member of Glycosyltransferase Family- 48.						protein_coding	jmj14_primed_infected	4dpi	-0.554598	0.0843181	3.12964e-10
AT1G05570	CALS1	1	1647511	1659611	-	Encodes a callose synthase 1 catalytic subunit . Member of Glycosyltransferase Family- 48.						protein_coding	WT2_responsive	4dpi	1.45258	0.0989632	1.10998e-47
AT1G05570	CALS1	1	1647511	1659611	-	Encodes a callose synthase 1 catalytic subunit . Member of Glycosyltransferase Family- 48.						protein_coding	polv_primed_infected	7dpi	0.847238	0.154925	3.41483e-07
AT1G05570	CALS1	1	1647511	1659611	-	Encodes a callose synthase 1 catalytic subunit . Member of Glycosyltransferase Family- 48.						protein_coding	WT2_responsive	7dpi	0.915248	0.141257	2.70694e-10
AT1G05570	CALS1	1	1647511	1659611	-	Encodes a callose synthase 1 catalytic subunit . Member of Glycosyltransferase Family- 48.						protein_coding	polv_primed_infected	4dpi	-0.616013	0.27484	0.0342517
AT1G05570	CALS1	1	1647511	1659611	-	Encodes a callose synthase 1 catalytic subunit . Member of Glycosyltransferase Family- 48.						protein_coding	WT1_responsive	4dpi	0.998204	0.269008	0.000337995
AT1G05570	CALS1	1	1647511	1659611	-	Encodes a callose synthase 1 catalytic subunit . Member of Glycosyltransferase Family- 48.						protein_coding	jmj14_primed_infected	7dpi	-0.318576	0.0969075	0.0040375
AT1G05575	AT1G05575	1	1661550	1662259	-	transmembrane protein;(source:Araport11)						protein_coding	jmj14_responsive	7dpi	-1.29018	0.177503	6.29494e-13
AT1G05575	AT1G05575	1	1661550	1662259	-	transmembrane protein;(source:Araport11)						protein_coding	polv_responsive	4dpi	2.59414	0.169534	1.65929e-51
AT1G05575	AT1G05575	1	1661550	1662259	-	transmembrane protein;(source:Araport11)						protein_coding	jmj14_primed_mock	7dpi	1.69917	0.293374	2.7857e-08
AT1G05575	AT1G05575	1	1661550	1662259	-	transmembrane protein;(source:Araport11)						protein_coding	WT1_responsive	4dpi	2.75338	0.453565	1.49059e-09
AT1G05575	AT1G05575	1	1661550	1662259	-	transmembrane protein;(source:Araport11)						protein_coding	polv_responsive	7dpi	-0.078999	0.152674	0.0278869
AT1G05575	AT1G05575	1	1661550	1662259	-	transmembrane protein;(source:Araport11)						protein_coding	jmj14_primed_infected	4dpi	0.66372	0.244928	0.00543506
AT1G05590	AT1G05590	1	1669350	1671902	+	Encodes a protein with &#946;-hexosaminidase activity (the enzyme is active with p-nitrophenyl-&#946;-N-acetylglucosaminide as substrate but displayed only a minor activity toward p-nitrophenyl-&#946;-N-acetylgalactosaminide). Chitotriose-PA was digested almost completely overnight by a 50% ammonium sulfate fraction of a supernatant yeast expressing AtHEX3.						protein_coding	WT1_responsive	4dpi	-0.764837	0.198848	0.000300401
AT1G05590	AT1G05590	1	1669350	1671902	+	Encodes a protein with &#946;-hexosaminidase activity (the enzyme is active with p-nitrophenyl-&#946;-N-acetylglucosaminide as substrate but displayed only a minor activity toward p-nitrophenyl-&#946;-N-acetylgalactosaminide). Chitotriose-PA was digested almost completely overnight by a 50% ammonium sulfate fraction of a supernatant yeast expressing AtHEX3.						protein_coding	jmj14_primed_infected	4dpi	0.353614	0.135599	0.0186617
AT1G05590	AT1G05590	1	1669350	1671902	+	Encodes a protein with &#946;-hexosaminidase activity (the enzyme is active with p-nitrophenyl-&#946;-N-acetylglucosaminide as substrate but displayed only a minor activity toward p-nitrophenyl-&#946;-N-acetylgalactosaminide). Chitotriose-PA was digested almost completely overnight by a 50% ammonium sulfate fraction of a supernatant yeast expressing AtHEX3.						protein_coding	polv_primed_infected	4dpi	0.555131	0.200987	0.0124619
AT1G05590	AT1G05590	1	1669350	1671902	+	Encodes a protein with &#946;-hexosaminidase activity (the enzyme is active with p-nitrophenyl-&#946;-N-acetylglucosaminide as substrate but displayed only a minor activity toward p-nitrophenyl-&#946;-N-acetylgalactosaminide). Chitotriose-PA was digested almost completely overnight by a 50% ammonium sulfate fraction of a supernatant yeast expressing AtHEX3.						protein_coding	jmj14_responsive	7dpi	-0.395292	0.127344	0.0041837
AT1G05590	AT1G05590	1	1669350	1671902	+	Encodes a protein with &#946;-hexosaminidase activity (the enzyme is active with p-nitrophenyl-&#946;-N-acetylglucosaminide as substrate but displayed only a minor activity toward p-nitrophenyl-&#946;-N-acetylgalactosaminide). Chitotriose-PA was digested almost completely overnight by a 50% ammonium sulfate fraction of a supernatant yeast expressing AtHEX3.						protein_coding	WT2_responsive	7dpi	-0.357652	0.150286	0.0320738
AT1G05590	AT1G05590	1	1669350	1671902	+	Encodes a protein with &#946;-hexosaminidase activity (the enzyme is active with p-nitrophenyl-&#946;-N-acetylglucosaminide as substrate but displayed only a minor activity toward p-nitrophenyl-&#946;-N-acetylgalactosaminide). Chitotriose-PA was digested almost completely overnight by a 50% ammonium sulfate fraction of a supernatant yeast expressing AtHEX3.						protein_coding	WT2_responsive	4dpi	-0.470874	0.139389	0.00142658
AT1G05600	EMB3101	1	1671936	1673923	+	Tetratricopeptide repeat (TPR)-like superfamily protein;(source:Araport11)						protein_coding	jmj14_responsive	7dpi	-0.390207	0.168589	0.0331578
AT1G05610	APS2	1	1673861	1676077	-	Encodes the small subunit of ADP-glucose pyrophosphorylase. The small subunit is the catalytic isoform responsible for ADP-glucose pyrophosphorylase activity. The presence of the small subunit is required for large subunit stability. Two isoforms of the small subunit (ApS1 and ApS2) have been described. ApS2 is a minor small subunit isoform present in all plant tissues tested.						protein_coding	jmj14_primed_mock	7dpi	1.23027	0.563483	0.0162344
AT1G05620	AT1G05620	1	1678881	1681710	+	Encodes a cytosolic inosine nucleoside hydrolase. Transcript levels for this gene are elevated in older leaves suggesting that it may play a role in purine catabolism during senescence.						protein_coding	jmj14_primed_mock	7dpi	0.439305	0.175967	0.0226554
AT1G05620	AT1G05620	1	1678881	1681710	+	Encodes a cytosolic inosine nucleoside hydrolase. Transcript levels for this gene are elevated in older leaves suggesting that it may play a role in purine catabolism during senescence.						protein_coding	polv_primed_infected	4dpi	0.791818	0.250448	0.00267785
AT1G05620	AT1G05620	1	1678881	1681710	+	Encodes a cytosolic inosine nucleoside hydrolase. Transcript levels for this gene are elevated in older leaves suggesting that it may play a role in purine catabolism during senescence.						protein_coding	jmj14_primed_infected	7dpi	0.611104	0.165001	0.000475276
AT1G05620	AT1G05620	1	1678881	1681710	+	Encodes a cytosolic inosine nucleoside hydrolase. Transcript levels for this gene are elevated in older leaves suggesting that it may play a role in purine catabolism during senescence.						protein_coding	polv_primed_infected	7dpi	-0.598798	0.232708	0.0133779
AT1G05620	AT1G05620	1	1678881	1681710	+	Encodes a cytosolic inosine nucleoside hydrolase. Transcript levels for this gene are elevated in older leaves suggesting that it may play a role in purine catabolism during senescence.						protein_coding	WT1_responsive	4dpi	-0.842871	0.200903	7.12658e-05
AT1G05620	AT1G05620	1	1678881	1681710	+	Encodes a cytosolic inosine nucleoside hydrolase. Transcript levels for this gene are elevated in older leaves suggesting that it may play a role in purine catabolism during senescence.						protein_coding	jmj14_primed_infected	4dpi	0.440348	0.164481	0.0115766
AT1G05630	IP5P13	1	1682224	1687363	+	Encodes an inositol polyphosphate 5-phosphatase with phosphatase activity toward only Ins(1,4,5)P3. Induced in response to ABA and wounding treatments. Expressed in young seedlings and flowers, while no transcripts were detectable in maturated roots, stems, and rosette leaves Modulates the development of cotyledon veins through its regulation of auxin homeostasis. Involved in blue light light?sti…						protein_coding	jmj14_responsive	7dpi	0.39754	0.0995468	0.000199579
AT1G05630	IP5P13	1	1682224	1687363	+	Encodes an inositol polyphosphate 5-phosphatase with phosphatase activity toward only Ins(1,4,5)P3. Induced in response to ABA and wounding treatments. Expressed in young seedlings and flowers, while no transcripts were detectable in maturated roots, stems, and rosette leaves Modulates the development of cotyledon veins through its regulation of auxin homeostasis. Involved in blue light light?sti…						protein_coding	polv_primed_infected	7dpi	-0.618874	0.122638	3.73194e-06
AT1G05640	F3F20.9	1	1687436	1689955	-	Ankyrin repeat family protein;(source:Araport11)						protein_coding	jmj14_responsive	7dpi	0.738574	0.309294	0.0123085
AT1G05640	F3F20.9	1	1687436	1689955	-	Ankyrin repeat family protein;(source:Araport11)						protein_coding	WT1_responsive	4dpi	-0.858579	0.387326	0.0256195
AT1G05640	F3F20.9	1	1687436	1689955	-	Ankyrin repeat family protein;(source:Araport11)						protein_coding	polv_primed_infected	4dpi	1.06662	0.384908	0.00479944
AT1G05670	F3F20.12	1	1697515	1701084	-	Pentatricopeptide repeat (PPR-like) superfamily protein;(source:Araport11)						protein_coding	polv_primed_mock	7dpi	0.656756	0.288016	0.0287474
AT1G05670	F3F20.12	1	1697515	1701084	-	Pentatricopeptide repeat (PPR-like) superfamily protein;(source:Araport11)						protein_coding	WT1_responsive	4dpi	0.539497	0.19577	0.0129495
AT1G05675	AT1G05675	1	1701116	1702749	-	UDP-Glycosyltransferase superfamily protein;(source:Araport11)						protein_coding	jmj14_primed_infected	7dpi	0.590086	0.175662	0.0014327
AT1G05675	AT1G05675	1	1701116	1702749	-	UDP-Glycosyltransferase superfamily protein;(source:Araport11)						protein_coding	WT2_responsive	7dpi	2.06984	0.236348	6.06454e-18
AT1G05675	AT1G05675	1	1701116	1702749	-	UDP-Glycosyltransferase superfamily protein;(source:Araport11)						protein_coding	WT1_responsive	4dpi	4.41284	0.459838	3.53953e-21
AT1G05675	AT1G05675	1	1701116	1702749	-	UDP-Glycosyltransferase superfamily protein;(source:Araport11)						protein_coding	jmj14_primed_mock	7dpi	2.3169	0.259874	9.1021e-18
AT1G05675	AT1G05675	1	1701116	1702749	-	UDP-Glycosyltransferase superfamily protein;(source:Araport11)						protein_coding	polv_responsive	4dpi	3.00457	0.254772	2.99146e-31
AT1G05675	AT1G05675	1	1701116	1702749	-	UDP-Glycosyltransferase superfamily protein;(source:Araport11)						protein_coding	WT2_responsive	4dpi	1.8665	0.512706	8.47478e-05
AT1G05675	AT1G05675	1	1701116	1702749	-	UDP-Glycosyltransferase superfamily protein;(source:Araport11)						protein_coding	polv_primed_infected	4dpi	-1.54986	0.409429	0.000135948
AT1G05680	UGT74E2	1	1703002	1704838	-	Encodes a UDP-glucosyltransferase, UGT74E2, that acts on IBA (indole-3-butyric acid) and affects auxin homeostasis. The transcript and protein levels of this enzyme are strongly induced by H2O2 and may allow integration of ROS (reactive oxygen species) and auxin signaling. This enzyme can also transfer glycosyl groups to several compounds related to the explosive TNT when this synthetic compound …						protein_coding	jmj14_responsive	4dpi	-1.69112	0.698178	0.00460878
AT1G05680	UGT74E2	1	1703002	1704838	-	Encodes a UDP-glucosyltransferase, UGT74E2, that acts on IBA (indole-3-butyric acid) and affects auxin homeostasis. The transcript and protein levels of this enzyme are strongly induced by H2O2 and may allow integration of ROS (reactive oxygen species) and auxin signaling. This enzyme can also transfer glycosyl groups to several compounds related to the explosive TNT when this synthetic compound …						protein_coding	jmj14_primed_mock	4dpi	3.41002	0.849037	0.000174287
AT1G05680	UGT74E2	1	1703002	1704838	-	Encodes a UDP-glucosyltransferase, UGT74E2, that acts on IBA (indole-3-butyric acid) and affects auxin homeostasis. The transcript and protein levels of this enzyme are strongly induced by H2O2 and may allow integration of ROS (reactive oxygen species) and auxin signaling. This enzyme can also transfer glycosyl groups to several compounds related to the explosive TNT when this synthetic compound …						protein_coding	WT1_responsive	4dpi	3.42719	1.81504	0.010161
AT1G05680	UGT74E2	1	1703002	1704838	-	Encodes a UDP-glucosyltransferase, UGT74E2, that acts on IBA (indole-3-butyric acid) and affects auxin homeostasis. The transcript and protein levels of this enzyme are strongly induced by H2O2 and may allow integration of ROS (reactive oxygen species) and auxin signaling. This enzyme can also transfer glycosyl groups to several compounds related to the explosive TNT when this synthetic compound …						protein_coding	jmj14_primed_infected	7dpi	2.06994	1.27571	0.0401253
AT1G05680	UGT74E2	1	1703002	1704838	-	Encodes a UDP-glucosyltransferase, UGT74E2, that acts on IBA (indole-3-butyric acid) and affects auxin homeostasis. The transcript and protein levels of this enzyme are strongly induced by H2O2 and may allow integration of ROS (reactive oxygen species) and auxin signaling. This enzyme can also transfer glycosyl groups to several compounds related to the explosive TNT when this synthetic compound …						protein_coding	jmj14_primed_mock	7dpi	2.97999	0.766328	0.000233219
AT1G05680	UGT74E2	1	1703002	1704838	-	Encodes a UDP-glucosyltransferase, UGT74E2, that acts on IBA (indole-3-butyric acid) and affects auxin homeostasis. The transcript and protein levels of this enzyme are strongly induced by H2O2 and may allow integration of ROS (reactive oxygen species) and auxin signaling. This enzyme can also transfer glycosyl groups to several compounds related to the explosive TNT when this synthetic compound …						protein_coding	polv_primed_infected	4dpi	-3.59662	1.75953	0.00893371
AT1G05710	bHLH-alpha	1	1714818	1717304	+	basic helix-loop-helix (bHLH) DNA-binding superfamily protein;(source:Araport11)						protein_coding	polv_responsive	4dpi	1.39925	0.327831	2.15496e-05
AT1G05710	bHLH-alpha	1	1714818	1717304	+	basic helix-loop-helix (bHLH) DNA-binding superfamily protein;(source:Araport11)						protein_coding	WT1_responsive	4dpi	0.965754	0.481442	0.0317362
AT1G05710	bHLH-alpha	1	1714818	1717304	+	basic helix-loop-helix (bHLH) DNA-binding superfamily protein;(source:Araport11)						protein_coding	polv_primed_infected	7dpi	-0.722342	0.244506	0.00436762
AT1G05720	AT1G05720	1	1717323	1718909	-	selenoprotein family protein;(source:Araport11)						protein_coding	WT2_responsive	4dpi	0.569793	0.120388	5.73062e-06
AT1G05720	AT1G05720	1	1717323	1718909	-	selenoprotein family protein;(source:Araport11)						protein_coding	jmj14_responsive	4dpi	0.342802	0.137291	0.0289518
AT1G05720	AT1G05720	1	1717323	1718909	-	selenoprotein family protein;(source:Araport11)						protein_coding	jmj14_responsive	7dpi	0.485555	0.12962	0.000412194
AT1G05720	AT1G05720	1	1717323	1718909	-	selenoprotein family protein;(source:Araport11)						protein_coding	WT1_responsive	7dpi	0.508508	0.146078	0.00162264
AT1G05730	AT1G05730	1	1718555	1720587	+	FAM136A-like protein (DUF842);(source:Araport11)						protein_coding	jmj14_primed_infected	7dpi	0.781115	0.541296	0.0476361
AT1G05750	PDE247	1	1721509	1724734	+	Encodes a pentatricopeptide repeat protein required for editing of rpoA and clpP chloroplast transcripts.						protein_coding	WT2_responsive	4dpi	0.715887	0.236761	0.0024819
AT1G05750	PDE247	1	1721509	1724734	+	Encodes a pentatricopeptide repeat protein required for editing of rpoA and clpP chloroplast transcripts.						protein_coding	WT2_responsive	7dpi	0.588693	0.259597	0.0229345
AT1G05760	RTM1	1	1723734	1724534	-	Specifically restrict the long-distance movement of tobacco etch potyvirus (TEV) without involving either hypersensitive cell death or systemic acquired resistance						protein_coding	WT1_responsive	4dpi	0.63211	0.248432	0.0188401
AT1G05780	AT1G05780	1	1726558	1728520	+	Vacuolar ATPase assembly integral membrane protein VMA21-like domain-containing protein;(source:Araport11)						protein_coding	jmj14_primed_infected	7dpi	0.726876	0.219996	0.00141325
AT1G05780	AT1G05780	1	1726558	1728520	+	Vacuolar ATPase assembly integral membrane protein VMA21-like domain-containing protein;(source:Araport11)						protein_coding	jmj14_primed_mock	7dpi	0.506818	0.23339	0.0342371
AT1G05780	AT1G05780	1	1726558	1728520	+	Vacuolar ATPase assembly integral membrane protein VMA21-like domain-containing protein;(source:Araport11)						protein_coding	jmj14_primed_infected	4dpi	0.661049	0.236644	0.00448858
AT1G05783	AT1G05783	1	1728658	1729789	-	hypothetical protein;(source:Araport11)						protein_coding	WT2_responsive	4dpi	1.29149	0.606087	0.0083094
AT1G05783	AT1G05783	1	1728658	1729789	-	hypothetical protein;(source:Araport11)						protein_coding	polv_primed_mock	7dpi	1.07815	0.53851	0.023887
AT1G05790	AT1G05790	1	1732802	1737618	+	lipase class 3 family protein;(source:Araport11)						protein_coding	jmj14_primed_infected	4dpi	-0.290236	0.125483	0.0441675
AT1G05790	AT1G05790	1	1732802	1737618	+	lipase class 3 family protein;(source:Araport11)						protein_coding	polv_primed_mock	7dpi	0.487794	0.171531	0.0139031
AT1G05790	AT1G05790	1	1732802	1737618	+	lipase class 3 family protein;(source:Araport11)						protein_coding	WT2_responsive	4dpi	0.277861	0.117114	0.0344564
AT1G05805	BHLH128	1	1744444	1747734	+	basic helix-loop-helix (bHLH) DNA-binding superfamily protein;(source:Araport11)						protein_coding	WT2_responsive	7dpi	0.485671	0.114323	6.80294e-05
AT1G05805	BHLH128	1	1744444	1747734	+	basic helix-loop-helix (bHLH) DNA-binding superfamily protein;(source:Araport11)						protein_coding	jmj14_primed_infected	4dpi	0.268989	0.0833112	0.00448681
AT1G05805	BHLH128	1	1744444	1747734	+	basic helix-loop-helix (bHLH) DNA-binding superfamily protein;(source:Araport11)						protein_coding	WT1_responsive	7dpi	-0.529077	0.198673	0.0135966
AT1G05805	BHLH128	1	1744444	1747734	+	basic helix-loop-helix (bHLH) DNA-binding superfamily protein;(source:Araport11)						protein_coding	jmj14_responsive	4dpi	0.694779	0.10951	1.04938e-09
AT1G05805	BHLH128	1	1744444	1747734	+	basic helix-loop-helix (bHLH) DNA-binding superfamily protein;(source:Araport11)						protein_coding	WT2_responsive	4dpi	0.249856	0.0914022	0.014508
AT1G05805	BHLH128	1	1744444	1747734	+	basic helix-loop-helix (bHLH) DNA-binding superfamily protein;(source:Araport11)						protein_coding	WT1_responsive	4dpi	0.615059	0.165001	0.000615396
AT1G05805	BHLH128	1	1744444	1747734	+	basic helix-loop-helix (bHLH) DNA-binding superfamily protein;(source:Araport11)						protein_coding	polv_primed_infected	4dpi	-0.619364	0.16145	0.000442456
AT1G05805	BHLH128	1	1744444	1747734	+	basic helix-loop-helix (bHLH) DNA-binding superfamily protein;(source:Araport11)						protein_coding	polv_primed_infected	7dpi	0.508229	0.212707	0.0248014
AT1G05805	BHLH128	1	1744444	1747734	+	basic helix-loop-helix (bHLH) DNA-binding superfamily protein;(source:Araport11)						protein_coding	jmj14_responsive	7dpi	0.356449	0.142724	0.0239264
AT1G05810	RABA5E	1	1748314	1749460	+	Rab GTPase-like A5A protein;(source:Araport11)						protein_coding	WT2_responsive	4dpi	-0.508572	0.164805	0.00330358
AT1G05810	RABA5E	1	1748314	1749460	+	Rab GTPase-like A5A protein;(source:Araport11)						protein_coding	jmj14_primed_infected	7dpi	0.467368	0.187538	0.016859
AT1G05810	RABA5E	1	1748314	1749460	+	Rab GTPase-like A5A protein;(source:Araport11)						protein_coding	jmj14_primed_infected	4dpi	0.825092	0.161619	6.15429e-07
AT1G05810	RABA5E	1	1748314	1749460	+	Rab GTPase-like A5A protein;(source:Araport11)						protein_coding	WT1_responsive	7dpi	-1.08542	0.258673	4.4796e-05
AT1G05810	RABA5E	1	1748314	1749460	+	Rab GTPase-like A5A protein;(source:Araport11)						protein_coding	WT1_responsive	4dpi	1.19397	0.361226	0.000942807
AT1G05810	RABA5E	1	1748314	1749460	+	Rab GTPase-like A5A protein;(source:Araport11)						protein_coding	polv_primed_infected	4dpi	-1.62637	0.348094	4.17257e-06
AT1G05810	RABA5E	1	1748314	1749460	+	Rab GTPase-like A5A protein;(source:Araport11)						protein_coding	polv_primed_infected	7dpi	0.584096	0.229764	0.0148966
AT1G05820	SPPL5	1	1749478	1754036	+	SIGNAL PEPTIDE PEPTIDASE-LIKE 5;(source:Araport11)						protein_coding	polv_primed_infected	4dpi	-1.14561	0.302806	0.000218422
AT1G05820	SPPL5	1	1749478	1754036	+	SIGNAL PEPTIDE PEPTIDASE-LIKE 5;(source:Araport11)						protein_coding	jmj14_primed_infected	4dpi	1.76353	0.246363	1.91911e-12
AT1G05820	SPPL5	1	1749478	1754036	+	SIGNAL PEPTIDE PEPTIDASE-LIKE 5;(source:Araport11)						protein_coding	jmj14_primed_infected	7dpi	0.74445	0.264219	0.00509964
AT1G05820	SPPL5	1	1749478	1754036	+	SIGNAL PEPTIDE PEPTIDASE-LIKE 5;(source:Araport11)						protein_coding	jmj14_primed_mock	7dpi	1.21581	0.266302	1.2177e-05
AT1G05820	SPPL5	1	1749478	1754036	+	SIGNAL PEPTIDE PEPTIDASE-LIKE 5;(source:Araport11)						protein_coding	jmj14_primed_mock	4dpi	1.11086	0.29916	0.000289883
AT1G05820	SPPL5	1	1749478	1754036	+	SIGNAL PEPTIDE PEPTIDASE-LIKE 5;(source:Araport11)						protein_coding	WT1_responsive	4dpi	0.842676	0.284681	0.00452241
AT1G05835	T20M3.10	1	1762145	1762814	+	PHD finger protein;(source:Araport11)						protein_coding	WT2_responsive	4dpi	-1.91312	0.41241	1.6561e-06
AT1G05835	T20M3.10	1	1762145	1762814	+	PHD finger protein;(source:Araport11)						protein_coding	jmj14_responsive	7dpi	-1.12976	0.40956	0.00246318
AT1G05840	T20M3.11	1	1762734	1766283	-	Eukaryotic aspartyl protease family protein;(source:Araport11)						protein_coding	polv_primed_infected	4dpi	-0.805248	0.191873	8.14775e-05
AT1G05840	T20M3.11	1	1762734	1766283	-	Eukaryotic aspartyl protease family protein;(source:Araport11)						protein_coding	WT1_responsive	4dpi	0.758383	0.195568	0.000275946
AT1G05850	CTL1	1	1766503	1768837	-	Encodes an endo chitinase-like protein AtCTL1. Essential for tolerance to heat, salt and drought stresses. Also involved in root hair development, cell expansion and response to cytokinin. Allelic to erh2. 11 alleles described in Hauser (1995). Mutant is defective in acquired thermotolerance, appears semidwarf throughout its life cycle and has extra lateral branches. There are two EMS alleles. Ex…						protein_coding	WT1_responsive	7dpi	-0.674206	0.248197	0.00869087
AT1G05850	CTL1	1	1766503	1768837	-	Encodes an endo chitinase-like protein AtCTL1. Essential for tolerance to heat, salt and drought stresses. Also involved in root hair development, cell expansion and response to cytokinin. Allelic to erh2. 11 alleles described in Hauser (1995). Mutant is defective in acquired thermotolerance, appears semidwarf throughout its life cycle and has extra lateral branches. There are two EMS alleles. Ex…						protein_coding	jmj14_primed_infected	4dpi	0.240659	0.0669261	0.00150404
AT1G05850	CTL1	1	1766503	1768837	-	Encodes an endo chitinase-like protein AtCTL1. Essential for tolerance to heat, salt and drought stresses. Also involved in root hair development, cell expansion and response to cytokinin. Allelic to erh2. 11 alleles described in Hauser (1995). Mutant is defective in acquired thermotolerance, appears semidwarf throughout its life cycle and has extra lateral branches. There are two EMS alleles. Ex…						protein_coding	WT2_responsive	7dpi	-0.384195	0.114665	0.00213305
AT1G05850	CTL1	1	1766503	1768837	-	Encodes an endo chitinase-like protein AtCTL1. Essential for tolerance to heat, salt and drought stresses. Also involved in root hair development, cell expansion and response to cytokinin. Allelic to erh2. 11 alleles described in Hauser (1995). Mutant is defective in acquired thermotolerance, appears semidwarf throughout its life cycle and has extra lateral branches. There are two EMS alleles. Ex…						protein_coding	jmj14_responsive	7dpi	-0.257214	0.0867825	0.0081152
AT1G05850	CTL1	1	1766503	1768837	-	Encodes an endo chitinase-like protein AtCTL1. Essential for tolerance to heat, salt and drought stresses. Also involved in root hair development, cell expansion and response to cytokinin. Allelic to erh2. 11 alleles described in Hauser (1995). Mutant is defective in acquired thermotolerance, appears semidwarf throughout its life cycle and has extra lateral branches. There are two EMS alleles. Ex…						protein_coding	polv_primed_mock	7dpi	-0.595209	0.246446	0.0275027
AT1G05850	CTL1	1	1766503	1768837	-	Encodes an endo chitinase-like protein AtCTL1. Essential for tolerance to heat, salt and drought stresses. Also involved in root hair development, cell expansion and response to cytokinin. Allelic to erh2. 11 alleles described in Hauser (1995). Mutant is defective in acquired thermotolerance, appears semidwarf throughout its life cycle and has extra lateral branches. There are two EMS alleles. Ex…						protein_coding	WT2_responsive	4dpi	-0.23051	0.0691411	0.00251083
AT1G05860	T20M3.13	1	1768986	1771287	+	INO80 complex subunit D-like protein;(source:Araport11)						protein_coding	WT1_responsive	7dpi	-0.489168	0.193233	0.0204812
AT1G05870	T20M3.14	1	1771376	1773385	-	hypothetical protein (DUF1685);(source:Araport11)						protein_coding	jmj14_responsive	4dpi	-0.703063	0.165867	4.41876e-05
AT1G05870	T20M3.14	1	1771376	1773385	-	hypothetical protein (DUF1685);(source:Araport11)						protein_coding	polv_primed_mock	7dpi	-1.29842	0.2601	2.74395e-06
AT1G05870	T20M3.14	1	1771376	1773385	-	hypothetical protein (DUF1685);(source:Araport11)						protein_coding	WT2_responsive	4dpi	-0.316952	0.11068	0.00919302
AT1G05870	T20M3.14	1	1771376	1773385	-	hypothetical protein (DUF1685);(source:Araport11)						protein_coding	WT2_responsive	7dpi	-0.398514	0.118834	0.00206797
AT1G05870	T20M3.14	1	1771376	1773385	-	hypothetical protein (DUF1685);(source:Araport11)						protein_coding	WT1_responsive	4dpi	-1.78784	0.261315	2.03703e-11
AT1G05870	T20M3.14	1	1771376	1773385	-	hypothetical protein (DUF1685);(source:Araport11)						protein_coding	polv_primed_infected	4dpi	1.20663	0.288023	4.59196e-05
AT1G05870	T20M3.14	1	1771376	1773385	-	hypothetical protein (DUF1685);(source:Araport11)						protein_coding	jmj14_responsive	7dpi	-0.396123	0.122739	0.00284879
AT1G05870	T20M3.14	1	1771376	1773385	-	hypothetical protein (DUF1685);(source:Araport11)						protein_coding	jmj14_primed_infected	4dpi	-0.34329	0.117209	0.00836337
AT1G05870	T20M3.14	1	1771376	1773385	-	hypothetical protein (DUF1685);(source:Araport11)						protein_coding	polv_primed_infected	7dpi	-0.930987	0.24093	0.00022998
AT1G05870	T20M3.14	1	1771376	1773385	-	hypothetical protein (DUF1685);(source:Araport11)						protein_coding	polv_responsive	4dpi	-0.517301	0.160523	0.00355575
AT1G05880	ARI12	1	1775643	1778553	+	Encodes ARI12 (ARIADNE 12). ARI12 belongs to a family of `RING between RING fingers' (RBR) domain proteins with E3 ligase activity. Expression of ARI12 is induced by UV-B exposure.						protein_coding	WT1_responsive	7dpi	4.96311	0.775167	1.8695e-09
AT1G05880	ARI12	1	1775643	1778553	+	Encodes ARI12 (ARIADNE 12). ARI12 belongs to a family of `RING between RING fingers' (RBR) domain proteins with E3 ligase activity. Expression of ARI12 is induced by UV-B exposure.						protein_coding	WT2_responsive	4dpi	5.47606	1.0321	6.92926e-07
AT1G05880	ARI12	1	1775643	1778553	+	Encodes ARI12 (ARIADNE 12). ARI12 belongs to a family of `RING between RING fingers' (RBR) domain proteins with E3 ligase activity. Expression of ARI12 is induced by UV-B exposure.						protein_coding	jmj14_responsive	4dpi	1.4413	1.98689	0.0381926
AT1G05880	ARI12	1	1775643	1778553	+	Encodes ARI12 (ARIADNE 12). ARI12 belongs to a family of `RING between RING fingers' (RBR) domain proteins with E3 ligase activity. Expression of ARI12 is induced by UV-B exposure.						protein_coding	polv_responsive	7dpi	1.9141	0.464788	0.000437309
AT1G05880	ARI12	1	1775643	1778553	+	Encodes ARI12 (ARIADNE 12). ARI12 belongs to a family of `RING between RING fingers' (RBR) domain proteins with E3 ligase activity. Expression of ARI12 is induced by UV-B exposure.						protein_coding	WT1_responsive	4dpi	1.02065	2.37308	0.0373209
AT1G05880	ARI12	1	1775643	1778553	+	Encodes ARI12 (ARIADNE 12). ARI12 belongs to a family of `RING between RING fingers' (RBR) domain proteins with E3 ligase activity. Expression of ARI12 is induced by UV-B exposure.						protein_coding	polv_primed_mock	7dpi	2.56702	1.15971	0.0114145
AT1G05880	ARI12	1	1775643	1778553	+	Encodes ARI12 (ARIADNE 12). ARI12 belongs to a family of `RING between RING fingers' (RBR) domain proteins with E3 ligase activity. Expression of ARI12 is induced by UV-B exposure.						protein_coding	WT2_responsive	7dpi	5.30939	1.34376	2.7502e-05
AT1G05880	ARI12	1	1775643	1778553	+	Encodes ARI12 (ARIADNE 12). ARI12 belongs to a family of `RING between RING fingers' (RBR) domain proteins with E3 ligase activity. Expression of ARI12 is induced by UV-B exposure.						protein_coding	polv_primed_infected	4dpi	-0.560069	1.13678	0.0143328
AT1G05880	ARI12	1	1775643	1778553	+	Encodes ARI12 (ARIADNE 12). ARI12 belongs to a family of `RING between RING fingers' (RBR) domain proteins with E3 ligase activity. Expression of ARI12 is induced by UV-B exposure.						protein_coding	jmj14_responsive	7dpi	3.09678	0.867933	0.00016613
AT1G05880	ARI12	1	1775643	1778553	+	Encodes ARI12 (ARIADNE 12). ARI12 belongs to a family of `RING between RING fingers' (RBR) domain proteins with E3 ligase activity. Expression of ARI12 is induced by UV-B exposure.						protein_coding	jmj14_primed_infected	4dpi	-1.66706	0.47605	0.000223672
AT1G05890	AT1G05890	1	1779228	1784675	+	RING/U-box superfamily protein;(source:Araport11)						protein_coding	WT2_responsive	7dpi	0.250414	0.0999136	0.0295646
AT1G05890	AT1G05890	1	1779228	1784675	+	RING/U-box superfamily protein;(source:Araport11)						protein_coding	WT2_responsive	4dpi	0.304029	0.0860979	0.00118403
AT1G05890	AT1G05890	1	1779228	1784675	+	RING/U-box superfamily protein;(source:Araport11)						protein_coding	polv_primed_infected	4dpi	-0.683892	0.154228	4.09078e-05
AT1G05890	AT1G05890	1	1779228	1784675	+	RING/U-box superfamily protein;(source:Araport11)						protein_coding	jmj14_primed_infected	4dpi	-0.196179	0.0815913	0.0471785
AT1G05890	AT1G05890	1	1779228	1784675	+	RING/U-box superfamily protein;(source:Araport11)						protein_coding	WT1_responsive	4dpi	0.813787	0.13418	8.15933e-09
AT1G05900	NTH2	1	1786801	1789780	+	endonuclease III 2;(source:Araport11)						protein_coding	WT2_responsive	7dpi	-0.277947	0.123212	0.0494818
AT1G05900	NTH2	1	1786801	1789780	+	endonuclease III 2;(source:Araport11)						protein_coding	WT1_responsive	4dpi	-0.71487	0.183052	0.000265717
AT1G05900	NTH2	1	1786801	1789780	+	endonuclease III 2;(source:Araport11)						protein_coding	WT2_responsive	4dpi	-0.27839	0.121827	0.0417717
AT1G05900	NTH2	1	1786801	1789780	+	endonuclease III 2;(source:Araport11)						protein_coding	polv_responsive	4dpi	-0.476883	0.156222	0.00654368
AT1G05910	T20M3.19	1	1790216	1796715	+	Encodes an acetylated histone-binding protein BRAT1. BRAT1 forms a complex with BRP1 to prevent transcriptional silencing.						protein_coding	jmj14_responsive	7dpi	0.40202	0.135158	0.00612957
AT1G05910	T20M3.19	1	1790216	1796715	+	Encodes an acetylated histone-binding protein BRAT1. BRAT1 forms a complex with BRP1 to prevent transcriptional silencing.						protein_coding	WT1_responsive	7dpi	0.818863	0.159243	1.2458e-06
AT1G05910	T20M3.19	1	1790216	1796715	+	Encodes an acetylated histone-binding protein BRAT1. BRAT1 forms a complex with BRP1 to prevent transcriptional silencing.						protein_coding	WT2_responsive	7dpi	0.343902	0.118474	0.00892547
AT1G05940	AT1G05940	1	1801110	1804000	-	Encodes a member of the cationic amino acid transporter (CAT) subfamily of amino acid polyamine choline transporters.						protein_coding	WT2_responsive	4dpi	0.314197	0.103229	0.00554919
AT1G05940	AT1G05940	1	1801110	1804000	-	Encodes a member of the cationic amino acid transporter (CAT) subfamily of amino acid polyamine choline transporters.						protein_coding	WT1_responsive	7dpi	0.340569	0.134886	0.0313297
AT1G05950	AT1G05950	1	1804381	1807784	-	hypothetical protein;(source:Araport11)						protein_coding	polv_primed_infected	4dpi	0.814623	0.337386	0.016256
AT1G05950	AT1G05950	1	1804381	1807784	-	hypothetical protein;(source:Araport11)						protein_coding	WT2_responsive	7dpi	0.651316	0.262963	0.0123358
AT1G05950	AT1G05950	1	1804381	1807784	-	hypothetical protein;(source:Araport11)						protein_coding	WT1_responsive	7dpi	1.74399	0.412111	2.88888e-05
AT1G05960	AT1G05960	1	1807960	1815568	-	ARM repeat superfamily protein;(source:Araport11)						protein_coding	WT2_responsive	7dpi	0.278963	0.101381	0.015263
AT1G05960	AT1G05960	1	1807960	1815568	-	ARM repeat superfamily protein;(source:Araport11)						protein_coding	jmj14_responsive	7dpi	0.471288	0.0942145	2.07521e-06
AT1G05960	AT1G05960	1	1807960	1815568	-	ARM repeat superfamily protein;(source:Araport11)						protein_coding	WT2_responsive	4dpi	0.556832	0.0886589	1.46922e-09
AT1G05960	AT1G05960	1	1807960	1815568	-	ARM repeat superfamily protein;(source:Araport11)						protein_coding	jmj14_responsive	4dpi	0.476244	0.113643	9.81641e-05
AT1G05960	AT1G05960	1	1807960	1815568	-	ARM repeat superfamily protein;(source:Araport11)						protein_coding	WT1_responsive	4dpi	0.642255	0.179638	0.000962481
AT1G05960	AT1G05960	1	1807960	1815568	-	ARM repeat superfamily protein;(source:Araport11)						protein_coding	polv_primed_infected	4dpi	-0.498539	0.189164	0.0186393
AT1G06000	UGT89C1	1	1820308	1821894	-	encodes a flavonol-7-O-rhamnosyltransferase involved in the formation of rhamnosylated flavonols						protein_coding	jmj14_responsive	7dpi	0.426948	0.20498	0.0498595
AT1G06000	UGT89C1	1	1820308	1821894	-	encodes a flavonol-7-O-rhamnosyltransferase involved in the formation of rhamnosylated flavonols						protein_coding	WT1_responsive	4dpi	-1.42806	0.572266	0.00585617
AT1G06000	UGT89C1	1	1820308	1821894	-	encodes a flavonol-7-O-rhamnosyltransferase involved in the formation of rhamnosylated flavonols						protein_coding	jmj14_responsive	4dpi	-0.405762	0.185708	0.046099
AT1G06000	UGT89C1	1	1820308	1821894	-	encodes a flavonol-7-O-rhamnosyltransferase involved in the formation of rhamnosylated flavonols						protein_coding	WT1_responsive	7dpi	1.18731	0.400094	0.00203436
AT1G06000	UGT89C1	1	1820308	1821894	-	encodes a flavonol-7-O-rhamnosyltransferase involved in the formation of rhamnosylated flavonols						protein_coding	polv_primed_infected	4dpi	1.24247	0.584119	0.0140606
AT1G06000	UGT89C1	1	1820308	1821894	-	encodes a flavonol-7-O-rhamnosyltransferase involved in the formation of rhamnosylated flavonols						protein_coding	jmj14_primed_infected	4dpi	-0.420939	0.191788	0.0356262
AT1G06002	AT1G06002	1	1820977	1821918	+	Potential natural antisense gene, locus overlaps with AT1G06000						antisense_long_noncoding_rna	jmj14_primed_infected	4dpi	-1.07056	0.210458	4.83667e-07
AT1G06002	AT1G06002	1	1820977	1821918	+	Potential natural antisense gene, locus overlaps with AT1G06000						antisense_long_noncoding_rna	polv_responsive	4dpi	1.0904	0.196294	6.08506e-08
AT1G06002	AT1G06002	1	1820977	1821918	+	Potential natural antisense gene, locus overlaps with AT1G06000						antisense_long_noncoding_rna	jmj14_responsive	7dpi	0.937865	0.260804	0.000267355
AT1G06002	AT1G06002	1	1820977	1821918	+	Potential natural antisense gene, locus overlaps with AT1G06000						antisense_long_noncoding_rna	WT2_responsive	4dpi	1.67703	0.212614	5.11269e-15
AT1G06002	AT1G06002	1	1820977	1821918	+	Potential natural antisense gene, locus overlaps with AT1G06000						antisense_long_noncoding_rna	WT1_responsive	7dpi	1.36352	0.433191	0.00114529
AT1G06002	AT1G06002	1	1820977	1821918	+	Potential natural antisense gene, locus overlaps with AT1G06000						antisense_long_noncoding_rna	jmj14_responsive	4dpi	0.950113	0.337154	0.00305813
AT1G06002	AT1G06002	1	1820977	1821918	+	Potential natural antisense gene, locus overlaps with AT1G06000						antisense_long_noncoding_rna	WT2_responsive	7dpi	0.999097	0.269223	0.000173036
AT1G06002	AT1G06002	1	1820977	1821918	+	Potential natural antisense gene, locus overlaps with AT1G06000						antisense_long_noncoding_rna	polv_primed_infected	4dpi	1.32068	0.377089	0.000442456
AT1G06040	BBX24	1	1828244	1829992	-	Encodes salt tolerance protein (STO) which confers salt tolerance to yeast cells. Fully complements calcineurin deficient yeast but does not encode a phosphoprotein phosphatase. Sequence has similarities to CONSTANS. STO co-localizes with COP1 and plays a role in light signaling.STO transcript levels are regulated by photoperiod and phtyohormones. STO competes with FLC in the regulation of floral…						protein_coding	polv_primed_infected	4dpi	0.617299	0.225571	0.0116043
AT1G06040	BBX24	1	1828244	1829992	-	Encodes salt tolerance protein (STO) which confers salt tolerance to yeast cells. Fully complements calcineurin deficient yeast but does not encode a phosphoprotein phosphatase. Sequence has similarities to CONSTANS. STO co-localizes with COP1 and plays a role in light signaling.STO transcript levels are regulated by photoperiod and phtyohormones. STO competes with FLC in the regulation of floral…						protein_coding	jmj14_responsive	7dpi	-0.451322	0.0781757	3.73876e-08
AT1G06040	BBX24	1	1828244	1829992	-	Encodes salt tolerance protein (STO) which confers salt tolerance to yeast cells. Fully complements calcineurin deficient yeast but does not encode a phosphoprotein phosphatase. Sequence has similarities to CONSTANS. STO co-localizes with COP1 and plays a role in light signaling.STO transcript levels are regulated by photoperiod and phtyohormones. STO competes with FLC in the regulation of floral…						protein_coding	WT1_responsive	4dpi	-1.48959	0.212178	8.0398e-12
AT1G06040	BBX24	1	1828244	1829992	-	Encodes salt tolerance protein (STO) which confers salt tolerance to yeast cells. Fully complements calcineurin deficient yeast but does not encode a phosphoprotein phosphatase. Sequence has similarities to CONSTANS. STO co-localizes with COP1 and plays a role in light signaling.STO transcript levels are regulated by photoperiod and phtyohormones. STO competes with FLC in the regulation of floral…						protein_coding	WT2_responsive	4dpi	-0.642496	0.0718876	3.36358e-18
AT1G06040	BBX24	1	1828244	1829992	-	Encodes salt tolerance protein (STO) which confers salt tolerance to yeast cells. Fully complements calcineurin deficient yeast but does not encode a phosphoprotein phosphatase. Sequence has similarities to CONSTANS. STO co-localizes with COP1 and plays a role in light signaling.STO transcript levels are regulated by photoperiod and phtyohormones. STO competes with FLC in the regulation of floral…						protein_coding	WT2_responsive	7dpi	-0.383679	0.096173	0.000229325
AT1G06040	BBX24	1	1828244	1829992	-	Encodes salt tolerance protein (STO) which confers salt tolerance to yeast cells. Fully complements calcineurin deficient yeast but does not encode a phosphoprotein phosphatase. Sequence has similarities to CONSTANS. STO co-localizes with COP1 and plays a role in light signaling.STO transcript levels are regulated by photoperiod and phtyohormones. STO competes with FLC in the regulation of floral…						protein_coding	polv_responsive	4dpi	-0.667637	0.128662	8.49844e-07
AT1G06040	BBX24	1	1828244	1829992	-	Encodes salt tolerance protein (STO) which confers salt tolerance to yeast cells. Fully complements calcineurin deficient yeast but does not encode a phosphoprotein phosphatase. Sequence has similarities to CONSTANS. STO co-localizes with COP1 and plays a role in light signaling.STO transcript levels are regulated by photoperiod and phtyohormones. STO competes with FLC in the regulation of floral…						protein_coding	jmj14_primed_infected	4dpi	0.452485	0.0785569	5.37205e-08
AT1G06040	BBX24	1	1828244	1829992	-	Encodes salt tolerance protein (STO) which confers salt tolerance to yeast cells. Fully complements calcineurin deficient yeast but does not encode a phosphoprotein phosphatase. Sequence has similarities to CONSTANS. STO co-localizes with COP1 and plays a role in light signaling.STO transcript levels are regulated by photoperiod and phtyohormones. STO competes with FLC in the regulation of floral…						protein_coding	WT1_responsive	7dpi	-0.41355	0.156904	0.0199222
AT1G06040	BBX24	1	1828244	1829992	-	Encodes salt tolerance protein (STO) which confers salt tolerance to yeast cells. Fully complements calcineurin deficient yeast but does not encode a phosphoprotein phosphatase. Sequence has similarities to CONSTANS. STO co-localizes with COP1 and plays a role in light signaling.STO transcript levels are regulated by photoperiod and phtyohormones. STO competes with FLC in the regulation of floral…						protein_coding	jmj14_responsive	4dpi	-0.331828	0.102525	0.00413557
AT1G06045	AT1G06045	1	1829522	1829865	+	hypothetical protein;(source:Araport11)						protein_coding	WT1_responsive	4dpi	-1.47588	0.536715	0.00320673
AT1G06045	AT1G06045	1	1829522	1829865	+	hypothetical protein;(source:Araport11)						protein_coding	jmj14_responsive	7dpi	-0.767544	0.338403	0.0146341
AT1G06045	AT1G06045	1	1829522	1829865	+	hypothetical protein;(source:Araport11)						protein_coding	polv_primed_infected	4dpi	1.18404	0.609504	0.0211334
AT1G06050	T21E18.10	1	1830471	1832555	-	ENHANCED DISEASE RESISTANCE-like protein (DUF1336);(source:Araport11)						protein_coding	polv_primed_infected	7dpi	0.393842	0.173603	0.0456171
AT1G06050	T21E18.10	1	1830471	1832555	-	ENHANCED DISEASE RESISTANCE-like protein (DUF1336);(source:Araport11)						protein_coding	WT2_responsive	7dpi	0.376713	0.148885	0.0218106
AT1G06060	T21E18.11	1	1832941	1834861	+	LisH and RanBPM domains containing protein;(source:Araport11)						protein_coding	WT1_responsive	7dpi	-0.384595	0.165715	0.042657
AT1G06080	ADS1	1	1843463	1846311	+	Encodes a protein homologous to delta 9 acyl-lipid desaturases of cyanobacteria and acyl-CoA desaturases of yeast and mammals. expression down-regulated by cold temperature. It is involved in the desaturation of VLCFAs to make monounsaturated VLCFAs.						protein_coding	WT2_responsive	4dpi	-0.870946	0.210734	3.89646e-05
AT1G06080	ADS1	1	1843463	1846311	+	Encodes a protein homologous to delta 9 acyl-lipid desaturases of cyanobacteria and acyl-CoA desaturases of yeast and mammals. expression down-regulated by cold temperature. It is involved in the desaturation of VLCFAs to make monounsaturated VLCFAs.						protein_coding	jmj14_primed_mock	7dpi	1.04432	0.23129	1.55006e-05
AT1G06080	ADS1	1	1843463	1846311	+	Encodes a protein homologous to delta 9 acyl-lipid desaturases of cyanobacteria and acyl-CoA desaturases of yeast and mammals. expression down-regulated by cold temperature. It is involved in the desaturation of VLCFAs to make monounsaturated VLCFAs.						protein_coding	jmj14_responsive	7dpi	-2.29383	0.209754	2.75228e-27
AT1G06080	ADS1	1	1843463	1846311	+	Encodes a protein homologous to delta 9 acyl-lipid desaturases of cyanobacteria and acyl-CoA desaturases of yeast and mammals. expression down-regulated by cold temperature. It is involved in the desaturation of VLCFAs to make monounsaturated VLCFAs.						protein_coding	polv_primed_infected	4dpi	2.72442	0.380093	2.86774e-12
AT1G06080	ADS1	1	1843463	1846311	+	Encodes a protein homologous to delta 9 acyl-lipid desaturases of cyanobacteria and acyl-CoA desaturases of yeast and mammals. expression down-regulated by cold temperature. It is involved in the desaturation of VLCFAs to make monounsaturated VLCFAs.						protein_coding	jmj14_primed_mock	4dpi	0.451268	0.197332	0.0272766
AT1G06080	ADS1	1	1843463	1846311	+	Encodes a protein homologous to delta 9 acyl-lipid desaturases of cyanobacteria and acyl-CoA desaturases of yeast and mammals. expression down-regulated by cold temperature. It is involved in the desaturation of VLCFAs to make monounsaturated VLCFAs.						protein_coding	WT2_responsive	7dpi	-1.22787	0.792387	0.0199453
AT1G06080	ADS1	1	1843463	1846311	+	Encodes a protein homologous to delta 9 acyl-lipid desaturases of cyanobacteria and acyl-CoA desaturases of yeast and mammals. expression down-regulated by cold temperature. It is involved in the desaturation of VLCFAs to make monounsaturated VLCFAs.						protein_coding	WT1_responsive	4dpi	-3.00071	0.36404	4.69433e-16
AT1G06090	AT1G06090	1	1846701	1849721	+	Fatty acid desaturase family protein;(source:Araport11)						protein_coding	WT2_responsive	4dpi	-1.47569	0.891047	0.0153844
AT1G06110	SKIP16	1	1853059	1855378	-	SKP1/ASK-interacting protein 16;(source:Araport11)						protein_coding	jmj14_responsive	7dpi	-0.275858	0.115076	0.0341834
AT1G06110	SKIP16	1	1853059	1855378	-	SKP1/ASK-interacting protein 16;(source:Araport11)						protein_coding	WT2_responsive	7dpi	-0.297051	0.116753	0.0247765
AT1G06110	SKIP16	1	1853059	1855378	-	SKP1/ASK-interacting protein 16;(source:Araport11)						protein_coding	jmj14_primed_infected	4dpi	-0.291906	0.114104	0.0253311
AT1G06130	GLX2-4	1	1857757	1860938	-	glyoxalase 2-4;(source:Araport11)						protein_coding	WT1_responsive	7dpi	0.397558	0.136222	0.0105326
AT1G06135	AT1G06135	1	1862184	1862742	+	transmembrane protein;(source:Araport11)						protein_coding	polv_responsive	4dpi	0.451147	0.925946	0.0111884
AT1G06135	AT1G06135	1	1862184	1862742	+	transmembrane protein;(source:Araport11)						protein_coding	WT1_responsive	4dpi	6.26006	2.72358	0.000257931
AT1G06137	AT1G06137	1	1863425	1863840	-	transmembrane protein;(source:Araport11)						protein_coding	polv_primed_mock	7dpi	3.11397	1.52301	0.019841
AT1G06137	AT1G06137	1	1863425	1863840	-	transmembrane protein;(source:Araport11)						protein_coding	polv_primed_infected	4dpi	-5.77546	2.87396	0.00160713
AT1G06137	AT1G06137	1	1863425	1863840	-	transmembrane protein;(source:Araport11)						protein_coding	WT1_responsive	4dpi	3.61678	1.89843	0.00793249
AT1G06140	AT1G06140	1	1864650	1867111	+	Encodes MEF3 (mitochondrial editing factor 3), a PPR (pentatricopeptide repeat) protein of the E domain subclass. Functions in mitochondrial RNA editing.						protein_coding	WT2_responsive	4dpi	1.71657	0.72296	0.00381982
AT1G06140	AT1G06140	1	1864650	1867111	+	Encodes MEF3 (mitochondrial editing factor 3), a PPR (pentatricopeptide repeat) protein of the E domain subclass. Functions in mitochondrial RNA editing.						protein_coding	polv_primed_mock	7dpi	1.46988	0.612179	0.00907919
AT1G06150	EMB1444	1	1868989	1873730	-	Encodes a LHW-like protein with 79% amino acid identity to LHW.						protein_coding	WT2_responsive	4dpi	0.336117	0.0963926	0.0013048
AT1G06150	EMB1444	1	1868989	1873730	-	Encodes a LHW-like protein with 79% amino acid identity to LHW.						protein_coding	polv_primed_infected	4dpi	-0.659576	0.17904	0.00068395
AT1G06160	ERF094	1	1882907	1883992	+	encodes a member of the ERF (ethylene response factor) subfamily B-3 of ERF/AP2 transcription factor family. The protein contains one AP2 domain. There are 18 members in this subfamily including ATERF-1, ATERF-2, AND ATERF-5.						protein_coding	WT2_responsive	7dpi	1.82827	0.184182	1.4172e-22
AT1G06160	ERF094	1	1882907	1883992	+	encodes a member of the ERF (ethylene response factor) subfamily B-3 of ERF/AP2 transcription factor family. The protein contains one AP2 domain. There are 18 members in this subfamily including ATERF-1, ATERF-2, AND ATERF-5.						protein_coding	WT2_responsive	4dpi	2.55249	0.245055	5.01978e-25
AT1G06160	ERF094	1	1882907	1883992	+	encodes a member of the ERF (ethylene response factor) subfamily B-3 of ERF/AP2 transcription factor family. The protein contains one AP2 domain. There are 18 members in this subfamily including ATERF-1, ATERF-2, AND ATERF-5.						protein_coding	jmj14_responsive	7dpi	1.31641	0.210839	5.59912e-10
AT1G06160	ERF094	1	1882907	1883992	+	encodes a member of the ERF (ethylene response factor) subfamily B-3 of ERF/AP2 transcription factor family. The protein contains one AP2 domain. There are 18 members in this subfamily including ATERF-1, ATERF-2, AND ATERF-5.						protein_coding	jmj14_responsive	4dpi	2.56014	0.22462	4.40525e-29
AT1G06160	ERF094	1	1882907	1883992	+	encodes a member of the ERF (ethylene response factor) subfamily B-3 of ERF/AP2 transcription factor family. The protein contains one AP2 domain. There are 18 members in this subfamily including ATERF-1, ATERF-2, AND ATERF-5.						protein_coding	polv_primed_infected	4dpi	-4.19041	0.588219	3.39887e-12
AT1G06160	ERF094	1	1882907	1883992	+	encodes a member of the ERF (ethylene response factor) subfamily B-3 of ERF/AP2 transcription factor family. The protein contains one AP2 domain. There are 18 members in this subfamily including ATERF-1, ATERF-2, AND ATERF-5.						protein_coding	WT1_responsive	4dpi	2.65786	0.622325	1.07461e-05
AT1G06180	MYB13	1	1889286	1891297	+	member of MYB3R- and R2R3- type MYB- encoding genes						protein_coding	jmj14_primed_mock	4dpi	-1.11048	0.555328	0.0195249
AT1G06190	AT1G06190	1	1892231	1894194	-	Encodes a novel ribonucleic acid-binding protein that interacts with the endonuclease RNase E and supports its function in processing plastid ribonucleic acids.						protein_coding	WT1_responsive	4dpi	-0.606889	0.177752	0.00171335
AT1G06190	AT1G06190	1	1892231	1894194	-	Encodes a novel ribonucleic acid-binding protein that interacts with the endonuclease RNase E and supports its function in processing plastid ribonucleic acids.						protein_coding	WT2_responsive	4dpi	-0.481723	0.095985	1.76417e-06
AT1G06190	AT1G06190	1	1892231	1894194	-	Encodes a novel ribonucleic acid-binding protein that interacts with the endonuclease RNase E and supports its function in processing plastid ribonucleic acids.						protein_coding	WT1_responsive	7dpi	-0.447597	0.127639	0.00174791
AT1G06190	AT1G06190	1	1892231	1894194	-	Encodes a novel ribonucleic acid-binding protein that interacts with the endonuclease RNase E and supports its function in processing plastid ribonucleic acids.						protein_coding	jmj14_primed_infected	7dpi	0.248693	0.100883	0.0442901
AT1G06190	AT1G06190	1	1892231	1894194	-	Encodes a novel ribonucleic acid-binding protein that interacts with the endonuclease RNase E and supports its function in processing plastid ribonucleic acids.						protein_coding	polv_primed_infected	4dpi	0.47637	0.214498	0.0482166
AT1G06190	AT1G06190	1	1892231	1894194	-	Encodes a novel ribonucleic acid-binding protein that interacts with the endonuclease RNase E and supports its function in processing plastid ribonucleic acids.						protein_coding	jmj14_responsive	7dpi	-0.380777	0.101317	0.000494002
AT1G06190	AT1G06190	1	1892231	1894194	-	Encodes a novel ribonucleic acid-binding protein that interacts with the endonuclease RNase E and supports its function in processing plastid ribonucleic acids.						protein_coding	jmj14_primed_infected	4dpi	0.323559	0.0977743	0.00295911
AT1G06190	AT1G06190	1	1892231	1894194	-	Encodes a novel ribonucleic acid-binding protein that interacts with the endonuclease RNase E and supports its function in processing plastid ribonucleic acids.						protein_coding	WT2_responsive	7dpi	-0.494742	0.118843	9.02334e-05
AT1G06230	GTE4	1	1906963	1911056	+	This gene is predicted to encode a bromodomain-containing protein. Plant lines expressing RNAi constructs targeted against GTE4 show some resistance to agrobacterium-mediated root transformation.						protein_coding	polv_primed_infected	4dpi	-0.322845	0.131227	0.0375991
AT1G06240	AT1G06240	1	1911122	1913205	+	diiron containing four-helix bundle family ferritin protein, putative (Protein of unknown function DUF455);(source:Araport11)						protein_coding	jmj14_responsive	7dpi	-0.91602	0.162574	3.03124e-08
AT1G06240	AT1G06240	1	1911122	1913205	+	diiron containing four-helix bundle family ferritin protein, putative (Protein of unknown function DUF455);(source:Araport11)						protein_coding	WT2_responsive	7dpi	-0.946812	0.16094	8.69306e-09
AT1G06240	AT1G06240	1	1911122	1913205	+	diiron containing four-helix bundle family ferritin protein, putative (Protein of unknown function DUF455);(source:Araport11)						protein_coding	polv_primed_infected	4dpi	1.31383	0.236276	8.49792e-08
AT1G06240	AT1G06240	1	1911122	1913205	+	diiron containing four-helix bundle family ferritin protein, putative (Protein of unknown function DUF455);(source:Araport11)						protein_coding	jmj14_responsive	4dpi	-0.602461	0.180671	0.00144539
AT1G06240	AT1G06240	1	1911122	1913205	+	diiron containing four-helix bundle family ferritin protein, putative (Protein of unknown function DUF455);(source:Araport11)						protein_coding	WT2_responsive	4dpi	-0.479034	0.147549	0.00216048
AT1G06240	AT1G06240	1	1911122	1913205	+	diiron containing four-helix bundle family ferritin protein, putative (Protein of unknown function DUF455);(source:Araport11)						protein_coding	WT1_responsive	4dpi	-1.24517	0.249716	1.24046e-06
AT1G06290	ACX3	1	1922208	1926278	+	Encodes an acyl-CoA oxidase with specificity for medium chain fatty acids. The mRNA is cell-to-cell mobile.						protein_coding	jmj14_primed_infected	4dpi	0.214587	0.083516	0.0311329
AT1G06360	T2D23.6	1	1938862	1940496	-	Fatty acid desaturase family protein;(source:Araport11)						protein_coding	WT2_responsive	4dpi	-2.41608	0.177811	2.6264e-41
AT1G06360	T2D23.6	1	1938862	1940496	-	Fatty acid desaturase family protein;(source:Araport11)						protein_coding	jmj14_primed_infected	7dpi	1.17284	0.20068	2.37268e-08
AT1G06360	T2D23.6	1	1938862	1940496	-	Fatty acid desaturase family protein;(source:Araport11)						protein_coding	WT1_responsive	7dpi	-1.6837	0.232937	3.10685e-12
AT1G06360	T2D23.6	1	1938862	1940496	-	Fatty acid desaturase family protein;(source:Araport11)						protein_coding	polv_primed_infected	7dpi	-1.19665	0.363803	0.00105474
AT1G06360	T2D23.6	1	1938862	1940496	-	Fatty acid desaturase family protein;(source:Araport11)						protein_coding	jmj14_primed_infected	4dpi	0.957297	0.210915	6.6456e-06
AT1G06360	T2D23.6	1	1938862	1940496	-	Fatty acid desaturase family protein;(source:Araport11)						protein_coding	jmj14_responsive	7dpi	-0.542782	0.192009	0.00656634
AT1G06360	T2D23.6	1	1938862	1940496	-	Fatty acid desaturase family protein;(source:Araport11)						protein_coding	jmj14_primed_mock	4dpi	-0.918485	0.202581	1.45542e-05
AT1G06360	T2D23.6	1	1938862	1940496	-	Fatty acid desaturase family protein;(source:Araport11)						protein_coding	polv_primed_mock	7dpi	-2.17358	0.431611	1.43971e-06
AT1G06360	T2D23.6	1	1938862	1940496	-	Fatty acid desaturase family protein;(source:Araport11)						protein_coding	WT2_responsive	7dpi	-1.30309	0.275281	1.9348e-06
AT1G06370	AT1G06370	1	1942550	1944948	-	pseudogene of Alg9-like mannosyltransferase family;(source:Araport11)						pseudogene	polv_primed_infected	4dpi	-0.857816	0.302669	0.00560914
AT1G06370	AT1G06370	1	1942550	1944948	-	pseudogene of Alg9-like mannosyltransferase family;(source:Araport11)						pseudogene	WT1_responsive	4dpi	0.644301	0.298012	0.0424393
AT1G06380	T2D23.8	1	1944993	1946303	+	Ribosomal protein L1p/L10e family;(source:Araport11)						protein_coding	jmj14_responsive	4dpi	0.577774	0.213139	0.0087579
AT1G06380	T2D23.8	1	1944993	1946303	+	Ribosomal protein L1p/L10e family;(source:Araport11)						protein_coding	WT2_responsive	4dpi	0.54999	0.187073	0.00463533
AT1G06390	ASK9	1	1946746	1950860	+	encodes a GSK3/shaggy-like protein kinase. Gene expression is induced by NaCl and ABA but not KCl, suggesting that this gene may be involved in response to osmotic stress. This protein can interact with the BZR1 protein involved in brassinosteroid-mediated signaling in a Y2H assay and promotes BZR1 phosphorylation in protoplasts.						protein_coding	WT1_responsive	4dpi	0.409222	0.163363	0.0288417
AT1G06390	ASK9	1	1946746	1950860	+	encodes a GSK3/shaggy-like protein kinase. Gene expression is induced by NaCl and ABA but not KCl, suggesting that this gene may be involved in response to osmotic stress. This protein can interact with the BZR1 protein involved in brassinosteroid-mediated signaling in a Y2H assay and promotes BZR1 phosphorylation in protoplasts.						protein_coding	polv_primed_infected	4dpi	-0.491672	0.165959	0.00831396
AT1G06400	RABA1A	1	1950844	1952785	-	small GTP-binding protein (ara-2)						protein_coding	polv_responsive	4dpi	0.452793	0.131138	0.00208917
AT1G06400	RABA1A	1	1950844	1952785	-	small GTP-binding protein (ara-2)						protein_coding	WT1_responsive	7dpi	-0.38079	0.164223	0.0431181
AT1G06400	RABA1A	1	1950844	1952785	-	small GTP-binding protein (ara-2)						protein_coding	WT2_responsive	7dpi	-0.321137	0.109046	0.00823971
AT1G06400	RABA1A	1	1950844	1952785	-	small GTP-binding protein (ara-2)						protein_coding	polv_primed_mock	7dpi	-0.56108	0.25225	0.0397154
AT1G06400	RABA1A	1	1950844	1952785	-	small GTP-binding protein (ara-2)						protein_coding	WT1_responsive	4dpi	0.419374	0.169309	0.0304891
AT1G06400	RABA1A	1	1950844	1952785	-	small GTP-binding protein (ara-2)						protein_coding	jmj14_responsive	4dpi	-0.453695	0.110347	0.000143015
AT1G06400	RABA1A	1	1950844	1952785	-	small GTP-binding protein (ara-2)						protein_coding	jmj14_responsive	7dpi	-0.422231	0.0976248	4.94512e-05
AT1G06400	RABA1A	1	1950844	1952785	-	small GTP-binding protein (ara-2)						protein_coding	WT2_responsive	4dpi	-0.267727	0.0962838	0.0123347
AT1G06410	TPS7	1	1954674	1958866	+	Encodes an enzyme putatively involved in trehalose biosynthesis. Though the protein has both trehalose-6-phosphate synthase (TPS)-like and trehalose-6-phosphate phosphatase (TPP)-like domains, neither activity has been detected in enzymatic assays nor has the protein been able to complement yeast TPS or TPP mutants.						protein_coding	polv_primed_mock	7dpi	-0.697333	0.258749	0.0114717
AT1G06410	TPS7	1	1954674	1958866	+	Encodes an enzyme putatively involved in trehalose biosynthesis. Though the protein has both trehalose-6-phosphate synthase (TPS)-like and trehalose-6-phosphate phosphatase (TPP)-like domains, neither activity has been detected in enzymatic assays nor has the protein been able to complement yeast TPS or TPP mutants.						protein_coding	jmj14_responsive	7dpi	-0.215243	0.0822902	0.02179
AT1G06410	TPS7	1	1954674	1958866	+	Encodes an enzyme putatively involved in trehalose biosynthesis. Though the protein has both trehalose-6-phosphate synthase (TPS)-like and trehalose-6-phosphate phosphatase (TPP)-like domains, neither activity has been detected in enzymatic assays nor has the protein been able to complement yeast TPS or TPP mutants.						protein_coding	polv_responsive	4dpi	0.303701	0.123046	0.0451876
AT1G06410	TPS7	1	1954674	1958866	+	Encodes an enzyme putatively involved in trehalose biosynthesis. Though the protein has both trehalose-6-phosphate synthase (TPS)-like and trehalose-6-phosphate phosphatase (TPP)-like domains, neither activity has been detected in enzymatic assays nor has the protein been able to complement yeast TPS or TPP mutants.						protein_coding	jmj14_primed_infected	4dpi	0.194329	0.0754382	0.0321802
AT1G06420	AT1G06420	1	1958878	1960027	+	DNA ligase-like protein;(source:Araport11)						protein_coding	WT2_responsive	4dpi	-1.47133	0.515104	0.00130896
AT1G06430	AT1G06430	1	1960023	1963189	-	encodes a FtsH protease that is localized to the chloroplast						protein_coding	WT2_responsive	4dpi	-0.833925	0.0798844	1.71035e-24
AT1G06430	AT1G06430	1	1960023	1963189	-	encodes a FtsH protease that is localized to the chloroplast						protein_coding	jmj14_responsive	4dpi	-0.64338	0.111093	2.88378e-08
AT1G06430	AT1G06430	1	1960023	1963189	-	encodes a FtsH protease that is localized to the chloroplast						protein_coding	polv_responsive	4dpi	-0.46962	0.141308	0.00296279
AT1G06430	AT1G06430	1	1960023	1963189	-	encodes a FtsH protease that is localized to the chloroplast						protein_coding	WT1_responsive	4dpi	-0.615531	0.281319	0.0422951
AT1G06430	AT1G06430	1	1960023	1963189	-	encodes a FtsH protease that is localized to the chloroplast						protein_coding	polv_primed_infected	7dpi	-0.346103	0.119878	0.0146769
AT1G06430	AT1G06430	1	1960023	1963189	-	encodes a FtsH protease that is localized to the chloroplast						protein_coding	WT2_responsive	7dpi	-0.444633	0.110008	0.000162271
AT1G06430	AT1G06430	1	1960023	1963189	-	encodes a FtsH protease that is localized to the chloroplast						protein_coding	jmj14_responsive	7dpi	-0.582007	0.0978162	1.02737e-08
AT1G06430	AT1G06430	1	1960023	1963189	-	encodes a FtsH protease that is localized to the chloroplast						protein_coding	jmj14_primed_infected	4dpi	0.453989	0.0873067	9.6803e-07
AT1G06430	AT1G06430	1	1960023	1963189	-	encodes a FtsH protease that is localized to the chloroplast						protein_coding	jmj14_primed_mock	4dpi	0.250635	0.101484	0.0462286
AT1G06460	ACD32.1	1	1967087	1969656	-	ACD32.1 encodes an alpha-crystallin domain containing protein with homology to small heat shock proteins.						protein_coding	WT2_responsive	4dpi	1.45723	0.0881734	3.33132e-60
AT1G06460	ACD32.1	1	1967087	1969656	-	ACD32.1 encodes an alpha-crystallin domain containing protein with homology to small heat shock proteins.						protein_coding	polv_responsive	4dpi	0.912879	0.155904	1.48653e-08
AT1G06460	ACD32.1	1	1967087	1969656	-	ACD32.1 encodes an alpha-crystallin domain containing protein with homology to small heat shock proteins.						protein_coding	WT2_responsive	7dpi	0.386976	0.108298	0.00103907
AT1G06460	ACD32.1	1	1967087	1969656	-	ACD32.1 encodes an alpha-crystallin domain containing protein with homology to small heat shock proteins.						protein_coding	jmj14_primed_infected	4dpi	-0.927375	0.0861288	6.29303e-26
AT1G06460	ACD32.1	1	1967087	1969656	-	ACD32.1 encodes an alpha-crystallin domain containing protein with homology to small heat shock proteins.						protein_coding	jmj14_responsive	4dpi	0.644536	0.121785	4.21744e-07
AT1G06460	ACD32.1	1	1967087	1969656	-	ACD32.1 encodes an alpha-crystallin domain containing protein with homology to small heat shock proteins.						protein_coding	polv_primed_infected	4dpi	0.92793	0.264456	0.000739975
AT1G06470	AT1G06470	1	1969729	1973767	+	Nucleotide/sugar transporter family protein;(source:Araport11)						protein_coding	WT1_responsive	4dpi	0.454123	0.146847	0.00579095
AT1G06470	AT1G06470	1	1969729	1973767	+	Nucleotide/sugar transporter family protein;(source:Araport11)						protein_coding	WT2_responsive	4dpi	0.341503	0.107917	0.0036866
AT1G06470	AT1G06470	1	1969729	1973767	+	Nucleotide/sugar transporter family protein;(source:Araport11)						protein_coding	WT1_responsive	7dpi	-0.427413	0.145107	0.00902805
AT1G06470	AT1G06470	1	1969729	1973767	+	Nucleotide/sugar transporter family protein;(source:Araport11)						protein_coding	jmj14_responsive	7dpi	0.260834	0.116371	0.0498022
AT1G06475	AT1G06475	1	1973834	1974407	-	transmembrane protein;(source:Araport11)						protein_coding	polv_primed_infected	4dpi	0.770054	0.396535	0.0427836
AT1G06490	CALS7	1	1978378	1989409	+	Encodes Callose Synthase 7 (CalS7), a phloem-specific callose synthase responsible for callose deposition in developing sieve elements during phloem formation and in mature phloem induced by wounding.						protein_coding	WT2_responsive	4dpi	-0.740467	0.154075	2.76787e-06
AT1G06500	AT1G06500	1	1989479	1990730	+	hypothetical protein;(source:Araport11)						protein_coding	WT2_responsive	4dpi	-0.345553	0.154986	0.0420982
AT1G06510	AT1G06510	1	1992288	1993840	+	forkhead-associated domain protein;(source:Araport11)						protein_coding	polv_responsive	4dpi	-0.313023	0.124548	0.0399699
AT1G06510	AT1G06510	1	1992288	1993840	+	forkhead-associated domain protein;(source:Araport11)						protein_coding	WT1_responsive	4dpi	-0.355089	0.139506	0.027628
AT1G06515	AT1G06515	1	1990634	1992228	-	Encodes a 56-amino acid polypeptide with low but significant similarity to human small subunit of serine palmitoyltransferase that localizes to the ER and physically interacts with and greatly stimulates the activity of LCB1/LCB2 heterodimer ser palmitoyltransferase complex. Mutants have low pollen viability.						protein_coding	polv_primed_mock	7dpi	-0.575443	0.167181	0.00225924
AT1G06515	AT1G06515	1	1990634	1992228	-	Encodes a 56-amino acid polypeptide with low but significant similarity to human small subunit of serine palmitoyltransferase that localizes to the ER and physically interacts with and greatly stimulates the activity of LCB1/LCB2 heterodimer ser palmitoyltransferase complex. Mutants have low pollen viability.						protein_coding	WT1_responsive	7dpi	-0.375323	0.148877	0.0286288
AT1G06515	AT1G06515	1	1990634	1992228	-	Encodes a 56-amino acid polypeptide with low but significant similarity to human small subunit of serine palmitoyltransferase that localizes to the ER and physically interacts with and greatly stimulates the activity of LCB1/LCB2 heterodimer ser palmitoyltransferase complex. Mutants have low pollen viability.						protein_coding	WT2_responsive	4dpi	-0.364578	0.131122	0.0106166
AT1G06515	AT1G06515	1	1990634	1992228	-	Encodes a 56-amino acid polypeptide with low but significant similarity to human small subunit of serine palmitoyltransferase that localizes to the ER and physically interacts with and greatly stimulates the activity of LCB1/LCB2 heterodimer ser palmitoyltransferase complex. Mutants have low pollen viability.						protein_coding	polv_primed_infected	4dpi	-0.779827	0.228123	0.00126132
AT1G06515	AT1G06515	1	1990634	1992228	-	Encodes a 56-amino acid polypeptide with low but significant similarity to human small subunit of serine palmitoyltransferase that localizes to the ER and physically interacts with and greatly stimulates the activity of LCB1/LCB2 heterodimer ser palmitoyltransferase complex. Mutants have low pollen viability.						protein_coding	jmj14_primed_infected	4dpi	0.340071	0.142907	0.0327599
AT1G06520	GPAT1	1	1993903	1996355	-	sn-glycerol-3-phosphate 2-O-acyltransferase. Expressed in flower buds and siliques. Homozygous mutant plants are male sterile.						protein_coding	jmj14_primed_mock	7dpi	2.23356	0.442404	1.37434e-06
AT1G06520	GPAT1	1	1993903	1996355	-	sn-glycerol-3-phosphate 2-O-acyltransferase. Expressed in flower buds and siliques. Homozygous mutant plants are male sterile.						protein_coding	jmj14_primed_infected	7dpi	1.58492	0.395592	0.000102859
AT1G06520	GPAT1	1	1993903	1996355	-	sn-glycerol-3-phosphate 2-O-acyltransferase. Expressed in flower buds and siliques. Homozygous mutant plants are male sterile.						protein_coding	jmj14_primed_mock	4dpi	2.34614	1.26763	0.0172139
AT1G06520	GPAT1	1	1993903	1996355	-	sn-glycerol-3-phosphate 2-O-acyltransferase. Expressed in flower buds and siliques. Homozygous mutant plants are male sterile.						protein_coding	jmj14_primed_infected	4dpi	1.74916	0.384834	4.18014e-06
AT1G06520	GPAT1	1	1993903	1996355	-	sn-glycerol-3-phosphate 2-O-acyltransferase. Expressed in flower buds and siliques. Homozygous mutant plants are male sterile.						protein_coding	polv_primed_infected	7dpi	1.21222	0.453898	0.00512331
AT1G06520	GPAT1	1	1993903	1996355	-	sn-glycerol-3-phosphate 2-O-acyltransferase. Expressed in flower buds and siliques. Homozygous mutant plants are male sterile.						protein_coding	WT1_responsive	4dpi	1.48886	0.510117	0.00205984
AT1G06520	GPAT1	1	1993903	1996355	-	sn-glycerol-3-phosphate 2-O-acyltransferase. Expressed in flower buds and siliques. Homozygous mutant plants are male sterile.						protein_coding	WT1_responsive	7dpi	-1.0078	0.560268	0.0243173
AT1G06530	PMD2	1	2001382	2002802	+	Encodes PEROXISOMAL AND MITOCHONDRIAL DIVISION FACTOR2. Involved in mitochondrial morphogenesis.						protein_coding	polv_primed_infected	4dpi	-0.392029	0.146042	0.0201267
AT1G06530	PMD2	1	2001382	2002802	+	Encodes PEROXISOMAL AND MITOCHONDRIAL DIVISION FACTOR2. Involved in mitochondrial morphogenesis.						protein_coding	WT2_responsive	4dpi	0.468837	0.0916365	1.13735e-06
AT1G06530	PMD2	1	2001382	2002802	+	Encodes PEROXISOMAL AND MITOCHONDRIAL DIVISION FACTOR2. Involved in mitochondrial morphogenesis.						protein_coding	jmj14_responsive	4dpi	0.321865	0.113834	0.0136911
AT1G06530	PMD2	1	2001382	2002802	+	Encodes PEROXISOMAL AND MITOCHONDRIAL DIVISION FACTOR2. Involved in mitochondrial morphogenesis.						protein_coding	jmj14_responsive	7dpi	0.300194	0.102076	0.00816676
AT1G06530	PMD2	1	2001382	2002802	+	Encodes PEROXISOMAL AND MITOCHONDRIAL DIVISION FACTOR2. Involved in mitochondrial morphogenesis.						protein_coding	WT2_responsive	7dpi	0.372608	0.107359	0.00150337
AT1G06530	PMD2	1	2001382	2002802	+	Encodes PEROXISOMAL AND MITOCHONDRIAL DIVISION FACTOR2. Involved in mitochondrial morphogenesis.						protein_coding	WT1_responsive	4dpi	0.379227	0.140859	0.0188414
AT1G06550	AT1G06550	1	2003627	2007212	-	ATP-dependent caseinolytic (Clp) protease/crotonase family protein;(source:Araport11)						protein_coding	polv_primed_infected	4dpi	0.768845	0.203712	0.000413904
AT1G06550	AT1G06550	1	2003627	2007212	-	ATP-dependent caseinolytic (Clp) protease/crotonase family protein;(source:Araport11)						protein_coding	WT2_responsive	4dpi	-0.680715	0.110328	2.1629e-09
AT1G06550	AT1G06550	1	2003627	2007212	-	ATP-dependent caseinolytic (Clp) protease/crotonase family protein;(source:Araport11)						protein_coding	WT1_responsive	7dpi	-0.710156	0.157327	2.40389e-05
AT1G06550	AT1G06550	1	2003627	2007212	-	ATP-dependent caseinolytic (Clp) protease/crotonase family protein;(source:Araport11)						protein_coding	polv_primed_mock	7dpi	-0.742486	0.213845	0.00144517
AT1G06550	AT1G06550	1	2003627	2007212	-	ATP-dependent caseinolytic (Clp) protease/crotonase family protein;(source:Araport11)						protein_coding	WT2_responsive	7dpi	-0.676891	0.128152	3.75517e-07
AT1G06550	AT1G06550	1	2003627	2007212	-	ATP-dependent caseinolytic (Clp) protease/crotonase family protein;(source:Araport11)						protein_coding	WT1_responsive	4dpi	-0.964851	0.205705	7.24931e-06
AT1G06550	AT1G06550	1	2003627	2007212	-	ATP-dependent caseinolytic (Clp) protease/crotonase family protein;(source:Araport11)						protein_coding	jmj14_responsive	7dpi	-0.473025	0.118019	0.000157404
AT1G06550	AT1G06550	1	2003627	2007212	-	ATP-dependent caseinolytic (Clp) protease/crotonase family protein;(source:Araport11)						protein_coding	jmj14_responsive	4dpi	-0.332529	0.142443	0.0421732
AT1G06560	AT1G06560	1	2007602	2012006	+	NOL1/NOP2/sun family protein;(source:Araport11)						protein_coding	WT2_responsive	4dpi	0.36902	0.161688	0.0360925
AT1G06560	AT1G06560	1	2007602	2012006	+	NOL1/NOP2/sun family protein;(source:Araport11)						protein_coding	polv_primed_infected	4dpi	0.491115	0.196663	0.0262786
AT1G06560	AT1G06560	1	2007602	2012006	+	NOL1/NOP2/sun family protein;(source:Araport11)						protein_coding	jmj14_primed_infected	4dpi	-0.395502	0.161515	0.0230169
AT1G06560	AT1G06560	1	2007602	2012006	+	NOL1/NOP2/sun family protein;(source:Araport11)						protein_coding	polv_responsive	4dpi	0.608597	0.173945	0.00117417
AT1G06570	HPD	1	2011885	2013545	-	Mutation of the PDS1 locus disrupts the activity of p-hydroxyphenylpyruvate dioxygenase (HPPDase), the first committed step in the synthesis of both plastoquinone and tocopherols in plants.						protein_coding	jmj14_responsive	4dpi	-0.790231	0.122948	5.05903e-10
AT1G06570	HPD	1	2011885	2013545	-	Mutation of the PDS1 locus disrupts the activity of p-hydroxyphenylpyruvate dioxygenase (HPPDase), the first committed step in the synthesis of both plastoquinone and tocopherols in plants.						protein_coding	WT1_responsive	4dpi	0.641474	0.263638	0.0239688
AT1G06570	HPD	1	2011885	2013545	-	Mutation of the PDS1 locus disrupts the activity of p-hydroxyphenylpyruvate dioxygenase (HPPDase), the first committed step in the synthesis of both plastoquinone and tocopherols in plants.						protein_coding	jmj14_primed_mock	4dpi	0.359973	0.100045	0.00140325
AT1G06570	HPD	1	2011885	2013545	-	Mutation of the PDS1 locus disrupts the activity of p-hydroxyphenylpyruvate dioxygenase (HPPDase), the first committed step in the synthesis of both plastoquinone and tocopherols in plants.						protein_coding	WT2_responsive	4dpi	-1.22411	0.10281	7.78053e-32
AT1G06570	HPD	1	2011885	2013545	-	Mutation of the PDS1 locus disrupts the activity of p-hydroxyphenylpyruvate dioxygenase (HPPDase), the first committed step in the synthesis of both plastoquinone and tocopherols in plants.						protein_coding	polv_primed_infected	4dpi	-2.14826	0.289944	6.11341e-13
AT1G06570	HPD	1	2011885	2013545	-	Mutation of the PDS1 locus disrupts the activity of p-hydroxyphenylpyruvate dioxygenase (HPPDase), the first committed step in the synthesis of both plastoquinone and tocopherols in plants.						protein_coding	WT2_responsive	7dpi	-0.79535	0.113906	1.24975e-11
AT1G06570	HPD	1	2011885	2013545	-	Mutation of the PDS1 locus disrupts the activity of p-hydroxyphenylpyruvate dioxygenase (HPPDase), the first committed step in the synthesis of both plastoquinone and tocopherols in plants.						protein_coding	polv_primed_infected	7dpi	0.66036	0.189675	0.00115299
AT1G06570	HPD	1	2011885	2013545	-	Mutation of the PDS1 locus disrupts the activity of p-hydroxyphenylpyruvate dioxygenase (HPPDase), the first committed step in the synthesis of both plastoquinone and tocopherols in plants.						protein_coding	jmj14_primed_infected	4dpi	0.795439	0.120353	1.47483e-10
AT1G06570	HPD	1	2011885	2013545	-	Mutation of the PDS1 locus disrupts the activity of p-hydroxyphenylpyruvate dioxygenase (HPPDase), the first committed step in the synthesis of both plastoquinone and tocopherols in plants.						protein_coding	jmj14_responsive	7dpi	-0.750601	0.120163	1.21188e-09
AT1G06570	HPD	1	2011885	2013545	-	Mutation of the PDS1 locus disrupts the activity of p-hydroxyphenylpyruvate dioxygenase (HPPDase), the first committed step in the synthesis of both plastoquinone and tocopherols in plants.						protein_coding	WT1_responsive	7dpi	-0.502125	0.11248	4.92109e-05
AT1G06570	HPD	1	2011885	2013545	-	Mutation of the PDS1 locus disrupts the activity of p-hydroxyphenylpyruvate dioxygenase (HPPDase), the first committed step in the synthesis of both plastoquinone and tocopherols in plants.						protein_coding	polv_responsive	4dpi	-1.1779	0.174789	4.25305e-11
AT1G06580	PPR1	1	2013996	2016273	-	Pentatricopeptide repeat (PPR) superfamily protein;(source:Araport11)						protein_coding	polv_primed_mock	7dpi	-0.614873	0.263669	0.0286364
AT1G06590	APC5	1	2016275	2024749	-	anaphase-promoting complex subunit;(source:Araport11)						protein_coding	polv_responsive	4dpi	0.440859	0.176702	0.03007
AT1G06590	APC5	1	2016275	2024749	-	anaphase-promoting complex subunit;(source:Araport11)						protein_coding	WT2_responsive	7dpi	0.389326	0.18064	0.048594
AT1G06620	AT1G06620	1	2025523	2027413	+	encodes a protein whose sequence is similar to a 2-oxoglutarate-dependent dioxygenase The mRNA is cell-to-cell mobile.						protein_coding	polv_responsive	4dpi	2.7285	0.25828	2.15802e-25
AT1G06620	AT1G06620	1	2025523	2027413	+	encodes a protein whose sequence is similar to a 2-oxoglutarate-dependent dioxygenase The mRNA is cell-to-cell mobile.						protein_coding	WT2_responsive	7dpi	1.31535	0.254592	2.6212e-07
AT1G06620	AT1G06620	1	2025523	2027413	+	encodes a protein whose sequence is similar to a 2-oxoglutarate-dependent dioxygenase The mRNA is cell-to-cell mobile.						protein_coding	WT1_responsive	4dpi	2.79561	0.551065	2.94571e-07
AT1G06620	AT1G06620	1	2025523	2027413	+	encodes a protein whose sequence is similar to a 2-oxoglutarate-dependent dioxygenase The mRNA is cell-to-cell mobile.						protein_coding	jmj14_primed_mock	7dpi	0.938795	0.365509	0.00832335
AT1G06630	AT1G06630	1	2027739	2031388	+	F-box/RNI-like superfamily protein;(source:Araport11)						protein_coding	jmj14_responsive	7dpi	0.385389	0.1262	0.004983
AT1G06630	AT1G06630	1	2027739	2031388	+	F-box/RNI-like superfamily protein;(source:Araport11)						protein_coding	polv_primed_infected	4dpi	-1.16673	0.209538	9.41766e-08
AT1G06630	AT1G06630	1	2027739	2031388	+	F-box/RNI-like superfamily protein;(source:Araport11)						protein_coding	WT1_responsive	4dpi	0.901243	0.183408	2.92883e-06
AT1G06630	AT1G06630	1	2027739	2031388	+	F-box/RNI-like superfamily protein;(source:Araport11)						protein_coding	WT1_responsive	7dpi	-0.598924	0.181695	0.00219562
AT1G06640	F12K11.27	1	2031626	2034112	+	encodes a protein whose sequence is similar to a 2-oxoglutarate-dependent dioxygenase The mRNA is cell-to-cell mobile.						protein_coding	jmj14_primed_infected	4dpi	0.313098	0.0947065	0.00310112
AT1G06640	F12K11.27	1	2031626	2034112	+	encodes a protein whose sequence is similar to a 2-oxoglutarate-dependent dioxygenase The mRNA is cell-to-cell mobile.						protein_coding	WT1_responsive	4dpi	0.686534	0.202354	0.00163411
AT1G06640	F12K11.27	1	2031626	2034112	+	encodes a protein whose sequence is similar to a 2-oxoglutarate-dependent dioxygenase The mRNA is cell-to-cell mobile.						protein_coding	polv_primed_mock	7dpi	-0.728752	0.269392	0.0105322
AT1G06640	F12K11.27	1	2031626	2034112	+	encodes a protein whose sequence is similar to a 2-oxoglutarate-dependent dioxygenase The mRNA is cell-to-cell mobile.						protein_coding	polv_responsive	4dpi	0.389836	0.124056	0.006484
AT1G06645	AT1G06645	1	2034156	2035626	+	2-oxoglutarate (2OG) and Fe(II)-dependent oxygenase superfamily protein;(source:Araport11)						protein_coding	WT1_responsive	7dpi	-0.497957	0.17649	0.0101099
AT1G06645	AT1G06645	1	2034156	2035626	+	2-oxoglutarate (2OG) and Fe(II)-dependent oxygenase superfamily protein;(source:Araport11)						protein_coding	jmj14_responsive	7dpi	-0.304968	0.130216	0.0369045
AT1G06645	AT1G06645	1	2034156	2035626	+	2-oxoglutarate (2OG) and Fe(II)-dependent oxygenase superfamily protein;(source:Araport11)						protein_coding	polv_primed_mock	7dpi	-0.486042	0.217889	0.0488147
AT1G06645	AT1G06645	1	2034156	2035626	+	2-oxoglutarate (2OG) and Fe(II)-dependent oxygenase superfamily protein;(source:Araport11)						protein_coding	WT2_responsive	7dpi	-0.478033	0.140651	0.00147471
AT1G06650	F12K11.26	1	2035718	2037366	+	encodes a protein whose sequence is similar to 2-oxoglutarate-dependent dioxygenase The mRNA is cell-to-cell mobile.						protein_coding	polv_primed_infected	4dpi	0.455799	0.168422	0.0172962
AT1G06670	NIH	1	2040396	2047658	+	nuclear DEIH-box helicase (NIH) encoding a putative RNA and/or DNA helicase homologous to a group of nucleic acid helicases from the DEAD/H family with nuclear DEIH-box helicase (NIH) distinct N- and C-terminal regions that differ from animal DEIH proteins The mRNA is cell-to-cell mobile.						protein_coding	WT1_responsive	7dpi	0.517131	0.151467	0.00194434
AT1G06680	PSBP1	1	2047634	2049439	+	Encodes a 23 kD extrinsic protein that is part of photosystem II and participates in the regulation of oxygen evolution. Phosphorylation of this protein is dependent on calcium. In plsp1-1 mutant plastids, the nonmature form of the protein localizes in the stroma. The mRNA is cell-to-cell mobile.						protein_coding	WT1_responsive	4dpi	-1.07797	0.214601	1.29849e-06
AT1G06680	PSBP1	1	2047634	2049439	+	Encodes a 23 kD extrinsic protein that is part of photosystem II and participates in the regulation of oxygen evolution. Phosphorylation of this protein is dependent on calcium. In plsp1-1 mutant plastids, the nonmature form of the protein localizes in the stroma. The mRNA is cell-to-cell mobile.						protein_coding	WT2_responsive	4dpi	-0.549767	0.0704064	3.71832e-14
AT1G06680	PSBP1	1	2047634	2049439	+	Encodes a 23 kD extrinsic protein that is part of photosystem II and participates in the regulation of oxygen evolution. Phosphorylation of this protein is dependent on calcium. In plsp1-1 mutant plastids, the nonmature form of the protein localizes in the stroma. The mRNA is cell-to-cell mobile.						protein_coding	WT1_responsive	7dpi	-0.61417	0.151377	0.000120958
AT1G06680	PSBP1	1	2047634	2049439	+	Encodes a 23 kD extrinsic protein that is part of photosystem II and participates in the regulation of oxygen evolution. Phosphorylation of this protein is dependent on calcium. In plsp1-1 mutant plastids, the nonmature form of the protein localizes in the stroma. The mRNA is cell-to-cell mobile.						protein_coding	polv_responsive	4dpi	-0.340518	0.0969324	0.0024428
AT1G06680	PSBP1	1	2047634	2049439	+	Encodes a 23 kD extrinsic protein that is part of photosystem II and participates in the regulation of oxygen evolution. Phosphorylation of this protein is dependent on calcium. In plsp1-1 mutant plastids, the nonmature form of the protein localizes in the stroma. The mRNA is cell-to-cell mobile.						protein_coding	jmj14_primed_infected	4dpi	0.421738	0.0730917	5.87161e-08
AT1G06680	PSBP1	1	2047634	2049439	+	Encodes a 23 kD extrinsic protein that is part of photosystem II and participates in the regulation of oxygen evolution. Phosphorylation of this protein is dependent on calcium. In plsp1-1 mutant plastids, the nonmature form of the protein localizes in the stroma. The mRNA is cell-to-cell mobile.						protein_coding	polv_primed_infected	4dpi	0.626728	0.214668	0.00623264
AT1G06680	PSBP1	1	2047634	2049439	+	Encodes a 23 kD extrinsic protein that is part of photosystem II and participates in the regulation of oxygen evolution. Phosphorylation of this protein is dependent on calcium. In plsp1-1 mutant plastids, the nonmature form of the protein localizes in the stroma. The mRNA is cell-to-cell mobile.						protein_coding	WT2_responsive	7dpi	-0.548056	0.117796	1.01736e-05
AT1G06680	PSBP1	1	2047634	2049439	+	Encodes a 23 kD extrinsic protein that is part of photosystem II and participates in the regulation of oxygen evolution. Phosphorylation of this protein is dependent on calcium. In plsp1-1 mutant plastids, the nonmature form of the protein localizes in the stroma. The mRNA is cell-to-cell mobile.						protein_coding	jmj14_responsive	7dpi	-0.586699	0.0764184	5.86875e-14
AT1G06690	AT1G06690	1	2049602	2052154	-	NAD(P)-linked oxidoreductase superfamily protein;(source:Araport11)						protein_coding	WT2_responsive	7dpi	-0.485556	0.115416	7.76861e-05
AT1G06690	AT1G06690	1	2049602	2052154	-	NAD(P)-linked oxidoreductase superfamily protein;(source:Araport11)						protein_coding	WT1_responsive	4dpi	-0.697617	0.158384	3.84339e-05
AT1G06690	AT1G06690	1	2049602	2052154	-	NAD(P)-linked oxidoreductase superfamily protein;(source:Araport11)						protein_coding	jmj14_primed_infected	4dpi	0.376805	0.0996406	0.000508615
AT1G06690	AT1G06690	1	2049602	2052154	-	NAD(P)-linked oxidoreductase superfamily protein;(source:Araport11)						protein_coding	jmj14_responsive	7dpi	-0.597537	0.101563	1.4612e-08
AT1G06690	AT1G06690	1	2049602	2052154	-	NAD(P)-linked oxidoreductase superfamily protein;(source:Araport11)						protein_coding	jmj14_responsive	4dpi	-0.378304	0.104687	0.00110208
AT1G06690	AT1G06690	1	2049602	2052154	-	NAD(P)-linked oxidoreductase superfamily protein;(source:Araport11)						protein_coding	WT2_responsive	4dpi	-0.568494	0.106965	3.29733e-07
AT1G06700	PTI11	1	2052370	2055548	-	Protein kinase superfamily protein;(source:Araport11)						protein_coding	WT1_responsive	4dpi	0.661427	0.125183	7.40296e-07
[truncated: 70,757 more rows]
