# Supplementary material for: Identification of epigenetically regulated genes involved in plant-virus interaction and their role in virus-triggered induced resistance
Source: BMC Plant Biol. 2024 Mar 5;24:172. doi: 10.1186/s12870-024-04866-3 (PMC10913459; doi:10.1186/s12870-024-04866-3)
Supplement: Supplementary file 8 — Supplementary Material 8. [file 12870_2024_4866_MOESM8_ESM.xlsx]

## Sheet: Table S2
Table S2: Next generation sequencing data obtained from the NCBI GEO database for Columbia arabidopsis plants
Run	Type	AvgSpotLen	Bases	BioProject	BioSample	Bytes	Experiment	Genotype	GEO_Accession (exp)	Instrument	LibraryLayout	source_name	SRA Study	Antibody	Reference
SRR788200	ChIP-Seq	50	453417200	PRJNA193689	SAMN01985103	412997573	SRX252953	Wild type	GSM1103230	Illumina HiSeq 2000	SINGLE	Inflorescence	SRP019835	anti-FLAG	Law et al. 2013
SRR788201	ChIP-Seq	50	392263350	PRJNA193689	SAMN01985104	376864493	SRX252954	NRPD1-3XFLAG	GSM1103231	Illumina HiSeq 2000	SINGLE	Inflorescence	SRP019835	anti-FLAG	Law et al. 2013
SRR788202	ChIP-Seq	50	2036326800	PRJNA193689	SAMN01985105	1815916088	SRX252955	Wild type	GSM1103232	Illumina HiSeq 2000	SINGLE	Inflorescence	SRP019835	anti-FLAG	Law et al. 2013
SRR788203	ChIP-Seq	50	2973212500	PRJNA193689	SAMN01985106	2649791537	SRX252956	NRPD1-3XFLAG	GSM1103233	Illumina HiSeq 2000	SINGLE	Inflorescence	SRP019835	anti-FLAG	Law et al. 2013
SRR941999	ChIP-Seq	50	307884350	PRJNA213000	SAMN02261572	293603263	SRX326931	Wild type	GSM1193608	Illumina HiSeq 2000	SINGLE	Leaf (3 weeks old)	SRP028132	anti-H3K4m2 (Abcam AB32356)	Greenberg et al. 2013
SRR942000	ChIP-Seq	50	548873150	PRJNA213000	SAMN02261572	525656381	SRX326931	Wild type	GSM1193608	Illumina HiSeq 2000	SINGLE	Leaf (3 weeks old)	SRP028132	anti-H3K4m2 (Abcam AB32356)	Greenberg et al. 2013
SRR942001	ChIP-Seq	50	554731350	PRJNA213000	SAMN02261572	588190118	SRX326931	Wild type	GSM1193608	Illumina HiSeq 2000	SINGLE	Leaf (3 weeks old)	SRP028132	anti-H3K4m2 (Abcam AB32356)	Greenberg et al. 2013
SRR942002	ChIP-Seq	50	541998850	PRJNA213000	SAMN02261574	499577002	SRX326932	jmj14-1	GSM1193609	Illumina HiSeq 2000	SINGLE	Leaf (3 weeks old)	SRP028132	anti-H3K4m2 (Abcam AB32356)	Greenberg et al. 2013
SRR942003	ChIP-Seq	50	1031738200	PRJNA213000	SAMN02261574	967527508	SRX326932	jmj14-1	GSM1193609	Illumina HiSeq 2000	SINGLE	Leaf (3 weeks old)	SRP028132	anti-H3K4m2 (Abcam AB32356)	Greenberg et al. 2013
SRR942008	ChIP-Seq	50	669011800	PRJNA213000	SAMN02261575	645360013	SRX326935	Wild type	GSM1193612	Illumina HiSeq 2000	SINGLE	Leaf (3 weeks old)	SRP028132	anti-H3K4m3 (Diagenode pAb-003-050)	Greenberg et al. 2013
SRR942009	ChIP-Seq	50	1008308400	PRJNA213000	SAMN02261578	934920858	SRX326936	jmj14-1	GSM1193613	Illumina HiSeq 2000	SINGLE	Leaf (3 weeks old)	SRP028132	anti-H3K4m3 (Diagenode pAb-003-050)	Greenberg et al. 2013
SRR1536269	ChIP-Seq	50	1250757800	PRJNA257449	SAMN02951813	798646414	SRX669383	jmj14-1	GSM1464768	Illumina HiSeq 2000	SINGLE	Seedlings (12 days old)	SRP045252	anti-HA (Sigma\, catalog# H6908\, lot# 013M4771)	Zhang et al. 2015
SRR1536270	ChIP-Seq	50	1281574400	PRJNA257449	SAMN02951814	818366705	SRX669384	JMJ14-HA	GSM1464769	Illumina HiSeq 2000	SINGLE	Seedlings (12 days old)	SRP045252	anti-HA (Sigma\, catalog# H6908\, lot# 013M4771)	Zhang et al. 2015
SRR1536272	ChIP-Seq	36	591171624	PRJNA257449	SAMN02951816	398249388	SRX669386	Wild type	GSM1464771	Illumina HiSeq 2000	SINGLE	Seedlings (12 days old)	SRP045252	anti-H3K4me3 (Millipore\, catalog# 07-473\, lot# 2289139)	Zhang et al. 2015
SRR1536273	ChIP-Seq	36	624302352	PRJNA257449	SAMN02951817	419585686	SRX669387	jmj14-1	GSM1464772	Illumina HiSeq 2000	SINGLE	Seedlings (12 days old)	SRP045252	anti-H3K4me3 (Millipore\, catalog# 07-473\, lot# 2289139)	Zhang et al. 2015
SRR5681073	ChIP-Seq	51	1032688239	PRJNA390422	SAMN07230113	911147153	SRX2916398	Wild type	GSM2667837	Illumina HiSeq 2000	SINGLE	Inflorescence	SRP109129	Pre-immune serum	Liu et al. 2018
SRR5681074	ChIP-Seq	51	1136012709	PRJNA390422	SAMN07230099	1008636423	SRX2916399	Wild type	GSM2667838	Illumina HiSeq 2000	SINGLE	Inflorescence	SRP109129	Anti-NRPE1 (Covance)	Liu et al. 2018
SRR6819934	ChIP-Seq	300	4298000400	PRJNA437500	SAMN08666888	1789114172	SRX3776782	Wild type	GSM3035105	Illumina HiSeq 2500	PAIRED	Seedlings (10 days old)	SRP134213	Input	Zhang et al. 2018
SRR6819935	ChIP-Seq	300	4591507800	PRJNA437500	SAMN08666887	1919034727	SRX3776783	Wild type	GSM3035106	Illumina HiSeq 2500	PAIRED	Seedlings (10 days old)	SRP134213	Input	Zhang et al. 2018
SRR7613699	ChIP-Seq	300	6781514700	PRJNA437500	SAMN09729003	2753786845	SRX4478276	Wild type	GSM3309822	Illumina HiSeq 2500	PAIRED	Seedlings (10 days old)	SRP134213	anti-H3K9me2 (Abcam\, ab1220)	Zhang et al. 2018
SRR7613700	ChIP-Seq	300	8708836200	PRJNA437500	SAMN09729000	3541226834	SRX4478277	Wild type	GSM3309823	Illumina HiSeq 2500	PAIRED	Seedlings (10 days old)	SRP134213	anti-H3K9me2 (Abcam\, ab1220)	Zhang et al. 2018
SRR8959238	ChIP-Seq	51	2113397211	PRJNA538858	SAMN11510106	1310728786	SRX5738790	Wild type	GSM3735469	Illumina HiSeq 4000	SINGLE	Inflorescence	SRP193941	anti-FLAG	Wongpalee et al. 2019
SRR8959238	ChIP-Seq	51	2113397211	PRJNA538858	SAMN11510106	1310728786	SRX5738790	Wild type	GSM3735469	Illumina HiSeq 4000	SINGLE	Inflorescence	SRP193941	anti-FLAG	Wongpalee et al. 2019
SRR8959238	ChIP-Seq	51	2113397211	PRJNA538858	SAMN11510106	1310728786	SRX5738790	Wild type	GSM3735469	Illumina HiSeq 4000	SINGLE	Inflorescence	SRP193941	anti-FLAG	Wongpalee et al. 2019
SRR8959239	ChIP-Seq	51	1747277340	PRJNA538858	SAMN11510105	1093047089	SRX5738791	DRD1	GSM3735470	Illumina HiSeq 4000	SINGLE	Inflorescence	SRP193941	anti-FLAG	Wongpalee et al. 2019
SRR8959240	ChIP-Seq	51	1952174022	PRJNA538858	SAMN11510104	1215243146	SRX5738792	DMS3	GSM3735471	Illumina HiSeq 4000	SINGLE	Inflorescence	SRP193941	anti-FLAG	Wongpalee et al. 2019
SRR8959241	ChIP-Seq	51	1859760390	PRJNA538858	SAMN11510103	1164714966	SRX5738793	RDM1	GSM3735472	Illumina HiSeq 4000	SINGLE	Inflorescence	SRP193941	anti-FLAG	Wongpalee et al. 2019
SRR1927185	WGBS-Seq	101	1856127096	PRJNA279272	SAMN03444884	1413099937	SRX966777	Wild type	GSM1642566	Illumina HiSeq 2000	SINGLE	Leaf (3 weeks old)	SRP056488	NA	Lahmy et al. 2015
