# Supplementary material for: Identification of epigenetically regulated genes involved in plant-virus interaction and their role in virus-triggered induced resistance
Source: BMC Plant Biol. 2024 Mar 5;24:172. doi: 10.1186/s12870-024-04866-3 (PMC10913459; doi:10.1186/s12870-024-04866-3)
Supplement: Supplementary file 9 — Supplementary Material 9. [file 12870_2024_4866_MOESM9_ESM.xlsx]

## Sheet: POLV targets
Table S3: Predicted direct POLV and JMJ14 targets during TuMV infection
GeneID	Shortname	Chrm	Start	End	Strand	Type	Description	CloseTEa	POLVb	POLIVb	AGO4b	DMS3b	DRD1b	RDM1b	H3K9m2b	L2FC_mock_4dpic	L2FC_infected_4 dpid	L2FC_mock_7dpic	L2FC_Infected_7dpid
AT1G01140	CIPK9	1	64166	67774	-	protein_coding	Encodes a CBL-interacting protein kinase with similarity to SOS2	no	no	no	no	no	no	yes	no	na	0.577305	na	na
AT1G01180	AT1G01180	1	75390	76845	+	protein_coding	S-adenosyl-L-methionine-dependent methyltransferases superfamily protein;(source:Araport11)	yes	no	yes	no	no	yes	no	no	na	-0.789327	0.767178	0.838506
AT1G01560	MPK11	1	202103	204440	+	protein_coding	Member of MAP Kinase family. Flg22-induced activation is blocked by AvrRpt2.	no	no	no	no	no	no	yes	no	na	0.832022	na	na
AT1G01790	KEA1	1	284350	291330	+	protein_coding	Encodes a member of the cation/proton antiporters-2 antiporter superfamily, the K efflux antiporter KEA1 that is localized to the chloroplast envelope.	no	no	yes	no	no	no	no	no	na	0.62372	na	na
AT1G02205	CER1	1	418416	422579	+	protein_coding	Expression of the CER1 gene associated with production of stem epicuticular wax and pollen fertility. Biochemical studies showed that cer1 mutants are blocked in the conversion of stem wax C30 aldehydes to C29 alkanes, and they also lack the secondary alcohols and ketones. These suggested the CER1 protein is an aldehyde decarbonylase, but the exact molecular function of this protein remains to be…	no	no	no	no	no	no	yes	no	na	1.72017	-1.65416	-1.76658
AT1G02220	NAC003	1	428650	430720	-	protein_coding	NAC domain containing protein 3;(source:Araport11)	yes	no	yes	no	no	no	no	no	2.34511	1.322	3.55698	2.4322
AT1G02475	AT1G02475	1	513699	515422	-	protein_coding	Polyketide cyclase/dehydrase and lipid transport superfamily protein;(source:Araport11)	no	no	yes	no	no	no	yes	no	na	0.582703	na	0.344121
AT1G02810	PME7	1	618061	620502	+	protein_coding	Plant invertase/pectin methylesterase inhibitor superfamily;(source:Araport11)	no	no	no	no	no	no	yes	no	na	1.31294	na	na
AT1G03130	PSAD2	1	753307	754198	-	protein_coding	Encodes a protein predicted by sequence similarity with spinach PsaD to be photosystem I reaction center subunit II (PsaD2)	no	no	no	no	no	no	yes	no	na	0.609741	-0.490933	na
AT1G03150	AT1G03150	1	756414	758678	+	protein_coding	Acyl-CoA N-acyltransferases (NAT) superfamily protein;(source:Araport11)	yes	no	no	no	no	no	yes	no	na	-0.582426	na	0.372544
AT1G04570	AT1G04570	1	1246601	1248876	-	protein_coding	Major facilitator superfamily protein;(source:Araport11)	no	no	no	yes	no	no	no	no	na	1.12865	na	na
AT1G05440	AT1G05440	1	1596007	1597940	-	protein_coding	C-8 sterol isomerase;(source:Araport11)	no	no	yes	no	no	no	no	no	na	1.20001	na	na
AT1G06000	UGT89C1	1	1820308	1821894	-	protein_coding	encodes a flavonol-7-O-rhamnosyltransferase involved in the formation of rhamnosylated flavonols	no	no	no	no	no	no	yes	no	na	1.24247	na	na
AT1G06002	AT1G06002	1	1820977	1821918	+	antisense_long_noncoding_rna	Potential natural antisense gene, locus overlaps with AT1G06000	no	no	no	no	no	no	yes	no	na	1.32068	na	na
AT1G06040	BBX24	1	1828244	1829992	-	protein_coding	Encodes salt tolerance protein (STO) which confers salt tolerance to yeast cells. Fully complements calcineurin deficient yeast but does not encode a phosphoprotein phosphatase. Sequence has similarities to CONSTANS. STO co-localizes with COP1 and plays a role in light signaling.STO transcript levels are regulated by photoperiod and phtyohormones. STO competes with FLC in the regulation of floral…	no	no	no	no	no	no	yes	no	na	0.617299	na	na
AT1G06045	AT1G06045	1	1829522	1829865	+	protein_coding	hypothetical protein;(source:Araport11)	no	no	no	no	no	no	yes	no	na	1.18404	na	na
AT1G06680	PSBP1	1	2047634	2049439	+	protein_coding	Encodes a 23 kD extrinsic protein that is part of photosystem II and participates in the regulation of oxygen evolution. Phosphorylation of this protein is dependent on calcium. In plsp1-1 mutant plastids, the nonmature form of the protein localizes in the stroma. The mRNA is cell-to-cell mobile.	no	no	no	no	no	no	yes	no	na	0.626728	na	na
AT1G07128	AT1G07128	1	2187621	2188417	-	antisense_long_noncoding_rna	Potential natural antisense gene, locus overlaps with AT1G07130	yes	no	no	yes	no	no	no	no	na	-1.85135	na	0.893776
AT1G07130	STN1	1	2187776	2188733	+	protein_coding	Encodes a protein with similarity to yeast STN1, an OB fold protein involved in protecting yeast telomeres. In Arabidopsis, loss of STN1 function mutations exhibit gross morphological abnormalities and defects in telomere architecture and maintenance. STN1 likely plays a role in telomere end capping.	no	no	no	yes	no	no	no	no	na	-1.31836	na	0.625374
AT1G07200	SMXL6	1	2208477	2212718	-	protein_coding	Encodes a member of an eight-gene family (SMAX1 and SMAX1-like) that has weak similarity to AtHSP101, a ClpB chaperonin required for thermotolerance.	no	no	no	no	no	no	yes	no	na	na	0.602853	0.658144
AT1G07720	KCS3	1	2390531	2392628	-	protein_coding	Encodes KCS3, a member of the 3-ketoacyl-CoA synthase family involved in the biosynthesis of VLCFA (very long chain fatty acids).	no	no	no	no	no	no	yes	no	na	0.645615	-1.39801	-1.05948
AT1G07780	AT1G07780	1	2409865	2412777	-	protein_coding	Encodes phosphoribosylanthranilate isomerase which catalyzes the third step of the tryptophan biosynthetic pathway. Member of gene family. The mRNA is cell-to-cell mobile.	no	no	no	no	no	no	yes	no	na	0.901713	na	na
AT1G08640	CJD1	1	2748361	2751620	-	protein_coding	Encodes a choloroplast membrane protein CJD1 (Chloroplast J-like Domain 1). Predicted to contain a transit peptide, three transmembrane domains and an N-terminal J-like domain. Influences fatty acid composition of chloroplast lipids.	no	no	no	no	no	no	yes	no	na	0.593417	na	na
AT1G09200	HTR2	1	2971571	2972334	-	protein_coding	Histone superfamily protein;(source:Araport11)	no	no	no	no	no	no	yes	no	na	0.641571	na	na
AT1G09750	AED3	1	3157501	3159148	+	protein_coding	Eukaryotic aspartyl protease family protein;(source:Araport11)	no	no	no	no	no	no	yes	no	na	0.971814	na	na
AT1G09970	LRR-XI-23	1	3252098	3255789	+	protein_coding	RLK7 belongs to a leucine-rich repeat class of receptor-likekinase (LRR-RLKs). It is involved in the control of germination speed and the tolerance to oxidant stress. The mRNA is cell-to-cell mobile.	yes	no	no	no	no	no	yes	no	na	-1.38588	na	0.431868
AT1G10960	FD1	1	3664187	3665040	+	protein_coding	ferredoxin 1;(source:Araport11)	no	no	no	no	no	no	yes	no	na	1.78026	-1.19861	-0.834058
AT1G12370	PHR1	1	4206374	4208951	-	protein_coding	encodes an amino acid sequence with significant homology to the recently characterized type II photolyases. The uvr2-1 mutant is unable to remove CPDs in vivo, and plant extracts lack detectable photolyase activity , is sensitive to UV-B and is an allele	yes	no	yes	no	no	no	no	no	na	1.29651	na	na
AT1G13260	RAV1	1	4542168	4543970	+	protein_coding	Encodes an AP2/B3 domain transcription factor which is upregulated in response to low temperature. It contains a B3 DNA binding domain. It has circadian regulation and may function as a negative growth regulator. The mRNA is cell-to-cell mobile.	no	no	no	yes	no	no	yes	no	na	1.19359	-0.986384	na
AT1G13270	MAP1B	1	4544889	4547373	+	protein_coding	Encodes a methionine aminopeptidase formerly called MAP1B, renamed to MAP1C.	yes	no	no	yes	no	no	yes	no	na	0.363791	na	na
AT1G13650	AT1G13650	1	4680290	4682382	-	protein_coding	hypothetical protein;(source:Araport11)	yes	no	yes	no	no	no	no	no	na	3.85589	-0.872867	na
AT1G13930	F7A19.2	1	4761012	4762666	+	protein_coding	Involved in response to salt stress. Knockout mutants are hypersensitive to salt stress. The mRNA is cell-to-cell mobile.	no	no	no	no	no	no	yes	no	na	2.04889	-0.547441	-1.05965
AT1G14345	AT1G14345	1	4899045	4900054	+	protein_coding	NAD(P)-linked oxidoreductase superfamily protein;(source:Araport11)	no	no	no	no	no	no	yes	no	na	2.08058	-0.603995	-0.312
AT1G14700	PAP3	1	5058583	5061154	+	protein_coding	purple acid phosphatase 3;(source:Araport11)	yes	no	no	no	no	no	yes	no	na	1.57849	na	na
AT1G14790	RDR1	1	5093961	5098270	-	protein_coding	Encodes RNA-dependent RNA polymerase. While not required for virus-induced post-transcriptional gene silencing (PTGS), it can promote turnover of viral RNAs in infected plants. Nomenclature according to Xie, et al. (2004). Involved in the production of Cucumber Mosaic Virus siRNAs.	yes	no	yes	no	no	no	yes	no	na	0.631808	na	-0.670978
AT1G15000	SCPL50	1	5168464	5170066	+	protein_coding	serine carboxypeptidase-like 50;(source:Araport11)	no	no	no	no	no	no	yes	no	na	0.797161	na	na
AT1G16320	AT1G16320	1	5580821	5582154	+	protein_coding	plant/protein (DUF2358);(source:Araport11)	no	no	yes	no	no	no	no	no	na	0.684118	na	na
AT1G16650	AT1G16650	1	5687871	5691424	+	protein_coding	S-adenosyl-L-methionine-dependent methyltransferases superfamily protein;(source:Araport11)	no	no	yes	no	yes	no	no	no	na	-1.23316	0.595881	1.16735
AT1G17090	AT1G17090	1	5842119	5844367	-	protein_coding	transmembrane protein;(source:Araport11)	no	no	no	no	no	no	yes	no	na	0.766493	na	na
AT1G17100	HBP1	1	5844646	5845661	+	protein_coding	SOUL heme-binding family protein;(source:Araport11)	no	no	no	no	no	no	yes	no	na	1.9294	na	-0.57278
AT1G17420	LOX3	1	5977323	5981521	+	protein_coding	LOX3 encode a Lipoxygenase. Lipoxygenases (LOXs) catalyze the oxygenation of fatty acids (FAs).	no	no	no	no	no	no	yes	no	na	2.26089	na	na
AT1G17620	AT1G17620	1	6061895	6063362	+	protein_coding	Late embryogenesis abundant (LEA) hydroxyproline-rich glycoprotein family;(source:Araport11)	no	no	no	no	no	yes	yes	no	na	0.739384	-1.06173	-0.965911
AT1G17970	F25P22.18	1	6184717	6187539	+	protein_coding	RING/U-box superfamily protein;(source:Araport11)	no	no	no	no	yes	no	no	no	na	na	na	0.542026
AT1G18060	AT1G18060	1	6211832	6213591	-	protein_coding	microbial collagenase;(source:Araport11)	yes	no	yes	yes	no	no	no	no	na	0.441821	-0.794706	na
AT1G20340	DRT112	1	7041345	7043438	-	protein_coding	recombination and DNA-damage resistance protein (DRT112) One of two Arabidopsis plastocyanin genes. Predominant form, expressed 10x higher than PETE1. PETE2 is thought to be post-transcriptionally regulated via copper accumulation and is involved in copper homeostasis. Mutation of this gene does not have obvious effect on photosynthesis. In plsp1-1 mutant plastids, the nonmature form of the prote…	no	no	no	no	no	no	yes	no	na	0.573871	-0.658038	na
AT1G20450	ERD10	1	7087903	7089606	-	protein_coding	Encodes a gene induced by low temperature and dehydration. Inhibits e.coli growth while overexpressed. Belongs to the dehydrin protein family, which contains highly conserved stretches of 7-17 residues that are repetitively scattered in their sequences, the K-, S-, Y- and lysine rich segments. LTI29 and LTI30 double overexpressors confer cold tolerance. Localized to membranes and cytoplasm.	no	no	no	yes	no	no	yes	no	na	1.10365	na	na
AT1G20510	4CLL5	1	7103362	7106121	-	protein_coding	OPC-8:0 CoA ligase1;(source:Araport11)	no	no	no	no	no	yes	yes	no	na	0.859393	na	na
AT1G20515	AT1G20515	1	7106165	7107977	+	antisense_long_noncoding_rna	Potential natural antisense gene, locus overlaps with AT1G20520	no	no	no	no	no	yes	yes	no	na	0.980283	na	na
AT1G20630	CAT1	1	7146636	7150180	+	protein_coding	Catalyzes the reduction of hydrogen peroxide using heme group as cofactor. Protects cells from toxicity by H2O2.	no	no	no	no	no	no	yes	no	na	na	1.24784	1.29125
AT1G20823	ATL80	1	7238693	7239698	+	protein_coding	Encodes a RING E3 ubiquitin ligase ATL80. Involved in phosphate mobilization and cold stress response in sufficient phosphate growth conditions. The mRNA is cell-to-cell mobile.	no	no	no	no	no	no	yes	no	na	1.35055	na	na
AT1G20830	MCD1	1	7242919	7244978	+	protein_coding	Encodes MCD1 (MULTIPLE CHLOROPLAST DIVISION SITE 1). Determines the site of chloroplast division in concert with MinD (AT5G24020).	yes	no	yes	no	no	no	no	no	na	0.410945	na	na
AT1G20900	AHL27	1	7272526	7274072	+	protein_coding	Encodes an AT hook domain containing protein that acts redundantly with SOB3 to modulate hypocotyl growth inhibition in response to light.	no	no	no	yes	no	no	no	no	na	-4.11741	1.90427	4.02762
AT1G21110	IGMT3	1	7389981	7391603	-	protein_coding	O-methyltransferase family protein;(source:Araport11)	yes	no	yes	no	no	no	no	no	na	-4.22143	2.30345	0.955118
AT1G21670	F8K7.9	1	7610241	7612721	+	protein_coding	DPP6 amino-terminal domain protein;(source:Araport11)	no	no	no	no	no	no	yes	no	na	na	na	0.846697
AT1G21680	AT1G21680	1	7612834	7615374	+	protein_coding	DPP6 N-terminal domain-like protein;(source:Araport11)	no	no	no	no	no	no	yes	no	na	na	0.525571	0.820821
AT1G22550	AT1G22550	1	7966500	7968692	-	protein_coding	Tonoplast localized pH dependent, low affinity nitrogen transporter.In shoots, expressed in leaf veins and mesophyll. In roots, GUS activity was detected in root vascular stele. More highly expressed in roots.	yes	no	yes	no	no	no	no	no	na	0.875335	na	na
AT1G24140	3MMP	1	8535999	8537780	-	protein_coding	Matrixin family protein;(source:Araport11)	yes	no	no	yes	no	no	no	no	na	na	1.31289	0.580725
AT1G24145	AT1G24145	1	8540838	8542053	+	protein_coding	transmembrane protein;(source:Araport11)	yes	no	no	yes	no	no	no	no	na	na	2.04499	0.702834
AT1G24310	NUP54	1	8624014	8626405	+	protein_coding	nuclear pore complex protein;(source:Araport11)	yes	no	no	yes	no	no	no	no	na	0.586051	na	na
AT1G24530	AT1G24530	1	8692630	8694705	+	protein_coding	Transducin/WD40 repeat-like superfamily protein;(source:Araport11)	yes	no	yes	no	no	no	yes	no	na	-1.86762	na	0.683333
AT1G24625	ZFP7	1	8725789	8727230	-	protein_coding	Encodes a zinc finger protein containing only a single zinc finger.	no	no	yes	no	no	yes	no	no	na	1.3341	na	na
AT1G25430	AT1G25430	1	8927732	8933058	-	transposable_element_gene	transposable_element_gene;(source:Araport11);non-LTR retrotransposon family (LINE), has a 8.0e-45 P-value blast match to GB:NP_038607 L1 repeat, Tf subfamily, member 9 (LINE-element) (Mus musculus);(source:TAIR10)	yes	no	yes	no	no	yes	yes	no	na	1.20458	na	0.865374
AT1G25440	COL16	1	8933716	8935544	-	protein_coding	B-box type zinc finger protein with CCT domain-containing protein;(source:Araport11)	yes	no	no	no	no	yes	yes	no	na	0.95332	na	na
AT1G26230	CPN60B4	1	9071058	9076743	-	protein_coding	Encodes a subunit of chloroplasts chaperonins that are involved in mediating the folding of newly synthesized, translocated, or stress-denatured proteins. Cpn60 subunits are: Cpn60alpha1 (At2g28000), AtCpn60alpha2 (At5g18820), AtCpn60beta1 (At1g55490), AtCpn60beta2 (At3g13470), AtCpn60beta3 (At5g56500), AtCpn60beta4 (At1g26230).	no	no	yes	no	no	no	no	no	na	1.12608	na	na
AT1G26330	F28B23.2	1	9107519	9113747	+	protein_coding	DNA binding protein;(source:Araport11)	no	no	yes	no	no	no	no	no	na	1.3636	na	na
AT1G26380	FOX1	1	9126737	9128568	-	protein_coding	Functions in the biosynthesis of 4-hydroxy indole-3-carbonyl nitrile (4-OH-ICN), a cyanogenic phytoalexin in Arabidopsis. FOX1 acts as a dehydrogenase on indole cyanohydrin to form indole carbonyl nitrile.	yes	no	yes	no	no	no	no	no	na	-4.62758	na	0.583185
AT1G26558	AT1G26558	1	9175611	9177669	+	other_rna	other_RNA;(source:Araport11)	yes	no	yes	no	no	yes	yes	no	1.68149	1.78564	0.92035	1.2652
AT1G26560	BGLU40	1	9178212	9181967	+	protein_coding	beta glucosidase 40;(source:Araport11)	yes	no	yes	no	no	no	no	no	na	1.30567	-1.62148	-1.53218
AT1G26920	AT1G26920	1	9329493	9330612	+	protein_coding	zinc finger CCHC domain protein;(source:Araport11)	no	no	no	no	no	no	yes	no	na	0.510603	na	na
AT1G26960	ATHB-23	1	9355827	9357502	+	protein_coding	Encodes a homeodomain leucine zipper class I (HD-Zip I) protein.	yes	no	yes	no	no	no	no	no	na	0.969962	na	-0.497569
AT1G27100	AT1G27100	1	9407085	9411368	-	protein_coding	Actin cross-linking protein;(source:Araport11)	yes	no	no	no	no	no	yes	no	na	0.448822	na	na
AT1G27680	APL2	1	9631190	9634597	+	protein_coding	ADP-glucose pyrophosphorylase catalyzes the first, rate limiting step in starch biosynthesis. The large subunit plays a regulatory role whereas the small subunit (ApS) is the catalytic isoform. Four isoforms of the large subunit (ApL1-4) have been described.Mutational analysis of APS1 suggests that APL1 and APL2 can compensate for loss of APS1 catalytic activity,suggesting both have catalytic as …	yes	no	yes	no	no	no	no	no	na	0.908685	na	-0.507261
AT1G27770	ACA1	1	9671632	9676307	-	protein_coding	Encodes a chloroplast envelope Ca2+-ATPase with an N-terminal autoinhibitor.	yes	no	no	yes	no	no	yes	no	na	1.18277	na	na
AT1G27940	ABCB13	1	9733430	9738236	-	protein_coding	P-glycoprotein 13;(source:Araport11)	no	no	yes	no	no	no	no	no	na	1.9048	na	na
AT1G27990	F13K9.9	1	9752799	9753952	-	protein_coding	transmembrane protein;(source:Araport11)	no	no	yes	no	no	no	no	no	5.09641	na	3.90261	5.21358
AT1G28005	AT1G28005	1	9756927	9757891	+	protein_coding	hypothetical protein;(source:Araport11)	yes	no	yes	no	no	no	no	no	na	na	5.93095	9.20031
AT1G28320	DEG15	1	9920219	9924605	-	protein_coding	Mutants in this gene are defective in the processing of pre-glyoxysomal malate dehydrogenase (pre-gMDH) to gMDH.	no	no	yes	no	no	no	yes	no	na	-0.605935	0.422553	0.434975
AT1G29395	COR413IM1	1	10288129	10289666	-	protein_coding	Integral membrane protein in the inner envelope of chloroplasts. Provide freezing tolerance. Expression is induced by short-term cold-treatment, water deprivation, and abscisic acid treatment.	no	no	no	yes	no	no	no	no	na	0.829632	0.903491	na
AT1G29630	EXO1	1	10349427	10353833	+	protein_coding	5-3 exonuclease family protein;(source:Araport11)	yes	no	yes	no	no	no	no	no	na	0.682845	na	na
AT1G29900	CARB	1	10467956	10475480	+	protein_coding	Encodes carbamoyl phosphate synthetase (CPS) large subunit (CARB), also named as VEN3. Heterologous expression of the Arabidopsis VEN3 and VEN6 genes in a CPS-deficient Escherichia coli strain fully restored bacterial growth in minimal medium, demonstrating the enzymatic activity of the VEN3 and VEN6 proteins.	no	no	no	no	no	no	yes	no	na	0.502226	na	na
AT1G29940	NRPA2	1	10479119	10486819	-	protein_coding	Encodes a subunit of RNA polymerase 1 (aka RNA polymerase A).	no	no	no	no	no	no	yes	no	na	na	0.962401	0.564835
AT1G30370	DLAH	1	10719065	10720843	-	protein_coding	Encodes a mitochondria-localized class III phospholipase A1 that plays a role in seed viability.	no	no	no	no	no	no	yes	no	na	1.29973	na	1.25876
AT1G30380	PSAK	1	10722183	10723247	+	protein_coding	Encodes subunit K of photosystem I reaction center. The mRNA is cell-to-cell mobile.	no	no	yes	no	no	no	no	no	na	0.526492	na	na
AT1G30530	AT1G30530	1	10814612	10816615	+	protein_coding	The At1g30530 gene encodes a UDP-rhamnose:flavonol-3-O-rhamnosyltransferase (UGT78D1) attaching a rhamnosyl residue to the 3-O-position of the flavonols kaempferol and quercetin	no	no	no	no	no	yes	yes	no	na	1.10157	na	-0.469321
AT1G31070	GLCNAC1PUT1	1	11084666	11088589	+	protein_coding	Encodes a protein that functions as an N-acetylglucosamine-1-phosphate uridylyltransferase that catalyzes the formation of UDP-N-acetylglucosamine (UDP-GlcNAc). This is an essential precursor for glycolipid and glycoprotein synthesis and is also used for regulatory protein modification in signaling pathways. The enzyme can also catalyze the reverse reaction using both UDP-GlcNAc and the less comm…	no	no	yes	no	no	no	no	no	na	0.52042	-0.655447	-0.528373
AT1G31350	SKIP25	1	11221267	11222827	-	protein_coding	KAR-UP F-box 1;(source:Araport11)	no	no	no	no	yes	no	no	no	na	-0.708658	na	0.909651
AT1G31550	F27M3.22	1	11295446	11297380	-	protein_coding	GDSL-motif esterase/acyltransferase/lipase. Enzyme group with broad substrate specificity that may catalyze acyltransfer or hydrolase reactions with lipid and non-lipid substrates.	yes	no	yes	no	no	no	no	no	na	0.626448	na	na
AT1G31580	AT1G31580	1	11310997	11311989	+	protein_coding	Encodes cell wall protein. ECS1 is not a Xcc750 resistance gene, but the genetic data indicate that ECS1 is linked to a locus influencing resistance to Xcc750. The mRNA is cell-to-cell mobile.	yes	no	yes	no	no	no	no	no	na	1.57943	na	na
AT1G31970	RH5	1	11479763	11482949	+	protein_coding	DEA(D/H)-box RNA helicase family protein;(source:Araport11)	yes	no	yes	no	no	no	no	no	na	0.64594	na	na
AT1G32350	AOX3	1	11666886	11668690	-	protein_coding	alternative oxidase 1D;(source:Araport11)	yes	no	no	yes	no	no	no	no	na	na	1.9743	0.947383
AT1G32500	ABCI7	1	11749798	11752190	-	protein_coding	Encodes a member of a heterogenous group of non-intrinsic ATP-binding cassette (ABC) proteins. Members of this group bear no close resemblance to each other nor to representatives of specific ABC protein subfamilies from other organisms. This grouping is arbitrary and will likely change upon acquisition of further data.	yes	no	yes	no	yes	no	no	no	na	0.466857	na	na
AT1G32580	MORF5	1	11783543	11785704	+	protein_coding	plastid developmental protein DAG;(source:Araport11)	yes	no	yes	no	no	no	no	no	na	0.535344	na	na
AT1G32640	MYC2	1	11798810	11801319	-	protein_coding	Encodes a MYC-related transcriptional activator with a typical DNA binding domain of a basic helix-loop-helix leucine zipper motif. Binds to an extended G-Box promoter motif and interacts with Jasmonate ZIM-domain proteins. MYC2 interacts with EIN3 and EIL1 to repress hook curvature and resistance to Botrytis cinera.Its transcription is induced by dehydration stress and ABA treatment. Negative re…	yes	no	no	no	no	no	yes	no	na	1.03079	na	na
AT1G32780	F6N18.16	1	11869752	11872926	-	protein_coding	GroES-like zinc-binding dehydrogenase family protein;(source:Araport11)	yes	no	yes	no	no	no	no	no	na	1.5219	na	na
AT1G32830	AT1G32830	1	11891181	11894820	-	transposable_element_gene	transposable_element_gene;(source:Araport11);similar to heat shock protein binding [Arabidopsis thaliana] (TAIR:AT3G30450.1);(source:TAIR10)	yes	no	no	no	yes	no	no	no	na	5.16498	4.94391	0.144275
AT1G33270	AT1G33270	1	12068063	12070455	-	protein_coding	Acyl transferase/acyl hydrolase/lysophospholipase superfamily protein;(source:Araport11)	no	no	no	no	no	no	yes	no	na	0.519355	na	na
AT1G33410	NUP160	1	12109561	12118861	-	protein_coding	SUPPRESSOR OF AUXIN RESISTANCE1;(source:Araport11)	no	no	no	yes	no	no	no	no	na	0.591951	na	na
AT1G33560	ADR1	1	12168768	12172119	+	protein_coding	Encodes a NBS-LRR disease resistance protein that possesses N-terminal kinase subdomains. Activation tagged mutant of ADR1 showed elevated levels of SA and reactive oxygen species in addition to number of defense gene transcripts. Exhibits resistance to number of microbial pathogens.	yes	no	yes	no	no	no	no	no	na	0.492615	0.839935	na
AT1G33590	T1E4.3	1	12177673	12179628	+	protein_coding	Leucine-rich repeat (LRR) family protein;(source:Araport11)	yes	no	yes	no	no	no	yes	no	na	-0.852435	na	0.572061
AT1G33840	AT1G33840	1	12283725	12285371	-	protein_coding	LURP-one-like protein (DUF567);(source:Araport11)	yes	no	yes	no	no	no	no	no	8.7582	9.16704	9.25103	6.25546
AT1G34065	AT1G34065	1	12398428	12401036	-	protein_coding	S-adenosylmethionine carrier 2;(source:Araport11)	no	no	yes	no	no	no	no	no	na	0.807156	na	na
AT1G34380	AT1G34380	1	12552655	12554363	-	protein_coding	5-3 exonuclease family protein;(source:Araport11)	yes	no	yes	no	no	no	no	no	na	0.643339	na	na
AT1G35210	T32G9.25	1	12896582	12897675	-	protein_coding	hypothetical protein;(source:Araport11)	yes	no	yes	yes	no	no	no	no	na	na	1.08704	0.662247
AT1G35215	AT1G35215	1	12902718	12906171	-	protein_coding	transmembrane protein;(source:Araport11)	yes	no	yes	no	no	no	no	no	na	1.98487	1.94862	na
AT1G35340	AT1G35340	1	12977583	12980016	+	protein_coding	ATP-dependent protease La (LON) domain protein;(source:Araport11)	yes	no	yes	yes	no	no	no	no	na	0.419798	na	na
AT1G35420	F12A4.4	1	13026206	13027691	+	protein_coding	alpha/beta-Hydrolases superfamily protein;(source:Araport11)	no	no	no	yes	no	no	no	no	na	0.642752	na	na
AT1G35612	AT1G35612	1	13145483	13146884	+	transposable_element_gene	pseudogene of Ulp1 protease family protein	yes	no	yes	no	no	no	no	no	na	-0.739183	na	0.378438
AT1G35735	AT1G35735	1	13231091	13235530	-	transposable_element_gene	transposable_element_gene;(source:Araport11);copia-like retrotransposon family, has a 7.7e-113 P-value blast match to GB:BAA22288 pol polyprotein (Ty1_Copia-element) (Oryza australiensis)GB:BAA22288 polyprotein (Ty1_Copia-element) (Oryza australiensis)gi|2443320|dbj|BAA22288.1| polyprotein (RIRE1) (Oryza australiensis) (Ty1_Copia-element);(source:TAIR10)	yes	no	yes	no	no	no	no	no	na	4.9066	7.50878	7.09693
AT1G36050	T22A15.3	1	13450089	13453683	+	protein_coding	Endoplasmic reticulum vesicle transporter protein;(source:Araport11)	yes	no	yes	no	no	no	no	no	na	-0.88135	na	0.502571
AT1G36180	ACC2	1	13545972	13558600	+	protein_coding	acetyl-CoA carboxylase 2 (ACC2) The mRNA is cell-to-cell mobile.	yes	no	yes	no	no	no	no	no	na	0.85037	na	na
AT1G36305	AT1G36305	1	13660680	13665533	+	transposable_element_gene	transposable_element_gene;(source:Araport11);gypsy-like retrotransposon family, has a 0. P-value blast match to GB:AAD27547 polyprotein (Gypsy_Ty3-element) (Oryza sativa subsp. indica);(source:TAIR10)	yes	no	no	no	yes	no	no	no	na	na	na	0.131299
AT1G36320	F7F23.4	1	13671774	13674205	+	protein_coding	hypothetical protein;(source:Araport11)	yes	no	yes	no	no	no	no	no	na	0.622524	na	na
AT1G36675	AT1G36675	1	13867568	13869490	+	protein_coding	glycine-rich protein;(source:Araport11)	yes	no	yes	no	no	no	no	no	na	2.19161	2.17887	1.54295
AT1G37999	AT1G37999	1	14278111	14282034	-	transposable_element_gene	transposable_element_gene;(source:Araport11);pseudogene, hypothetical protein, contains similarity to replication proteins from (Arabidopsis thaliana);(source:TAIR10)	yes	no	yes	no	no	no	no	no	na	na	na	0.154016
AT1G41830	AT1G41830	1	15603568	15607979	-	protein_coding	SKU5-similar 6;(source:Araport11)	yes	no	no	no	yes	no	no	no	na	0.956895	-1.39487	-0.922295
AT1G42430	AT1G42430	1	15891281	15894576	+	protein_coding	inactive purple acid phosphatase-like protein;(source:Araport11)	yes	no	yes	no	no	no	no	no	na	na	na	0.612369
AT1G42480	AT1G42480	1	15936156	15938990	+	protein_coding	TLR4 regulator/MIR-interacting MSAP protein;(source:Araport11)	yes	no	yes	no	no	no	no	no	na	0.711339	na	-0.448178
AT1G42960	AT1G42960	1	16125743	16127298	+	protein_coding	expressed protein localized to the inner membrane of the chloroplast.	yes	no	yes	yes	no	no	no	no	na	0.429642	na	na
AT1G43245	AT1G43245	1	16308510	16311094	-	protein_coding	SET domain-containing protein;(source:Araport11)	yes	no	yes	no	no	no	no	no	na	-0.678046	0.726576	0.719084
AT1G43560	ty2	1	16397979	16399880	-	protein_coding	thioredoxin Y2;(source:Araport11)	yes	no	yes	no	no	no	no	no	na	0.678316	-0.499492	na
AT1G43605	AT1G43605	1	16416733	16417928	-	protein_coding	hypothetical protein;(source:Araport11)	yes	no	yes	no	no	no	no	no	na	1.58032	na	na
AT1G43670	FBP	1	16467298	16470500	+	protein_coding	Encodes a fructose-1,6-bisphosphatase. This enzyme, in addition to catalyzing the formation of fructose-6-phosphate for sucrose biosynthesis, appears to play a role in fructose-mediated signaling that is independent of its enzymatic activity. atcfbp-1/fins1 mutants have reduced photosynthetic rates, elevated levels of starch and reduced levels of sucrose during the day. Although the protein is ex…	yes	no	no	yes	no	no	no	no	na	0.704489	na	na
AT1G44170	ALDH3H1	1	16796400	16800321	-	protein_coding	Encodes an aldehyde dehydrogenase induced by ABA and dehydration that can oxidize saturated aliphatic aldehydes. It is also able to oxidize beta-unsaturated aldehydes, but not aromatic aldehydes. Activity of ALDH3H1 is NAD +-dependent.	yes	no	no	yes	no	no	no	no	na	1.09981	na	na
AT1G44900	MCM2	1	16970214	16974753	+	protein_coding	Encodes MCM2 (MINICHROMOSOME MAINTENANCE 2), a protein essential to embryo development. Overexpression results in altered root meristem function.	yes	no	yes	no	no	no	no	no	na	1.08453	na	na
AT1G44920	T12C22.21	1	16982904	16984456	-	protein_coding	transmembrane protein;(source:Araport11)	yes	no	yes	no	no	no	no	no	na	0.695288	na	na
AT1G45191	AT1G45191	1	17115535	17119292	+	protein_coding	beta-glucosidase related protein, similar to beta-glucosidase GI:3820531 from (Pinus contorta); contains Pfam profile: PF00232 Glycosyl hydrolase family 1	yes	no	yes	no	no	no	no	no	na	1.78613	-2.29541	-1.9576
AT1G45231	AT1G45231	1	17147837	17151194	-	protein_coding	Encodes a trimethylguanosine synthase that is required for chilling tolerance. tgs1 mutant have a striking chilling sensitive phenotype in which leaf and flower development are dramatically disrupted after long-term chilling treatment.	yes	no	yes	yes	no	no	no	no	na	0.597001	na	na
AT1G45332	MEFG1	1	17172042	17177060	-	protein_coding	Translation elongation factor EFG/EF2 protein;(source:Araport11)	yes	no	yes	no	no	no	no	no	na	-0.516623	0.632053	0.359783
AT1G45474	LHCA5	1	17179250	17180806	+	protein_coding	Encodes a component of the light harvesting complex of photosystem I.	no	no	yes	yes	no	no	no	no	na	0.493506	-0.535786	na
AT1G47210	CYCA3-2	1	17300691	17302946	+	protein_coding	cyclin-dependent protein kinase 3;(source:Araport11)	yes	no	yes	no	no	no	no	no	na	0.483212	na	na
AT1G48420	DCD	1	17895593	17898850	-	protein_coding	Encodes an enzyme that decomposes D-cysteine into pyruvate, H2S, and NH3. Only D-cysteine but not L-cysteine was converted by D-CDes to pyruvate, H2S, and NH3. There is conflicting evidence on its 1-aminocyclopropane-1-carboxylate deaminase activity. Involved in regulating ethylene levels.	yes	no	yes	no	no	no	no	no	na	0.500512	na	-0.39993
AT1G48920	NUCL1	1	18098095	18101623	+	protein_coding	Encodes ATNUC-L1 (NUCLEOLIN LIKE 1), the predominant form of the two nucleolin proteins found in Arabidopsis. This protein is involved in rRNA processing, ribosome biosynthesis, and vascular pattern formation. PARL1 localizes to the nucleolus and parl1 mutants accumulate elevated levels of the unspliced 35S pre-rRNA. parl1 mutants also have defects in cotyledon, leaf, sepal, and petal vein patter…	yes	no	no	yes	no	no	no	no	na	na	0.882227	0.42567
AT1G49010	MYB	1	18132545	18134017	+	protein_coding	Duplicated homeodomain-like superfamily protein;(source:Araport11)	no	no	yes	no	no	no	no	no	na	1.28987	na	na
AT1G49500	F13F21.6	1	18320480	18322392	-	protein_coding	transcription initiation factor TFIID subunit 1b-like protein;(source:Araport11)	yes	no	no	yes	no	no	yes	no	na	1.06901	na	na
AT1G49670	AT1G49670	1	18380804	18386146	-	protein_coding	molecular function has not been defined. Was shown involved in oxidative stress tolerance.	yes	no	yes	yes	no	no	no	no	na	0.604412	na	na
AT1G49750	F14J22.4	1	18410857	18413016	-	protein_coding	Leucine-rich repeat (LRR) family protein;(source:Araport11)	yes	no	no	no	no	no	yes	no	na	1.17343	na	na
AT1G49780	PUB26	1	18428788	18430497	-	protein_coding	plant U-box 26;(source:Araport11)	no	no	no	no	no	no	yes	no	na	0.999119	na	na
AT1G51270	PVA14	1	19007364	19011306	+	protein_coding	vesicle-associated protein 1-4;(source:Araport11)	yes	no	yes	no	no	no	no	no	na	-1.03667	na	0.462277
AT1G51680	4CL1	1	19158744	19161717	-	protein_coding	encodes an isoform of 4-coumarate:CoA ligase (4CL), which is involved in the last step of the general phenylpropanoid pathway. In addition to 4-coumarate, it also converts ferulate. The catalytic efficiency was in the following (descending) order: p-coumaric acid, ferulic acid, caffeic acid and 5-OH-ferulic acid. At4CL1 was unable to use sinapic acid as substrate.	yes	no	no	no	no	no	yes	no	na	0.84267	na	na
AT1G51700	DOF1.7	1	19173880	19175228	+	protein_coding	Encodes dof zinc finger protein (adof1). The mRNA is cell-to-cell mobile.	yes	no	no	yes	no	no	no	no	na	1.18921	na	na
AT1G52160	TRZ3	1	19420715	19424474	-	protein_coding	Encodes a tRNase Z.	yes	no	yes	no	no	no	no	no	na	na	0.843279	0.448842
AT1G53440	T3F20.24	1	19945811	19951562	+	protein_coding	Leucine-rich repeat transmembrane protein kinase;(source:Araport11)	yes	no	yes	no	no	no	no	no	na	-1.17412	1.26022	0.92099
AT1G53480	AT1G53480	1	19963047	19964188	-	protein_coding	Encodes MRD1 (mto 1 responding down). Down-regulated in mto1-1 mutant that over-accumulates soluble methionine.	no	no	no	no	no	yes	no	no	3.17629	2.4084	4.60922	4.3779
AT1G53490	AT1G53490	1	19963267	19966952	+	protein_coding	Encodes HEI10, a RING finger-containing protein. HEI10 belongs to a group of proteins well conserved among species known as ZMM. Required for class I crossover formation. The mRNA is cell-to-cell mobile.	yes	no	no	no	no	yes	no	no	na	na	3.04606	2.96333
AT1G53830	PME2	1	20098522	20100978	+	protein_coding	encodes a pectin methylesterase	yes	no	no	no	no	no	yes	no	na	1.9263	na	na
AT1G54040	ESP	1	20170715	20173949	-	protein_coding	Epithiospecifier protein, interacts with WRKY53. Involved in pathogen resistance and leaf senescence.	yes	no	no	yes	no	no	yes	no	-0.420636	0.835472	-1.37343	-1.67591
AT1G54180	BRXL3	1	20227168	20230237	+	protein_coding	Belongs to five-member BRX gene family. Arabidopsis BRX genes share high levels of similarity among each others, with several conserved domains. The most distinct is BRX domain - highly conserved in all BRX genes among distantly related species. This protein-protein interaction domain is required and sufficient for BRX activity.	yes	no	yes	no	no	no	no	no	na	0.59787	na	na
AT1G54520	AT1G54520	1	20363393	20366123	+	protein_coding	FLAP1 is a chloroplast membrane protein of unknown function. When grown in variable light mutants have reduced chloroplast number and size. NPQ is increased relative to wild type under low light.	yes	no	no	yes	no	no	yes	no	na	0.522408	na	na
AT1G55390	T18I3.3	1	20680876	20683143	-	protein_coding	Cysteine/Histidine-rich C1 domain family protein;(source:Araport11)	yes	no	yes	no	no	no	no	no	na	1.49093	na	1.44213
AT1G55673	AT1G55673	1	20802971	20803449	+	protein_coding	hypothetical protein;(source:Araport11)	no	no	no	no	no	no	yes	no	na	0.541029	na	na
AT1G56300	AT1G56300	1	21078820	21080423	-	protein_coding	Chaperone DnaJ-domain superfamily protein;(source:Araport11)	yes	no	yes	no	no	no	no	no	na	na	2.98891	1.16918
AT1G58080	HISN1A	1	21504314	21507679	-	protein_coding	ATP phosphoribosyl transferase, catalyses first step of histidine biosynthesis	yes	no	no	no	no	yes	yes	no	na	0.561218	-0.61274	-0.349336
AT1G58270	ZW9	1	21611803	21614169	-	protein_coding	ZW9 mRNA, complete cds The mRNA is cell-to-cell mobile.	yes	no	no	yes	no	no	no	no	-0.674693	1.38273	-2.2484	-3.4017
AT1G58370	RXF12	1	21684263	21688359	+	protein_coding	Encodes a protein with xylanase activity.	yes	no	yes	no	no	no	no	no	0.588616	-0.684064	na	1.04524
AT1G59770	AT1G59770	1	21991527	21992653	-	transposable_element_gene	transposable_element_gene;(source:Araport11);hAT-like transposase family (hobo/Ac/Tam3), has a 5.2e-49 P-value blast match to GB:AAD24567 transposase Tag2 (hAT-element) (Arabidopsis thaliana);(source:TAIR10)	yes	no	yes	no	no	no	no	no	5.99907	5.45562	5.35963	5.96191
AT1G59910	FH7	1	22053951	22057052	-	protein_coding	Actin-binding FH2 (formin homology 2) family protein;(source:Araport11)	yes	no	no	no	no	no	yes	no	na	0.87455	na	na
AT1G59930	F23H11.24	1	22060924	22061516	-	protein_coding	Encodes a maternally expressed imprinted gene.	yes	no	yes	no	no	no	no	no	na	1.39983	na	na
AT1G60110	JAL17	1	22168406	22170803	+	protein_coding	Mannose-binding lectin superfamily protein;(source:Araport11)	yes	no	yes	yes	no	yes	no	no	na	na	3.06989	2.92866
AT1G60190	PUB19	1	22198403	22200678	+	protein_coding	Encodes PUB19, a plant U-box armadillo repeat protein. Involved in salt inhibition of germination together with PUB18. The mRNA is cell-to-cell mobile.	no	no	no	no	no	no	yes	no	na	1.94129	na	na
AT1G60270	BGLU6	1	22221516	22224409	-	protein_coding	beta glucosidase 6;(source:Araport11)	yes	no	yes	no	no	no	no	no	na	1.46779	-3.01305	-2.19062
AT1G60730	F8A5.24	1	22357976	22360277	-	protein_coding	NAD(P)-linked oxidoreductase superfamily protein;(source:Araport11)	no	no	yes	no	no	no	no	no	na	-2.01799	1.5265	1.09729
AT1G60960	AT1G60960	1	22445299	22447299	-	protein_coding	Encodes a plasma membrane localized zinc/iron transporter.	no	no	yes	no	no	no	yes	no	na	0.811835	na	na
AT1G61890	DTX37	1	22867689	22871358	-	protein_coding	MATE efflux family protein;(source:Araport11)	yes	no	no	no	no	no	yes	no	na	1.53808	na	na
AT1G62330	F12F1.14	1	23046768	23050337	+	protein_coding	O-fucosyltransferase family protein;(source:Araport11)	no	no	no	no	no	no	yes	no	na	0.743964	na	na
AT1G62540	AT1G62540	1	23151187	23156004	+	protein_coding	belongs to the flavin-monooxygenase (FMO) family, encodes a glucosinolate S-oxygenase that catalyzes the conversion of methylthioalkyl glucosinolates to methylsulfinylalkyl glucosinolates The mRNA is cell-to-cell mobile.	yes	no	no	yes	no	yes	yes	no	na	1.49616	na	-2.28613
AT1G62560	FMOGS-OX3	1	23159734	23162881	+	protein_coding	belongs to the flavin-monooxygenase (FMO) family, encodes a glucosinolate S-oxygenase that catalyzes the conversion of methylthioalkyl glucosinolates to methylsulfinylalkyl glucosinolates The mRNA is cell-to-cell mobile.	yes	no	yes	no	no	no	no	no	na	3.64258	na	na
AT1G62590	AtPPR-AC	1	23176930	23179248	-	protein_coding	Encodes a functional adenylate cyclase.	no	no	no	no	yes	no	no	no	na	0.577677	na	na
AT1G62630	F23N19.1	1	23185710	23189365	+	protein_coding	Disease resistance protein (CC-NBS-LRR class) family;(source:Araport11)	no	yes	no	no	no	no	no	no	-0.468053	0.871297	na	-0.536007
AT1G62750	CPEFG	1	23233434	23236477	-	protein_coding	Nuclear encoded protein consists of the five domains conserved in EF-G proteins, with two GTP-binding sites in the first domain, and an additional transit peptide at the N-terminus. Localized in chloroplasts. Point mutation results in a delay in the onset of germination. At early developmental stage embryos still contain undifferentiated proplastids. The greening of cotyledons is severely impaire…	yes	no	yes	no	no	no	no	no	na	0.969882	-0.60184	na
AT1G62960	ACS10	1	23318187	23320429	-	protein_coding	Encodes an aminotransferase with broad specificity for aspartate and aromatic amino aids such as tyrosine and phenylalanine. It does not act on branched chain amino acids and does not have ACC synthase activity.	yes	no	yes	no	no	no	no	no	na	-0.510272	na	0.668461
AT1G63020	NRPD1	1	23354685	23362589	-	protein_coding	Encodes one of two alternative largest subunits of a putative plant-specific RNA polymerase IV (aka RNA polymerase D). Required for posttranscriptional gene silencing.	yes	no	yes	no	no	no	no	no	0.588459	na	1.41125	0.933278
AT1G64390	GH9C2	1	23911024	23915236	+	protein_coding	glycosyl hydrolase 9C2;(source:Araport11)	no	no	no	no	no	no	yes	no	na	2.09245	na	na
AT1G64400	LACS3	1	23915570	23919836	-	protein_coding	AMP-dependent synthetase and ligase family protein;(source:Araport11)	yes	no	no	no	no	no	yes	no	na	na	1.28853	1.01321
AT1G64790	ILA	1	24064837	24083428	-	protein_coding	ILITHYIA (ILA) is a HEAT repeat protein involved in plant immunity. The gene is also involved in systemic acquired resistance induced by P. syringae expressing avrRps4. Loss-of-function mutants of ILA caused pleiotropic defects in the mutant plants. The mutant plants are smaller in size and the leaves are serrated and yellow to light green in color. Required for bacterium-triggered stomatal closu…	no	no	yes	no	no	no	no	no	na	0.826526	na	na
AT1G64880	AT1G64880	1	24105611	24109243	+	protein_coding	Ribosomal protein S5 family protein;(source:Araport11)	yes	no	yes	no	no	no	no	no	na	0.864815	na	na
AT1G65720	AT1G65720	1	24439401	24441105	-	protein_coding	transmembrane protein;(source:Araport11)	no	no	no	no	no	no	yes	no	na	na	na	0.423298
AT1G65860	FMOGS-OX1	1	24498947	24502776	-	protein_coding	belongs to the flavin-monooxygenase (FMO) family, encodes a glucosinolate S-oxygenase that catalyzes the conversion of methylthioalkyl glucosinolates to methylsulfinylalkyl glucosinolates	yes	no	no	no	yes	no	no	no	na	1.81489	na	na
AT1G66250	T6J19.7	1	24692894	24695639	+	protein_coding	O-Glycosyl hydrolases family 17 protein;(source:Araport11)	yes	no	yes	no	no	no	no	no	na	0.695054	0.767726	na
AT1G67080	ABA4	1	25045151	25047103	-	protein_coding	Encodes a protein involved in the photoprotection of PSII. An aba4-1 mutant completely lacks neoxanthin,a component of the chromophore of the peripheral antenna system in PSII. ABA4 is required for neoxanthin biosynthesis, an intermediary step in abscisic acid biosynthesis, but no catalytic activity has been detected for the ABA4 protein.	no	no	no	no	no	no	yes	no	na	1.04359	na	na
AT1G67090	RBCS-1A	1	25048158	25049667	-	protein_coding	Encodes a member of the Rubisco small subunit (RBCS) multigene family: RBCS1A (At1g67090), RBCS1B (At5g38430), RBCS2B (At5g38420), and RBCS3B (At5g38410). Functions to yield sufficient Rubisco content for leaf photosynthetic capacity.	no	no	no	no	no	no	yes	no	na	0.427549	na	na
AT1G67105	ASCO	1	25057479	25058264	+	other_rna	other_RNA;(source:Araport11)	yes	no	yes	no	no	yes	no	no	2.49426	3.70145	4.25254	2.32023
AT1G67120	AtMDN1	1	25069428	25095638	-	protein_coding	Represents a homolog of the yeast MDN gene, which encodes a non-ribosomal protein involved in the maturation and assembly of the 60S ribosomal subunit. In Arabidopsis, it is essential for female gametogenesis progression.	no	no	yes	yes	no	no	no	no	na	0.939386	na	na
AT1G67440	EMB1688	1	25263804	25265719	-	protein_coding	Minichromosome maintenance (MCM2/3/5) family protein;(source:Araport11)	no	no	yes	no	no	no	no	no	na	0.554865	na	na
AT1G67626	AT1G67626	1	25343437	25344066	-	transposable_element_gene	transposable_element_gene;(source:Araport11);pseudogene, hypothetical protein;(source:TAIR10)	yes	no	yes	no	no	no	no	no	na	2.08547	na	na
AT1G67630	POLA2	1	25344307	25348406	-	protein_coding	DNA polymerase alpha 2;(source:Araport11)	yes	no	yes	no	no	no	no	no	na	0.763046	na	na
AT1G67730	KCR1	1	25391338	25393889	+	protein_coding	Encodes one of the two Arabidopsis homologues to YBR159w encoding a S. cerevisiae beta-ketoacyl reductase (KCR), which catalyzes the first reduction during VLCFA (very long chain fatty acids, >18 carbon) elongation: KCR1 (At1g67730), KCR2 (At1g24470). Complementation of the yeast ybr159Delta mutant demonstrated that the two KCR proteins are divergent and that only AtKCR1 can restore heterologous …	no	no	no	no	no	no	yes	no	na	0.625362	na	na
AT1G67740	PSBY	1	25394031	25395249	-	protein_coding	PsbY precursor (psbY) mRNA. This single nuclear gene is imported into the chloroplasts where it is processed into two integral membrane proteins with identical topology (PsbY-1 and PsbY-2). The protein appears to bind manganese. Important for the redox control of cytochrome b559.	yes	no	no	no	no	no	yes	no	na	0.680606	-0.451255	na
AT1G67980	CCOAMT	1	25487682	25489312	+	protein_coding	Encodes S-adenosyl-L-methionine: transcaffeoyl Coenzyme A 3-O-methyltransferase.	no	no	yes	no	no	no	no	no	na	-4.26606	4.82091	1.67852
AT1G69690	TCP15	1	26216009	26218071	+	protein_coding	AtTCP15 is involved in the regulation of endoreduplication.	yes	no	no	no	no	no	yes	no	na	0.583788	na	-0.532112
AT1G69750	COX19	1	26235071	26238542	+	protein_coding	cytochrome c oxidase 19-2;(source:Araport11)	no	yes	no	no	no	no	no	no	na	-1.16439	na	0.362614
AT1G70480	F24J13.5	1	26561824	26563809	+	protein_coding	OBP32pep, putative (DUF220);(source:Araport11)	no	no	yes	no	no	no	no	no	na	0.431444	na	na
AT1G72060	F28P5.12	1	27118177	27119011	+	protein_coding	serine-type endopeptidase inhibitor;(source:Araport11)	yes	no	yes	no	no	no	no	no	na	-1.81842	1.88897	1.14896
AT1G72930	TIR	1	27439240	27440464	+	protein_coding	Toll/interleukin-1 receptor-like protein (TIR) mRNA,	yes	no	yes	no	no	no	no	no	na	1.16597	na	na
AT1G72940	NBS11	1	27441981	27443859	+	protein_coding	Toll-Interleukin-Resistance (TIR) domain-containing protein;(source:Araport11)	yes	no	yes	no	no	no	no	no	na	1.2265	1.46646	na
AT1G73170	AT1G73170	1	27511176	27514837	-	protein_coding	P-loop containing nucleoside triphosphate hydrolases superfamily protein;(source:Araport11)	yes	no	yes	no	no	no	no	no	na	0.907502	na	na
AT1G73390	T9L24.40	1	27590727	27595752	-	protein_coding	Endosomal targeting BRO1-like domain-containing protein;(source:Araport11)	yes	no	no	no	no	yes	no	no	na	1.46732	na	na
AT1G74090	SOT18	1	27862814	27864193	+	protein_coding	encodes a desulfoglucosinolate sulfotransferase, involved in the final step of glucosinolate core structure biosynthesis. Has a broad-substrate specificity with preference with methionine-derived desulfoglucosinolates.	yes	no	no	no	no	no	yes	no	na	1.60504	na	na
AT1G74930	ERF018	1	28144132	28145049	+	protein_coding	encodes a member of the DREB subfamily A-5 of ERF/AP2 transcription factor family. The protein contains one AP2 domain. There are 15 members in this subfamily including RAP2.1, RAP2.9 and RAP2.10. The mRNA is cell-to-cell mobile.	no	no	no	no	no	no	yes	no	na	1.47078	na	na
AT1G75300	F22H5.16	1	28255495	28257040	+	protein_coding	encodes a protein whose sequence is similar to an isoflavone reductase	no	no	no	no	yes	no	no	no	na	1.4123	na	na
AT1G75500	WAT1	1	28337726	28340275	-	protein_coding	An Arabidopsis thaliana homolog of Medicago truncatula NODULIN21 (MtN21). The gene encodes a plant-specific, predicted integral membrane protein and is a member of the Plant-Drug/Metabolite Exporter (P-DME) family (Transporter Classification number: TC 2.A.7.3) and the nodulin MtN21-like transporter family.	yes	no	no	no	no	no	yes	no	na	na	na	0.636174
AT1G75800	T20H2.19	1	28458691	28460961	+	protein_coding	Pathogenesis-related thaumatin superfamily protein;(source:Araport11)	no	no	no	no	no	no	yes	no	na	-0.464957	na	0.595444
AT1G76410	ATL8	1	28668664	28669652	+	protein_coding	RING/U-box superfamily protein;(source:Araport11)	no	no	no	no	no	no	yes	no	na	-1.59008	0.796588	1.87605
AT1G76600	F14G6.20	1	28746833	28747848	+	protein_coding	poly polymerase;(source:Araport11)	no	no	no	no	no	no	yes	no	na	0.67985	na	na
AT1G78230	T11I11.17	1	29430052	29432764	+	protein_coding	Outer arm dynein light chain 1 protein;(source:Araport11)	no	no	no	yes	no	no	no	no	na	1.31563	na	na
AT1G78820	F9K20.13	1	29634096	29635931	-	protein_coding	D-mannose binding lectin protein with Apple-like carbohydrate-binding domain-containing protein;(source:Araport11)	no	no	no	no	no	no	yes	no	na	0.493317	na	na
AT1G79230	STR1	1	29800563	29804033	+	protein_coding	encodes a sulfurtransferase/rhodaneses, which belongs to a group of enzymes widely distributed in all three phyla that catalyze the transfer of sulfur from a donor to a thiophilic acceptor substrate. The protein and transcript levels are NOT affected by senescence or exogenous cyanide, suggesting that sulfurtransferases are involved in cyanide detoxification.	no	no	no	yes	yes	no	yes	no	na	0.536946	-0.423487	-0.332608
AT1G79510	T8K14.7	1	29908013	29909988	-	protein_coding	hypothetical protein (DUF2358);(source:Araport11)	no	no	no	no	no	no	yes	no	na	0.998488	na	na
AT1G79870	AT1G79870	1	30044690	30046027	+	protein_coding	D-isomer specific 2-hydroxyacid dehydrogenase family protein;(source:Araport11)	no	no	no	no	yes	no	no	no	na	0.390475	na	na
AT1G80440	KFB20	1	30241452	30243176	+	protein_coding	Encodes a member of a family of F-box proteins, called the KISS ME DEADLY (KMD) family, that targets type-B ARR proteins for degradation and is involved in the negative regulation of the cytokinin response. Also named as KFB20, a member of a group of Kelch repeat F-box proteins that negatively regulate phenylpropanoid biosynthesis by targeting the phenypropanoid biosynthesis enzyme phenylalanine …	no	no	no	no	no	no	yes	no	na	na	na	0.949553
AT1G80850	F23A5.20	1	30385449	30387813	-	protein_coding	DNA glycosylase superfamily protein;(source:Araport11)	no	no	no	no	no	no	yes	no	na	1.26528	na	na
AT2G01590	CRR3	2	266559	267926	+	protein_coding	Likely a subunit of the chloroplast NAD(P)H dehydrogenase complex, involved in PSI cyclic electron transport. Located in the membrane fraction of chloroplast. Mutant has impaired NAD(P)H dehydrogenase activity.	yes	no	no	no	no	no	yes	no	na	1.3448	-0.71341	-0.613587
AT2G02180	AT2G02180	2	560695	563367	+	protein_coding	Necessary for the efficient multiplication of tobamoviruses. The mRNA is cell-to-cell mobile.	yes	no	yes	yes	no	no	no	no	na	-1.81246	na	0.423464
AT2G02410	AT2G02410	2	632634	635006	+	protein_coding	yacP-like NYN domain protein;(source:Araport11)	yes	no	no	no	no	yes	no	no	na	-0.582899	na	0.423556
AT2G02560	CAND1	2	689784	697707	+	protein_coding	Arabidopsis thaliana homolog of human CAND1 (cullin-associated and neddylation-dissociated). Putative similarity to TBP-interacting protein TIP120. Ubiquitously expressed in plant tissues throughout development. T-DNA insertion mutant plants were completely sterile and resistant to sirtinol and auxin, but not to gibberellins or brassinolide. Displayed developmental phenotypes similar to those of …	no	no	yes	no	no	no	no	no	na	0.369223	na	na
AT2G02590	AT2G02590	2	704836	706686	+	protein_coding	small multi-drug export protein;(source:Araport11)	yes	no	no	yes	no	no	no	no	na	0.580678	na	na
AT2G02710	TLP1	2	758670	761064	-	protein_coding	Encodes a putative blue light receptor protein.	yes	no	yes	no	no	no	no	no	na	-0.671438	na	0.902983
AT2G02740	WHY3	2	769334	771235	+	protein_coding	Encodes a homolog of the potato p24 protein. It shares the conserved KGKAAL domain, a putative DNA-binding domain, with potato p24 and is localized to the plastid and not the nucleus.	yes	no	yes	no	no	no	no	no	na	1.17631	na	na
AT2G02990	RNS1	2	873461	874886	+	protein_coding	Encodes a member of the ribonuclease T2 family that responds to inorganic phosphate starvation, and inhibits production of anthocyanin. Also involved in wound-induced signaling independent of jasmonic acid. Its expression is responsive to both phosphate (Pi) and phosphite (Phi) in roots.	yes	no	yes	no	no	no	no	yes	na	na	na	1.17162
AT2G03440	NRP1	2	1039088	1040184	-	protein_coding	Induced at the transcriptional level by Pseudomonas syringae pv. tomato infection.	yes	no	no	yes	no	no	no	no	na	na	na	0.405428
AT2G03550	CXE7	2	1076863	1078348	+	protein_coding	alpha/beta-Hydrolases superfamily protein;(source:Araport11)	yes	no	yes	no	no	no	no	no	na	1.66182	na	na
AT2G04039	AT2G04039	2	1333133	1334566	+	protein_coding	NdhV is loosely associated with the NDH complex and is required for stabilizing NDH subcomplexes A and E.	yes	no	no	yes	no	no	no	no	na	0.746137	-0.550073	na
AT2G04360	AT2G04360	2	1519339	1521123	-	protein_coding	transmembrane protein;(source:Araport11)	yes	no	yes	yes	no	no	no	no	na	0.567273	na	na
AT2G04460	AT2G04460	2	1547439	1549002	-	transposable_element_gene	transposable_element_gene;(source:Araport11);similar to unknown protein [Arabidopsis thaliana] (TAIR:AT2G10090.1);(source:TAIR10)	yes	no	yes	no	no	no	no	no	6.72358	7.21255	2.36482	5.44043
AT2G04670	AT2G04670	2	1631697	1636084	-	transposable_element_gene	transposable_element_gene;(source:Araport11);gypsy-like retrotransposon family, has a 1.2e-313 P-value blast match to GB:AAD27547 polyprotein (Gypsy_Ty3-element) (Oryza sativa subsp. indica);(source:TAIR10)	yes	yes	yes	no	no	no	no	yes	3.93099	7.41678	4.43235	6.42557
AT2G04700	FTRC	2	1646799	1649037	+	protein_coding	ferredoxin thioredoxin reductase catalytic beta chain family protein;(source:Araport11)	no	no	yes	no	no	no	no	no	na	0.445512	na	na
AT2G04790	AT2G04790	2	1679307	1680592	+	protein_coding	PTB domain engulfment adapter;(source:Araport11)	yes	no	no	yes	no	no	no	no	na	1.53801	-0.637719	na
AT2G04842	EMB2761	2	1698310	1701412	-	protein_coding	Encodes a dual localized threonyl-tRNA synthetase found both in the mitochondrion and the chloroplast. Plants mutated in this gene terminate as embryos in the globular stage.	yes	no	yes	yes	no	no	no	yes	na	0.584181	na	na
AT2G04865	AT2G04865	2	1711596	1715007	+	protein_coding	Encodes a nuclear localized aminotransferase-like protein containing a plant mobile domain. The mRNA is cell-to-cell mobile.	yes	no	yes	no	no	no	no	no	na	-0.441065	0.499834	0.426753
AT2G05100	AT2G05100	2	1822990	1824519	-	protein_coding	Lhcb2.1 protein encoding a subunit of the light harvesting complex II. Member of a gene family with high degree of sequence similarity. Initially LHCB2.3 was considered as a separate gene but appears to be an allele of LHCB2.1.	yes	no	yes	no	no	no	yes	no	na	0.944565	na	na
AT2G05380	GRP3S	2	1966610	1968142	+	protein_coding	glycine-rich protein 3 short isoform (GRP3S) mRNA, complete The mRNA is cell-to-cell mobile.	yes	no	yes	no	no	yes	no	no	-0.691189	-2.84318	1.25975	0.514149
AT2G05540	AT2G05540	2	2033154	2034283	+	protein_coding	Glycine-rich protein family;(source:Araport11)	yes	no	yes	no	no	no	no	no	na	-1.03085	0.97261	2.03678
AT2G05920	AT2G05920	2	2269315	2272452	-	protein_coding	Subtilase family protein;(source:Araport11)	yes	no	no	no	no	no	yes	no	na	1.08812	na	-0.573611
AT2G06050	OPR3	2	2359114	2362375	-	protein_coding	Encodes a 12-oxophytodienoate reductase that is required for jasmonate biosynthesis. Mutants are male sterile and defective in pollen dehiscence. Shows activity towards 2,4,6-trinitrotoluene. CFA-Ile, CFA-Leu, CFA-Val, CFA-Met and CFA-Ala can restore the fertility of opr3 plants by inducing filament elongation and anther dehiscence.	yes	no	yes	no	no	no	no	no	na	1.3425	na	na
AT2G06210	VIP6	2	2428899	2436687	-	protein_coding	Encodes a yeast CTR9 homolog that is involved in the control of flowering time by elevating FLC expression to a level that creates the vernalization-responsive, winter-annual habit. Yeast CTR9 is a component of a five-member PAF1 complex that associates with RNA pol II and is thought to regulate gene expression by recruiting SET1 (a histone 3 Lys 4 [H3-K4] methyl transferase) to the initially tra…	yes	no	yes	no	no	no	no	yes	na	0.537604	na	na
AT2G06550	AT2G06550	2	2602742	2603484	-	transposable_element_gene	transposable_element_gene;(source:Araport11);pseudogene, similar to B1129H01.3, blastp match of 57%25 identity and 1.1e-68 P-value to GP|20161194|dbj|BAB90121.1||AP003370 B1129H01.3 {Oryza sativa (japonica cultivar-group)};(source:TAIR10)	yes	no	yes	no	no	no	no	no	4.61998	3.08902	2.67151	4.18456
AT2G06555	AT2G06555	2	2604148	2604927	-	protein_coding	hypothetical protein;(source:Araport11)	yes	no	yes	no	no	no	no	no	na	5.00658	na	na
AT2G10975	AT2G10975	2	4334959	4335909	+	protein_coding	hypothetical protein;(source:Araport11)	no	no	yes	no	no	no	no	yes	3.63279	3.85633	4.59273	4.23016
AT2G12460	AT2G12460	2	5045141	5048918	-	transposable_element_gene	transposable_element_gene;(source:Araport11);expressed protein, similar to GB:AAC28203;(source:TAIR10)	yes	no	yes	no	no	yes	no	no	na	na	na	0.552138
AT2G13360	AGT1	2	5538740	5541479	-	protein_coding	Encodes a peroxisomal photorespiratory enzyme that catalyzes transamination reactions with multiple substrates. It is involved in photorespiration.	yes	no	yes	no	no	no	no	no	na	na	na	0.311725
AT2G13420	AT2G13420	2	5586485	5587562	-	pseudogene	Possibly not a pseudogene based on evidence for transcription (RNA-seq) and translation (Ribo-seq) described in PMID:27791167	yes	no	yes	no	no	yes	no	no	na	na	na	0.9519
AT2G13600	AT2G13600	2	5671396	5673622	+	protein_coding	Encodes a pentatricopeptide repeat protein belonging to the E+ subclass of the P-L-S subfamily. It is localized to the mitochondrion, affects several RNA editing sites, and is required for carbon energy balance in Arabidopsis by maintaining the abundance and/or activity of complexes I, III and IV of the mitochondrial electron transport chain.	yes	no	yes	no	no	no	no	no	na	1.36848	na	na
AT2G13690	PRL1-IFG	2	5706472	5709017	-	protein_coding	PRLI-interacting factor;(source:Araport11)	yes	no	yes	no	no	no	no	no	na	1.07579	-0.618347	-0.70589
AT2G13760	AT2G13760	2	5734955	5735805	-	protein_coding	no-apical-meristem-associated carboxy-terminal domain protein;(source:Araport11)	yes	no	yes	no	no	no	no	no	4.69999	4.26612	6.61903	4.34598
AT2G13770	AT2G13770	2	5736570	5737863	+	protein_coding	nuclease;(source:Araport11)	yes	no	yes	no	no	no	no	no	4.64609	3.18755	8.1649	6.08845
AT2G13790	SERK4	2	5741575	5746880	+	protein_coding	somatic embryogenesis receptor-like kinase 4;(source:Araport11)	yes	no	yes	yes	no	no	no	yes	na	-0.653709	na	0.379601
AT2G13830	AT2G13830	2	5782178	5786746	-	transposable_element_gene	transposable_element_gene;(source:Araport11);gypsy-like retrotransposon family, has a 4.4e-283 P-value blast match to GB:AAD22153 polyprotein (Gypsy_Ty3-element) (Sorghum bicolor);(source:TAIR10)	yes	no	yes	no	no	no	no	yes	5.07339	0.435825	na	na
AT2G13860	AT2G13860	2	5809672	5813482	-	transposable_element_gene	transposable_element_gene;(source:Araport11);gypsy-like retrotransposon family, has a 2.4e-275 P-value blast match to GB:AAD27547 polyprotein (Gypsy_Ty3-element) (Oryza sativa subsp. indica);(source:TAIR10)	yes	yes	no	no	no	no	no	no	8.09513	7.94527	8.76653	10.142
AT2G14080	ADR2	2	5925119	5929902	+	protein_coding	Disease resistance protein (TIR-NBS-LRR class) family;(source:Araport11)	yes	no	no	no	no	yes	no	no	na	0.491121	0.614882	na
AT2G14170	ALDH6B2	2	5977272	5981899	-	protein_coding	Arabidopsis thaliana methylmalonate-semialdehyde dehydrogenase	yes	no	yes	no	no	no	no	no	na	-1.08121	na	0.677076
AT2G14265	AT2G14265	2	6044120	6045141	-	protein_coding	hypothetical protein;(source:Araport11)	yes	no	yes	yes	no	no	no	no	na	na	na	0.170243
AT2G14520	AT2G14520	2	6181895	6184939	-	protein_coding	CBS domain protein (DUF21);(source:Araport11)	no	no	yes	no	no	no	no	no	na	1.15795	na	na
AT2G14650	AT2G14650	2	6265313	6269688	-	transposable_element_gene	transposable_element_gene;(source:Araport11);gypsy-like retrotransposon family, has a 1.6e-311 P-value blast match to GB:AAD27547 polyprotein (Gypsy_Ty3-element) (Oryza sativa subsp. indica);(source:TAIR10)	yes	yes	no	no	no	no	no	no	na	6.63558	6.48268	5.42436
AT2G14660	AT2G14660	2	6272469	6273227	+	protein_coding	thymocyte nuclear-like protein;(source:Araport11)	yes	no	yes	no	no	no	no	no	na	0.947671	na	na
AT2G14860	AT2G14860	2	6387581	6389668	-	protein_coding	Peroxisomal membrane 22 kDa (Mpv17/PMP22) family protein;(source:Araport11)	yes	no	yes	no	no	yes	yes	no	na	1.14351	na	na
AT2G14880	AT2G14880	2	6393310	6395000	-	protein_coding	SWIB/MDM2 domain superfamily protein;(source:Araport11)	yes	no	yes	no	no	no	no	no	na	0.687151	na	na
AT2G14890	AGP9	2	6399405	6401149	+	protein_coding	putative proline-rich protein (At2g14890) mRNA, complete The mRNA is cell-to-cell mobile.	yes	no	yes	no	no	yes	yes	no	na	0.796052	-1.13149	-0.711809
AT2G15050	LTP7	2	6518749	6523756	+	protein_coding	Predicted to encode a PR (pathogenesis-related) protein. Belongs to the lipid transfer protein (PR-14) family with the following members: At2g38540/LTP1, At2g38530/LTP2, At5g59320/LTP3, At5g59310/LTP4, At3g51600/LTP5, At3g08770/LTP6, At2g15050/LTP7, At2g18370/LTP8, At2g15325/LTP9, At5g01870/LTP10, At4g33355/LTP11, At3g51590/LTP12, At5g44265/LTP13, At5g62065/LTP14, At4g08530/LTP15.	yes	no	yes	no	no	no	no	yes	na	0.659618	na	na
AT2G15090	KCS8	2	6542166	6544118	+	protein_coding	Encodes KCS8, a member of the 3-ketoacyl-CoA synthase family involved in the biosynthesis of VLCFA (very long chain fatty acids). The mRNA is cell-to-cell mobile.	yes	no	yes	no	no	yes	yes	no	na	1.47206	na	na
AT2G15480	UGT73B5	2	6758681	6763501	+	protein_coding	UDP-glucosyl transferase 73B5;(source:Araport11)	yes	no	yes	no	no	no	no	no	na	-2.89076	na	0.524018
AT2G15820	AT2G15820	2	6888540	6891409	-	protein_coding	Encodes a protein that promotes splicing of type II introns. otp51 mutants fail to splice intron 2 of plastid ycf3 transcripts, a factor required for the assembly of Photosystem I. Therefore, homozygous otp51 mutants have profound photosynthetic defects and can only survive in sucrose-supplemented in vitro cultures under low light conditions. OTP51 may also be involved in splicing several other t…	yes	no	yes	no	no	no	no	yes	na	0.968812	na	na
AT2G15880	PEX3	2	6917514	6920319	-	protein_coding	Leucine-rich repeat (LRR) family protein;(source:Araport11)	yes	no	no	no	no	no	yes	no	na	-1.73115	1.81585	2.77337
AT2G15900	AT2G15900	2	6927024	6932791	+	protein_coding	phox domain-containing protein;(source:Araport11)	yes	no	yes	no	no	no	no	no	na	-0.883692	0.426304	0.351988
AT2G15960	AT2G15960	2	6947096	6947866	+	protein_coding	stress-induced protein;(source:Araport11)	yes	no	yes	yes	no	no	yes	no	na	-1.06458	na	0.744807
AT2G15970	COR413PM1	2	6949851	6951192	+	protein_coding	encodes an alpha form of a protein similar to the cold acclimation protein WCOR413 in wheat. Expression is induced by short-term cold-treatment, water deprivation, and abscisic acid treatment. The mRNA is cell-to-cell mobile.	yes	no	yes	no	no	no	no	no	na	1.85448	-0.751322	-0.641073
AT2G17060	CSA1	2	7422336	7427119	+	protein_coding	Disease resistance protein (TIR-NBS-LRR class) family;(source:Araport11)	yes	no	yes	no	no	no	no	no	3.56071	1.44739	2.01136	2.17435
AT2G17300	F23E12.120	2	7522050	7523177	-	protein_coding	hypothetical protein;(source:Araport11)	yes	no	no	no	no	no	yes	no	na	3.06381	-1.35392	-1.2296
AT2G17690	AT2G17690	2	7682162	7684083	+	protein_coding	Encodes an F-box domain containing protein that is regulated by non-CG DNA methylation. In drm1 drm2 cmt3 triple mutant background SDC expression is no longer suppressed and plants display abnormal development including curled leaves and reduced stature. A maternally expressed imprinted gene.	no	no	yes	no	no	no	no	no	6.85982	8.13042	7.55886	7.91259
AT2G17840	AT2G17840	2	7755605	7757929	-	protein_coding	Identified as drought-inducible gene by differential hybridization. Upregulated by high light, drought, cold and salt stress determined by microarray analysis.	no	no	no	no	no	no	yes	no	na	0.516442	na	na
AT2G17880	DJC24	2	7766765	7768040	-	protein_coding	Chaperone DnaJ-domain superfamily protein;(source:Araport11)	yes	no	yes	no	no	yes	yes	no	na	na	na	0.720035
AT2G18690	AT2G18690	2	8097420	8099393	+	protein_coding	transmembrane protein;(source:Araport11)	no	no	yes	no	no	no	no	no	na	-1.46517	1.88335	0.584583
AT2G19860	HXK2	2	8570607	8574067	+	protein_coding	Encodes a protein with hexokinase activity (AtHXK2) and acts as a sensor for plant sugar responses.	no	no	yes	no	no	yes	yes	no	na	0.758446	na	na
AT2G20020	AT2G20020	2	8644369	8647292	+	protein_coding	Promotes the splicing of chloroplast group II introns. Splices clpP-1 and ropC1 introns.	no	no	yes	no	no	no	no	yes	na	0.937922	na	na
AT2G20960	pEARLI4	2	9006610	9009805	+	protein_coding	phospholipase-like protein (PEARLI 4) family protein;(source:Araport11)	yes	no	no	no	no	no	yes	yes	na	na	0.888773	0.469411
AT2G21130	CYP19-2	2	9055398	9056481	-	protein_coding	Cyclophilin-like peptidyl-prolyl cis-trans isomerase family protein;(source:Araport11)	yes	no	yes	no	no	yes	no	no	na	0.64227	na	na
AT2G21185	AT2G21185	2	9076437	9077048	-	protein_coding	transmembrane protein;(source:Araport11)	yes	no	no	no	no	no	yes	yes	na	1.36037	na	na
AT2G21320	BBX18	2	9126151	9128071	+	protein_coding	B-box zinc finger family protein;(source:Araport11)	yes	no	yes	no	no	no	yes	no	na	1.86299	na	-0.748054
AT2G21660	RBG7	2	9265084	9266557	-	protein_coding	Encodes a small glycine-rich RNA binding protein that is part of a negative-feedback loop through which AtGRP7 regulates the circadian oscillations of its own transcript. Gene expression is induced by cold. GRP7 appears to promote stomatal opening and reduce tolerance under salt and dehydration stress conditions, but, promotes stomatal closing and thereby increases stress tolerance under conditio…	no	yes	no	no	no	no	yes	no	0.472049	na	2.25469	2.11107
AT2G21840	AT2G21840	2	9306956	9310358	-	protein_coding	Cysteine/Histidine-rich C1 domain family protein;(source:Araport11)	yes	no	yes	yes	no	no	no	no	3.33836	3.31048	2.17495	2.16417
AT2G21850	AT2G21850	2	9315204	9318238	+	protein_coding	Cysteine/Histidine-rich C1 domain family protein;(source:Araport11)	yes	no	yes	yes	no	no	no	no	1.88386	1.17948	1.99942	1.31628
AT2G22300	CMTA3	2	9471219	9476646	+	protein_coding	Encodes a putative CAM binding transcription factor. Loss of function mutations show enhanced resistance to fungal and bacterial pathogens suggesting that CAMTA functions to suppress defense responses.It acts in the cold response pathway, it can bind to and activate the expression of DREB1 genes.	yes	no	yes	no	no	no	no	yes	na	-0.858496	na	0.466685
AT2G22450	RIBA2	2	9530365	9533066	+	protein_coding	riboflavin biosynthesis protein;(source:Araport11)	no	no	yes	no	no	no	no	no	na	na	1.51908	1.23512
AT2G22710	AT2G22710	2	9651719	9655012	+	transposable_element_gene	transposable_element_gene;(source:Araport11);similar to DNA binding [Arabidopsis thaliana] (TAIR:AT4G01980.1);(source:TAIR10)	yes	no	yes	no	no	no	no	no	2.22513	2.49416	2.48463	2.43128
AT2G22870	AT2G22870	2	9739457	9741104	+	protein_coding	P-loop containing nucleoside triphosphate hydrolases superfamily protein;(source:Araport11)	yes	no	yes	no	no	no	no	no	na	0.564526	na	na
AT2G23320	WRKY15	2	9924886	9926372	+	protein_coding	Encodes WRKY DNA-binding protein 15 (WRKY15).	yes	no	no	no	no	no	yes	no	na	-0.512443	na	0.456127
AT2G24790	COL3	2	10566836	10568145	+	protein_coding	Positive regulator of photomorphogenesis that acts downstream of COP1 but can promote lateral root development independently of COP1 and also function as a daylength-sensitive regulator of shoot branching. The mRNA is cell-to-cell mobile.	no	no	yes	yes	no	no	yes	no	na	0.291753	na	na
AT2G25480	AT2G25480	2	10842863	10845833	+	protein_coding	TPX2 (targeting protein for Xklp2) protein family;(source:Araport11)	yes	no	yes	no	no	no	no	no	na	0.614754	-1.14378	-0.801518
AT2G25900	ATCTH	2	11041331	11043256	+	protein_coding	Encodes a protein with two tandem-arrayed CCCH-type zinc fingers that binds RNA and is involved in RNA turnover. The mRNA is cell-to-cell mobile.	yes	no	yes	no	no	yes	yes	no	na	na	na	0.58112
AT2G25930	ELF3	2	11058944	11063324	+	protein_coding	Encodes a nuclear protein that is expressed rhythmically and interacts with phytochrome B to control plant development and flowering through a signal transduction pathway. Required component of the core circadian clock regardless of light conditions.	yes	no	yes	no	no	no	no	no	na	na	0.697548	0.52041
AT2G26260	3BETAHSD/D2	2	11178064	11183278	+	protein_coding	Encodes an enzyme with 3&#946;-hydroxysteroid dehydrogenase/C4-decarboxylase activity <i>in vitro</i>. The activity of the enzyme was determined using microsomal extracts of yeast overexpressing the <i>Arabidopsis</i> gene. Cytosolic fractions failed to be associated to the activity, leading to the speculation that the enzyme is membrane-bound.	no	no	yes	no	no	no	no	yes	na	1.06077	-0.616044	-0.521926
AT2G26580	YAB5	2	11303455	11307010	-	protein_coding	plant-specific transcription factor YABBY family protein;(source:Araport11)	yes	no	yes	no	no	no	no	yes	na	na	na	0.580375
AT2G26730	LRR-RLK	2	11388298	11391682	+	protein_coding	Leucine-rich repeat protein kinase family protein;(source:Araport11)	yes	no	yes	no	no	no	no	no	na	0.678996	na	na
AT2G26770	SCAB1	2	11403979	11408421	-	protein_coding	Encodes a plant-specific actin binding protein SCAB1 (STOMATAL CLOSURE-RELATED ACTIN BINDING PROTEIN1). SCAB1 stabilizes actin filaments and regulates stomatal movement.	no	no	yes	no	no	yes	yes	yes	na	0.477872	na	na
AT2G26930	ISPE	2	11491707	11494290	-	protein_coding	Encodes a 4-(cytidine 5'-phospho)-2-C-methyl-D-erithritol kinase.	yes	no	yes	no	no	no	no	no	na	0.688408	na	na
AT2G27060	LRR-RLK	2	11549637	11554806	+	protein_coding	Leucine-rich repeat protein kinase family protein;(source:Araport11)	no	no	yes	no	no	yes	yes	yes	na	0.477353	na	na
AT2G27830	AT2G27830	2	11860218	11861525	+	protein_coding	hypothetical protein;(source:Araport11)	no	no	no	no	no	no	yes	yes	na	0.795285	na	0.862766
AT2G28450	T1B3.3	2	12162051	12166039	-	protein_coding	zinc finger (CCCH-type) family protein;(source:Araport11)	no	no	no	no	yes	no	no	no	na	na	na	0.448826
AT2G28470	BGAL8	2	12168840	12173991	-	protein_coding	putative beta-galactosidase (BGAL8 gene)	no	no	yes	yes	no	yes	yes	yes	na	1.16004	-1.1597	-0.808998
AT2G29165	AT2G29165	2	12539812	12541464	-	transposable_element_gene	transposable_element_gene;(source:Araport11);copia-like retrotransposon family, has a 3.9e-35 P-value blast match to gb|AAO73529.1| gag-pol polyprotein (Glycine max) (SIRE1) (Ty1_Copia-family);(source:TAIR10)	yes	no	no	no	yes	no	no	no	na	2.72993	na	na
AT2G29170	AT2G29170	2	12541650	12542465	-	protein_coding	NAD(P)-binding Rossmann-fold superfamily protein;(source:Araport11)	yes	no	no	no	yes	no	no	no	na	1.89459	na	na
AT2G29180	AT2G29180	2	12542933	12543835	+	protein_coding	transmembrane protein;(source:Araport11)	yes	no	no	no	yes	no	no	no	na	0.560604	-0.797484	-0.464545
AT2G29890	VLN1	2	12744116	12749596	+	protein_coding	Encodes a ubiquitously expressed villin-like protein, whose mRNA may be alternatively processed. Villin belongs to a superfamily of actin binding proteins called the villin/gelsolin family. Animal villins are involved in actin binding. VLN1 protein co-localizes with actin filaments in several assays. VLN1 binds and bundles F-actin in a calcium-independent manner. It does not nucleate, cap or seve…	no	no	yes	no	no	no	yes	no	na	0.532181	na	na
AT2G31450	NTH1	2	13401132	13404222	-	protein_coding	DNA glycosylase superfamily protein;(source:Araport11)	yes	no	yes	no	no	yes	no	yes	na	0.474859	na	na
AT2G31610	RPS3A	2	13450241	13451982	+	protein_coding	Ribosomal protein S3 family protein;(source:Araport11)	no	no	no	no	yes	no	no	yes	na	0.443758	na	na
AT2G31880	SOBIR1	2	13554816	13556977	+	protein_coding	Encodes a putative leucine rich repeat transmembrane protein that is expressed in response to Pseudomonas syringae. Expression of SRRLK may be required for silencing via lsiRNAs. Regulates cell death and innate immunity.	no	no	no	no	no	no	yes	yes	na	0.546192	na	na
AT2G31890	RAP	2	13556500	13559880	-	protein_coding	Protein contains putative RNA binding domain. Expressed in response to Pseudomonas syringae infection. Resistance requires silencing of AtRAP suggesting it functions as a negative regulator of plant disease resistance. Alpha helical repeat protein; only member of the OPR (octotricopeptide repeat) protein family in land plants.	yes	no	yes	no	no	no	no	yes	na	0.666902	na	na
AT2G32150	AT2G32150	2	13658888	13660948	+	protein_coding	Haloacid dehalogenase-like hydrolase (HAD) superfamily protein;(source:Araport11)	yes	no	no	yes	no	no	no	yes	na	0.994556	na	na
AT2G32160	AT2G32160	2	13662117	13666383	+	protein_coding	S-adenosyl-L-methionine-dependent methyltransferases superfamily protein;(source:Araport11)	yes	no	no	yes	yes	no	no	yes	na	0.551102	na	na
AT2G32230	AT2G32230	2	13679529	13682333	-	protein_coding	Encodes a protein-only RNase P that is involved in the 5? cleavage of the precursor tRNAs and is able to cleave tRNA-like structures involved in the maturation of plant mitochondrial mRNAs. Mutants show a drastic reduction in the levels of mature plastid tRNA-Phe(GAA) and tRNA-Arg(ACG), limiting plastid gene expression.	no	no	no	no	yes	no	no	yes	na	1.28767	na	na
AT2G32290	AT2G32290	2	13714516	13717002	-	protein_coding	beta-amylase 6;(source:Araport11)	yes	no	yes	no	no	no	no	yes	na	3.30804	na	-0.93642
AT2G32487	AT2G32487	2	13791857	13793325	+	protein_coding	hypothetical protein;(source:Araport11)	no	no	yes	no	no	no	no	yes	na	na	na	0.545015
AT2G32500	AT2G32500	2	13794424	13797305	-	protein_coding	Stress responsive alpha-beta barrel domain protein;(source:Araport11)	yes	no	yes	no	no	no	no	yes	na	0.45695	na	na
AT2G33175	AT2G33175	2	14062699	14063623	-	protein_coding	transmembrane protein;(source:Araport11)	no	no	yes	no	no	no	no	yes	4.39801	4.37899	5.28772	5.26476
AT2G33580	LYK5	2	14219481	14222254	-	protein_coding	Encodes a putative LysM-containing receptor-like kinase. LYK5 is a major chitin receptor and forms a chitin-induced complex with related kinase CERK1. Based on protein sequence alignment analysis, it was determined as a pseudo kinase due to a lack of the ATP-binding P-loop in the kinase domain.	no	no	no	no	no	yes	yes	yes	na	0.854596	na	na
AT2G33830	DRMH1	2	14308754	14310339	-	protein_coding	Dormancy/auxin associated family protein;(source:Araport11)	yes	no	no	no	no	no	yes	yes	na	-1.49693	1.06702	2.11196
AT2G34150	SCAR1	2	14419263	14423478	-	protein_coding	Encodes a member of the SCAR family.These proteins are part of a complex (WAVE) complex.The SCAR subunit activates the ARP2/3 complex which in turn act as a nucleator for actin filaments.	no	no	no	no	no	yes	yes	yes	na	1.93652	na	na
AT2G34240	AT2G34240	2	14459157	14461802	+	protein_coding	ubiquitin carboxyl-terminal hydrolase-like protein, putative (Protein with domains of unknown function DUF627 and DUF632);(source:Araport11)	yes	no	yes	no	no	yes	yes	yes	na	1.69365	na	na
AT2G34600	TIFY5B	2	14573030	14573952	+	protein_coding	jasmonate-zim-domain protein 7;(source:Araport11)	yes	no	no	yes	no	no	no	no	na	0.585176	na	na
AT2G34655	AT2G34655	2	14596565	14597543	+	protein_coding	hypothetical protein;(source:Araport11)	no	no	no	no	no	yes	no	yes	0.61374	1.45784	0.792191	na
AT2G35130	T4C15.20	2	14807449	14810229	-	protein_coding	Tetratricopeptide repeat (TPR)-like superfamily protein;(source:Araport11)	yes	no	yes	no	no	no	no	yes	na	1.42677	na	-0.528243
AT2G36230	HISN3	2	15193694	15195558	-	protein_coding	Encodes a BBMII isomerase involved in histidine biosynthesis.	no	no	no	no	no	no	yes	yes	na	0.758526	na	na
AT2G36400	GRF3	2	15270088	15273115	-	protein_coding	Growth regulating factor encoding transcription activator. One of the nine members of a GRF gene family, containing nuclear targeting domain. Mutants result in smaller leaves indicating the role of the gene in leaf development. Expressed in root, shoot and flower.	yes	no	yes	no	no	no	no	no	na	-1.31965	na	0.954036
AT2G36830	TIP1-1	2	15445294	15446621	+	protein_coding	Encodes a tonoplast intrinsic protein, which functions as water channel. It has also been shown to be able to facilitate the transport of urea and hydrogen peroxide. Highly expressed in vascular tissues of the root, stem, cauline leaves and flowers but not in the apical meristems. The mRNA is cell-to-cell mobile.	no	no	no	no	no	no	yes	yes	na	1.20447	-1.45457	-0.506566
AT2G37130	PER21	2	15597911	15600154	-	protein_coding	Peroxidase superfamily protein;(source:Araport11)	no	no	no	yes	no	no	no	yes	na	na	1.83383	1.84643
AT2G37950	AT2G37950	2	15882295	15884013	-	protein_coding	RING/FYVE/PHD zinc finger superfamily protein;(source:Araport11)	yes	no	yes	no	no	no	no	yes	na	-0.603317	na	0.903651
AT2G38110	GPAT6	2	15952496	15955752	-	protein_coding	bifunctional sn-glycerol-3-phosphate 2-O-acyltransferase/phosphatase. Involved in cutin assembly.	yes	no	no	no	no	no	yes	yes	na	1.21985	na	na
AT2G38170	CAX1	2	15989083	15993326	-	protein_coding	Encodes a high affinity vacuolar calcium antiporter. The residue His 338 is critical to Ca2+ transport activity. Disruption of CAX1 reduces manganese and zinc of shoot tissue and results in a decrease in the activity of vacuolar V-type proton ATPase.	yes	no	no	no	no	no	yes	no	na	na	0.8117	0.637784
AT2G38210	PDX1L4	2	16006749	16007722	+	protein_coding	putative PDX1-like protein 4;(source:Araport11)	yes	no	no	yes	no	no	no	yes	na	1.28001	na	na
AT2G38970	T5N23_140	2	16273897	16276872	+	protein_coding	Zinc finger (C3HC4-type RING finger) family protein;(source:Araport11)	yes	no	yes	no	no	yes	no	no	na	1.23894	na	-0.55485
AT2G39330	JAL23	2	16419483	16422158	-	protein_coding	jacalin-related lectin 23;(source:Araport11)	no	no	no	no	no	yes	no	no	na	0.955968	na	-1.5743
AT2G39870	K18B18.4	2	16643381	16645866	+	protein_coding	hypothetical protein;(source:Araport11)	no	no	no	no	no	no	yes	yes	na	na	na	0.608419
AT2G40000	HSPRO2	2	16700490	16702336	-	protein_coding	ortholog of sugar beet HS1 PRO-1 2;(source:Araport11)	no	no	no	no	no	yes	yes	no	na	na	na	0.619367
AT2G40690	GLY1	2	16973992	16976534	+	protein_coding	Encodes a putative dihydroxyacetone phosphate (DHAP) reductase involved in glycerol-3-phosphate supply within the chloroplast for synthesis of glycerolipids. Mutants have reduced levels of hexadecatrienoic acid, which is rescued by exogenous glycerol-3-phosphate. This gene appears to be involved in the flux of fatty acids in the prokaryotic glyerolipid biosynthesis pathway.	yes	no	yes	no	no	no	no	no	na	0.818715	na	na
AT2G41480	AT2G41480	2	17296812	17298731	-	protein_coding	Encodes a cationic cell-wall-bound peroxidase homolog that is involved in the lignification of cell walls.	yes	no	no	yes	no	no	no	no	na	1.03568	na	na
AT2G41530	SFGH	2	17323367	17325732	-	protein_coding	Encodes a protein with S-formylglutathione hydrolase activity.	no	no	yes	no	no	no	no	yes	na	0.673194	na	na
AT2G41650	AT2G41650	2	17363907	17364434	+	protein_coding	hypothetical protein;(source:Araport11)	yes	no	yes	no	no	yes	yes	yes	0.392403	0.76214	na	na
AT2G41720	EMB2654	2	17403569	17407325	-	protein_coding	Encodes a pentatricopeptide repeat protein that is essential for trans-splicing of a chloroplast small ribosomal subunit transcript.	no	no	yes	no	no	no	no	yes	na	0.482888	na	na
AT2G42530	COR15B	2	17709036	17709945	-	protein_coding	Encodes COR15B, a protein that protects chloroplast membranes during freezing.	no	no	no	yes	no	no	no	yes	na	1.79702	na	-0.871747
AT2G42890	ML2	2	17849819	17854553	+	protein_coding	A member of mei2-like gene family, predominantly plant-based family of genes encoding RNA binding proteins with characteristic presence of a highly conserved RNA binding motif first described in the mei2 gene of the fission yeast S. pombe. In silico analyses reveal nine mei2 -like genes in A. thaliana. They were grouped into four distinct clades, based on overall sequence similarity and subfamily…	no	no	yes	no	no	no	no	no	na	-1.10164	na	0.508692
AT2G44040	DAPB1	2	18221694	18224162	-	protein_coding	Dihydrodipicolinate reductase, bacterial/plant;(source:Araport11)	no	no	no	no	yes	no	no	no	na	na	na	0.520307
AT2G44050	COS1	2	18224213	18226233	+	protein_coding	6,7-dimethyl-8-ribityllumazine synthase / DMRL synthase / lumazine synthase / riboflavin synthase [Arabidopsis thaliana]. Acts in the jasmonic acid signaling pathway. The mRNA is cell-to-cell mobile.	no	no	no	no	yes	no	no	yes	na	0.64782	na	na
AT2G44790	UCC2	2	18461863	18463533	-	-	-	no	no	yes	no	no	no	no	yes	na	-1.73988	0.799457	1.76182
AT2G45000	NUP62	2	18564012	18567735	+	protein_coding	Encodes a nucleoporin, a component of the nuclear pore complex, that appears to be a major negative regulator of auxin signalling. Loss of function mutants are embryo lethal.	yes	no	no	no	yes	no	no	yes	na	-0.525624	0.592915	0.454692
AT2G45470	FLA8	2	18742477	18744322	-	protein_coding	FASCICLIN-like arabinogalactan protein 8;(source:Araport11)	no	no	no	no	no	no	yes	no	na	1.43863	-1.40691	-0.69025
AT2G45560	CYP76C1	2	18776015	18778676	-	protein_coding	cytochrome P450 monooxygenase	no	no	yes	no	no	no	no	no	na	2.08384	na	na
AT2G46640	TAC1	2	19148662	19151247	+	protein_coding	Encodes TAC1 (Tiller Angle Control 1). Influences axillary branch growth angle. Inflorescence stems of TAC1 mutants are vertically oriented and have axillary shoots with narrow branch angles.	no	no	no	no	no	no	yes	no	na	0.731948	na	-1.13499
AT2G46820	CURT1B	2	19243348	19245141	+	protein_coding	Encodes the P subunit of Photosystem I. About 25% of the TMP14 pool appeared to be phosphorylated, and this ratio is not affected by light. Contains seven phosphorylation sites on threonine residue and chloroplast targeting signal. Located in the proximity of PSI-L, -H and -O subunits.	yes	no	no	yes	no	no	yes	no	na	0.531378	-0.494144	na
AT2G47440	T10M13.11	2	19469571	19472006	+	protein_coding	Tetratricopeptide repeat (TPR)-like superfamily protein;(source:Araport11)	no	no	no	no	no	no	yes	no	na	0.652489	na	na
AT3G01500	BCA1	3	194708	198019	-	protein_coding	Encodes a putative beta-carbonic anhydrase betaCA1. Together with betaCA4 (At1g70410) regulates CO2-controlled stomatal movements in guard cells.	no	no	no	no	no	no	yes	no	na	0.57661	-0.665656	na
AT3G02170	LNG2	3	396012	399960	-	protein_coding	Encodes LONGIFOLIA2 (LNG2). Regulates leaf morphology by promoting cell expansion in the leaf-length direction. The LNG2 homologue LNG1 (At5g15580) has similar function.	no	no	no	no	no	no	yes	no	na	0.591746	na	na
AT3G02510	F1N13_180	3	521746	524675	-	protein_coding	Regulator of chromosome condensation (RCC1) family protein;(source:Araport11)	yes	no	yes	no	no	no	no	no	na	0.580978	na	na
AT3G02630	AT3G02630	3	562030	564870	+	protein_coding	One of seven acyl acyl carrier proteins. Expressed primarily in developing seeds.Involved in fatty acid metabolism.	no	no	no	no	no	no	yes	no	na	0.471414	na	na
AT3G02640	F16B3.27	3	564884	565801	-	protein_coding	transmembrane protein;(source:Araport11)	no	no	no	no	no	no	yes	no	na	0.791085	na	na
AT3G03980	AT3G03980	3	1031660	1033289	+	protein_coding	NAD(P)-binding Rossmann-fold superfamily protein;(source:Araport11)	no	no	no	yes	no	no	no	no	na	0.667219	na	na
AT3G04290	LTL1	3	1133320	1136397	-	protein_coding	Li-tolerant lipase 1;(source:Araport11)	no	no	no	no	no	no	yes	no	na	1.20961	-0.892662	na
AT3G04870	ZDS1	3	1342455	1346387	+	protein_coding	Involved in the biosynthesis of carotenes and xanthophylls, reduces zeta-carotene to lycopene.	yes	no	no	yes	no	no	no	yes	na	0.756373	-0.726218	-0.460091
AT3G05410	AT3G05410	3	1554673	1561535	+	protein_coding	Photosystem II reaction center PsbP family protein;(source:Araport11)	yes	no	yes	no	no	no	no	no	na	0.787094	na	na
AT3G05880	RCI2A	3	1755497	1756924	-	protein_coding	Induced by low temperatures, dehydration and salt stress and ABA. Encodes a small (54 amino acids), highly hydrophobic protein that bears two potential transmembrane domains.	no	no	no	yes	no	no	no	yes	na	0.679144	-1.0909	-0.722631
AT3G08010	AT3G08010	3	2555970	2557505	+	protein_coding	Encodes a chloroplast-localized protein ATAB2. ATAB2 is involved in the biogenesis of Photosystem I and II. ATAB2 has A/U-rich RNA-binding activity and presumably functions as an activator of translation with targets at PS I and PS II.	no	no	yes	no	no	no	no	yes	na	0.485339	na	na
AT3G08030	F17A17.37	3	2563803	2566042	+	protein_coding	The mRNA of this gene is expressed in viable seeds. Its detection in a dry seed lot has potential for use as a molecular marker for germination performance as absence of expression correlates with decreased germination.	no	no	no	no	no	no	yes	yes	na	0.778123	na	na
AT3G10180	KIN7O	3	3146393	3154644	-	protein_coding	P-loop containing nucleoside triphosphate hydrolases superfamily protein;(source:Araport11)	no	no	no	no	no	no	yes	yes	na	0.955487	na	na
AT3G10270	GYRBC	3	3173299	3179786	-	protein_coding	Protein targeting to mitochondria is influenced by UTR sequences.	no	no	yes	no	no	no	no	yes	na	1.34147	na	-0.586481
AT3G10720	PME25	3	3354406	3357754	-	protein_coding	Plant invertase/pectin methylesterase inhibitor superfamily;(source:Araport11)	no	no	no	no	no	no	yes	yes	na	1.08105	na	na
AT3G10940	AT3G10940	3	3422034	3423455	-	protein_coding	Encodes a protein with a predicted dual-specificity phosphatase domain, similar to the glucan phosphorylases SEX4 and LSF1, however, it lacks the carbohydrate binding domain present in those proteins. Has phosphoglucan phosphatase activity. It binds to starch and specifically hydrolyzes phosphate from the C3-position.	no	no	yes	no	no	no	yes	yes	na	1.62095	-0.840559	-0.981291
AT3G10985	SAG20	3	3442237	3443680	+	protein_coding	A senescence-associated gene whose expression is induced in response to treatment with Nep1, a fungal protein that causes necrosis. The mRNA is cell-to-cell mobile.	yes	no	no	no	no	no	yes	yes	na	-0.607705	na	0.320942
AT3G11660	NHL1	3	3678595	3679943	-	protein_coding	encodes a protein whose sequence is similar to tobacco hairpin-induced gene (HIN1) and Arabidopsis non-race specific disease resistance gene (NDR1). Expression of this gene is induced by cucumber mosaic virus. Localization of the gene product is similar to that of NHL3 (plasma membrane) but it is yet inconclusive.	no	no	no	no	no	no	yes	yes	na	1.36402	na	na
AT3G11964	RRP5	3	3793731	3806743	-	protein_coding	Encodes a nucleolar protein that is a ribosome biogenesis co-factor. Mutants display aberrant RNA processing and female gametophyte development.	yes	no	yes	yes	no	no	no	yes	na	0.624958	0.856792	na
AT3G12570	AT3G12570	3	3988590	3991079	+	protein_coding	FYD;(source:Araport11)	yes	no	no	yes	no	no	no	yes	na	-1.08346	na	0.339813
AT3G12610	DRT100	3	4006346	4008018	-	protein_coding	Plays role in DNA-damage repair/toleration. Partially complements RecA- phenotypes.	no	no	no	no	no	no	yes	yes	na	1.26303	na	na
AT3G13225	AT3G13225	3	4258667	4262916	-	protein_coding	WW domain-containing protein;(source:Araport11)	yes	no	no	no	no	yes	no	yes	na	-0.580101	0.476169	0.364933
AT3G13670	T11I18.5	3	4469153	4473547	+	protein_coding	MUT9-like protein kinase. Contributes to phosphorylation of photoexcited CRY2. Interaction with CRY2 occurs via the non catalytic PPKC domain.	yes	no	yes	no	no	no	no	yes	na	na	na	0.408337
AT3G13720	PRA1F3	3	4494979	4496800	-	protein_coding	PRA1 (Prenylated rab acceptor) family protein;(source:Araport11)	yes	no	yes	yes	no	yes	yes	yes	na	na	na	0.374698
AT3G13860	HSP60-3A	3	4561517	4565335	-	protein_coding	heat shock protein 60-3A;(source:Araport11)	no	no	no	no	no	no	yes	yes	na	0.94428	na	na
AT3G14000	BRXL2	3	4630865	4634081	-	protein_coding	Belongs to five-member BRX gene family. Arabidopsis BRX genes share high levels of similarity among each others, with several conserved domains. The most distinct is BRX domain - highly conserved in all BRX genes among distantly related species. This protein-protein interaction domain is required and sufficient for BRX activity.	no	no	yes	no	no	no	no	yes	na	0.888423	na	na
AT3G14067	SBT1.4	3	4658198	4660784	-	protein_coding	Encodes a protein with similarity to serine protease, subtilisin, that is upregulated during senescence and expressed in the arial portions of the plant.Loss of function mutations have increased branch number but normal silique length and seed set and therefore have increased fertility.	no	no	no	no	no	no	yes	yes	na	1.10028	na	0.654301
AT3G14440	NCED3	3	4831286	4834015	-	protein_coding	Encodes 9-<i>cis</i>-epoxycarotenoid dioxygenase, a key enzyme in the biosynthesis of abscisic acid. Regulated in response to drought and salinity. Expressed in roots, flowers and seeds. Localized to the chloroplast stroma and thylakoid membrane.	no	no	no	no	no	no	yes	yes	na	1.28871	na	na
AT3G14690	CYP72A15	3	4937172	4939871	+	protein_coding	putative cytochrome P450 The mRNA is cell-to-cell mobile.	no	no	yes	no	no	no	no	yes	na	0.421004	na	na
AT3G15260	K7L4.6	3	5138686	5142644	+	protein_coding	Protein phosphatase 2C family protein;(source:Araport11)	no	no	no	yes	no	no	no	yes	na	-0.802387	na	0.372627
AT3G15450	MJK13.11	3	5212984	5214124	+	protein_coding	aluminum induced protein with YGL and LRDR motifs;(source:Araport11)	no	no	no	no	no	yes	yes	yes	na	-0.912099	na	1.30911
AT3G15500	NAC055	3	5234457	5236196	+	protein_coding	Encodes an ATAF-like NAC-domain transcription factor that doesn't contain C-terminal sequences shared by CUC1, CUC2 and NAM. Note: this protein (AtNAC3) is not to be confused with the protein encoded by locus AT3G29035, which, on occasion, has also been referred to as AtNAC3. The mRNA is cell-to-cell mobile.	yes	no	no	no	yes	no	no	yes	na	-1.59228	1.31129	1.062
AT3G15510	NAC056	3	5243432	5245510	+	protein_coding	Note of caution: not to be confused with another protein (AtNAC6 locus AT5G39610) which on occasion has also been referred to as AtNAC2.	yes	no	no	no	yes	no	no	yes	na	-1.37805	na	0.547793
AT3G15518	AT3G15518	3	5249112	5249754	+	protein_coding	hypothetical protein;(source:Araport11)	no	no	no	yes	no	no	no	yes	na	-1.07848	1.87785	0.512525
AT3G15880	TPR4	3	5364081	5372293	-	protein_coding	WUS-interacting protein 2;(source:Araport11)	no	no	no	no	yes	no	no	yes	na	0.88923	na	-0.681511
AT3G16130	ROPGEF13	3	5466246	5468774	+	protein_coding	Encodes a member of KPP-like gene family, homolog of KPP (kinase partner protein) gene in tomato. Also a member of the RopGEF (guanine nucleotide exchange factor) family, containing the novel PRONE domain (plant-specific Rop nucleotide exchanger), which is exclusively active towards members of the Rop subfamily.	yes	no	no	no	no	no	yes	yes	na	0.580711	na	na
AT3G16250	PNSB3	3	5506931	5508414	-	protein_coding	encodes a novel subunit of the chloroplast NAD(P)H dehydrogenase complex, involved in cyclic electron flow around photosystem I to produce ATP. Contains a 4Fe-4S cluster.	yes	no	no	no	no	no	yes	yes	na	1.8452	-0.556863	-0.492852
AT3G16590	AT3G16590	3	5649932	5651056	-	protein_coding	F-box and associated interaction domains-containing protein;(source:Araport11)	yes	no	yes	no	no	no	no	no	na	na	na	4.98889
AT3G16720	ATL2	3	5692607	5694181	+	protein_coding	RING-H2 protein induced after exposure to chitin or inactivated crude cellulase preparations. The mRNA is cell-to-cell mobile.	no	no	no	no	no	no	yes	no	na	na	na	0.634582
AT3G16810	APUM24	3	5723222	5727664	-	protein_coding	Encodes a member of the Arabidopsis Pumilio (APUM) proteins containing PUF domain (eight repeats of approximately 36 amino acids each). PUF proteins regulate both mRNA stability and translation through sequence-specific binding to the 3' UTR of target mRNA transcripts.	no	no	yes	no	no	yes	yes	yes	na	na	1.02053	0.653208
AT3G17100	BHLH147	3	5831136	5832733	+	protein_coding	sequence-specific DNA binding transcription factor;(source:Araport11)	no	no	no	no	no	no	yes	yes	na	na	na	0.431921
AT3G17185	AT3G17185	3	5861383	5863371	+	other_rna	Encodes a trans-acting siRNA (tasi-RNA) that regulates the expression of auxin response factor genes (ARF2, ARF4, ETT). One of 3 genomic loci that encode the TAS3 siRNA. Has been identified as a translated small open reading frame by ribosome profiling.	no	no	no	no	no	yes	yes	no	na	1.01868	-1.28328	-1.5125
AT3G17410	PTI1-4	3	5955909	5959106	+	protein_coding	Protein kinase superfamily protein;(source:Araport11)	no	no	yes	no	no	no	no	no	na	-0.958564	na	0.562002
AT3G17750	T07M07.1	3	6073731	6078787	+	protein_coding	Protein kinase superfamily protein;(source:Araport11)	yes	no	yes	no	no	no	no	yes	na	na	na	0.46567
AT3G18490	ASPG1	3	6348628	6350832	-	protein_coding	Encodes ASPG1 (ASPARTIC PROTEASE IN GUARD CELL 1). Functions in drought avoidance through abscisic acid (ABA) signalling in guard cells.	yes	no	no	no	no	no	yes	yes	na	1.16209	-0.367001	-0.395109
AT3G18500	CCR4-3	3	6352447	6355463	+	protein_coding	DNAse I-like superfamily protein;(source:Araport11)	no	no	no	no	no	no	yes	yes	na	0.627102	na	na
AT3G18780	ACT2	3	6474710	6477204	+	protein_coding	Encodes an actin that is constitutively expressed in vegetative structures but not pollen. ACT2 is involved in tip growth of root hairs.	no	no	yes	no	yes	no	yes	yes	na	-0.433392	na	0.393519
AT3G19260	LAG2	3	6669065	6671638	-	protein_coding	LAG1 homolog . Loss of function mutant is sensitive to AAL-toxin. LOH2 is presumed to function in sphingolipid metabolism. It encodes a ceramide synthase essential for production of LCFA-ceramides (mainly C26).	no	no	no	no	no	yes	yes	no	na	-2.16439	0.904561	0.640788
AT3G19340	AT3G19340	3	6701273	6704312	-	protein_coding	aminopeptidase (DUF3754);(source:Araport11)	yes	no	yes	no	no	no	yes	yes	na	0.682272	na	na
AT3G19350	MPC	3	6705474	6706127	+	protein_coding	Encodes a the C-terminal domain of poly(A) binding proteins. MPC is imprinted such that only the maternal allele is expressed in the endosperm. MPC is silenced by the action of MET1 and its expression is promoted by DEM.	yes	no	yes	no	no	no	yes	yes	na	4.0548	na	na
AT3G19380	PUB25	3	6714133	6716178	-	protein_coding	plant U-box 25;(source:Araport11)	yes	no	no	no	no	no	yes	yes	na	1.26526	na	na
AT3G19450	CAD4	3	6744377	6747238	+	protein_coding	Encodes a catalytically active cinnamyl alcohol dehydrogenase which uses p-coumaryl aldehyde as a preferred substrate. It can also use caffeyl, coniferyl and d-hydroxyconiferyl aldehydes as substrates. The mRNA is cell-to-cell mobile.	no	no	no	no	no	no	yes	no	na	1.4017	-0.525974	na
AT3G19553	PUT5	3	6790731	6792988	-	protein_coding	Encodes POLYAMINE UPTAKE TRANSPORTER 5, an amino acid permease family protein.	no	no	yes	no	no	no	no	no	na	-0.574494	0.465429	0.526139
AT3G19580	AZF2	3	6802903	6804296	-	protein_coding	Encodes zinc finger protein. mRNA levels are upregulated in response to ABA, high salt, and mild desiccation. The protein is localized to the nucleus and acts as a transcriptional repressor.	no	no	no	no	no	no	yes	no	na	0.868983	na	na
AT3G20230	AT3G20230	3	7055353	7056847	-	protein_coding	Ribosomal L18p/L5e family protein;(source:Araport11)	no	no	no	yes	no	no	no	no	na	0.669779	na	na
AT3G20240	MAL21.26	3	7057011	7058891	+	protein_coding	Mitochondrial substrate carrier family protein;(source:Araport11)	no	no	no	yes	no	no	no	no	na	0.5919	na	0.474815
AT3G20470	AT3G20470	3	7140294	7141353	-	protein_coding	encodes a glycine-rich protein that is expressed more abundantly in immature seed pods than in stems and leaves. Expression is not detected in roots or flowers.	yes	no	no	yes	no	no	no	no	na	0.883116	na	na
AT3G20600	NDR1	3	7194771	7195769	+	protein_coding	Required for non-race specific resistance to bacterial and fungal pathogens.Mediates systemic acquired resistance (SAR) response. The mRNA is cell-to-cell mobile.	yes	no	no	no	no	no	yes	yes	na	0.423927	na	na
AT3G20800	AT3G20800	3	7271137	7274013	-	protein_coding	Cell differentiation, Rcd1-like protein;(source:Araport11)	yes	no	yes	no	no	no	no	no	na	na	na	0.506157
AT3G20820	DRT100	3	7280792	7282377	+	protein_coding	Leucine-rich repeat (LRR) family protein;(source:Araport11)	no	no	no	no	no	yes	yes	yes	na	0.844123	na	na
AT3G21055	PSBT	3	7376432	7377186	-	protein_coding	Encodes photosystem II 5 kD protein subunit PSII-T. This is a nuclear-encoded gene (PsbTn) which also has a plastid-encoded paralog (PsbTc).	no	no	no	no	no	no	yes	no	na	0.458922	-0.532387	na
AT3G21060	RBL	3	7377391	7380213	+	protein_coding	Encodes a structural core component of a COMPASS-like H3K4 histone methylation complex that is also involved in the timing of the floral transition.	yes	no	no	no	no	no	yes	no	na	1.0295	na	na
AT3G21200	GLUTRBP	3	7436026	7438011	+	protein_coding	Encodes a soluble glutamyl-tRNA reductase (GluTR) binding protein that forms a ternary complex with FLU and GluTR.	no	no	yes	no	no	no	no	no	na	0.545852	-0.358788	na
AT3G21465	AT3G21465	3	7560688	7563472	+	protein_coding	adenylyl cyclase;(source:Araport11)	yes	no	yes	no	no	no	no	no	na	0.719926	na	na
AT3G21750	UGT71B1	3	7664345	7666305	+	protein_coding	Encodes a glucosyltransferase that can attach glucose to a number of hydroxylated phenolic compounds as well as quercetins in vitro	yes	no	no	no	no	no	yes	no	na	1.05817	0.63105	na
AT3G21755	AT3G21755	3	7666366	7668565	-	antisense_long_noncoding_rna	Potential natural antisense gene, locus overlaps with AT3G21760	no	no	no	no	no	no	yes	no	na	0.90142	1.13524	na
AT3G21760	AT3G21760	3	7667027	7668724	+	protein_coding	Encodes HYR1, a UDP glycosyltransferase (UGT). HYR1 glucosylates hypostatin, an inhibitor of cell expansion in vivo to form a bioactive glucoside.	no	no	no	no	no	no	yes	no	na	1.83466	na	na
AT3G22231	PCC1	3	7845823	7846833	-	protein_coding	Encodes a member of a novel 6 member Arabidopsis gene family. Expression of PCC1 is regulated by the circadian clock and is upregulated in response to both virulent and avirulent strains of Pseudomonas syringae pv. tomato.	yes	no	no	no	no	no	yes	no	na	2.57075	na	na
AT3G23170	dl3265w	3	8267920	8268961	-	protein_coding	PRP is a proline/serine rich protein of unknown function. It interacts with defense related MAP kinase MPK6 and others. It's expression is induced by PAMP elicitors. May play a role in response to pathogens.	yes	no	no	no	no	no	yes	yes	na	1.63953	na	na
AT3G23390	RPL36AA	3	8375333	8376442	+	protein_coding	Zinc-binding ribosomal protein family protein;(source:Araport11)	no	no	yes	no	no	no	yes	no	na	0.571125	na	na
AT3G23400	PAP6	3	8376444	8378364	-	protein_coding	Encodes FIBRILLIN 4 (FIB4). The fibrillins are a large family of chloroplast proteins that have been linked with stress tolerance and disease resistance. FIBRILLIN 4 is required for plastoglobule development and stress resistance.	yes	no	no	no	no	no	yes	no	na	0.380422	na	na
AT3G23890	TOP2	3	8624632	8631392	+	protein_coding	Encodes a topoisomerase II that is highly expressed in young seedlings. The protein is localized in the nucleus and gene expression levels are increased in proliferative tissues.	yes	no	yes	no	no	no	no	no	na	0.58486	na	na
AT3G24430	HCF101	3	8868583	8872346	-	protein_coding	Encodes chloroplast protein HCF101 (high chlorophyll fluorescence 101). Serves as a chloroplast scaffold protein that specifically assembles [4Fe-4S] clusters and transfers them to the chloroplast membrane and soluble target proteins.	yes	no	yes	no	no	no	no	no	na	0.57322	-0.488044	na
AT3G24480	LRX4	3	8901154	8902835	-	protein_coding	Leucine-rich repeat (LRR) family protein;(source:Araport11)	no	no	no	no	no	no	yes	no	na	0.618843	na	na
AT3G25030	T1B9.22	3	9120859	9123562	+	protein_coding	RING/U-box superfamily protein;(source:Araport11)	yes	no	no	no	yes	no	no	yes	na	0.570359	na	na
AT3G25100	CDC45	3	9143916	9146236	+	protein_coding	Required for normal meiosis, may act in the last round of DNA replication prior to meiosis, sequence similar to yeast CDC45	no	no	yes	no	no	no	no	no	na	0.641043	na	na
AT3G25480	AT3G25480	3	9235196	9236607	-	protein_coding	Rhodanese/Cell cycle control phosphatase superfamily protein;(source:Araport11)	yes	no	yes	no	no	no	no	no	na	0.682323	na	na
AT3G26450	MLP1	3	9681235	9683506	-	protein_coding	Polyketide cyclase/dehydrase and lipid transport superfamily protein;(source:Araport11)	yes	no	no	yes	no	yes	yes	no	na	1.18133	na	-0.543771
AT3G26500	PIRL2	3	9707912	9710100	-	protein_coding	Encodes PIRL2, a member of the Plant Intracellular Ras-group-related LRRs (Leucine rich repeat proteins). PIRLs are a distinct, plant-specific class of intracellular LRRs that likely mediate protein interactions, possibly in the context of signal transduction.	yes	no	yes	no	no	no	yes	no	na	-2.91896	1.18178	1.13053
AT3G27020	YSL6	3	9961277	9964737	-	protein_coding	Arabidopsis thaliana metal-nicotianamine transporter YSL6	yes	no	yes	no	no	no	no	no	na	0.691768	na	na
AT3G27060	TSO2	3	9979841	9981620	-	protein_coding	Encodes one of the 3 ribonucleotide reductase (RNR) small subunit genes. TSO2 transcription occurs predominantly at the S-phase of the cell cycle and its expression pattern is consistent with its role in dNDP biosynthesis during DNA replication in actively dividing cells. Critical for cell cycle progression, DNA damage repair and plant development.	no	no	yes	no	no	no	no	no	na	1.60947	na	na
AT3G27090	AT3G27090	3	9989511	9991903	+	protein_coding	DCD (Development and Cell Death) domain protein;(source:Araport11)	yes	no	yes	no	no	no	no	no	na	-0.408578	na	0.275854
AT3G27190	UKL2	3	10039148	10043099	-	protein_coding	One of the homologous genes predicted to encode proteins with UPRT domains (Uracil phosphoribosyltransferase). Five of these genes (At5g40870, At3g27190, At1g55810, At4g26510 and At3g27440) show a high level of identity, and are annotated as also containing a N-terminal uracil kinase (UK) domain. These genes are referred to as UKL1 (UK-like 1), UKL2, UKL3, UKL4 and UKL5, respectively.	yes	no	yes	no	no	no	no	no	na	na	na	1.17081
AT3G27540	F18O22_270	3	10205074	10207423	+	protein_coding	beta-1,4-N-acetylglucosaminyltransferase family protein;(source:Araport11)	yes	no	yes	no	no	no	no	no	na	0.571872	na	na
AT3G27740	CARA	3	10281230	10283935	-	protein_coding	Encodes carbamoyl phosphate synthetase (CPS) small subunit (carA), also named as VEN6. Heterologous expression of the Arabidopsis VEN3 and VEN6 genes in a CPS-deficient Escherichia coli strain fully restored bacterial growth in minimal medium, demonstrating the enzymatic activity of the VEN3 and VEN6 proteins.	yes	no	yes	no	no	no	no	no	na	0.498094	na	na
AT3G27750	AT3G27750	3	10284808	10285874	+	protein_coding	Encodes a pentatricopeptide repeat (PPR) protein required for the splicing of specific group II introns. Null alleles are embryo lethal.	yes	no	yes	no	no	no	no	no	na	0.549105	na	na
AT3G27820	MDAR4	3	10315010	10318154	+	protein_coding	Encodes a peroxisome membrane-bound monodehydroascorbate reductase, involved in the ascorbate-glutathione cycle which removes toxic H2O2	yes	no	no	no	no	no	yes	yes	na	1.09801	na	na
AT3G28050	UMAMIT41	3	10442608	10445432	+	protein_coding	nodulin MtN21-like transporter family protein	yes	no	yes	no	no	no	no	no	na	0.581307	na	na
AT3G28070	UMAMIT46	3	10447845	10451087	+	protein_coding	nodulin MtN21-like transporter family protein	yes	no	yes	yes	no	no	no	no	na	2.63145	0.726131	na
AT3G28080	UMAMIT47	3	10451425	10455417	+	protein_coding	nodulin MtN21-like transporter family protein	yes	no	yes	yes	no	no	no	no	na	2.13228	na	0.476695
AT3G28100	UMAMIT45	3	10456029	10461025	+	protein_coding	nodulin MtN21-like transporter family protein The mRNA is cell-to-cell mobile.	yes	no	yes	yes	no	yes	no	yes	na	0.668632	na	0.629082
AT3G28180	CSLC4	3	10505711	10509265	+	protein_coding	encodes a gene similar to cellulose synthase The mRNA is cell-to-cell mobile.	yes	no	yes	no	no	no	no	no	na	0.652699	na	na
AT3G28540	T20D4.4	3	10694175	10696249	+	protein_coding	P-loop containing nucleoside triphosphate hydrolases superfamily protein;(source:Araport11)	yes	no	yes	no	no	no	no	yes	na	1.2658	1.07196	-0.684952
AT3G28890	RLP43	3	10895977	10898900	-	protein_coding	receptor like protein 43;(source:Araport11)	yes	no	yes	yes	no	no	no	yes	1.22668	2.41483	3.04772	1.11272
AT3G28955	AT3G28955	3	10978068	10978935	-	transposable_element_gene	transposable_element_gene;(source:Araport11);pseudogene, hypothetical protein, contains similarity to many putative replication proteins, A1;(source:TAIR10)	yes	no	yes	no	no	no	no	no	na	0.406897	na	3.08101
AT3G29035	NAC59	3	11033665	11035308	+	protein_coding	Encodes a protein with transcription factor activity. Note: this protein (AT3G29035) on occasion has also been referred to as AtNAC3, not to be confused with the AtNAC3 found at locus AT3G15500. The mRNA is cell-to-cell mobile.	yes	no	no	yes	no	no	no	no	na	na	1.24134	1.73285
AT3G29076	AT3G29076	3	11056624	11061530	-	transposable_element_gene	transposable_element_gene;(source:Araport11);gypsy-like retrotransposon family, has a 9.1e-318 P-value blast match to GB:AAD27547 polyprotein (Gypsy_Ty3-element) (Oryza sativa subsp. indica);(source:TAIR10)	yes	yes	no	no	no	no	no	yes	6.07472	6.71562	7.14779	7.12991
AT3G29230	PCMP-E27	3	11188570	11191195	+	protein_coding	Tetratricopeptide repeat (TPR)-like superfamily protein;(source:Araport11)	yes	no	yes	no	no	no	no	no	na	0.944258	na	na
AT3G29360	UGD2	3	11267007	11269356	-	-	-	no	no	no	no	no	yes	yes	no	na	0.480168	na	-0.36848
AT3G29631	AT3G29631	3	11470374	11470821	-	protein_coding	nuclease;(source:Araport11)	yes	no	yes	no	no	no	no	yes	4.14784	5.76009	3.90036	4.1708
AT3G29637	AT3G29637	3	11471115	11471977	-	protein_coding	hypothetical protein;(source:Araport11)	yes	no	yes	no	no	no	no	yes	na	3.09197	na	na
AT3G29639	AT3G29639	3	11477056	11480076	-	protein_coding	hypothetical protein;(source:Araport11)	yes	no	yes	no	no	no	no	no	5.90079	6.28943	5.65701	5.7133
AT3G29644	AT3G29644	3	11499199	11501588	-	antisense_long_noncoding_rna	Potential natural antisense gene, locus overlaps with AT3G29642. Has been identified as a translated small open reading frame by ribosome profiling.	yes	no	yes	no	no	no	no	no	na	na	na	0.60105
AT3G29645	AT3G29645	3	11480384	11481190	-	protein_coding	hypothetical protein;(source:Araport11)	yes	no	yes	no	no	no	no	no	4.1677	3.71146	2.96129	na
AT3G29647	AT3G29647	3	11508519	11510506	+	transposable_element_gene	transposable_element_gene;(source:Araport11);pseudogene, hypothetical protein;(source:TAIR10)	yes	no	yes	no	no	no	no	no	1.90349	2.08811	na	1.89984
AT3G29760	AT3G29760	3	11589417	11592382	-	protein_coding	Haloacid dehalogenase-like hydrolase (HAD) superfamily protein;(source:Araport11)	yes	no	yes	no	no	no	no	no	na	0.430061	na	na
AT3G30390	AT3G30390	3	11976837	11979646	-	protein_coding	Encodes a putative amino acid transporter.	yes	no	yes	no	no	no	no	no	na	0.471854	na	na
AT3G30843	AT3G30843	3	12607271	12608250	-	transposable_element_gene	transposable_element_gene;(source:Araport11);similar to unknown protein [Arabidopsis thaliana] (TAIR:AT4G08056.1);(source:TAIR10)	yes	yes	no	no	no	no	no	yes	na	0.309203	7.47249	5.20041
AT3G30844	AT3G30844	3	12602729	12606196	-	transposable_element_gene	transposable_element_gene;(source:Araport11);copia-like retrotransposon family, has a 8.6e-95 P-value blast match to GB:CAA32025 ORF (Ty1_Copia-element) (Nicotiana tabacum)GB:CAA32025 ORF (Ty1_Copia-element) (Nicotiana tabacum);(source:TAIR10)	yes	yes	no	no	no	no	no	no	7.13876	6.54681	9.42679	9.05268
AT3G33520	ARP6	3	14093656	14095549	-	protein_coding	Encodes ACTIN-RELATED PROTEIN6 (ARP6), a putative component of a chromatin-remodeling complex. Required for both histone acetylation and methylation of the FLC chromatin in Arabidopsis. Along with PIE1 forms a complex to deposit modified histone H2A.Z at several loci within the genome. This modification alters the expression of the target genes (i.e. FLC, MAF4, MAF6). Incorporation of this varian…	yes	no	yes	no	no	no	no	no	na	na	na	0.418134
AT3G33528	AT3G33528	3	14082746	14084346	-	protein_coding	hypothetical protein;(source:Araport11)	yes	no	yes	no	no	yes	yes	no	2.92775	1.2889	na	na
AT3G43200	AT3G43200	3	15185766	15186590	-	pseudogene	pseudogene of target of trans acting-siR480/255 protein;(source:Araport11)	yes	no	yes	no	no	no	no	no	na	na	0.224125	5.22027
AT3G43210	KIN7B	3	15190786	15196215	+	protein_coding	Encodes a kinesin TETRASPORE. Required for cytokinesis in pollen. In mutants, all four microspore nuclei remain within the same cytoplasm after meiosis.	yes	no	yes	no	no	no	no	no	na	na	na	0.537344
AT3G43315	AT3G43315	3	15271837	15275043	-	transposable_element_gene	transposable_element_gene;(source:Araport11);non-LTR retrotransposon family (LINE), has a 7.0e-37 P-value blast match to GB:NP_038603 L1 repeat, Tf subfamily, member 23 (LINE-element) (Mus musculus);(source:TAIR10)	yes	no	yes	no	no	no	no	no	na	na	na	0.10702
AT3G43540	T18D12_110	3	15430660	15433355	+	protein_coding	initiation factor 4F subunit (DUF1350);(source:Araport11)	yes	no	yes	no	no	no	no	no	na	0.439148	na	na
AT3G43720	LTPG2	3	15615386	15617309	-	protein_coding	Bifunctional inhibitor/lipid-transfer protein/seed storage 2S albumin superfamily protein;(source:Araport11)	yes	no	yes	no	no	no	no	no	na	0.508044	-1.16429	-0.94023
AT3G44020	T15B3_160	3	15801362	15802855	+	protein_coding	thylakoid lumenal P17.1 protein;(source:Araport11)	yes	no	no	yes	no	no	no	no	na	1.5477	na	na
AT3G44310	NIT1	3	15986624	15989505	+	protein_coding	Mutants are resistant to indole-3-acetonitrile (IAN). NIT1 catalyzes the terminal activation step in indole-acetic acid biosynthesis. Predominantly expressed isoform of nitrilase isoenzyme family. Aggregation of NIT1 in cells directly abutting wound sites is one of the earliest events associated with wound and herbicide-induced cell death. The protein undergoes thiolation following treatment with…	yes	no	yes	no	no	no	no	no	na	1.1324	na	na
AT3G44610	AT3G44610	3	16188129	16192365	-	protein_coding	Protein kinase superfamily protein;(source:Araport11)	yes	no	no	no	no	yes	no	no	na	0.768378	na	na
AT3G44620	AT3G44620	3	16193674	16195833	+	protein_coding	protein-tyrosine phosphatase;(source:Araport11)	yes	no	no	no	no	yes	no	no	na	0.49927	na	na
AT3G44670	T18B22.70	3	16216806	16221722	+	protein_coding	Disease resistance protein (TIR-NBS-LRR class) family;(source:Araport11)	yes	no	no	no	yes	no	no	no	na	0.432534	na	na
AT3G44730	KP1	3	16283833	16291128	+	protein_coding	kinesin-like protein 1;(source:Araport11)	yes	no	no	yes	no	no	no	no	na	0.707263	na	na
AT3G44735	PSK6	3	16291147	16292464	-	protein_coding	Phytosulfokine 3 precursor, coding for a unique plant peptide growth factor.	yes	no	yes	yes	no	no	no	no	na	1.35275	-1.10075	-1.52885
AT3G44990	XTH31	3	16446935	16448844	-	protein_coding	Encodes a xyloglucan endotransglycosylase/hydrolase. Protein sequence and phylogenetic analysis indicates that this enzyme resides in Group III-A of the XTH family, with high similarity to Tropaeolum majus (nasturtium) xyloglucanase 1 (TmNXG1).Enzyme kinetic analysis indicates predominant xyloglucan endo-hydrolase activity (EC 3.2.1.151) with only limited potential to act as a xyloglucan endo-tra…	yes	no	no	yes	no	no	no	no	0.835253	5.90555	na	na
AT3G45060	NRT2.6	3	16477561	16479559	-	protein_coding	member of High affinity nitrate transporter family	yes	no	yes	no	no	no	no	no	na	na	na	1.3345
AT3G45140	LOX2	3	16525245	16529352	+	protein_coding	Chloroplast lipoxygenase required for wound-induced jasmonic acid accumulation in Arabidopsis.Mutants are resistant to Staphylococcus aureus and accumulate salicylic acid upon infection. The mRNA is cell-to-cell mobile.	no	no	yes	no	no	no	no	no	na	2.36201	na	-1.26265
AT3G45300	IVD	3	16621452	16625043	-	protein_coding	Encodes isovaleryl-coenzyme a dehydrogenase. Mutants have increases in 12 seed free amino acids, accumulation of seed homomethionine and 3-isovaleroyloxypropyl-glucosinolate, with a concomitant decrease in seed 3-benzoyloxypropyl-glucosinolate. The mRNA is cell-to-cell mobile.	yes	no	yes	no	no	no	no	yes	na	-1.2631	0.830891	0.929163
AT3G45850	KIN5D	3	16855543	16861527	-	protein_coding	P-loop containing nucleoside triphosphate hydrolases superfamily protein;(source:Araport11)	no	no	no	yes	no	no	no	no	na	0.722232	na	na
AT3G46130	MYB48	3	16945230	16946699	+	protein_coding	Encodes a putative transcription factor (MYB48) that functions to regulate flavonol biosynthesis primarily in cotyledons.	no	no	no	yes	no	no	no	no	na	1.35467	na	-0.815157
AT3G46290	AT3G46290	3	17012500	17015885	+	protein_coding	Encodes HERCULES1 (HERK1), a receptor kinase regulated by Brassinosteroids and required for cell elongation during vegetative growth.	no	no	yes	no	no	no	no	no	na	0.531606	na	na
AT3G46320	F18L15.40	3	17019785	17020428	-	protein_coding	Histone superfamily protein;(source:Araport11)	no	no	yes	no	no	no	no	no	na	0.788846	-0.694531	na
AT3G46490	AT3G46490	3	17115483	17119804	+	protein_coding	2-oxoglutarate (2OG) and Fe(II)-dependent oxygenase superfamily protein;(source:Araport11)	yes	no	yes	no	no	no	no	no	na	na	na	0.677264
AT3G46540	F12A12.60	3	17133960	17136152	-	protein_coding	ENTH/VHS family protein;(source:Araport11)	no	no	no	no	no	no	yes	no	na	0.527115	na	-0.599934
AT3G46560	TIM9	3	17138476	17139582	+	protein_coding	Encodes a small zinc finger-like protein that is a component of the mitochondrial protein import apparatus. Together with AtTIM10, AtTIM9 is non-redundantly essential for maintaining mitochondrial function of early embryo proper cells and endosperm free-nuclei.	no	no	no	no	no	no	yes	no	na	0.496514	na	na
AT3G46580	MBD5	3	17148232	17149597	+	protein_coding	Protein containing a putative methyl-CpG-binding domain.Has sequence similarity to human MBD proteins.	yes	no	yes	no	no	yes	no	no	na	1.24174	na	na
AT3G46870	AT3G46870	3	17262943	17264555	+	protein_coding	Pentatricopeptide repeat (PPR) superfamily protein;(source:Araport11)	no	no	yes	no	no	no	no	no	na	0.765121	-0.651591	na
AT3G47260	AT3G47260	3	17403129	17407827	+	transposable_element_gene	transposable_element_gene;(source:Araport11);similar to Ulp1 protease family protein [Arabidopsis thaliana] (TAIR:AT2G14130.1);(source:TAIR10)	yes	no	no	no	yes	no	no	no	na	na	na	3.15431
AT3G47300	AT3G47300	3	17428443	17429623	-	protein_coding	SELT-like protein precursor;(source:Araport11)	yes	no	yes	no	no	no	no	no	0.73177	na	0.948151	0.478406
AT3G47340	ASN1	3	17437884	17441243	-	protein_coding	encodes a glutamine-dependent asparagine synthetase, the predicted ASN1 peptide contains a purF-type glutamine-binding domain, and is expressed predominantly in shoot tissues, where light has a negative effect on its mRNA accumulation. Expression is induced within 3 hours of dark treatment, in senescing leaves and treatment with exogenous photosynthesis inhibitor. Induction of gene expression was…	no	no	yes	yes	no	no	no	no	na	-3.33808	na	0.516465
AT3G47730	ABCA2	3	17594060	17599083	-	protein_coding	member of ATH subfamily	no	no	no	no	yes	no	no	no	na	-0.509576	0.73487	0.58198
AT3G47800	T23J7.130	3	17634804	17637204	+	protein_coding	Galactose mutarotase-like superfamily protein;(source:Araport11)	yes	no	no	yes	no	no	no	no	na	-1.37509	0.53381	0.965277
AT3G47860	CHL	3	17656602	17658353	-	protein_coding	Encodes a chloroplastic lipocalin AtCHL. Located in thylakoid lumen. Involved in the protection of thylakoidal membrane lipids against reactive oxygen species, especially singlet oxygen, produced upon excess light.	yes	no	yes	no	no	no	yes	no	na	0.529796	na	na
AT3G47890	T17F15.240	3	17666927	17673928	-	protein_coding	Ubiquitin carboxyl-terminal hydrolase-related protein;(source:Araport11)	no	no	yes	no	no	no	no	no	na	na	na	0.343888
AT3G48130	RSU1	3	17774952	17775128	-	pseudogene	Ribosomal protein L13 homolog.Evidence for transcription (RNA-seq) and translation (Ribo-seq) described in PMID:27791167	yes	no	yes	yes	no	no	no	no	5.67062	4.37327	5.32841	5.45298
AT3G48140	T24C20_20	3	17778282	17779601	+	protein_coding	B12D protein;(source:Araport11)	yes	no	no	yes	no	no	no	no	na	-1.12013	na	0.568202
AT3G48490	AT3G48490	3	17961266	17962014	+	protein_coding	hypothetical protein;(source:Araport11)	no	no	no	no	yes	no	no	no	na	0.946663	na	na
AT3G48500	AT3G48500	3	17962080	17965723	+	protein_coding	Nucleic acid-binding, OB-fold-like protein;(source:Araport11)	no	no	no	no	yes	no	no	yes	na	0.829076	na	na
AT3G48740	SWEET11	3	18052466	18054832	-	protein_coding	Encodes a member of the SWEET sucrose efflux transporter family proteins.	yes	no	no	yes	no	no	no	no	0.510988	na	na	0.509724
AT3G49710	PCMP-H79	3	18437845	18440010	+	protein_coding	Pentatricopeptide repeat (PPR) superfamily protein;(source:Araport11)	yes	no	no	no	no	no	yes	no	na	1.08744	na	na
AT3G49720	AT3G49720	3	18440003	18442211	-	protein_coding	Encodes CGR2 (cotton Golgi-related 2). CGR2 and a close homologue CGR3 have overlapping roles in plant growth and pectin methylesterification in the Golgi apparatus.	no	no	no	no	no	no	yes	no	na	0.481681	-0.711534	-0.453989
AT3G50060	MYB77	3	18557607	18559326	-	protein_coding	Encodes a member of the R2R3 transcription factor gene family. Expressed in response to potassium deprivation and auxin. Involved in lateral root development. Interacts with ARF7 and regulates the expression of some auxin responsive genes.	yes	no	no	no	no	no	yes	no	na	2.04173	na	0.565112
AT3G50240	KIN4B	3	18623226	18629111	-	protein_coding	Encodes a kinesin-related protein.	yes	no	no	no	no	no	yes	no	na	0.912734	-0.818632	na
AT3G50270	F11C1_110	3	18635758	18637468	+	protein_coding	HXXXD-type acyl-transferase family protein;(source:Araport11)	yes	no	no	yes	no	no	no	no	na	0.725172	0.54591	0.468988
AT3G50530	CRK5	3	18753337	18757145	+	protein_coding	CDPK-related kinase	no	no	yes	yes	no	no	no	no	na	0.404276	na	na
AT3G51660	T18N14.40	3	19163995	19165322	-	protein_coding	Tautomerase/MIF superfamily protein;(source:Araport11)	yes	no	no	yes	no	no	no	no	na	-1.47319	2.01872	0.594199
AT3G51860	CAX3	3	19239305	19242913	+	protein_coding	cation exchanger 3;(source:Araport11)	no	no	no	no	no	yes	yes	no	na	1.36455	na	-0.505718
AT3G52070	F4F15.180	3	19312753	19313466	+	protein_coding	RNA/RNP complex-1-interacting phosphatase;(source:Araport11)	yes	no	no	no	no	no	yes	no	na	na	na	0.655313
AT3G52290	IQD3	3	19393768	19396411	+	protein_coding	IQ-domain 3;(source:Araport11)	no	no	yes	no	no	no	no	no	na	0.830983	na	na
AT3G52400	SYP122	3	19425626	19427230	-	protein_coding	syntaxin protein, involved in the negative regulation of defense pathways such as programmed cell death, salicylic acid signalling pathway, jasmonic acid signalling pathway	yes	no	yes	no	no	no	no	no	na	na	1.07238	0.636545
AT3G52640	NCT	3	19514791	19520596	-	protein_coding	Encodes a gamma-secretase subunit. Associates with other subunits in intracellular membrane compartments.	yes	no	no	yes	no	no	no	no	0.380808	0.596667	na	0.331487
AT3G52990	F8J2_160	3	19648711	19652515	+	protein_coding	Pyruvate kinase family protein;(source:Araport11)	yes	no	no	no	yes	no	no	no	na	0.472543	na	na
AT3G53460	CP29A	3	19818975	19821519	-	protein_coding	Encodes a nuclear gene with a consensus RNA-binding domain that is localized to the chloroplast.	no	no	no	no	no	no	yes	no	na	-0.672301	na	0.69723
AT3G53470	F4P12_170	3	19822241	19824040	+	protein_coding	2,3-bisphosphoglycerate-independent phosphoglycerate mutase;(source:Araport11)	no	no	no	no	no	no	yes	no	na	0.588003	na	na
AT3G53920	SIGC	3	19960759	19964596	-	protein_coding	Encodes a sigma-like transcription factor, Sigma 3 (SIG3 or SIGC). As a subunit of chloroplast RNA polymerase, SIG3 confers the ability to recognize promoter sequences on the core enzyme. SIG3 transcribes specifically the psbN gene in plastids.	no	no	yes	no	no	no	no	no	na	0.561144	na	na
AT3G54090	FLN1	3	20028052	20030055	+	protein_coding	Encodes a fructokinase-like protein (AT3G54090/FLN1, AT1G69200/FLN2), a member of the pfkB-carbohydrate kinase family. FLN1 and FLN2 are potential plastidial thioredoxin z (TRX z) targets. Mutants display mutant chloroplast development, general plant growth and development defects and defects in PEP-dependent transcription.	no	no	yes	no	no	no	yes	no	na	0.560315	na	na
AT3G54390	T12E18_80	3	20137577	20139244	-	protein_coding	sequence-specific DNA binding transcription factor;(source:Araport11)	yes	no	no	no	no	no	yes	no	na	1.20054	-1.42197	-1.55429
AT3G54400	T12E18_90	3	20140025	20142763	-	protein_coding	Eukaryotic aspartyl protease family protein;(source:Araport11)	yes	no	no	yes	no	no	yes	no	na	0.822595	-2.00905	-1.71055
AT3G54790	PUB3	3	20281511	20285290	-	protein_coding	ARM repeat superfamily protein;(source:Araport11)	no	no	yes	no	no	no	no	no	na	1.07602	na	-0.475535
AT3G54810	GATA8	3	20296130	20298827	+	protein_coding	Encodes a protein containing a GATA type zinc finger domain that is expressed in the embryo axis and involved in germination. Mutants have a reduced rate of germination even when stratified.	no	no	no	no	no	no	yes	no	na	0.564995	na	na
AT3G54920	PMR6	3	20344785	20349370	+	protein_coding	Powdery mildew resistant mutant encodes a pectate lyase-like protein The mRNA is cell-to-cell mobile.	no	no	yes	no	no	no	no	no	0.343946	-1.01746	na	0.434773
AT3G54960	PDIL1-3	3	20361765	20366884	-	protein_coding	Encodes a protein disulfide isomerase-like (PDIL) protein, a member of a multigene family within the thioredoxin (TRX) superfamily. Transcript levels for this gene are up-regulated in response to three different chemical inducers of ER stress (dithiothreitol, beta-mercaptoethanol, and tunicamycin). Neither AtIRE1-2 nor AtbZIP60 appear to be required for this response.	no	no	no	yes	no	no	no	no	na	0.51	na	-0.497773
AT3G55200	SAP130a	3	20460533	20464556	+	protein_coding	Encodes a spliceosomal protein that is required for proper reproduction. RNAi lines display low pollen viability,caused by a defect in the transition from microspore to bicellular stage during pollen development.	no	no	no	no	yes	no	no	no	na	0.865402	na	na
AT3G55400	OVA1	3	20535631	20539138	-	protein_coding	methionyl-tRNA synthetase / methionine-tRNA ligase / MetRS (cpMetRS);(source:Araport11)	yes	no	yes	no	no	no	no	no	na	0.451687	na	na
AT3G55660	ROPGEF6	3	20648793	20651484	-	protein_coding	Encodes a member of KPP-like gene family, homolog of KPP (kinase partner protein) gene in tomato. Also a member of the RopGEF (guanine nucleotide exchange factor) family, containing the novel PRONE domain (plant-specific Rop nucleotide exchanger), which is exclusively active towards members of the Rop subfamily.	yes	no	yes	no	no	no	no	no	na	1.05719	na	na
AT3G55840	HSPRO1	3	20716995	20718866	-	protein_coding	Hs1pro-1 protein;(source:Araport11)	no	no	no	no	no	no	yes	no	na	na	na	0.814718
AT3G55980	SZF1	3	20776220	20778952	+	protein_coding	salt-inducible zinc finger 1;(source:Araport11)	no	no	no	no	no	no	yes	no	na	0.524238	na	na
AT3G56070	CYP19-3	3	20806566	20808168	-	protein_coding	rotamase cyclophilin 2 (ROC2) exhibiting peptidyl-prolyl cis-trans isomerase activity involved in signal transduction.	yes	no	yes	no	no	no	no	no	na	0.588047	na	na
AT3G56080	F18O21.40	3	20810211	20813110	-	protein_coding	S-adenosyl-L-methionine-dependent methyltransferases superfamily protein;(source:Araport11)	yes	no	no	no	no	no	yes	no	na	2.94877	na	-1.03864
AT3G56360	T5P19_10	3	20896332	20897747	+	protein_coding	hypothetical protein;(source:Araport11)	no	no	no	no	no	no	yes	no	na	0.432927	na	na
AT3G56680	T8M16_10	3	20991280	20993686	+	protein_coding	Single-stranded nucleic acid binding R3H protein;(source:Araport11)	no	no	yes	no	no	yes	yes	no	na	-0.491106	na	0.364931
AT3G56710	SIB1	3	21006638	21008068	-	protein_coding	Sig1 binding protein; interacts with Sig1R4. As well as Sig1, SibI is imported into chloroplasts and its expression is light-dependent in mature chloroplasts.	yes	no	yes	no	no	no	yes	no	na	0.71738	1.27249	na
AT3G56880	T8M16_210	3	21059785	21061247	+	protein_coding	VQ motif-containing protein;(source:Araport11)	no	no	no	no	no	yes	yes	no	na	0.361931	na	na
AT3G57520	RFS2	3	21288742	21293171	-	protein_coding	SIP2 encodes a raffinose-specific alpha-galactosidase that catalyzes the breakdown of raffinose into alpha-galatose and sucrose. This enzyme may function in unloading raffinose from the phloem as part of sink metabolism. Although it was originally predicted to act as a raffinose synthase (RS), that activity was not observed for recombinant SIP2.	no	no	yes	no	no	no	no	no	na	-2.80931	na	0.461838
AT3G59400	GUN4	3	21948501	21949796	-	protein_coding	GUN, genomes uncoupled, is necessary for coupling the expression of some nuclear genes to the functional state of the chloroplast. Binds to the magnesium chelatase complex and promotes formation of the substrate,a tetrapyrrole signaling molecule. Porphyrin-binding protein that enhances the activity of Mg-chelatase. Although required for chlorophyll accumulation under normal growth conditions, GUN…	no	no	no	no	no	no	yes	no	na	1.54672	-0.657051	na
AT3G59650	T16L24.200	3	22033129	22034157	+	protein_coding	mitochondrial ribosomal protein L51/S25/CI-B8 family protein;(source:Araport11)	yes	no	no	yes	no	no	no	no	na	0.635014	na	na
AT3G60290	AT3G60290	3	22282423	22284706	+	protein_coding	2-oxoglutarate (2OG) and Fe(II)-dependent oxygenase superfamily protein;(source:Araport11)	no	no	no	no	yes	no	no	no	na	-1.27647	na	1.28235
AT3G60980	T27I15_70	3	22565309	22566773	-	protein_coding	Tetratricopeptide repeat (TPR)-like superfamily protein;(source:Araport11)	yes	no	no	no	no	no	yes	no	na	-0.983466	na	0.479494
AT3G61220	SDR1	3	22662849	22664493	+	protein_coding	CytADR/SDR1 is an aldehyde reductase that catalyzes the reduction of the aldehyde carbonyl groups on alpha,beta-unsaturated aldehydes with more than 5 carbons in vitro. It can also act on menthone and neomenthol in vitro, but these do not represent likely endogenous activities of this enzyme in planta. GFP-tagged CytADR appears to localize to the cytosol where it likely plays a role in detoxifyin…	yes	no	yes	no	no	no	no	no	na	1.61678	-1.33024	-1.83561
AT3G61820	F15G16.210	3	22879720	22881775	-	protein_coding	Eukaryotic aspartyl protease family protein;(source:Araport11)	no	no	no	no	no	no	yes	no	na	0.796436	na	na
AT3G63510	AT3G63510	3	23450534	23452805	+	protein_coding	FMN-linked oxidoreductases superfamily protein;(source:Araport11)	no	no	no	no	yes	no	no	no	na	0.617203	na	na
AT4G00020	BRCA2A	4	2895	10504	-	protein_coding	Ortholog of breast cancer susceptibility protein 2. Essential at meiosis. Interacts with either AtRad51 or AtDmc1 and ATDSS1(I). Involved in embryo sac development and defense gene transcription during plant immune responses.	no	no	yes	no	no	no	no	yes	na	0.638908	-1.06732	na
AT4G00150	SCL6	4	57140	59495	-	protein_coding	Belongs to one of the LOM (LOST MERISTEMS) genes: AT2G45160 (LOM1), AT3G60630 (LOM2) and AT4G00150 (LOM3). LOM1 and LOM2 promote cell differentiation at the periphery of shoot meristems and help to maintain their polar organization.	no	no	no	no	no	no	yes	no	na	0.478162	na	na
AT4G00163	AT4G00163	4	69145	69877	+	protein_coding	hypothetical protein;(source:Araport11)	yes	no	yes	no	no	no	no	no	na	2.55879	na	na
AT4G00755	A_TM018A10.10	4	324925	327020	+	protein_coding	F-box family protein;(source:Araport11)	yes	no	yes	no	no	no	no	no	na	1.15447	-0.628215	-1.08382
AT4G00895	AT4G00895	4	381788	382643	+	protein_coding	ATPase, F1 complex, OSCP/delta subunit protein;(source:Araport11)	yes	no	no	no	no	no	yes	yes	na	0.828839	na	na
AT4G01070	UGT72B1	4	461513	463556	-	protein_coding	the glycosyltransferase (UGT72B1) is involved in metabolizing xenobiotica (chloroaniline and chlorophenole). Comparison between wild type and knock-out mutant demonstrates the central role of this gene for metabolizing chloroaniline but significantly less for chlorophenole. The glucosyltransferase preferred UDP-xylose over UDP-glucose indicating its (additional) functioning as a xylosyltransferas…	yes	no	no	no	no	no	yes	no	na	1.41504	na	-0.527761
AT4G01090	AT4G01090	4	470506	473879	-	protein_coding	hypothetical protein (DUF3133);(source:Araport11)	yes	no	no	no	yes	no	yes	yes	na	0.779553	na	na
AT4G01720	WRKY47	4	744804	748554	+	protein_coding	member of WRKY Transcription Factor; Group II-b	yes	no	no	no	yes	no	no	no	na	-1.82065	na	0.723251
AT4G01840	TPK5	4	793177	795237	+	protein_coding	Encodes AtTPK5, a member of the Arabidopsis thaliana K+ channel family of AtTPK/KCO proteins. AtTPK5 is targeted to the vacuolar membrane. May form homomeric ion channels in vivo.	yes	no	no	no	no	no	yes	no	na	na	na	0.565317
AT4G01975	AT4G01975	4	858636	862475	-	transposable_element_gene	transposable_element_gene;(source:Araport11);pseudogene, similar to B, blastp match of 51%25 identity and 4.5e-98 P-value to GP|22830897|dbj|BAC15771.1||AB087616 B {Oryza sativa (japonica cultivar-group)};(source:TAIR10)	yes	no	yes	no	no	yes	yes	no	2.56261	na	na	1.98466
AT4G01980	AT4G01980	4	863351	864259	-	transposable_element_gene	transposable_element_gene;(source:Araport11);similar to myb family protein [Arabidopsis thaliana] (TAIR:AT2G22710.1);(source:TAIR10)	yes	no	yes	no	no	yes	yes	no	3.51734	2.39113	3.0457	3.39525
AT4G02075	PIT1	4	913334	916509	-	protein_coding	RING/FYVE/PHD zinc finger superfamily protein;(source:Araport11)	yes	no	yes	no	no	no	no	no	na	na	na	1.3662
AT4G02110	T10M13.12	4	935006	940328	+	protein_coding	transcription coactivator;(source:Araport11)	yes	no	yes	no	no	no	no	no	na	1.02645	na	na
AT4G02330	PME41	4	1032350	1035055	+	protein_coding	Encodes a pectin methylesterase that is sensitive to chilling stress and brassinosteroid regulation.	yes	no	no	no	no	no	yes	no	na	2.04436	na	na
AT4G02410	LECRK43	4	1059799	1062159	-	protein_coding	Concanavalin A-like lectin protein kinase family protein;(source:Araport11)	yes	no	no	yes	no	no	no	no	na	1.05428	1.18043	na
AT4G02420	AT4G02420	4	1064114	1066571	-	protein_coding	Concanavalin A-like lectin protein kinase family protein;(source:Araport11)	no	no	no	yes	no	no	no	no	na	1.29358	na	na
AT4G02770	psaD1	4	1229031	1230164	-	protein_coding	Encodes a protein predicted by sequence similarity with spinach PsaD to be photosystem I reaction center subunit II (PsaD1)	yes	no	no	no	no	no	yes	no	na	0.62095	na	na
AT4G02920	AT4G02920	4	1292483	1295263	+	protein_coding	hypothetical protein;(source:Araport11)	yes	no	yes	no	no	no	no	yes	na	1.17001	na	na
AT4G03060	AOP2	4	1351465	1354145	-	pseudogene	Encodes a truncated and null function protein, due to a 5-bp deletion in cDNA. The functional allele in ecotype Cvi, AOP2, encodes a 2-oxoglutarate-dependent dioxygenase which is involved in glucosinolate biosynthesis. The natural variation in this locus explains the diversification of alkenyl glucosinolate among different ecotypes of Arabidopsis.	yes	no	no	yes	no	no	no	no	na	2.57262	na	na
AT4G03070	AOP1	4	1358267	1359698	+	protein_coding	Encodes a possible 2-oxoglutarate-dependent dioxygenase that is involved in glucosinolate biosynthesis. The gene is expressed in all ecotypes examined but the enzymatic activity has not been determined experimentally. In Col, there is one copy of this gene (aka AOP1.1) but Ler contains two copies, AOP1.1 and a tightly linked AOP1.2.	yes	no	no	yes	no	no	yes	yes	na	2.36547	na	-1.28304
AT4G03520	ATHM2	4	1561662	1564260	-	protein_coding	Encodes a redox activated co-chaperone, chloroplast localized thioredoxin, similar to prokaryotic types.	yes	no	yes	no	no	no	no	yes	na	0.362422	na	na
AT4G03935	AT4G03935	4	1869052	1874687	-	other_rna	Unknown gene	yes	no	yes	no	no	yes	yes	no	na	0.632459	na	na
AT4G04223	AT4G04223	4	2036511	2037816	+	other_rna	other_RNA;(source:Araport11)	no	no	no	no	no	no	yes	no	1.76853	0.859884	0.868253	1.33804
AT4G04293	AT4G04293	4	2076832	2077361	+	transposable_element_gene	transposable_element_gene;(source:Araport11);pseudogene, similar to P0703B11.15, blastp match of 38%25 identity and 2.2e-25 P-value to GP|18844826|dbj|BAB85296.1||AP003302 P0703B11.15 {Oryza sativa (japonica cultivar-group)};(source:TAIR10)	yes	no	yes	no	no	no	no	no	4.61693	5.17449	4.39804	4.26182
AT4G04540	CRK39	4	2259498	2262339	+	protein_coding	Encodes a cysteine-rich receptor-like protein kinase.	yes	no	yes	no	no	no	no	yes	na	-1.93252	3.5065	0.936316
AT4G04560	AT4G04560	4	2283665	2288386	-	transposable_element_gene	transposable_element_gene;(source:Araport11);copia-like retrotransposon family, has a 1.0e-94 P-value blast match to gb|AAG52949.1| gag/pol polyprotein (Endovir1-1) (Arabidopsis thaliana) (Ty1_Copia-family);(source:TAIR10)	yes	no	yes	no	no	no	yes	no	na	na	2.2011	3.34051
AT4G04670	T19J18.2	4	2367434	2372220	+	protein_coding	Met-10+ like family protein / kelch repeat-containing protein;(source:Araport11)	yes	no	yes	no	no	yes	yes	yes	na	0.604018	na	na
AT4G04750	T4B21.10	4	2417706	2423036	+	protein_coding	Major facilitator superfamily protein;(source:Araport11)	yes	no	yes	no	no	no	no	no	na	2.25594	-0.980977	-1.40357
AT4G04760	T4B21.9	4	2423814	2427868	+	protein_coding	Major facilitator superfamily protein;(source:Araport11)	yes	no	yes	no	no	no	no	no	na	2.24066	na	na
AT4G04770	ABCI8	4	2427799	2429850	-	protein_coding	Encodes an iron-stimulated ATPase. A member of the NAP subfamily of ABC transporters. Involved in Fe-S cluster assembly. Similar to SufB. Involved in the regulation of iron homeostasis. Able to form homodimers. Interacts with AtNAP7 inside the chloroplast.	yes	no	yes	no	no	no	no	no	na	0.616869	na	na
AT4G04830	MSRB5	4	2445775	2447086	+	protein_coding	methionine sulfoxide reductase B5;(source:Araport11)	yes	no	yes	no	no	no	no	no	na	1.31019	-1.67386	-1.35794
AT4G05050	UBQ11	4	2588004	2589437	-	-	-	no	no	no	no	no	no	yes	no	na	0.387154	na	na
AT4G05380	AT4G05380	4	2736109	2738255	+	protein_coding	P-loop nucleoside triphosphate hydrolase superfamily protein;(source:Araport11)	yes	no	no	no	no	yes	yes	no	na	na	na	1.69648
AT4G05520	EHD2	4	2804386	2808015	+	protein_coding	Encodes AtEHD2, one of the Arabidopsis Eps15 homology domain proteins involved in endocytosis (AtEHD1, At3g20290).	yes	no	yes	no	no	no	no	yes	na	0.879951	na	na
AT4G05530	SDRA	4	2816271	2818446	+	protein_coding	Encodes a peroxisomal member of the short-chain dehydrogenase/reductase (SDR) family of enzymes. Loss of IBR1 function causes increased resistance to indole-3-butyric acid without affecting plant responses to IAA, NAA, and 2,4-D. This enzyme may be responsible for catalyzing a dehydrogenation step in the beta-oxidation-like conversion of IBA to IAA. The mRNA is cell-to-cell mobile.	yes	no	yes	no	no	no	yes	yes	na	0.560052	na	-0.507003
AT4G07825	AT4G07825	4	4643747	4645338	+	protein_coding	transmembrane protein;(source:Araport11)	yes	no	yes	no	no	yes	no	no	na	na	na	0.502993
AT4G07995	AT4G07995	4	4842688	4843814	-	protein_coding	hypothetical protein;(source:Araport11)	yes	no	yes	no	no	no	no	no	4.60941	5.87798	5.79298	5.07125
AT4G08035	AT4G08035	4	4866554	4868343	+	other_rna	other_RNA;(source:Araport11)	yes	no	yes	no	no	no	no	yes	na	na	na	0.348142
AT4G08602	AT4G08602	4	5489259	5490308	-	transposable_element_gene	transposable_element_gene;(source:Araport11);similar to unknown protein [Arabidopsis thaliana] (TAIR:AT4G07523.1);(source:TAIR10)	yes	no	yes	no	no	no	no	no	4.87929	0.346413	5.32075	5.62414
AT4G08690	T3F12.1	4	5551315	5553216	-	protein_coding	Sec14p-like phosphatidylinositol transfer family protein;(source:Araport11)	yes	no	yes	no	no	no	no	no	na	0.637586	na	na
AT4G08870	ARGAH2	4	5646395	5648868	-	protein_coding	Encodes one of the two arginase in the genome. Gene expression is enhanced by methyl jasmonate treatment. It is involved in the defense response to B.cinerea.	yes	no	yes	no	no	no	no	no	-1.5272	0.475956	-2.65267	-2.97599
AT4G09020	AT4G09020	4	5783886	5789493	+	protein_coding	Encodes an isoamylase-like protein. Mutant studies show that the gene is strongly involved in starch breakdown. A GUS-protein fusion product was shown to localize to the surface of chloroplastic structures reminiscent of starch granules. In the mutants, the chloroplastic &#945;-amylase AMY3 is upregulated. The mRNA is cell-to-cell mobile.	yes	no	yes	no	no	no	no	yes	na	1.10266	na	na
AT4G09160	PATL5	4	5839599	5842456	+	protein_coding	PATLs belong to a family of proteins having a Golgi dynamics (GOLD) domain in tandem with the Sec14p-like domain. PATLs are auxin regulated. Quadruple mutants (patl2456) show altered PIN1 lateralization in root endodermis cells.	yes	no	yes	no	no	no	no	no	na	-0.773359	na	0.443771
AT4G09180	BHLH81	4	5847312	5849763	+	protein_coding	basic helix-loop-helix (bHLH) DNA-binding superfamily protein;(source:Araport11)	yes	no	yes	no	no	no	no	no	na	0.774454	na	-0.589573
AT4G09350	AT4G09350	4	5931110	5932475	-	protein_coding	Chaperone DnaJ-domain superfamily protein;(source:Araport11)	yes	no	yes	no	no	no	no	yes	na	2.51277	-1.41764	-1.23976
AT4G09355	AT4G09355	4	5937725	5937751	-	protein_coding	hypothetical protein;(source:Araport11)	yes	no	yes	no	no	no	no	no	7.11606	4.89827	na	0.119812
AT4G09420	CHL1	4	5961979	5964054	-	protein_coding	Disease resistance protein (TIR-NBS class);(source:Araport11)	yes	no	yes	no	no	no	no	no	0.759271	na	na	0.859241
AT4G09510	AT4G09510	4	6021143	6024042	-	protein_coding	CINV2 appears to function as a neutral invertase based on the phenotype of a cinv1(AT1G35580)/cinv2 double mutant. It is predicted to be a cytosolic enzyme. CINV1, CINV2, and possibly other cytosolic invertases may play an important role in supplying carbon from sucrose to non-photosynthetic tissues.	yes	no	yes	no	no	no	yes	no	na	0.937377	na	na
AT4G09620	AT4G09620	4	6076704	6079319	-	protein_coding	Mitochondrial transcription termination factor family protein;(source:Araport11)	yes	no	yes	no	no	no	no	no	na	0.879149	na	na
AT4G09650	ATPD	4	6100714	6101864	+	protein_coding	Encodes the chloroplast ATPase delta-subunit. The mRNA is cell-to-cell mobile.	yes	no	yes	no	no	no	no	no	na	1.25324	-0.726991	-0.389474
AT4G09670	F17A8.20	4	6107112	6109176	-	protein_coding	Oxidoreductase family protein;(source:Araport11)	yes	no	yes	no	no	no	no	yes	na	0.526597	na	na
AT4G10030	AT4G10030	4	6270234	6273442	-	protein_coding	Alpha/beta hydrolase domain containing protein involved in lipid biosynthesis.	yes	no	yes	no	no	no	no	no	na	na	na	0.365244
AT4G10060	T5L19.190	4	6288821	6295402	+	protein_coding	Beta-glucosidase, GBA2 type family protein;(source:Araport11)	yes	no	yes	no	no	no	no	yes	na	1.20765	-0.490416	na
AT4G10580	AT4G10580	4	6531382	6535751	-	transposable_element_gene	transposable_element_gene;(source:Araport11);gypsy-like retrotransposon family, has a 1.1e-306 P-value blast match to GB:AAD27547 polyprotein (Gypsy_Ty3-element) (Oryza sativa subsp. indica);(source:TAIR10)	yes	yes	yes	no	no	no	no	no	5.17463	4.10419	4.5541	1.79887
AT4G10890	AT4G10890	4	6688833	6693903	+	protein_coding	DDE family endonuclease;(source:Araport11)	yes	no	yes	no	no	no	no	yes	na	0.636093	na	na
AT4G10920	KELP	4	6696712	6699199	-	protein_coding	Transcriptional co-activator. Forms homodimers or heterodimers with the kiwi protein. Both proteins are involved in gene activation during pathogen defense and plant development.	yes	no	yes	no	no	no	no	yes	0.912518	1.41491	2.12061	1.73141
AT4G11070	WRKY41	4	6759098	6760794	+	protein_coding	member of WRKY Transcription Factor; Group III	yes	no	yes	no	no	no	no	no	na	-2.24985	3.97752	0.694379
AT4G11280	ACS6	4	6863979	6866116	+	protein_coding	encodes a a member of the 1-aminocyclopropane-1-carboxylate (ACC) synthase (S-adenosyl-L-methionine methylthioadenosine-lyase, EC 4.4.1.14) gene family The mRNA is cell-to-cell mobile.	no	no	no	no	no	no	yes	no	na	0.637503	na	na
AT4G11300	F16G20.230	4	6872151	6873689	-	protein_coding	ROH1, putative (DUF793);(source:Araport11)	yes	no	no	no	no	yes	no	no	na	0.731612	na	na
AT4G11320	RDL5	4	6887166	6889879	+	protein_coding	Papain family cysteine protease;(source:Araport11)	yes	no	no	yes	no	no	no	no	0.682075	1.87585	na	na
AT4G11900	T26M18.110	4	7149903	7153725	-	protein_coding	S-locus lectin protein kinase family protein;(source:Araport11)	yes	no	yes	no	no	no	no	no	na	0.894191	na	-0.423006
AT4G12917	AT4G12917	4	7560063	7563981	-	other_rna	other_RNA;(source:Araport11)	yes	no	yes	no	no	no	no	no	na	1.12898	na	na
AT4G12980	F25G13.70	4	7589247	7591259	-	protein_coding	Auxin-responsive family protein;(source:Araport11)	yes	no	yes	no	no	no	no	no	na	0.756372	na	0.388671
AT4G13100	T1B9.22	4	7635661	7639037	-	protein_coding	RING/U-box superfamily protein;(source:Araport11)	yes	no	yes	no	no	no	no	no	na	1.35994	na	na
AT4G13220	F17N18.110	4	7674288	7675396	-	protein_coding	transmembrane protein;(source:Araport11)	yes	no	no	no	no	no	yes	yes	na	0.600597	na	na
AT4G13250	NYC1	4	7684156	7687006	-	protein_coding	Encodes a chlorophyll b reductase involved in the degradation of chlorophyll b and LHCII (light harvesting complex II).	yes	no	yes	no	no	no	no	no	na	1.49887	0.567677	0.754789
AT4G13500	T6G15.50	4	7856767	7857933	-	protein_coding	transmembrane protein;(source:Araport11)	no	no	no	no	no	no	yes	no	na	0.396294	-0.500354	na
AT4G13505	AT4G13505	4	7858000	7859691	-	antisense_long_noncoding_rna	Potential natural antisense gene, locus overlaps with AT4G13510	yes	no	no	no	no	no	yes	no	na	na	na	0.389981
AT4G13590	AT4G13590	4	7901216	7904042	-	protein_coding	Uncharacterized protein family (UPF0016);(source:Araport11)	yes	no	yes	no	no	no	no	yes	na	0.563515	na	na
AT4G13660	PRR2	4	7945683	7948443	+	protein_coding	Encodes a pinoresinol reductase involved in lignan biosynthesis. Expressed strongly in roots and less strongly in stems. Shows preference for pinoresinol and not lariciresinol. The mRNA is cell-to-cell mobile.	yes	no	yes	yes	no	yes	no	no	na	na	na	2.68123
AT4G14310	dl3195c	4	8236723	8240388	-	protein_coding	Transducin/WD40 repeat-like superfamily protein;(source:Araport11)	no	no	yes	no	no	no	no	no	na	0.718661	na	na
AT4G14540	NFYB3	4	8344349	8345324	+	protein_coding	nuclear factor Y, subunit B3;(source:Araport11)	no	no	no	yes	no	yes	yes	no	na	0.581338	na	na
AT4G14550	IAA14	4	8347768	8350263	-	protein_coding	IAA14 is a member of the Aux/IAA protein family. Involved in lateral root development. Gain of function mutation decreases auxin-inducible gene expression. Protein is localized to the nucleus. Expressed in stele and root tip epidermis. Functions as a negative regulator of ARF7/19.	yes	no	no	no	no	no	yes	no	na	1.07443	-1.42954	-1.48204
AT4G14723	EPFL4	4	8439899	8440901	+	protein_coding	EPIDERMAL PATTERNING FACTOR-like protein;(source:Araport11)	yes	no	yes	no	no	no	no	no	na	0.541642	na	na
AT4G14743	AT4G14743	4	8458387	8461890	-	pseudogene	pseudogene of RNA-directed DNA polymerase (reverse transcriptase)-related family protein;(source:Araport11)	yes	no	yes	no	no	no	no	no	5.23287	3.54543	3.33521	3.25209
AT4G14760	NET1B	4	8474557	8481364	+	protein_coding	kinase interacting (KIP1-like) family protein;(source:Araport11)	no	no	no	yes	no	no	no	no	na	1.33929	na	-0.546486
AT4G14960	TUBA6	4	8548417	8550495	-	protein_coding	Encodes an alpha-tubulin isoform required for right handed helical growth.	yes	no	no	yes	no	no	no	no	na	0.633304	na	na
AT4G15110	AT4G15110	4	8629647	8633118	-	protein_coding	member of CYP97B	yes	no	no	no	no	no	yes	no	na	0.443236	na	na
AT4G15210	BAM5	4	8666323	8669526	-	protein_coding	cytosolic beta-amylase expressed in rosette leaves and inducible by sugar. RAM1 mutants have reduced beta amylase in leaves and stems.	yes	no	yes	yes	no	yes	yes	no	na	2.07792	na	-1.81706
AT4G15215	AT4G15215	4	8671349	8679176	+	protein_coding	pleiotropic drug resistance 13;(source:Araport11)	yes	no	yes	yes	no	yes	yes	yes	na	0.824626	na	na
AT4G15560	DXS	4	8883825	8887667	+	protein_coding	Encodes a protein with 1-deoxyxylulose 5-phosphate synthase activity involved in the MEP pathway. It is essential for chloroplast development in Arabidopsis	yes	no	yes	no	no	no	no	no	na	1.01577	na	na
AT4G15800	RALFL33	4	8984787	8985995	+	protein_coding	Member of a diversely expressed predicted peptide family showing sequence similarity to tobacco Rapid Alkalinization Factor (RALF), and is believed to play an essential role in the physiology of Arabidopsis. Consists of a single exon and is characterized by a conserved C-terminal motif and N-terminal signal peptide. The mRNA is cell-to-cell mobile.	no	no	no	no	no	no	yes	no	na	0.749033	-0.759892	na
AT4G16740	TPS03	4	9407611	9411140	+	protein_coding	Encodes an (E,E)-alpha-farnesene synthase in the Col ecotype of Arabidopsis. This enzyme can also catalyze the formation of (E)-beta-ocimene as well as trace amounts of myrcene and other related compounds in vitro. The cytosolic localization of the protein may make it favor (E,E)-alpha-farnesene biosynthesis because the precursor of this product, FPP, is primarily cytosolic. Transcript levels for…	yes	no	no	yes	no	no	no	no	na	5.3787	na	na
AT4G17070	dl4565c	4	9595337	9598282	-	protein_coding	peptidyl-prolyl cis-trans isomerase;(source:Araport11)	yes	no	yes	no	no	no	no	no	na	-1.75906	0.641786	0.468232
AT4G17090	BAM3	4	9604962	9607402	-	protein_coding	Encodes a beta-amylase targeted to the chloroplast. Transgenic BMY8 RNAi lines fail to accumulate maltose during cold shock suggesting that maltose accumulation coincides with BMY8 expression. Apart from maltose, the sugar content of the RNAi lines were similar to wildtype (glucose and sucrose unaffected).	no	no	no	no	no	no	yes	yes	na	1.34763	na	na
AT4G17098	AT4G17098	4	9608632	9611700	+	antisense_long_noncoding_rna	Potential natural antisense gene, locus overlaps with AT4G17100	no	no	no	no	no	no	yes	yes	na	0.617445	na	na
AT4G17587	AT4G17587	4	9796096	9797242	-	transposable_element_gene	transposable_element_gene;(source:Araport11);hAT-like transposase family (hobo/Ac/Tam3), has a 5.8e-32 P-value blast match to GB:AAD24567 transposase Tag2 (hAT-element) (Arabidopsis thaliana);(source:TAIR10)	yes	no	yes	no	no	no	no	no	7.77524	8.35397	7.71161	9.08982
AT4G17600	LIL3:1	4	9803705	9804872	+	protein_coding	Encodes Lil3:1 (light-harvesting-like) protein. Belongs to the Lhc super-gene family encodes the light-harvesting chlorophyll a/b-binding (LHC) proteins that constitute the antenna system of the photosynthetic apparatus. A generic LHC motif is present in Lil3:1. The mRNA is cell-to-cell mobile.	yes	no	yes	no	no	no	no	no	na	0.802281	-0.669343	na
AT4G18440	F28J12.100	4	10186073	10188981	-	protein_coding	L-Aspartase-like family protein;(source:Araport11)	yes	no	no	yes	no	no	no	no	na	2.17038	na	-0.927648
AT4G18760	RLP51	4	10307810	10309591	-	protein_coding	receptor like protein 51;(source:Araport11)	yes	no	no	no	no	no	yes	no	na	0.761041	na	na
AT4G20170	GALS3	4	10896579	10899141	+	protein_coding	glycosyltransferase family protein (DUF23);(source:Araport11)	no	no	yes	no	no	yes	yes	no	na	0.614626	-1.28193	-0.871949
AT4G20360	TUFA	4	10989952	10992509	+	protein_coding	RAB GTPase homolog E1B;(source:Araport11)	no	no	no	no	no	no	yes	no	na	0.530005	na	na
AT4G20362	AT4G20362	4	10991615	10992159	-	antisense_long_noncoding_rna	Potential natural antisense gene, locus overlaps with AT4G20360. Has been identified as a translated small open reading frame by ribosome profiling.	yes	no	yes	no	no	no	yes	no	na	-5.70944	na	2.32432
AT4G20840	AT4G20840	4	11157916	11159867	+	protein_coding	FAD-binding Berberine family protein;(source:Araport11)	no	no	no	no	no	no	yes	no	na	0.751755	na	na
AT4G21410	CRK29	4	11401711	11405235	-	protein_coding	Encodes a cysteine-rich receptor-like protein kinase.	yes	no	no	no	yes	no	no	yes	na	-3.20135	1.11089	1.13619
AT4G21570	F18E5.190	4	11470761	11473037	-	protein_coding	organic solute transporter ostalpha protein (DUF300);(source:Araport11)	no	no	yes	no	no	no	yes	yes	na	0.555539	na	na
AT4G22190	AT4G22190	4	11741780	11743318	-	protein_coding	serine/arginine repetitive matrix-like protein;(source:Araport11)	no	no	no	no	no	no	yes	yes	na	na	0.671773	0.436544
AT4G22690	CYP706A1	4	11929359	11931750	+	protein_coding	member of CYP706A The mRNA is cell-to-cell mobile.	yes	no	no	yes	yes	no	no	yes	na	na	0.829389	0.62639
AT4G22770	AHL2	4	11963579	11965769	-	protein_coding	AT hook motif DNA-binding family protein;(source:Araport11)	yes	no	no	no	no	no	yes	yes	na	na	na	1.03577
AT4G22890	PGRL1A	4	12006986	12009536	+	protein_coding	Encodes PGRL1A, a transmembrane protein present in thylakoids. PGRL1A has a highly homologous isoform PGRL1B encoded by At4g11960. Plants lacking PGRL1 show perturbation of cyclic electron flow, similar to PGR5-deficient plants. PGRL1 and PGR5 interact physically and associate with PSI (photosystem I). The mRNA is cell-to-cell mobile.	no	no	no	no	yes	no	no	yes	na	0.733347	-0.767758	-0.427942
AT4G22990	F7H19.170	4	12048126	12051891	-	protein_coding	Encodes a member of the PHOSPHATE TRANSPORTER 5 family (PHT5;3). Overexpression of PHT5:3 leads to Pi sequestration into vacuoles and altered regulation of Pi starvation-responsive genes.	no	no	yes	no	no	no	no	yes	na	0.645109	na	na
AT4G23920	UGE2	4	12431097	12433955	+	-	-	no	no	yes	no	no	no	no	yes	na	na	na	0.481495
AT4G23940	FTSHI1	4	12435952	12442030	+	protein_coding	Encodes FtsHi1. Localizes to the chloroplast envelope membrane. Functions in chloroplast biogenesis and division.	yes	no	yes	no	no	no	no	yes	na	1.19753	-0.667765	-0.462388
AT4G24230	ACBP3	4	12566631	12568866	-	protein_coding	acyl-CoA-binding protein ACBP3. Localized extracellularly in transiently expressed tobacco BY-2 cells and onion epidermal cells. Binds arachidonyl-CoA with high affinity. Microarray data shows up-regulation of many biotic- and abiotic-stress-related genes in an ACBP3 OE-1 in comparison to wild type.	no	no	no	yes	no	no	no	yes	na	-1.36135	na	1.22062
AT4G24380	T22A6.210	4	12612378	12613719	+	protein_coding	dihydrofolate reductase;(source:Araport11)	no	no	no	no	no	no	yes	yes	na	1.15709	na	na
AT4G24620	PGI1	4	12708646	12712825	-	protein_coding	The PGI1 gene encodes the plastid phospho-glucose (Glc) isomerase. While pgi1-1 mutant has a deficiency in leaf starch synthesis, it accumulates starch in root cap cells. Flowering time of the pgi1-1 mutant is significantly delayed under short-day conditions.	yes	no	yes	no	no	no	no	yes	na	0.650773	na	na
AT4G24960	HVA22D	4	12827856	12829303	+	protein_coding	Homologous to a eukaryote specific ABA- and stress-inducible gene first isolated from barley. Groups in one subfamily with ATHVA22E. Along with other members of the ATHVA22 family, it may be involved in regulation of autophagy during development. The mRNA is cell-to-cell mobile.	no	no	no	yes	no	no	no	yes	na	0.837101	-0.900013	-1.20683
AT4G25030	F13M23.170	4	12864419	12866866	+	protein_coding	Serine/Threonine-kinase;(source:Araport11)	yes	no	yes	no	no	no	no	yes	na	na	na	0.426409
AT4G26700	FIM1	4	13463097	13467604	+	protein_coding	Encodes a member of the fimbrin family. Different members of the fimbrin/plastin family have diverged biochemically during evolution to generate either tight actin bundles or loose networks with distinct biochemical and biophysical properties. FIM4 generates both actin bundles and branched actin filaments whereas FIM5 only generates actin bundles.	no	no	no	no	yes	no	no	yes	na	0.806563	-0.651928	-0.348609
AT4G27260	GH3.5	4	13653579	13656285	+	protein_coding	encodes an IAA-amido synthase that conjugates Asp and other amino acids to auxin in vitro. Lines carrying insertions in this gene are hypersensitive to auxin. It is involved in camalexin biosynthesis via conjugating indole-3-carboxylic acid (ICA) and cysteine (Cys). The mRNA is cell-to-cell mobile.	no	no	no	no	no	yes	yes	yes	na	na	1.09956	0.639264
AT4G27280	KRP1	4	13663415	13664621	-	protein_coding	Calcium-binding EF-hand family protein;(source:Araport11)	no	no	no	no	no	no	yes	yes	na	0.640629	na	na
AT4G27520	ENODL2	4	13750156	13752103	-	protein_coding	early nodulin-like protein 2;(source:Araport11)	no	no	no	no	no	no	yes	yes	na	0.691588	na	na
AT4G28250	EXPB3	4	13999625	14002124	-	protein_coding	putative beta-expansin/allergen protein. Naming convention from the Expansin Working Group (Kende et al, 2004. Plant Mol Bio). Involved in the formation of nematode-induced syncytia in roots of Arabidopsis thaliana.	no	no	no	no	no	no	yes	yes	na	1.64955	-0.758857	-0.737749
AT4G29210	AT4G29210	4	14400903	14403519	+	protein_coding	The gene encodes a gamma-glutamyltransferase (AKA gamma-glutamyl transpeptidase, EC 2.3.2.2) that is located in the vacuole and is most active in roots. The encoded enzyme is involved in the initial degradation of glutathione conjugates in this cell compartment. It is also induced by xenobiotics and contributes to xenobiotics metabolism. Note that conflicting nomenclature exists in the literature…	no	no	yes	no	no	no	no	yes	na	0.749215	0.573565	na
AT4G29680	T16L4.190	4	14537638	14539842	-	protein_coding	Alkaline-phosphatase-like family protein;(source:Araport11)	no	no	no	no	no	no	yes	yes	na	0.668165	na	na
AT4G29700	T16L4.210	4	14543138	14545310	-	protein_coding	Alkaline-phosphatase-like family protein;(source:Araport11)	no	no	no	no	no	no	yes	yes	na	1.53122	na	na
AT4G29750	AT4G29750	4	14569665	14573177	+	protein_coding	CRS1 / YhbY (CRM) domain-containing protein;(source:Araport11)	no	no	yes	no	no	no	no	yes	na	0.735172	na	na
AT4G30440	GAE1	4	14881689	14883583	-	-	-	yes	no	no	yes	no	yes	yes	yes	na	0.435029	na	na
AT4G30450	AT4G30450	4	14886027	14886784	-	protein_coding	glycine-rich protein;(source:Araport11)	yes	no	no	no	no	no	yes	yes	na	0.877218	na	-1.57777
AT4G30470	AT4G30470	4	14894070	14896865	+	protein_coding	NAD(P)-binding Rossmann-fold superfamily protein;(source:Araport11)	no	no	no	yes	no	no	no	no	na	0.916542	-0.946229	-1.2757
AT4G30825	F6I18.270	4	15009471	15012588	+	protein_coding	Tetratricopeptide repeat (TPR)-like superfamily protein;(source:Araport11)	yes	no	yes	no	no	no	no	yes	na	0.902512	na	na
AT4G30930	RPL21M	4	15049811	15051751	-	protein_coding	Encodes a ribosomal RPL21M protein that is localized to the mitochondrion and is involved in karyogamy during female gametophyte development and fertilization. Mutants display defects in both male and female gametophyte development (i.e.collapsed pollen and female gametophytes with unfused central cells).	no	no	no	no	no	no	yes	yes	na	0.415817	na	na
AT4G31390	ACDO1	4	15233074	15237109	+	protein_coding	Protein kinase superfamily protein;(source:Araport11)	no	no	yes	no	no	no	no	no	na	0.82916	na	na
AT4G31550	WRKY11	4	15289788	15291934	-	protein_coding	member of WRKY Transcription Factor; Group II-d; negative regulator of basal resistance to Pseudomonas syringae.	no	no	no	no	no	no	yes	no	na	1.51723	na	na
AT4G32060	F10N7.140	4	15500926	15503593	+	protein_coding	Encodes an EF-hand protein with homology to constituents of the mitochondrial Ca2+ uniporter machinery in mammals. MICU binds Ca2+ and localizes to the mitochondria in Arabidopsis. It is a negative regulator of mitochondrial calcium uptake. Mutants display elevated matrix calcium at steady state and modified calcium transient kinetics in vivo.	no	no	no	no	no	no	yes	yes	na	na	na	0.462066
AT4G32920	AT4G32920	4	15887270	15896396	-	protein_coding	glycine-rich protein;(source:Araport11)	no	no	yes	no	no	no	no	no	na	na	0.815905	0.529676
AT4G32980	ATH1	4	15914628	15918255	-	protein_coding	Encodes transcription factor involved in photomorphogenesis. Regulates gibberellin biosynthesis. Activated by AGAMOUS in a cal-1, ap1-1 background. Expressed at low levels in developing stamens. Increased levels of ATH1 severely delay flowering in the C24 accession. Most remarkably, ectopically expressed ATH1 hardly had an effect on flowering time in the Col-0 and Ler accessions. ATH1 physically …	no	no	no	yes	no	no	no	yes	na	1.80349	na	-0.7248
AT4G34071	AT4G34071	4	16325750	16326840	+	antisense_long_noncoding_rna	Potential natural antisense gene, locus overlaps with AT4G34070	no	no	yes	no	no	no	no	no	na	0.386765	na	na
AT4G34150	SRC2	4	16354829	16357293	+	protein_coding	Calcium-dependent lipid-binding (CaLB domain) family protein;(source:Araport11)	no	no	no	no	no	yes	yes	yes	na	0.465973	na	na
AT4G34480	T4L20.60	4	16480887	16484231	-	protein_coding	O-Glycosyl hydrolases family 17 protein;(source:Araport11)	no	no	no	no	no	no	yes	no	na	0.696698	na	-0.61357
AT4G34900	XDH2	4	16625505	16631370	-	protein_coding	xanthine dehydrogenase 2;(source:Araport11)	no	no	no	no	no	no	yes	no	na	1.48022	na	-1.20186
AT4G35480	ATL45	4	16851972	16853035	-	protein_coding	Encodes a putative RING-H2 finger protein RHA3b.	yes	no	no	no	no	no	yes	no	na	na	na	0.643902
AT4G36010	T19K4.140	4	17039063	17041326	-	protein_coding	Pathogenesis-related thaumatin superfamily protein;(source:Araport11)	no	no	no	yes	no	no	yes	no	na	0.47587	na	na
AT4G36040	ATJ11	4	17049152	17050608	-	protein_coding	Chaperone DnaJ-domain superfamily protein;(source:Araport11)	no	no	no	no	no	no	yes	no	na	-1.15354	na	0.496196
AT4G36050	APE2	4	17051911	17055192	-	protein_coding	endonuclease/exonuclease/phosphatase family protein;(source:Araport11)	no	no	no	no	no	no	yes	yes	na	-0.638295	0.593541	0.692092
AT4G36100	AT4G36100	4	17082579	17083343	+	protein_coding	Sec1/munc18-like (SM) proteins superfamily;(source:Araport11)	no	no	yes	no	no	no	no	no	4.90667	2.92338	na	na
AT4G37200	HCF164	4	17509621	17511364	-	protein_coding	Encodes thioredoxin-like protein with disulfide reductase activity that is involved in the biogenesis of the plastid cytochrome b6f complex. Protein is located in the thylakoid membrane with the C-terminal hydrophilic portion, containing the thioredoxin like domain, extending into the thylakoid lumen.	yes	no	no	yes	no	no	no	no	na	0.609197	-0.450999	na
AT4G37260	MYB73	4	17540490	17541799	+	protein_coding	Member of the R2R3 factor gene family. The mRNA is cell-to-cell mobile.	no	no	no	no	no	no	yes	no	na	1.281	na	0.501736
AT4G37270	HMA1	4	17541771	17546546	-	protein_coding	Encodes a P1B-type ATPases that is localized to the chloroplast envelope and is involved in the transport of Cu into chloroplasts. It is essential for growth under high light conditions.	no	no	no	no	no	no	yes	no	na	0.537389	na	na
AT4G37750	ANT	4	17739514	17742407	+	protein_coding	ANT is required for control of cell proliferation and encodes a putative transcriptional regulator similar to AP2. Loss of function alleles have reduced fertility, abnormal ovules and abnormal lateral organs. Expressed specifically in the chalaza and in floral organ primordia.	no	no	no	yes	no	no	no	yes	na	0.747613	na	na
AT4G38760	AT4G38760	4	18084652	18096218	-	protein_coding	nucleoporin (DUF3414);(source:Araport11)	yes	no	no	no	no	no	yes	no	na	0.423715	na	na
AT4G38770	PRP4	4	18096606	18098633	-	protein_coding	Encodes one of four proline-rich proteins in Arabidopsis which are predicted to localize to the cell wall. Transcripts are most abundant in aerial organs of the plant.	no	no	no	no	no	no	yes	no	na	0.970876	-1.13134	-0.453145
AT4G38775	AT4G38775	4	18097461	18097973	+	protein_coding	hypothetical protein;(source:Araport11)	no	no	no	no	no	no	yes	no	na	1.23375	na	na
AT4G39090	RD19A	4	18215542	18217616	-	protein_coding	Similar to cysteine proteinases, induced by desiccation but not abscisic acid. Required for RRS1-R mediated resistance against Ralstonia solanacearum. Interacts with the R. solanacearum type III effector PopP2. RD19 associates with PopP2 to form a nuclear complex that is required for activation of the RRS1-R?mediated resistance response.	no	no	no	no	no	no	yes	no	na	na	0.876412	1.17859
AT4G39260	RBG8	4	18273829	18275216	-	protein_coding	Encodes a glycine-rich protein with RNA binding domain at the N-terminus. Protein is structurally similar to proteins induced by stress in other plants. Gene expression is induced by cold. Transcript undergoes circadian oscillations that is depressed by overexpression of AtGRP7. A substrate of the type III effector HopU1 (mono-ADP-ribosyltransferase).	no	no	no	no	no	no	yes	no	na	na	1.04029	0.80908
AT4G39270	T22F8.170	4	18276311	18279992	+	protein_coding	Leucine-rich repeat protein kinase family protein;(source:Araport11)	no	no	no	yes	no	no	yes	no	na	-2.28232	1.67416	1.11228
AT4G39280	T22F8.180	4	18280098	18284931	-	protein_coding	phenylalanyl-tRNA synthetase, putative / phenylalanine-tRNA ligase;(source:Araport11)	no	no	yes	yes	no	no	no	no	na	0.681535	na	na
AT4G39660	AT4G39660	4	18406627	18409564	+	protein_coding	alanine:glyoxylate aminotransferase 2 homolog (AGT2) mRNA, The mRNA is cell-to-cell mobile.	yes	no	no	no	yes	no	no	no	na	-0.598424	na	0.387198
AT4G39800	IPS1	4	18469255	18472048	-	protein_coding	** Referred to as MIPS2 in Mitsuhashi et al 2008. myo-inositol-1-phosphate synthase isoform 1.Expressed in leaf, root and silique. Immunolocalization experiments with an antibody recognizing MIPS1, MIPS2, and MIPS3 showed endosperm localization.	yes	no	no	no	yes	no	no	no	na	1.80194	-0.811064	-0.816217
AT5G01010	AT5G01010	5	1251	5043	-	protein_coding	retinal-binding protein;(source:Araport11)	yes	no	no	no	no	no	yes	yes	na	-0.395336	na	0.356718
AT5G01220	AT5G01220	5	86543	90117	-	protein_coding	Encodes a UDP-sulfoquinovose:DAG sulfoquinovosyltransferase that is involved in sulfolipid biosynthesis and whose expression is responsive to both phosphate (Pi) and phosphite (Phi) in both roots and shoots.	no	no	no	yes	no	yes	yes	no	na	0.569915	na	na
AT5G01260	F7J8_240	5	105268	107454	+	protein_coding	Carbohydrate-binding-like fold;(source:Araport11)	no	no	yes	no	no	no	no	yes	na	0.998205	-0.607595	na
AT5G01600	FER1	5	227953	230051	-	protein_coding	Encodes a ferretin protein that is targeted to the chloroplast. Member of a Ferritin gene family. Gene expression is induced in response to iron overload and by nitric oxide. Expression of the gene is downregulated in the presence of paraquat, an inducer of photoxidative stress.	no	no	no	no	no	no	yes	no	na	-1.04576	na	0.819748
AT5G01660	F7A7_180	5	244232	249207	-	protein_coding	influenza virus NS1A-binding protein;(source:Araport11)	yes	no	yes	no	no	yes	no	no	na	1.17588	na	na
AT5G01790	AT5G01790	5	304677	305912	-	protein_coding	hypothetical protein;(source:Araport11)	no	no	no	no	no	no	yes	no	na	2.73595	na	na
AT5G01820	CIPK14	5	313190	315405	-	protein_coding	Encodes a CBL-interacting serine/threonine protein kinase.	no	no	no	no	no	no	yes	yes	na	1.00316	na	na
AT5G01950	T20L15_220	5	364880	370186	-	protein_coding	Leucine-rich repeat protein kinase family protein;(source:Araport11)	no	no	no	no	yes	no	no	no	na	-0.994611	0.945361	0.777149
AT5G02320	MYB3R-5	5	482793	486481	-	protein_coding	Encodes a putative c-MYB-like transcription factor of the MYB3R factor gene family (MYB3R5).	no	no	yes	no	yes	no	no	no	na	na	na	0.596965
AT5G02630	Cand6	5	591731	593194	+	protein_coding	Lung seven transmembrane receptor family protein;(source:Araport11)	no	no	yes	no	no	no	no	no	na	-0.603544	0.719859	0.419001
AT5G03140	LECRK82	5	737468	740319	-	protein_coding	Concanavalin A-like lectin protein kinase family protein;(source:Araport11)	no	no	no	no	no	no	yes	no	na	0.956625	na	-0.716828
AT5G04110	GYRB3	5	1110295	1115007	-	protein_coding	DNA GYRASE B3;(source:Araport11)	yes	no	yes	no	no	no	no	no	na	1.04665	na	na
AT5G04340	ZAT6	5	1216058	1217362	-	protein_coding	putative c2h2 zinc finger transcription factor mRNA,	yes	no	no	no	no	no	yes	no	na	na	na	0.882818
AT5G05250	T5P19_10	5	1556969	1558486	-	protein_coding	hypothetical protein;(source:Araport11)	yes	no	yes	no	no	no	no	no	na	1.36429	na	-0.707616
AT5G06320	NHL3	5	1930793	1931816	-	protein_coding	encodes a protein whose sequence is similar to tobacco hairpin-induced gene (HIN1) and Arabidopsis non-race specific disease resistance gene (NDR1). Expression of this gene is induced by cucumber mosaic virus, spermine and Pseudomonas syringae pv. tomato DC3000. The gene product is localized to the plasma membrane.	no	no	no	no	no	yes	yes	yes	na	0.540642	na	na
AT5G08780	AT5G08780	5	2856740	2859006	+	protein_coding	winged-helix DNA-binding transcription factor family protein;(source:Araport11)	yes	no	no	yes	no	no	no	yes	na	0.527416	na	na
AT5G09440	EXL4	5	2938193	2939715	+	protein_coding	EXORDIUM like 4;(source:Araport11)	no	no	no	no	no	no	yes	no	na	na	na	0.945043
AT5G10330	HISN6A	5	3247830	3250964	-	protein_coding	Encodes histidinol-phosphate aminotransferase that catalyzes the eighth step in histidine biosynthesis. Loss of function mutations are embryo lethal.	yes	yes	no	no	yes	no	no	no	na	0.886765	na	na
AT5G10390	HTR13	5	3268847	3269594	-	protein_coding	Histone superfamily protein;(source:Araport11)	no	no	no	no	no	no	yes	yes	na	0.739774	-0.820152	na
AT5G10440	CYCD4-2	5	3280469	3282578	-	protein_coding	Encodes a cyclin involved in cell proliferation during stomatal cell lineage development.	yes	no	no	no	yes	no	no	yes	na	1.30927	na	na
AT5G10550	GTE2	5	3332995	3334913	-	protein_coding	This gene is predicted to encode a bromodomain-containing protein. A plant line expressing RNAi constructs targeted against GTE7 shows some resistance to agrobacterium-mediated root transformation.	no	no	no	no	no	no	yes	yes	na	0.657354	na	na
AT5G10760	AED1	5	3400322	3402389	-	protein_coding	Eukaryotic aspartyl protease family protein;(source:Araport11)	no	no	no	no	no	no	yes	yes	na	1.10733	1.41919	-0.401453
AT5G11330	F2I11_220	5	3617138	3618919	-	protein_coding	FAD/NAD(P)-binding oxidoreductase family protein;(source:Araport11)	no	no	no	no	yes	no	no	yes	na	0.633092	na	na
AT5G11550	F15N18_140	5	3707961	3709403	-	protein_coding	ARM repeat superfamily protein;(source:Araport11)	no	no	no	no	no	yes	yes	yes	na	2.08468	na	na
AT5G11610	F15N18_200	5	3735350	3738217	-	protein_coding	Exostosin family protein;(source:Araport11)	no	no	no	no	no	yes	yes	yes	na	0.487341	1.51558	0.769252
AT5G11670	NADP-ME2	5	3754091	3758342	+	protein_coding	The malic enzyme (EC 1.1.1.40) encoded by AtNADP-ME2 is presumably a cytosolic enzyme involved in malate metabolism and possibly assisting the oxidative pentose phosphate pathway. AtNADP-ME2 counts for the major part of NADP-ME activity in mature tissues of Arabidopsis.	no	no	yes	yes	no	no	yes	yes	na	-1.4263	1.66896	1.26493
AT5G11740	AGP15	5	3783930	3784963	+	protein_coding	Encodes arabinogalactan protein (AGP15). The mRNA is cell-to-cell mobile.	no	no	no	no	no	no	yes	yes	na	0.713155	na	-0.549676
AT5G12080	MSL10	5	3897893	3901790	-	protein_coding	Encodes a mechanosensitive (or stretch-activated) ion channel in the plasma membrane with a moderate preference for anions.Cell death activity is negatively regulated by phosphorylation while mechanosensitive properties are unaffected.	yes	no	no	no	no	no	yes	yes	na	1.5926	na	na
AT5G12130	TERC	5	3919428	3922485	+	protein_coding	integral membrane TerC family protein;(source:Araport11)	no	no	no	no	yes	no	no	yes	na	0.893853	-0.546362	na
AT5G13930	CHS	5	4488476	4490264	+	protein_coding	Encodes chalcone synthase (CHS), a key enzyme involved in the biosynthesis of flavonoids. Required for the accumulation of purple anthocyanins in leaves and stems. Also involved in the regulation of auxin transport and the modulation of root gravitropism. The mRNA is cell-to-cell mobile.	no	no	no	no	no	no	yes	yes	na	1.20219	-2.20736	-2.31159
AT5G14580	PNP2	5	4697207	4703091	-	protein_coding	polyribonucleotide nucleotidyltransferase;(source:Araport11)	no	no	no	no	no	no	yes	yes	na	0.682818	na	na
AT5G14780	FDH1	5	4776733	4779526	+	protein_coding	Encodes a NAD-dependent formate dehydrogenase.	no	no	yes	no	no	no	yes	yes	na	-0.627268	0.511639	0.370007
AT5G14920	GASA14	5	4826141	4828384	+	protein_coding	Encodes a GASA domain containing protein that regulates increases in plant growth through GA-induced and DELLA-dependent signal transduction and that can increase abiotic stress resistance by reducing ROS accumulation.	no	no	no	no	no	no	yes	yes	na	-1.10858	na	0.905075
AT5G15760	AT5G15760	5	5143053	5144053	+	protein_coding	Ribosomal protein PSRP-3/Ycf65;(source:Araport11)	no	no	no	no	no	no	yes	no	na	0.678176	na	na
AT5G15970	KIN2	5	5211719	5212743	+	protein_coding	Encodes a gene that can be induced by cold and abscisic acid and may be involved in cold acclimation and salt tolerance. The mRNA is cell-to-cell mobile.	no	no	no	yes	no	no	no	yes	na	1.43027	-1.24017	-1.46124
AT5G17310	UGP1	5	5696478	5700993	-	-	-	yes	no	yes	yes	no	yes	yes	yes	na	0.656592	-0.576614	-0.529066
AT5G17520	AT5G17520	5	5772568	5775417	-	protein_coding	Encodes a maltose transporter that is expressed in leaves and roots. Mutations at the MEX1 locus cause accumulation of both starch and maltose in leaves, with maltose levels at least 40 times higher than that of wild-type. This gene encodes a protein located in the chloroplast envelope.	no	no	no	no	yes	no	no	yes	na	0.605756	-0.489513	-0.798152
AT5G17530	F15H11.7	5	5777469	5782150	+	protein_coding	phosphoglucosamine mutase family protein;(source:Araport11)	no	no	yes	no	no	no	no	no	na	0.540494	na	na
AT5G18050	SAUR22	5	5974341	5975087	-	protein_coding	SAUR-like auxin-responsive protein family;(source:Araport11)	yes	no	no	no	yes	no	no	no	na	na	na	1.07461
AT5G18630	AT5G18630	5	6202536	6205747	+	protein_coding	alpha/beta-Hydrolases superfamily protein;(source:Araport11)	no	no	yes	no	no	no	no	no	na	na	na	0.409869
AT5G18640	AT5G18640	5	6212773	6215863	+	protein_coding	alpha/beta-Hydrolases superfamily protein;(source:Araport11)	no	no	no	yes	no	no	no	yes	na	na	0.543453	0.57974
AT5G19010	MPK16	5	6344789	6348278	-	protein_coding	member of MAP Kinase	yes	no	yes	no	no	no	no	no	na	0.465708	na	na
AT5G19230	T24G5.130	5	6467193	6468594	+	protein_coding	Glycoprotein membrane precursor GPI-anchored;(source:Araport11)	no	no	no	yes	no	no	no	yes	na	na	na	1.1262
AT5G19240	T24G5.140	5	6470072	6471636	+	protein_coding	Glycoprotein membrane precursor GPI-anchored;(source:Araport11)	yes	no	no	yes	no	no	no	yes	na	0.559508	na	na
AT5G20270	HHP1	5	6840833	6842946	-	protein_coding	heptahelical transmembrane protein homologous to human adiponectin receptors and progestin receptors	yes	no	no	no	no	no	yes	no	na	1.49909	-1.46539	-1.05874
AT5G20830	SUS1	5	7050217	7055398	-	protein_coding	Encodes a protein with sucrose synthase activity (SUS1).	yes	no	yes	no	no	no	no	no	na	0.702656	-0.412674	na
AT5G20930	TOUSLED	5	7097868	7103208	+	protein_coding	Nuclear serine/threonine protein kinase that requires a coiled-coil region for oligomerization and catalytic activity. Required for leaf and flower development and is involved in the regulation of RNA interference. Expression localized to the developing style by stage 13.	yes	no	yes	yes	no	no	no	yes	na	0.564228	na	na
AT5G22630	ADT5	5	7524086	7526270	+	protein_coding	Encodes a plastid-localized arogenate dehydratase involved in phenylalanine biosynthesis. Not less than six genes encoding ADT were identi&#64257;ed in the Arabidopsis genome: ADT1 [At1g11790]; ADT2 [At3g07630]; ADT3 [At2g27820]; ADT4 [At3g44720]; ADT5 [At5g22630]; and ADT6 [At1g08250]. The mRNA is cell-to-cell mobile.	yes	no	no	no	no	no	yes	yes	na	0.582835	na	na
AT5G22740	CSLA2	5	7554689	7560190	-	protein_coding	Encodes a beta-mannan synthase based on in vitro enzyme assays from heterologously expressed protein. CSLA2 synthesizes the backbone of galactoglucomannan in seed coat epidermal cells. Both CSLA2 and MUCI10, which may be part of a protein complex, are critical for mucilage architecture.	no	no	yes	yes	no	no	no	yes	na	0.443474	na	na
AT5G22800	EMB86	5	7615747	7620278	-	protein_coding	A locus involved in embryogenesis. Mutations in this locus result in embryo lethality.	yes	no	no	yes	no	no	no	no	na	0.95572	-0.54428	-0.319459
AT5G23115	AT5G23115	5	7777595	7777623	-	protein_coding	hypothetical protein;(source:Araport11)	no	no	yes	yes	no	no	yes	yes	4.30616	4.97476	4.02639	4.03511
AT5G24155	AT5G24155	5	8179703	8181117	-	protein_coding	FAD/NAD(P)-binding oxidoreductase family protein;(source:Araport11)	no	no	yes	no	no	yes	yes	no	na	3.55985	na	-2.08222
AT5G24240	PI4KG3	5	8230942	8234150	-	protein_coding	Encodes PI4Kc3, localizes to the nucleus and has autophosphorylation activity, but no lipid kinase activity. Overexpression mutants display late-flowering phenotype.	no	no	no	no	no	yes	no	no	5.99359	6.19721	8.31255	6.72053
AT5G24330	ATXR6	5	8295110	8297159	-	protein_coding	Encodes a SET-domain protein, a H3K27 monomethyltransferases required for chromatin structure and gene silencing. Regulates heterochromatic DNA replication. Contains a PCNA-binding domain. ATXR6 accumulates preferentially during the late G1 or S phase, suggesting that it plays a role in cell-cycle regulation or progression.	yes	no	no	no	yes	no	no	no	na	0.925017	na	na
AT5G24420	PGL5	5	8336534	8338032	-	protein_coding	Encodes a cytosolic 6-phosphogluconolactonase (PGL) thought to be involved in the oxidative pentose-phosphate pathway (OPPP).	no	no	no	no	no	no	yes	no	na	1.26894	na	-0.880095
AT5G24490	AT5G24490	5	8365601	8367460	+	protein_coding	30S ribosomal protein;(source:Araport11)	yes	no	yes	no	no	no	no	no	na	na	na	0.360576
AT5G24650	AT5G24650	5	8437024	8439104	+	protein_coding	HP30/Tric1 is a component of the mitochondrial protein translocation complex and is involved in tRNA transport along with HP30-2/Tric2.It interacts with several members of the TOM complex such as TOM40 and this interaction is mediated by the SAM domain.	no	no	no	no	no	no	yes	no	na	0.50997	na	na
AT5G24660	LSU2	5	8443279	8444101	-	protein_coding	response to low sulfur 2;(source:Araport11)	no	no	no	no	no	no	yes	no	na	3.77034	na	na
AT5G24780	VSP1	5	8507590	8509201	-	protein_coding	encodes an acid phosphatase similar to soybean vegetative storage proteins. Gene expression is induced by wounding and jasmonic acid.	yes	no	no	no	no	no	yes	no	na	2.37814	na	na
AT5G24920	GDU5	5	8584535	8585297	+	protein_coding	Encodes a member of the GDU (glutamine dumper) family proteins involved in amino acid export: At4g31730 (GDU1), At4g25760 (GDU2), At5g57685 (GDU3), At2g24762 (GDU4), At5g24920 (GDU5), At3g30725 (GDU6) and At5g38770 (GDU7).	no	no	yes	no	no	no	no	yes	na	-0.772789	na	0.850202
AT5G24990	AT5G24990	5	8610313	8611948	+	protein_coding	enhanced disease resistance-like protein (DUF1336);(source:Araport11)	yes	no	yes	no	no	no	no	no	na	0.943917	na	na
AT5G25040	T11H3.50	5	8621896	8624607	+	protein_coding	Major facilitator superfamily protein;(source:Araport11)	yes	no	yes	no	no	no	no	yes	na	1.56419	na	na
AT5G25130	CYP71B12	5	8668232	8670237	+	protein_coding	putative cytochrome P450 The mRNA is cell-to-cell mobile.	no	no	yes	no	no	no	no	yes	na	2.44764	-0.795859	na
AT5G25210	AT5G25210	5	8723912	8725817	+	protein_coding	hypothetical protein;(source:Araport11)	yes	no	yes	no	no	yes	no	no	na	na	0.625166	0.647006
AT5G25250	FLOT1	5	8749680	8751636	+	protein_coding	Encodes a protein that is involved in a membrane microdomain-dependent, but clathrin-independent, endocytic pathway required for optimal seedling development. The mRNA is cell-to-cell mobile.	yes	no	yes	no	no	no	no	no	na	-0.897121	1.4455	0.556302
AT5G25460	DGR2	5	8863224	8865677	+	protein_coding	transmembrane protein, putative (Protein of unknown function, DUF642);(source:Araport11)	yes	no	no	no	no	no	yes	yes	na	na	na	0.795792
AT5G25590	AT5G25590	5	8906534	8910063	-	protein_coding	DNA ligase (DUF630 and DUF632);(source:Araport11)	yes	no	yes	no	no	no	no	yes	na	1.34573	-1.11384	-1.01967
AT5G26236	AT5G26236	5	9183055	9187480	+	transposable_element_gene	transposable_element_gene;(source:Araport11);gypsy-like retrotransposon family, has a 3.5e-307 P-value blast match to GB:AAD27547 polyprotein (Gypsy_Ty3-element) (Oryza sativa subsp. indica);(source:TAIR10)	yes	yes	yes	no	yes	no	no	no	na	0.461137	3.87053	4.38086
AT5G26570	GWD3	5	9261479	9267732	+	protein_coding	chloroplastidic phosphoglucan, water dikinase (PWD) which is required for normal degradation of leaf starch in Arabidopsis. NMR analysis of the mutants, suggests that the gene is specifically involved in the phosphorylation of the glucosyl residues of starch at the C3 position.	yes	no	yes	no	no	no	no	no	na	1.03058	-0.476383	-0.983841
AT5G26780	SHM2	5	9418137	9422228	+	protein_coding	Encodes a protein with serine hydroxymethyltransferase activity which is thought to be localized in the mitochondrial matrix. SHM2 expression fails to rescue the conditional lethal phenotype of the shm1-1 mutant, defective in SHM1.	no	no	yes	no	no	no	no	no	na	0.932847	na	-0.494233
AT5G26830	THRRS	5	9437187	9441822	+	protein_coding	Encodes a dual-targeted threonyl-tRNA synthetase found in both the chloroplast and mitochondrion. The mRNA is cell-to-cell mobile.	no	no	yes	no	no	no	no	no	na	0.385099	na	na
AT5G27150	NHX1	5	9553300	9557597	+	protein_coding	Encodes a vacuolar sodium/proton antiporter involved in salt tolerance, ion homeostasis, and leaf development. The mRNA is cell-to-cell mobile.	yes	no	yes	no	no	no	no	no	na	1.10355	na	na
AT5G27280	A_TM021B04.14	5	9617440	9618481	+	protein_coding	Zim17-type zinc finger protein;(source:Araport11)	yes	no	yes	no	no	yes	no	yes	na	na	0.848045	0.587537
AT5G27330	T12H1.9	5	9632703	9635174	-	protein_coding	Prefoldin chaperone subunit family protein;(source:Araport11)	yes	no	yes	no	no	no	no	no	na	1.26746	na	na
AT5G27350	SFP1	5	9648508	9654426	+	protein_coding	Encodes a sugar-porter family protein that is induced during leaf senescence. The increase in its gene expression during leaf senescence is paralleled by an accumulation of monosaccharides. The mRNA is cell-to-cell mobile.	yes	no	no	yes	no	no	no	yes	na	1.05044	na	na
AT5G27620	CYCH1-1	5	9771287	9774920	+	protein_coding	core cell cycle genes The mRNA is cell-to-cell mobile.	yes	no	yes	no	no	no	no	no	na	0.705588	na	na
AT5G27680	RECQSIM	5	9793712	9799149	-	-	-	yes	no	yes	no	no	no	no	yes	na	0.702618	na	na
AT5G27845	AT5G27845	5	9868348	9872650	+	transposable_element_gene	transposable_element_gene;(source:Araport11);non-LTR retrotransposon family (LINE), has a 6.6e-32 P-value blast match to GB:AAA39398 ORF2 (Mus musculus) (LINE-element);(source:TAIR10)	yes	no	yes	no	no	no	no	no	7.9627	7.8678	8.61402	5.31078
AT5G27850	RPL18C	5	9873152	9874598	+	protein_coding	Ribosomal protein L18e/L15 superfamily protein;(source:Araport11)	yes	no	yes	no	no	no	no	no	1.74794	1.91266	3.44777	3.38356
AT5G27860	AT5G27860	5	9874718	9876500	-	protein_coding	hypothetical protein;(source:Araport11)	yes	no	yes	yes	no	yes	yes	no	na	-0.828936	0.517483	0.353693
AT5G28030	DES1	5	10029519	10032962	-	protein_coding	L-cysteine desulfhydrase 1;(source:Araport11)	yes	no	yes	yes	no	no	no	no	na	1.29075	1.38381	na
AT5G28145	AT5G28145	5	10129022	10133676	+	transposable_element_gene	transposable_element_gene;(source:Araport11);copia-like retrotransposon family, has a 4.1e-195 P-value blast match to GB:AAA57005 Hopscotch polyprotein (Ty1_Copia-element) (Zea mays);(source:TAIR10)	yes	no	yes	no	no	no	no	yes	na	-2.4134	na	1.40019
AT5G28500	AT5G28500	5	10477556	10479384	+	protein_coding	rubisco accumulation factor-like protein;(source:Araport11)	yes	no	yes	no	no	no	no	no	na	1.14947	-0.501827	-0.36722
AT5G28540	MED37A	5	10540123	10543558	-	protein_coding	Encodes the luminal binding protein BiP, an ER-localized member of the HSP70 family. BiP is composed of an N-terminal ATP binding domain and a C-terminal domain that binds to hydrophobic patches on improperly/incompletely folded proteins in an ATP-dependent manner. Involved in polar nuclei fusion during proliferation of endosperm nuclei.	yes	no	yes	no	no	no	no	yes	na	0.832569	na	-0.698918
AT5G28626	AT5G28626	5	10632241	10633944	+	transposable_element_gene	Member of Sadhu non-coding retrotransposon family The mRNA is cell-to-cell mobile.	yes	no	yes	no	no	yes	no	yes	na	-0.707955	na	0.543311
AT5G28715	AT5G28715	5	10765648	10770477	+	transposable_element_gene	transposable_element_gene;(source:Araport11);gypsy-like retrotransposon family, has a 0. P-value blast match to GB:AAD27547 polyprotein (Gypsy_Ty3-element) (Oryza sativa subsp. indica);(source:TAIR10)	yes	yes	no	no	yes	no	no	no	na	0.41219	3.19766	6.11988
AT5G28830	AT5G28830	5	10856596	10858760	+	protein_coding	calcium-binding EF hand family protein;(source:Araport11)	yes	no	yes	no	no	no	no	no	na	-1.92031	na	0.559153
AT5G28888	AT5G28888	5	10902105	10903015	-	transposable_element_gene	pseudogene similar to terpenoid cyclase/protein prenyltransferase alpha-alpha toroid	yes	no	yes	no	no	no	no	yes	na	na	4.18028	5.18442
AT5G28910	AT5G28910	5	10930343	10933500	-	protein_coding	alpha-(1,6)-fucosyltransferase;(source:Araport11)	yes	no	yes	no	no	no	no	no	na	0.83412	na	na
AT5G35170	T25C13.50	5	13419080	13423882	+	protein_coding	adenylate kinase family protein;(source:Araport11)	yes	no	yes	no	no	no	no	yes	na	0.688207	na	na
AT5G35205	AT5G35205	5	13466904	13471592	-	transposable_element_gene	transposable_element_gene;(source:Araport11);non-LTR retrotransposon family (LINE), has a 1.1e-36 P-value blast match to GB:BAA20419 reverse transcriptase (LINE-element) (Mus musculus);(source:TAIR10)	yes	no	yes	no	no	no	no	yes	8.43091	11.4044	7.70023	11.5588
AT5G35207	AT5G35207	5	13471730	13472482	-	transposable_element_gene	transposable_element_gene;(source:Araport11);pseudogene, similar to simiar to ribosomal protein, blastp match of 45%25 identity and 6.7e-47 P-value to GP|19571128|dbj|BAB86552.1||AP003566 simiar to ribosomal protein {Oryza sativa (japonica cultivar-group)};(source:TAIR10)	yes	no	yes	no	no	no	no	yes	8.0164	6.49703	9.78077	10.2213
AT5G35480	AT5G35480	5	13687847	13689596	-	protein_coding	hypothetical protein;(source:Araport11)	yes	no	yes	yes	no	no	no	no	na	1.45534	na	na
AT5G35490	AT5G35490	5	13689762	13691121	+	protein_coding	Encodes MRU1 (mto 1 responding up). Up-regulated in mto1-1 mutant that over-accumulates soluble methionine. A maternally expressed imprinted gene.	yes	no	yes	yes	no	no	no	no	na	1.51339	-0.65795	-0.687364
AT5G35520	AT5G35520	5	13701281	13703241	+	protein_coding	encodes a homologue of the yeast (S. pombe) Mis12 (minichromosome instability) protein. MIS12 co-localizes with 180 bp repeats of centromeric DNA throughout the cell cycle with a similar pattern to AtCENH3/HTR12. Neither of these two proteins completely cover the 180 bp regions based on FISH analysis.	yes	no	yes	no	no	no	no	no	na	0.508663	na	na
AT5G35927	AT5G35927	5	14065688	14066173	-	protein_coding	hypothetical protein;(source:Araport11)	yes	no	no	yes	no	no	yes	no	na	na	0.976976	0.633517
AT5G35935	AT5G35935	5	14083388	14089891	-	transposable_element_gene	transposable_element_gene;(source:Araport11);copia-like retrotransposon family, has a 2.0e-232 P-value blast match to GB:CAA72989 open reading frame 1 (Ty1_Copia-element) (Brassica oleracea);(source:TAIR10)	yes	no	yes	no	no	no	yes	yes	0.743747	na	na	1.03757
AT5G36120	CCB3	5	14197926	14199444	-	protein_coding	cofactor assembly, complex C (B6F);(source:Araport11)	yes	no	yes	no	no	no	no	no	na	0.834176	na	na
AT5G36170	PRFB1	5	14235746	14238082	-	protein_coding	Required for normal processing of polycistronic plastidial transcripts	yes	no	yes	no	no	no	no	no	na	0.454838	-0.429465	na
AT5G36210	AT5G36210	5	14247479	14253434	-	protein_coding	alpha/beta-Hydrolases superfamily protein;(source:Araport11)	yes	no	yes	no	no	no	no	yes	na	0.41213	na	na
AT5G36930	AT5G36930	5	14567444	14573206	-	protein_coding	Disease resistance protein (TIR-NBS-LRR class) family;(source:Araport11)	yes	no	yes	no	no	no	no	no	0.507223	0.801779	na	na
AT5G37020	ARF8	5	14629453	14634454	+	protein_coding	Encodes a member of the auxin response factor family. Mediates auxin response via expression of auxin regulated genes. Acts redundantly with ARF6 to control stamen elongation and flower maturation. Expression of ARF8 is controlled by miR167.	yes	no	yes	no	no	no	no	no	na	0.705943	na	na
AT5G37300	WSD1	5	14767426	14770412	+	protein_coding	Encodes a bifunctional enzyme, wax ester synthase (WS) and diacylglycerol acyltransferase (DGAT). In vitro assay indicated a ratio of 10.9 between its WS and DGAT activities. Both mutant and in vivo expression/analysis in yeast studies indicated a role in wax biosynthesis.	no	no	yes	no	no	no	no	no	na	3.17568	na	na
AT5G37540	F15E12.7	5	14912659	14914449	+	protein_coding	Eukaryotic aspartyl protease family protein;(source:Araport11)	yes	no	no	no	no	no	yes	no	na	0.640167	na	na
AT5G37680	ARLA1A	5	14969596	14971343	-	protein_coding	A member of ARF-like GTPase family. A thaliana has 21 members, in two subfamilies, ARF and ARL GTPases.	yes	no	yes	yes	no	yes	no	no	na	1.25792	-0.619142	-0.499717
AT5G37770	CML24	5	14998576	14999623	-	protein_coding	Encodes a protein with 40% similarity to calmodulin. Binds Ca(2+) and, as a consequence, undergoes conformational changes. CML24 expression occurs in all major organs, and transcript levels are increased from 2- to 15-fold in plants subjected to touch, darkness, heat, cold, hydrogen peroxide, abscisic acid (ABA), and indole-3-acetic acid. However, CML24 protein accumulation changes were not detec…	yes	no	no	no	no	no	yes	no	na	0.469513	na	na
AT5G37790	F28G11.10	5	15008139	15011257	-	protein_coding	Protein kinase superfamily protein;(source:Araport11)	yes	no	yes	no	no	no	no	yes	na	1.00377	-0.998513	na
AT5G37830	OXP1	5	15056161	15060866	-	protein_coding	Encodes a 5-oxoprolinase that acts in the glutathione degradation pathway and in 5-oxoproline metabolism.	yes	no	yes	no	no	no	no	yes	na	0.454185	na	na
AT5G37940	AT5G37940	5	15107124	15108988	+	protein_coding	Zinc-binding dehydrogenase family protein;(source:Araport11)	yes	no	yes	no	no	no	no	no	na	0.806734	na	na
AT5G38120	4CLL8	5	15213593	15216205	+	protein_coding	AMP-dependent synthetase and ligase family protein;(source:Araport11)	no	no	yes	no	no	no	no	no	na	1.88701	na	na
AT5G38420	RBCS-2B	5	15380907	15382071	-	protein_coding	Encodes a member of the Rubisco small subunit (RBCS) multigene family: RBCS1A (At1g67090), RBCS1B (At5g38430), RBCS2B (At5g38420), and RBCS3B (At5g38410).	yes	no	no	no	no	no	yes	no	na	na	na	0.404228
AT5G38430	RBCS-1B	5	15383167	15385320	-	protein_coding	Encodes a member of the Rubisco small subunit (RBCS) multigene family: RBCS1A (At1g67090), RBCS1B (At5g38430), RBCS2B (At5g38420), and RBCS3B (At5g38410).	yes	no	no	no	no	no	yes	no	na	1.44265	na	na
AT5G38560	PERK8	5	15439249	15443296	+	protein_coding	Encodes a member of the proline-rich extensin-like receptor kinase (PERK) family. This family consists of 15 predicted receptor kinases (PMID: 15653807).	yes	no	no	no	no	no	yes	no	na	0.495692	na	na
AT5G38980	AT5G38980	5	15606683	15607409	+	protein_coding	transmembrane protein;(source:Araport11)	yes	no	no	no	yes	no	no	no	na	2.07021	-0.452314	-0.709295
AT5G38990	K15E6.170	5	15608459	15611711	+	protein_coding	Malectin/receptor-like protein kinase family protein;(source:Araport11)	yes	no	no	no	yes	no	no	no	na	0.793962	na	na
AT5G39530	AT5G39530	5	15826017	15828035	-	protein_coding	hypothetical protein (DUF1997);(source:Araport11)	yes	no	yes	no	no	yes	no	no	na	1.00067	-1.00885	-0.53342
AT5G39580	AT5G39580	5	15847065	15849141	-	protein_coding	Peroxidase superfamily protein;(source:Araport11)	no	no	no	no	yes	no	no	no	na	-1.08378	na	1.48892
AT5G39670	CML45	5	15883179	15884067	+	protein_coding	Calcium-binding EF-hand family protein;(source:Araport11)	yes	no	no	yes	no	no	no	no	na	na	2.00362	0.751458
AT5G39760	ZHD10	5	15911350	15912860	+	protein_coding	homeobox protein 23;(source:Araport11)	yes	no	no	no	no	no	yes	no	na	-0.818538	0.866522	0.932289
AT5G39830	DEGP8	5	15942740	15945921	+	protein_coding	Encodes DEG8. Forms a hexamer with DEG5 in the thylakoid lumen. Involved in the cleavage of photodamaged D2 protein of photosystem II (PSII). Recombinant DEG8 is proteolytically active toward both a model substrate (beta-casein) and photodamaged D1 protein of photosystem II.	yes	no	yes	no	no	no	no	no	na	0.495568	na	na
AT5G39860	PRE1	5	15957368	15958559	+	protein_coding	Encodes PRE1 (PACLOBUTRAZOL RESISTANCE1). PRE1 and IBH1 form a pair of antagonistic HLH/bHLH transcription factors that function downstream of BZR1 to mediate brassinosteroid regulation of cell elongation. BNQ1 is directly and negatively regulated by AP3 and PI in petals.Required for appropriate regulation of flowering time.	yes	no	no	yes	no	no	no	no	na	na	1.05108	1.26101
AT5G39980	AT5G39980	5	16000712	16003072	-	protein_coding	Tetratricopeptide repeat (TPR)-like superfamily protein;(source:Araport11)	yes	no	yes	yes	no	no	no	no	na	1.24734	na	na
AT5G40060	AT5G40060	5	16034441	16039096	+	protein_coding	Disease resistance protein (NBS-LRR class) family;(source:Araport11)	no	no	no	yes	no	no	no	no	na	0.838663	na	na
AT5G40150	PER63	5	16059504	16061043	-	protein_coding	Peroxidase superfamily protein;(source:Araport11)	yes	no	no	no	no	no	yes	yes	na	1.2241	na	na
AT5G40480	GB210	5	16213036	16224181	+	protein_coding	embryo defective 3012;(source:Araport11)	yes	no	yes	yes	no	no	no	yes	na	1.13763	na	na
AT5G41740	AT5G41740	5	16688626	16693119	+	protein_coding	Disease resistance protein (TIR-NBS-LRR class) family;(source:Araport11)	no	no	no	no	yes	no	no	no	na	0.937581	na	na
AT5G41750	ADR2	5	16693832	16699028	+	protein_coding	Disease resistance protein (TIR-NBS-LRR class) family;(source:Araport11)	yes	no	yes	no	no	no	no	no	na	0.80489	na	na
AT5G41760	AT5G41760	5	16706850	16709909	+	protein_coding	Nucleotide-sugar transporter family protein;(source:Araport11)	yes	no	yes	no	no	no	no	no	na	0.498302	-0.450693	na
AT5G41830	AT5G41830	5	16743560	16748551	-	protein_coding	RNI-like superfamily protein;(source:Araport11)	yes	no	yes	no	no	no	no	no	5.12865	4.81781	4.07213	4.53817
AT5G42010	AT5G42010	5	16801694	16805356	+	protein_coding	Transducin/WD40 repeat-like superfamily protein;(source:Araport11)	no	no	no	yes	no	no	no	no	na	-2.0455	2.77929	0.960277
AT5G42020	MED37F	5	16807342	16810693	-	protein_coding	Luminal binding protein (BiP2) involved in polar nuclei fusion during proliferation of endosperm nuclei.	yes	no	no	yes	no	no	no	no	na	0.928436	na	-0.834224
AT5G42030	ABIL4	5	16811307	16813295	-	protein_coding	ABL interactor-like protein 4;(source:Araport11)	no	no	no	no	no	no	yes	no	na	0.859396	na	na
AT5G42040	RPN12B	5	16813513	16815142	-	protein_coding	regulatory particle non-ATPase 12B;(source:Araport11)	no	no	no	no	no	no	yes	no	na	0.871673	na	na
AT5G42310	K5J14.11	5	16915728	16918569	+	protein_coding	Encodes a member of the Arabidopsis PPR family, expressed in the chloroplast, that acts as a regulator of chloroplast protein synthesis, interacts with the petB-petD intergenic region, and is required for the generation of petB and petD monocistronic RNAs.	yes	no	yes	no	no	no	no	no	na	0.719806	-0.431821	na
AT5G42650	CYP74A	5	17097564	17099595	-	protein_coding	Encodes a member of the cytochrome p450 CYP74 gene family that functions as an allene oxide synthase. This enzyme catalyzes dehydration of the hydroperoxide to an unstable allene oxide in the JA biosynthetic pathway. It shows a dual catalytic activity, the major one being a 13-AOS but also expressing a 9-AOS activity. CFA-Leu, CFA-Val, CFA-Met and CFA-Ala can induce the expression of AOS.	no	no	no	yes	no	no	no	no	na	1.73756	na	na
AT5G42670	AT5G42670	5	17107855	17110806	+	protein_coding	Agenet domain-containing protein;(source:Araport11)	yes	no	yes	no	no	no	no	no	na	0.646135	na	na
AT5G42740	PGIC	5	17135661	17141173	+	protein_coding	Sugar isomerase (SIS) family protein;(source:Araport11)	yes	no	yes	no	no	no	no	no	na	0.561533	na	na
AT5G42890	SCP2	5	17194170	17196093	-	protein_coding	sterol carrier protein 2;(source:Araport11)	yes	no	yes	no	no	no	no	no	na	0.498851	na	na
AT5G43080	CYCA3-1	5	17292952	17295033	+	protein_coding	Cyclin A3;(source:Araport11)	yes	no	yes	no	no	no	no	no	na	1.11527	na	na
AT5G43155	AT5G43155	5	17328460	17329240	+	protein_coding	QWRF motif protein;(source:Araport11)	no	no	yes	no	no	no	no	no	na	0.605474	na	na
AT5G43470	RPP8	5	17462547	17467448	-	protein_coding	Confers resistance to Peronospora parasitica. In arabidopsis ecotype Dijon-17, HRT-mediated signaling is dependent on light for the induction of hypersensitive response and resistance to turnip crinkle virus.	yes	no	no	no	yes	no	no	no	na	0.427675	na	na
AT5G43500	ARP9	5	17469490	17473619	+	protein_coding	encodes a protein whose sequence is similar to actin-related proteins (ARPs) in other organisms. Member of nuclear ARP family of genes.	yes	no	yes	yes	no	no	no	no	na	0.503234	0.673734	na
AT5G43750	PNSB5	5	17579867	17581275	-	protein_coding	NAD(P)H dehydrogenase 18;(source:Araport11)	no	no	yes	no	no	no	no	yes	na	0.719089	-0.664336	na
AT5G44060	EDA6	5	17731005	17732298	+	protein_coding	embryo sac development arrest protein;(source:Araport11)	yes	no	no	no	no	no	yes	no	na	na	na	0.466097
AT5G44380	AT5G44380	5	17878672	17881495	-	protein_coding	FAD-binding Berberine family protein;(source:Araport11)	yes	no	yes	no	no	no	no	yes	na	-5.0975	3.68665	2.94556
AT5G44410	AT5G44410	5	17891132	17893067	-	protein_coding	FAD-binding Berberine family protein;(source:Araport11)	yes	no	yes	yes	no	yes	no	no	na	1.22854	na	na
AT5G44450	AT5G44450	5	17913997	17916019	-	protein_coding	alpha amino-terminal protein methyltransferase;(source:Araport11)	yes	no	yes	no	no	no	no	yes	na	na	na	0.370471
AT5G44560	VPS2.2	5	17945900	17948400	+	protein_coding	SNF7 family protein;(source:Araport11)	no	no	yes	no	no	no	no	no	na	0.745652	na	-0.762952
AT5G44635	MCM6	5	18006212	18010667	-	protein_coding	minichromosome maintenance (MCM2/3/5) family protein;(source:Araport11)	no	no	yes	no	no	no	no	no	na	0.960988	na	na
AT5G44650	Y3IP1	5	18013149	18015434	+	protein_coding	Encodes a nucleus-encoded thylakoid protein, cooperates with the plastid-encoded Ycf3 protein in photosystem i assembly. Also induces tolerance to multiple environmental stresses and reduces photooxidative damage.	yes	no	yes	no	no	no	no	no	na	0.888433	na	na
AT5G44740	POLH	5	18047541	18051899	-	protein_coding	Y-family DNA polymerase. Catalyses translesion synthesis in response to UV damage. Functionally interacts with PCNA2. Has a ubiquitin binding motif.	no	no	yes	no	no	no	no	yes	na	0.709801	na	na
AT5G45030	AT5G45030	5	18172390	18176207	+	protein_coding	Trypsin family protein;(source:Araport11)	yes	no	yes	yes	no	no	no	yes	na	0.730926	na	-0.61774
AT5G45140	NRPC2	5	18247149	18258197	-	protein_coding	Encodes a subunit of RNA polymerase III (aka RNA polymerase C).	yes	no	yes	no	no	no	no	no	na	0.746801	na	na
AT5G45340	CYP707A3	5	18368532	18371021	-	protein_coding	Encodes a protein with ABA 8'-hydroxylase activity; involved in ABA catabolism. Mutant analyses show that disruption in the gene results in more drought tolerance whereas overexpression results in increased transpiration rate and reduced drought tolerance. Gene involved in postgermination growth. Plant P450 CYP707A3, ABA 8'-hydroxylase, binds enantioselectively (+)-ABA but not (-)-ABA, whereas th…	yes	no	no	no	no	no	yes	no	na	0.653361	na	na
AT5G45430	CPuORF24	5	18407150	18412046	+	protein_coding	Protein kinase superfamily protein;(source:Araport11)	yes	no	no	no	no	no	yes	no	na	0.385708	na	na
AT5G45470	AT5G45470	5	18421985	18425042	-	protein_coding	transmembrane protein, putative (DUF594);(source:Araport11)	no	no	yes	no	no	no	no	no	na	0.575701	na	-0.352623
AT5G45780	MRA19.22	5	18566756	18570003	-	protein_coding	Leucine-rich repeat protein kinase family protein;(source:Araport11)	yes	no	yes	no	no	no	no	no	na	0.607018	na	na
AT5G45800	MEE62	5	18575520	18579241	-	protein_coding	Leucine-rich repeat protein kinase family protein;(source:Araport11)	yes	no	no	no	no	no	yes	no	na	0.92227	0.644253	na
AT5G45930	CHLI2	5	18627950	18629697	+	protein_coding	encodes a second Chl I gene (CHLI2), a subunit of magnesium chelatase which is required for chlorophyll biosynthesis. Has ATPase activity, regulated by TRX-f. Involved in the assembly of the Mg chelatase complex.	yes	no	yes	no	no	no	no	no	na	0.735276	-0.600231	na
AT5G46700	TRN2	5	18950824	18952629	+	protein_coding	Encodes a transmembrane protein of the tetraspanin (TET) family, one of 17 members found in Arabidopsis. Double mutant analysis showed that TRN1 and TRN2 act in the same pathway. Required for the maintenance of both the radial pattern of tissue differentiation in the root and for the subsequent circumferential pattern within the epidermis.	no	no	yes	no	no	no	no	no	na	0.770655	na	na
AT5G48030	AT5G48030	5	19465788	19469976	-	protein_coding	encodes a mitochondrially targeted DNAJ protein involved in female gametophyte development.	yes	no	no	yes	no	no	no	no	na	0.892981	na	na
AT5G48545	HINT3	5	19675452	19678251	+	protein_coding	Encodes a protein that has adenylylsulfate sulfohydrolase activity (E.C. 3.6.2.1) in vitro.	yes	no	yes	no	no	no	no	no	na	0.683803	-0.40846	na
AT5G48850	SDI1	5	19805437	19807853	-	protein_coding	Homologous to the wheat sulphate deficiency-induced gene sdi1. Expression in root and leaf is induced by sulfur starvation. Knockout mutants retained higher root and leaf sulfate concentrations, indicating a role in regulation of stored sulfate pools.	no	no	no	yes	no	no	no	no	na	4.37605	na	na
AT5G48910	PCMP-H38	5	19832777	19835148	-	protein_coding	Encodes LPA66, a chloroplast protein of the pentatricopeptide repeat family. In lpa66 mutants, editing of psbF that converts serine to phenylalanine is specifically impaired. lpa66 mutants also display a high chlorophyll fluorescence phenotype.	yes	no	yes	no	no	no	no	no	na	0.848525	na	na
AT5G49015	AT5G49015	5	19868926	19870419	+	protein_coding	Expressed protein;(source:Araport11)	yes	no	yes	no	no	no	no	no	na	na	1.31716	1.62966
AT5G49215	F3E22.9	5	19953427	19956175	+	protein_coding	Pectin lyase-like superfamily protein;(source:Araport11)	no	no	yes	no	no	no	no	no	na	0.440384	na	na
AT5G49360	BXL1	5	20011812	20016857	-	protein_coding	Encodes a bifunctional {beta}-D-xylosidase/{alpha}-L-arabinofuranosidase required for pectic arabinan modification. Located in the extracellular matrix. Gene is expressed specifically in tissues undergoing secondary wall thickening. This is a member of glycosyl hydrolase family 3 and has six other closely related members.	no	no	no	no	no	no	yes	no	na	-1.43409	na	0.676282
AT5G49740	AT5G49740	5	20205269	20208786	-	protein_coding	Encodes a chloroplast ferric chelate reductase. Shows differential splicing and has three different mRNA products. Expressed in the shoot, flower and cotyledon.	yes	no	yes	yes	no	yes	no	no	na	1.05826	na	na
AT5G50400	AT5G50400	5	20523366	20526521	-	protein_coding	purple acid phosphatase 27;(source:Araport11)	yes	no	yes	no	no	yes	no	no	na	0.821766	na	-0.566769
AT5G51010	AT5G51010	5	20744553	20745703	+	protein_coding	Rubredoxin-like superfamily protein;(source:Araport11)	no	no	yes	no	no	no	no	no	na	0.614323	na	na
AT5G51100	FSD2	5	20773235	20775749	-	protein_coding	Fe superoxide dismutase whose mRNA levels are increased in response to exposure to UV-B.	yes	no	no	no	no	no	yes	no	na	0.60767	-0.87067	na
AT5G51190	ERF105	5	20800473	20801437	-	protein_coding	encodes a member of the ERF (ethylene response factor) subfamily B-3 of ERF/AP2 transcription factor family. The protein contains one AP2 domain. There are 18 members in this subfamily including ATERF-1, ATERF-2, AND ATERF-5.	yes	no	yes	no	no	no	yes	no	na	na	na	0.69586
AT5G52070	AT5G52070	5	21161132	21165565	+	protein_coding	Agenet domain-containing protein;(source:Araport11)	yes	no	yes	yes	yes	yes	yes	no	1.77455	1.55047	1.71014	1.43148
AT5G53460	GLT1	5	21700187	21710296	+	protein_coding	NADH-dependent glutamate synthase The mRNA is cell-to-cell mobile.	yes	no	no	yes	no	no	yes	no	na	0.492558	1.52971	0.875752
AT5G53760	MLO11	5	21822323	21826488	+	protein_coding	A member of a large family of seven-transmembrane domain proteins specific to plants, homologs of the barley mildew resistance locus o (MLO) protein. The Arabidopsis genome contains 15 genes encoding MLO proteins, with localization in plasma membrane. Phylogenetic analysis revealed four clades of closely-related AtMLO genes. ATMLO11 belongs to the clade I, with AtMLO4 and AtMLO14. The gene is exp…	no	no	no	yes	no	no	no	no	na	1.03785	-0.655049	na
AT5G54610	ANK	5	22183867	22186525	-	protein_coding	Induced in response to Salicylic acid. Belongs to the ankyrin repeat protein family.	no	no	yes	no	no	no	no	no	na	1.39488	na	-0.672827
AT5G54700	AT5G54700	5	22222886	22225616	-	protein_coding	Ankyrin repeat family protein;(source:Araport11)	no	no	yes	no	no	no	no	no	na	1.48086	na	na
AT5G55250	IAMT1	5	22407427	22410974	-	protein_coding	Encodes an enzyme which specifically converts IAA to its methyl ester form MelIAA. This gene belongs to the family of carboxyl methyltransferases whose members catalyze the transfer of the methyl group from S-adenosyl-L-methionine to carboxylic acid-containing substrates to form small molecule methyl esters. Expression of TCP genes is downregulated in mutant iamt1-D.	no	no	no	yes	no	yes	yes	no	na	na	na	0.858309
AT5G55580	MTERF9	5	22515440	22517960	+	protein_coding	Encodes a mitochondrial transcription termination factor (mTERF) family protein. The gene product is targeted to the chloroplast and mutants are affected in chloroplast development. Mutants, named as twirt1 (twr-1), display altered root meristem function resulting in short roots. Mutation also affects shoot meristem function.	yes	no	yes	no	no	no	no	no	na	0.603629	na	na
AT5G55640	MDF20.8	5	22533159	22534166	-	protein_coding	Na-translocating NADH-quinone reductase subunit A;(source:Araport11)	yes	no	yes	no	no	no	no	no	na	0.571799	na	na
AT5G55990	CBL2	5	22671113	22674100	+	protein_coding	Encodes a member of the Arabidopsis CBL (Calcineurin B-like Calcium Sensor) protein family.	yes	no	yes	no	no	no	no	no	na	0.472524	0.570447	0.812619
AT5G56600	PRO5	5	22909674	22910821	-	protein_coding	Encodes profilin3, a low-molecular weight, actin monomer-binding protein that regulates the organization of actin cytoskeleton. Originally known as profilin5, and later named profilin3. Expressed in vegetative organs. Mutants have slightly elongated petioles.	yes	no	yes	no	no	no	no	no	na	0.617668	-0.725348	-0.476345
AT5G57560	XTH22	5	23307006	23308680	-	protein_coding	Encodes a cell wall-modifying enzyme, rapidly upregulated in response to environmental stimuli.	yes	no	no	no	no	no	yes	no	na	na	na	0.631556
AT5G57610	AT5G57610	5	23324643	23329546	+	protein_coding	kinase superfamily with octicosapeptide/Phox/Bem1p domain-containing protein;(source:Araport11)	yes	no	yes	no	no	no	no	no	na	1.21288	na	na
AT5G57630	CIPK21	5	23340746	23343489	-	protein_coding	CBL-interacting protein kinase.When mutated plants are hypersensitive to salt and osmotic stress.	no	no	no	no	no	no	yes	no	na	na	0.804394	0.971899
AT5G57660	COL5	5	23355337	23356989	+	protein_coding	CONSTANS-like 5;(source:Araport11)	no	no	no	no	no	no	yes	no	na	na	na	0.478096
AT5G57710	SMAX1	5	23384255	23388465	+	protein_coding	SMAX1 (SUPPRESSOR OF MAX2 1) is a member of an eight-gene family in Arabidopsis that has weak similarity to AtHSP101, a ClpB chaperonin required for thermotolerance. SMAX1 is an important component of KAR/SL signaling during seed germination and seedling growth, but is not necessary for all MAX2-dependent responses. The mRNA is cell-to-cell mobile.	no	no	no	no	no	no	yes	no	na	na	na	0.450142
AT5G58370	AT5G58370	5	23593059	23596238	+	protein_coding	P-loop containing nucleoside triphosphate hydrolases superfamily protein;(source:Araport11)	yes	no	no	no	no	yes	no	no	na	0.753692	na	0.559288
AT5G58520	AT5G58520	5	23655140	23658256	+	protein_coding	Protein kinase superfamily protein;(source:Araport11)	yes	no	no	yes	no	no	yes	no	na	na	na	0.782884
AT5G59730	EXO70H7	5	24063875	24066170	-	protein_coding	A member of EXO70 gene family, putative exocyst subunits, conserved in land plants. Arabidopsis thaliana contains 23 putative EXO70 genes, which can be classified into eight clusters on the phylogenetic tree. The mRNA is cell-to-cell mobile.	no	no	no	no	no	no	yes	no	na	0.741778	na	na
AT5G59732	AT5G59732	5	24064478	24066154	+	antisense_long_noncoding_rna	Potential natural antisense gene, locus overlaps with AT5G59730 The mRNA is cell-to-cell mobile.	no	no	no	no	no	no	yes	no	na	0.759116	na	na
AT5G59870	HTA6	5	24115354	24116220	-	protein_coding	Encodes HTA6, a histone H2A protein.	yes	no	yes	no	no	no	no	no	na	0.630428	na	na
AT5G60680	T14D3.150	5	24386010	24387304	+	protein_coding	transcription initiation factor TFIID subunit (Protein of unknown function, DUF584);(source:Araport11)	no	no	no	no	no	no	yes	no	na	1.44954	na	na
AT5G61600	ERF104	5	24766344	24767732	-	protein_coding	encodes a member of the ERF (ethylene response factor) subfamily B-3 of ERF/AP2 transcription factor family. The protein contains one AP2 domain. There are 18 members in this subfamily including ATERF-1, ATERF-2, AND ATERF-5.	yes	no	no	no	no	no	yes	no	na	na	na	0.872263
AT5G62210	AT5G62210	5	24986294	24987811	-	protein_coding	Embryo-specific protein 3, (ATS3);(source:Araport11)	no	no	no	no	no	no	yes	no	na	0.924574	na	-1.64097
AT5G62220	XLT2	5	24988214	24990331	-	protein_coding	Encodes a Golgi apparatus-localized galactosyltransferase involved in galactosyl-substitution of xyloglucan at position 2.	no	no	no	no	no	no	yes	no	na	0.894551	-0.92299	-0.341164
AT5G64310	AGP1	5	25721733	25722678	+	protein_coding	Encodes arabinogalactan-protein (AGP1). The mRNA is cell-to-cell mobile.	no	no	no	no	no	yes	yes	no	na	0.675398	na	na
AT5G64630	FAS2	5	25833165	25836408	+	protein_coding	Chromatin Assembly Factor-1 (CAF-1) p60 subunit. Involved in organization of the shoot and root apical meristems. In Arabidopsis, the three CAF-1 subunits are encoded by FAS1, FAS2 and, most likely, MSI1, respectively. Mutations in FAS1 or FAS2 lead to increased frequency of homologous recombination and T-DNA integration in Arabidopsis.	no	no	no	no	no	no	yes	no	na	0.803148	na	na
AT5G65010	ASN2	5	25969035	25972615	+	protein_coding	Encodes asparagine synthetase (ASN2).	no	no	yes	no	no	no	no	no	na	1.43674	na	na
AT5G66070	ATL27	5	26421610	26423240	+	protein_coding	RING/U-box superfamily protein;(source:Araport11)	no	no	no	no	no	no	yes	no	na	0.517936	na	0.561963
AT5G66800	AT5G66800	5	26671273	26672584	+	protein_coding	membrane-associated kinase regulator-like protein;(source:Araport11)	no	no	no	yes	no	no	no	no	na	1.48777	na	na
AT5G67300	MYB44	5	26854022	26856006	+	protein_coding	Member of the R2R3 factor MYB gene family involved in mediating plant responses to a variety of abiotic stimiuli. The mRNA is cell-to-cell mobile.	no	no	no	no	no	no	yes	no	na	1.15488	na	na
ATCG00210	ATCG00210	Pt	28089	28178	+	protein_coding	electron transporter, transferring electrons within cytochrome b6/f complex of photosystem II;(source:Araport11)	no	no	no	no	no	no	no	yes	na	na	na	1.68346
ATCG00400	ATCG00400	Pt	46894	47490	+	pre_trna	tRNA-Leu	no	no	no	no	no	no	no	no	na	na	na	1.86997
ATCG01110	ndhH	Pt	122011	123192	-	protein_coding	Encodes the 49KDa plastid NAD(P)H dehydrogenase subunit H protein. Its transcription is regulated by an ndhF-specific plastid sigma factor, SIG4.	no	no	no	no	no	no	no	no	na	na	na	2.49748
ATMG00070	NAD9	Mt	23663	24235	-	protein_coding	NADH dehydrogenase subunit 9	no	no	no	no	no	no	no	no	na	na	na	2.535
ATMG00510	NAD7	Mt	132071	138153	+	protein_coding	NADH dehydrogenase subunit 7	no	no	no	no	no	no	no	yes	na	na	na	3.07218
ATMG01170	ATP6-2	Mt	296820	298204	-	protein_coding	ATPase subunit 6	no	no	no	no	no	no	no	yes	na	na	na	1.91344
a Overlap of gene (+ 2kb upstream TSS) with TEs
b Overlap of gene (+ 1kb upstream TSS) with specified ChipSeq peaks
c Mutant mock vs WT mock
d Log2FoldChange of mutant infected vs WT infected

## Sheet: JMJ14 targets
Table S3: Predicted direct POLV and JMJ14 targets during TuMV infection
GeneID	Shortname	Chrm	Start	End	Strand	Type	Description	Ning et al 2015a	Wang et al 2023b	NAC_BS1c	NAC.BS2d	CloseTEe	L2FC_mock_4dpif	L2FC_infected_4 dpig	L2FC_mock_7dpif	L2FC_Infected_7dpig
AT1G01060	LHY	1	33365	37871	-	protein_coding	LHY encodes a myb-related putative transcription factor involved in circadian rhythm along with another myb transcription factor CCA1	no	no	2	0	no	1.05031	2.54516	na	na
AT1G01190	CYP78A8	1	83045	84946	-	protein_coding	member of CYP78A	no	no	0	0	no	na	1.09827	na	na
AT1G01300	APF2	1	116784	118845	+	protein_coding	Eukaryotic aspartyl protease family protein;(source:Araport11)	no	no	0	0	no	na	0.724519	na	na
AT1G01390	UGT72B2	1	148013	149848	-	protein_coding	UDP-Glycosyltransferase superfamily protein;(source:Araport11)	yes	yes	1	1	no	0.75769	0.46112	na	na
AT1G01590	FRO1	1	214150	217734	+	protein_coding	Encodes a ferric-chelate reductase that is expressed at extremely low levels in Fe deficiency-induced seedlings.	no	yes	2	0	yes	1.97884	na	1.67399	1.69115
AT1G01630	T1N6.1	1	229013	230917	+	protein_coding	Sec14p-like phosphatidylinositol transfer family protein;(source:Araport11)	yes	yes	2	0	no	na	0.646048	na	0.449385
AT1G01900	SBTI1.1	1	310169	313130	+	protein_coding	Encodes AtSBT1.1, a subtilisin-like serine protease. Cleaves the phytosulfokine AtPSK4, a growth promoting peptide.	no	yes	8	0	yes	na	na	na	0.518237
AT1G02205	CER1	1	418416	422579	+	protein_coding	Expression of the CER1 gene associated with production of stem epicuticular wax and pollen fertility. Biochemical studies showed that cer1 mutants are blocked in the conversion of stem wax C30 aldehydes to C29 alkanes, and they also lack the secondary alcohols and ketones. These suggested the CER1 protein is an aldehyde decarbonylase, but the exact molecular function of this protein remains to be…	no	no	2	0	no	1.18798	1.46121	1.60999	2.04981
AT1G02280	TOC33	1	448423	450426	-	protein_coding	Encodes a GTP-binding GTP-ase. Component of the chloroplast protein import machinery. Required for import of POR B into plastids. Toc33 phosphorylation may not play an important role in vivo.	no	no	3	1	no	na	0.335747	na	na
AT1G02520	AT1G02520	1	523536	529069	+	protein_coding	Encodes an ATP-binding cassette (ABC) transporter. Expressed in the vascular tissue of primary stem. The mRNA is cell-to-cell mobile.	no	yes	3	1	no	3.09229	2.54996	4.22865	1.93375
AT1G02530	AT1G02530	1	529679	534677	+	protein_coding	P-glycoprotein 12;(source:Araport11)	no	yes	0	1	yes	na	2.0817	na	na
AT1G02630	ETN8	1	560610	562598	-	protein_coding	Nucleoside transporter family protein;(source:Araport11)	no	yes	3	0	no	2.58486	3.47381	4.25653	7.07256
AT1G02640	BXL2	1	564018	567771	+	protein_coding	encodes a protein similar to a beta-xylosidase located in the extracellular matrix. This is a member of glycosyl hydrolase family 3 and has six other closely related members.	no	yes	2	0	no	na	2.21358	1.34576	0.969301
AT1G02650	AT1G02650	1	568558	570554	+	protein_coding	Tetratricopeptide repeat (TPR)-like superfamily protein;(source:Araport11)	no	yes	1	0	no	na	1.22171	2.06321	na
AT1G02660	AT1G02660	1	571826	575085	-	protein_coding	alpha/beta-Hydrolases superfamily protein;(source:Araport11)	no	no	7	0	no	0.975869	0.311022	0.917051	na
AT1G02670	YUP8H12.27	1	575922	580532	+	protein_coding	P-loop containing nucleoside triphosphate hydrolases superfamily protein;(source:Araport11)	no	yes	7	0	no	na	0.763961	1.20378	na
AT1G02820	AT1G02820	1	623656	624567	-	protein_coding	Late embryogenesis abundant 3 (LEA3) family protein;(source:Araport11)	no	yes	2	0	no	0.696278	0.708702	0.428168	na
AT1G02950	GSTF4	1	665119	666471	-	protein_coding	Encodes glutathione transferase belonging to the phi class of GSTs. Naming convention according to Wagner et al. (2002).	no	yes	4	0	no	na	0.594611	0.769212	0.668394
AT1G03070	AtLFG4	1	729830	731565	+	protein_coding	Bax inhibitor-1 family protein;(source:Araport11)	yes	yes	3	0	yes	na	1.78456	1.49704	1.27961
AT1G03130	PSAD2	1	753307	754198	-	protein_coding	Encodes a protein predicted by sequence similarity with spinach PsaD to be photosystem I reaction center subunit II (PsaD2)	no	no	2	0	no	na	0.334586	na	na
AT1G03457	BRN2	1	860762	864372	-	protein_coding	RNA-binding (RRM/RBD/RNP motifs) family protein;(source:Araport11)	no	yes	2	0	no	na	na	1.03322	0.748554
AT1G03580	AT1G03580	1	892847	894052	+	pseudogene	pseudogene of MATH domain/coiled-coil protein;(source:Araport11)	no	no	1	0	no	na	0.86882	na	0.992944
AT1G03660	AT1G03660	1	911310	913808	-	protein_coding	Ankyrin-repeat containing protein;(source:Araport11)	no	yes	1	0	yes	na	na	1.84196	1.2693
AT1G03680	THM1	1	916772	918064	-	protein_coding	encodes a chloroplast thioredoxin similar to prokaryotic thioredoxins.	no	no	1	0	no	na	0.216291	na	na
AT1G04000	AT1G04000	1	1027853	1029119	-	protein_coding	hypothetical protein;(source:Araport11)	no	no	1	0	no	0.34461	0.421444	na	na
AT1G04090	AT1G04090	1	1057041	1059454	+	protein_coding	vacuolar sorting-associated protein (DUF946);(source:Araport11)	no	yes	1	0	no	2.26368	2.69328	1.77871	2.57446
AT1G04100	IAA10	1	1059470	1061209	+	protein_coding	Auxin induced gene, IAA10 (IAA10).	no	no	4	0	no	na	na	na	0.389235
AT1G04360	ATL1	1	1167288	1169034	-	protein_coding	RING/U-box superfamily protein;(source:Araport11)	yes	yes	1	0	no	na	1.72696	na	0.8238
AT1G04457	AT1G04457	1	1210319	1210549	-	pseudogene	Pseudogene of AT2G33450; 50S ribosomal protein L28, chloroplast (CL28)	no	no	4	0	no	na	0.159556	na	na
AT1G04680	T1G11.7	1	1303467	1307973	-	protein_coding	Pectin lyase-like superfamily protein;(source:Araport11)	no	yes	4	0	no	na	0.606338	na	na
AT1G04700	F11C1_220	1	1316139	1321000	+	protein_coding	PB1 domain-containing protein tyrosine kinase;(source:Araport11)	no	no	0	0	no	na	na	0.992183	0.712615
AT1G04870	PRMT10	1	1373234	1375821	-	protein_coding	Encodes a type I protein arginine methyltransferase based on the At1g04870.2 gene model. PRMT10 can catalyze the asymmetric dimethylation of arginine 3 on histone 4 and can also methylate myelin basic protein in vitro. Mutants lacking PRMT10 flower late due to defects in the autonomous pathway and they have elevated levels of FLC transcripts.	no	yes	2	0	no	na	-0.305148	na	0.278418
AT1G05020	AP180	1	1435155	1437763	-	protein_coding	ENTH/ANTH/VHS superfamily protein;(source:Araport11)	no	yes	2	0	no	1.31613	0.758598	na	na
AT1G05490	CLSY3	1	1618504	1623489	-	protein_coding	chromatin remodeling 31;(source:Araport11)	no	yes	3	0	no	3.56477	3.2535	2.79572	3.01525
AT1G05530	UGT75B2	1	1636249	1637914	-	protein_coding	Encodes a protein with glucosyltransferase activity with high sequence homology to UGT1 (AT1G05560). It belongs to an UGT subfamily that binds UDP-glucose but not UDP-glucuronate, UDP-galactose, or UDP-rhamnose as the glycosyl donor. UGT2 was shown to be able to use abscisic acid as glycosylation substrate in the presence of UDP-glucose.	no	yes	4	0	no	na	na	na	3.82427
AT1G05575	AT1G05575	1	1661550	1662259	-	protein_coding	transmembrane protein;(source:Araport11)	no	no	3	0	no	na	0.66372	1.69917	na
AT1G05590	AT1G05590	1	1669350	1671902	+	protein_coding	Encodes a protein with &#946;-hexosaminidase activity (the enzyme is active with p-nitrophenyl-&#946;-N-acetylglucosaminide as substrate but displayed only a minor activity toward p-nitrophenyl-&#946;-N-acetylgalactosaminide). Chitotriose-PA was digested almost completely overnight by a 50% ammonium sulfate fraction of a supernatant yeast expressing AtHEX3.	no	no	1	0	no	na	0.353614	na	na
AT1G05620	AT1G05620	1	1678881	1681710	+	protein_coding	Encodes a cytosolic inosine nucleoside hydrolase. Transcript levels for this gene are elevated in older leaves suggesting that it may play a role in purine catabolism during senescence.	no	no	1	0	yes	na	0.440348	0.439305	0.611104
AT1G05675	AT1G05675	1	1701116	1702749	-	protein_coding	UDP-Glycosyltransferase superfamily protein;(source:Araport11)	no	yes	0	0	no	na	na	2.3169	0.590086
AT1G05680	UGT74E2	1	1703002	1704838	-	protein_coding	Encodes a UDP-glucosyltransferase, UGT74E2, that acts on IBA (indole-3-butyric acid) and affects auxin homeostasis. The transcript and protein levels of this enzyme are strongly induced by H2O2 and may allow integration of ROS (reactive oxygen species) and auxin signaling. This enzyme can also transfer glycosyl groups to several compounds related to the explosive TNT when this synthetic compound …	no	yes	1	0	yes	3.41002	na	2.97999	2.06994
AT1G05730	AT1G05730	1	1718555	1720587	+	protein_coding	FAM136A-like protein (DUF842);(source:Araport11)	no	no	1	0	no	na	na	na	0.781115
AT1G05780	AT1G05780	1	1726558	1728520	+	protein_coding	Vacuolar ATPase assembly integral membrane protein VMA21-like domain-containing protein;(source:Araport11)	no	no	1	0	no	na	0.661049	0.506818	0.726876
AT1G06040	BBX24	1	1828244	1829992	-	protein_coding	Encodes salt tolerance protein (STO) which confers salt tolerance to yeast cells. Fully complements calcineurin deficient yeast but does not encode a phosphoprotein phosphatase. Sequence has similarities to CONSTANS. STO co-localizes with COP1 and plays a role in light signaling.STO transcript levels are regulated by photoperiod and phtyohormones. STO competes with FLC in the regulation of floral…	no	no	3	0	no	na	0.452485	na	na
AT1G06290	ACX3	1	1922208	1926278	+	protein_coding	Encodes an acyl-CoA oxidase with specificity for medium chain fatty acids. The mRNA is cell-to-cell mobile.	no	no	0	0	no	na	0.214587	na	na
AT1G06430	AT1G06430	1	1960023	1963189	-	protein_coding	encodes a FtsH protease that is localized to the chloroplast	no	no	0	0	no	0.250635	0.453989	na	na
AT1G06640	F12K11.27	1	2031626	2034112	+	protein_coding	encodes a protein whose sequence is similar to a 2-oxoglutarate-dependent dioxygenase The mRNA is cell-to-cell mobile.	no	yes	1	0	yes	na	0.313098	na	na
AT1G06690	AT1G06690	1	2049602	2052154	-	protein_coding	NAD(P)-linked oxidoreductase superfamily protein;(source:Araport11)	no	no	3	0	no	na	0.376805	na	na
AT1G06760	F4H5.15	1	2076504	2077767	-	protein_coding	winged-helix DNA-binding transcription factor family protein;(source:Araport11)	no	no	1	0	no	na	0.201695	na	na
AT1G07010	SLP1	1	2152798	2155269	+	protein_coding	Calcineurin-like metallo-phosphoesterase superfamily protein;(source:Araport11)	no	no	4	0	no	na	0.460691	na	na
AT1G07180	NDA1	1	2204104	2207099	+	protein_coding	Internal NAD(P)H dehydrogenase in mitochondria. The predicted protein sequence has high homology with other designated NAD(P)H DHs from microorganisms; the capacity for matrix NAD(P)H oxidation via the rotenone-insensitive pathway is significantly reduced in the Atndi1 mutant plant line; the in vitro translation product of AtNDI1 is imported into isolated mitochondria and located on the inside of…	no	yes	1	1	no	0.415133	1.42204	na	na
AT1G07450	F22G5.20	1	2287887	2289406	-	protein_coding	NAD(P)-binding Rossmann-fold superfamily protein;(source:Araport11)	no	no	6	0	no	0.749392	2.19468	1.50763	2.20963
AT1G07510	FTSH10	1	2305378	2309552	+	protein_coding	encodes an FtsH protease that is localized to the mitochondrion	yes	no	5	1	no	0.382075	0.385665	na	0.377269
AT1G07590	F22G5.3	1	2336477	2339391	-	protein_coding	Tetratricopeptide repeat (TPR)-like superfamily protein;(source:Araport11)	no	no	2	0	no	0.991814	0.497158	na	-0.284665
AT1G07750	F24B9.13	1	2403992	2406049	-	protein_coding	RmlC-like cupins superfamily protein;(source:Araport11)	no	no	4	0	no	0.642196	0.469663	na	na
AT1G08130	LIG1	1	2542663	2547946	-	protein_coding	Encodes the Arabidopsis DNA ligase 1 that provides the major DNA ligase activity in cells and plays a key role in both DNA replication and excision repair pathways. In addition, it is an important component of the active DNA demethylation machinery and is indispensable for cell viability. AtLIG1 expresses one major and two minor mRNA transcripts differing only in the length of the 5' untranslated…	yes	yes	1	0	no	0.434916	0.34398	0.484627	0.566855
AT1G08540	SIGB	1	2703295	2706860	+	protein_coding	Enodes a subunit of chloroplast RNA polymerase, confers the ability to recognize promoter sequences on the core enzyme. SIG1 is induced by red and blue light.	no	no	1	0	no	na	0.393822	na	na
AT1G08730	AT1G08730	1	2779438	2788477	+	protein_coding	Encodes a class XI myosin that is involved in organelle motility, actin organization, and optimal growth of pollen tubes.	yes	yes	1	0	yes	2.65594	2.76391	3.22037	3.12336
AT1G08920	SUGTL2	1	2867203	2870745	+	protein_coding	Encodes ESL1, a transporter for monosaccharides.	no	yes	0	0	yes	0.452755	na	0.825444	0.542383
AT1G08930	ERD6	1	2873300	2877270	+	protein_coding	encodes a putative sucrose transporter whose gene expression is induced by dehydration and cold. The mRNA is cell-to-cell mobile.	no	no	1	0	no	na	0.95011	0.501534	na
AT1G09000	ANP1	1	2891019	2895182	+	protein_coding	NPK1-related protein kinase 1S	no	yes	0	0	no	na	na	na	0.654974
AT1G09070	SRC2	1	2927502	2929107	+	protein_coding	SRC2 specifically binds the peptide PIEPPPHH, and moves from ER to a vacuole fraction where it gets internalized. Involved in Protein Storage Vacuole targeting. The mRNA is cell-to-cell mobile.	no	no	2	0	no	0.713924	0.228424	na	-0.359039
AT1G09180	SARA1A	1	2965023	2965972	+	protein_coding	A member of ARF-like GTPase family. A thaliana has 21 members, in two subfamilies, ARF and ARF-like (ARL) GTPases.	no	yes	3	0	no	1.25381	na	0.732253	0.806152
AT1G09400	F14J9.6	1	3033512	3035396	-	protein_coding	FMN-linked oxidoreductases superfamily protein;(source:Araport11)	no	yes	2	2	no	na	na	na	2.59622
AT1G10060	BCAT1	1	3284073	3287292	+	protein_coding	encodes a mitochondrial branched-chain amino acid aminotransferase. Complements the yeast leu/iso-leu/val auxotrophy mutant.	no	yes	1	1	no	na	na	na	0.308226
AT1G10360	GSTU18	1	3395551	3396953	-	protein_coding	Encodes glutathione transferase belonging to the tau class of GSTs. Naming convention according to Wagner et al. (2002).	no	no	2	1	no	na	0.300848	na	na
AT1G10370	GSTU17	1	3397081	3398358	-	protein_coding	Encodes GSTU17 (Glutathione S-Transferase U17). Functions as a negative component of stress-mediated signal transduction pathways in drought and salt stress responses.	no	no	5	0	no	0.616591	1.00747	na	0.681178
AT1G10640	AT1G10640	1	3515182	3518035	-	protein_coding	Pectin lyase-like superfamily protein;(source:Araport11)	no	no	2	0	yes	na	na	0.678678	1.71675
AT1G10680	AT1G10680	1	3538470	3543782	-	protein_coding	P-glycoprotein 10;(source:Araport11)	no	yes	1	0	yes	7.89716	3.54545	7.94052	5.50319
AT1G10790	T16B5.7	1	3596264	3597847	+	protein_coding	hydroxyproline-rich glycoprotein family protein;(source:Araport11)	no	yes	0	0	no	2.53719	1.82126	1.7443	1.08204
AT1G10960	FD1	1	3664187	3665040	+	protein_coding	ferredoxin 1;(source:Araport11)	no	no	1	0	no	0.376226	0.258408	na	na
AT1G11260	STP1	1	3777328	3780339	+	protein_coding	Encodes a H+/hexose cotransporter. The mRNA is cell-to-cell mobile.	no	no	2	0	no	na	0.409336	na	na
AT1G11340	RKS1	1	3813907	3817420	-	protein_coding	G-type lectin S-receptor-like Serine/Threonine-kinase;(source:Araport11)	no	no	0	0	no	na	1.21471	na	na
AT1G11530	CXXS1	1	3874396	3875484	+	protein_coding	Encodes a monocysteinic thioredoxin, thioredoxin in which the second cysteine of the redox site is replaced by a serine, with low disulfide reductase but efficient disulfide isomerase activity. The mRNA is cell-to-cell mobile.	no	no	0	0	no	0.455764	na	0.649344	0.517775
AT1G11540	F7J7.190	1	3875476	3877323	-	protein_coding	Sulfite exporter TauE/SafE family protein;(source:Araport11)	yes	yes	2	0	no	na	2.10943	6.14065	3.16061
AT1G12020	AT1G12020	1	4061363	4063549	-	protein_coding	hypothetical protein;(source:Araport11)	no	no	1	0	no	na	0.815626	na	na
AT1G12110	NPF6.3	1	4105223	4109601	+	protein_coding	Encodes NRT1.1 (CHL1), a dual-affinity nitrate transporter. The protein is expressed in guard cells and function in stomatal opening. Mutants have less transpiration and are more tolerant to drought. Expressed in lateral roots. Involved in nitrate signaling which enables the plant root system to detect and exploit nitrate-rich soil patches. Comparing to the wild type, the mutant displays a strong…	no	yes	0	0	no	na	1.28643	na	na
AT1G12240	BFRUCT4	1	4153641	4157653	+	protein_coding	Encodes a vacuolar invertase betaFruct4. betaFruct4 is transported from the endoplasmic reticulum through the intermediate compartments as a membrane protein. The N-terminal cytoplasmic domain contains multiple sequence motifs that are involved at various stages in the trafficking of betaFruct4 from the ER to the central vacuole. The mRNA is cell-to-cell mobile.	no	no	1	0	no	na	0.297806	0.344649	0.344676
AT1G12460	F5O11.21	1	4247218	4250758	+	protein_coding	Leucine-rich repeat protein kinase family protein;(source:Araport11)	no	yes	2	0	no	na	na	na	0.386051
AT1G12855	AT1G12855	1	4382160	4383673	+	protein_coding	F-box family protein;(source:Araport11)	no	yes	2	1	yes	3.74874	3.39678	3.92551	na
AT1G12860	SCRM2	1	4384304	4386651	+	protein_coding	Encodes ICE2 (Inducer of CBF Expression 2), a transcription factor of the bHLH family that participates in the response to deep freezing through the cold acclimation-dependent pathway. Overexpression of ICE2 results in increased tolerance to deep freezing stress after cold acclimation.	no	no	1	0	no	na	0.354964	0.447383	0.307243
AT1G13650	AT1G13650	1	4680290	4682382	-	protein_coding	hypothetical protein;(source:Araport11)	no	no	3	0	yes	1.01872	2.42097	1.45105	1.89729
AT1G13700	PGL1	1	4694372	4696023	-	protein_coding	Encodes a cytosolic 6-phosphogluconolactonase (PGL) thought to be involved in the oxidative pentose-phosphate pathway (OPPP).	no	no	1	0	no	na	1.01714	1.38759	na
AT1G13790	AT1G13790	1	4726770	4730425	+	protein_coding	Belongs to a subgroup of SGS3-like proteins that act redundantly in RNA-directed DNA methylation: AT1G15910 (FDM1), AT4G00380 (FDM2), AT3G12550 (FDM3), AT1G13790 (FDM4), AT1G80790 (FDM5).	no	yes	1	0	no	na	0.540344	na	0.797503
AT1G14100	AT1G14100	1	4827961	4829587	+	protein_coding	member of Glycosyltransferase Family- 37. FUT8 was previously associated to AT1G14110	no	no	1	0	no	na	0.915528	na	na
AT1G14150	PNSL2	1	4839819	4840751	+	protein_coding	Encodes a subunit of the NAD(P)H dehydrogenase complex located in the chloroplast thylakoid lumen.	no	no	0	0	no	0.338871	0.577325	na	0.532768
AT1G14230	APY4	1	4861168	4864120	+	protein_coding	GDA1/CD39 nucleoside phosphatase family protein;(source:Araport11)	no	no	3	0	no	0.307386	0.397424	na	na
AT1G14250	APY5	1	4868346	4871488	+	protein_coding	GDA1/CD39 nucleoside phosphatase family protein;(source:Araport11)	yes	yes	3	0	no	3.18389	3.8826	3.21688	4.2837
AT1G14315	F14L17.8	1	4886861	4887933	-	protein_coding	F-box and associated interaction domains-containing protein;(source:Araport11)	no	yes	0	0	no	0.066263	4.73014	na	na
AT1G14380	IQD28	1	4918010	4921682	-	protein_coding	Encodes a microtubule-associated protein.	no	no	0	0	no	na	0.372407	na	na
AT1G14390	F14L17.16	1	4924037	4926914	+	protein_coding	Leucine-rich repeat protein kinase family protein;(source:Araport11)	no	yes	3	0	no	na	0.991468	na	1.27585
AT1G14420	AT1G14420	1	4931485	4933662	-	protein_coding	Pectate lyase family protein;(source:Araport11)	no	yes	2	0	no	na	1.42166	na	2.74319
AT1G14430	AT1G14430	1	4934120	4936194	+	protein_coding	glyoxal oxidase-related protein;(source:Araport11)	no	no	0	0	no	na	0.89572	na	1.15939
AT1G14640	T5E21.13	1	5023426	5025955	+	protein_coding	SWAP (Suppressor-of-White-APricot)/surp domain-containing protein;(source:Araport11)	no	no	3	0	yes	0.651745	0.488861	na	0.395065
AT1G14780	F10B6.18	1	5090809	5094152	+	protein_coding	MAC/Perforin domain-containing protein;(source:Araport11)	no	no	1	0	no	na	0.912469	na	na
AT1G15030	T15D22.8	1	5177504	5180049	+	protein_coding	Encodes a Cysteine-rich peptide (CRP) family protein	no	no	1	0	no	na	0.223743	na	na
AT1G15290	F9L1.23	1	5256789	5265236	-	protein_coding	Encodes REDUCED CHLOROPLAST COVERAGE 3 (REC3). Contributes to establishing the size of the chloroplast compartment.	no	no	3	1	yes	0.239077	0.263373	na	na
AT1G15310	SRP-54A	1	5268891	5272058	-	protein_coding	54 kDa protein subunit of SRP that interacts with the signal peptide of secreted proteins	no	no	3	0	no	2.43374	1.60806	1.91879	2.03324
AT1G15410	AT1G15410	1	5298324	5300927	+	protein_coding	aspartate-glutamate racemase family;(source:Araport11)	no	no	4	0	no	na	0.845425	-0.305116	na
AT1G15820	LHCB6	1	5446462	5447880	-	protein_coding	Lhcb6 protein (Lhcb6), light harvesting complex of photosystem II.	no	no	2	0	no	na	0.549633	na	na
AT1G15830	AT1G15830	1	5448726	5450177	+	protein_coding	hypothetical protein;(source:Araport11)	no	no	2	0	no	na	0.832369	na	na
AT1G15950	CCR1	1	5478507	5482180	+	protein_coding	Encodes a cinnamoyl CoA reductase. Involved in lignin biosynthesis. The mRNA is cell-to-cell mobile.	no	no	0	0	no	0.241661	0.456487	na	na
AT1G15980	PNSB1	1	5489145	5491363	+	protein_coding	encodes a novel subunit of the chloroplast NAD(P)H dehydrogenase complex, involved in cyclic electron flow around photosystem I to produce ATP.	no	yes	5	0	no	0.321376	0.842967	na	na
AT1G16080	T24D18.18	1	5514262	5516027	+	protein_coding	nuclear protein;(source:Araport11)	no	no	2	0	no	0.3154	0.645028	0.371533	0.272344
AT1G16170	T24D18.25	1	5538666	5540002	-	protein_coding	ephrin-A3 protein;(source:Araport11)	no	no	1	0	no	0.384644	0.423576	0.505162	na
AT1G16370	OCT6	1	5596633	5598447	+	protein_coding	organic cation/carnitine transporter 6;(source:Araport11)	yes	yes	3	0	no	3.44923	2.21568	2.58251	1.78107
AT1G16390	AT1G16390	1	5602724	5604794	+	protein_coding	organic cation/carnitine transporter 3;(source:Araport11)	no	yes	2	0	no	0.54121	0.85359	0.858861	1.15176
AT1G16720	HCF173	1	5722877	5726478	+	protein_coding	Encodes HCF173, a protein with weak similarities to the superfamily of the short-chain dehydrogenases/reductases. HCF173 is involved in the initiation of translation of the psbA mRNA. Mutants shows a high chlorophyll fluorescence phenotype (hcf) and are severely affected in the accumulation of PSII subunits. The protein HCF173 is localized in the chloroplast, where it is mainly associated with th…	no	yes	1	0	no	0.419395	0.717871	0.282388	na
AT1G16750	AT1G16750	1	5729071	5731870	-	protein_coding	GPI-anchored adhesin-like protein, putative (Protein of unknown function, DUF547);(source:Araport11)	no	yes	4	0	no	na	0.390172	na	na
AT1G16920	RABA1B	1	5787150	5789312	-	protein_coding	small GTP-binding protein (Rab11)similar to YPT3/RAB11 proteins in yeast and mammals, respectively. YPT3/RAB11 is involved in intracellular protein trafficking.	no	no	2	0	no	na	0.429238	na	na
AT1G17170	GSTU24	1	5869543	5870883	+	protein_coding	Encodes glutathione transferase belonging to the tau class of GSTs. Naming convention according to Wagner et al. (2002). It is involved in the detoxification of the environmental pollutant 2,4,6-trinitrotoluene. Arabidopsis plants over-expressing At1g17170 were more resistant to TNT, removed more TNT from sterile and soil-based media, and had reduced levels of glutathione when grown in the presen…	no	no	0	0	no	na	na	na	0.794023
AT1G17220	FUG1	1	5885007	5890500	+	protein_coding	Encodes a chloroplast localized protein with similarity to translation initiation factor 2. Can complement loss of INFB in E.coli suggesting FUG1 does function as a translation initiation factor in vivo. Identified as a suppressor of the leaf variegation mutant var2-6. Suppression is only seen in hypomorphs as complete loss of function alleles are embryo lethal. The mRNA is cell-to-cell mobile.	no	no	4	0	no	0.232094	0.357332	na	na
AT1G17620	AT1G17620	1	6061895	6063362	+	protein_coding	Late embryogenesis abundant (LEA) hydroxyproline-rich glycoprotein family;(source:Araport11)	no	yes	4	2	no	0.380468	0.287339	na	na
AT1G17960	F2H15.18	1	6180854	6183831	-	protein_coding	Threonyl-tRNA synthetase;(source:Araport11)	yes	yes	0	1	no	4.16566	4.41039	3.17219	3.9415
AT1G18040	CDKD-3	1	6206871	6209548	-	protein_coding	cyclin-dependent kinase D1;(source:Araport11)	no	yes	3	0	yes	na	0.508356	na	na
AT1G18360	AT1G18360	1	6316695	6319427	-	protein_coding	alpha/beta-Hydrolases superfamily protein;(source:Araport11)	no	no	4	0	no	na	0.446242	na	na
AT1G18460	AT1G18460	1	6352325	6356113	+	protein_coding	alpha/beta-Hydrolases superfamily protein;(source:Araport11)	no	no	2	0	no	na	0.520801	na	na
AT1G18650	PDCB3	1	6418823	6420853	-	protein_coding	Encodes a member of the X8-GPI family of proteins. It localizes to the plasmodesmata and is predicted to bind callose.	no	no	2	0	no	na	0.572036	na	na
AT1G18810	PKS3	1	6485515	6487153	-	protein_coding	phytochrome kinase substrate-like protein;(source:Araport11)	no	yes	0	0	no	na	0.430397	na	na
AT1G19150	LHCA6	1	6612630	6613972	+	protein_coding	PSI type II chlorophyll a/b-binding protein (Lhca2*1) mRNA, The mRNA is cell-to-cell mobile.	no	no	6	0	no	0.267462	0.688443	na	0.368651
AT1G19200	T29M8.7	1	6625012	6626217	-	protein_coding	cyclin-dependent kinase, putative (DUF581);(source:Araport11)	no	yes	1	0	yes	1.50412	1.33294	1.38439	1.1917
AT1G19220	ARF19	1	6627683	6633133	-	protein_coding	Encodes an auxin response factor that contains the conserved VP1-B3 DNA-binding domain at its N-terminus and the Aux/IAA-like domains III and IV present in most ARFs at its C-terminus. The protein interacts with IAA1 (yeast two hybrid) and other auxin response elements such as ER7 and ER9 (yeast one hybrid). ARF19 protein can complement many aspects of the arf7 mutant phenotype and , together wit…	no	no	0	0	yes	na	0.295633	na	-0.477285
AT1G19920	APS2	1	6914613	6916805	-	protein_coding	encodes a chloroplast form of ATP sulfurylase.	no	no	2	0	no	na	0.248249	na	na
AT1G20010	TUBB5	1	6937719	6940832	-	protein_coding	beta tubulin	no	no	2	0	no	-0.285989	0.202206	na	na
AT1G20120	AT1G20120	1	6975339	6977267	+	protein_coding	GDSL-motif esterase/acyltransferase/lipase. Enzyme group with broad substrate specificity that may catalyze acyltransfer or hydrolase reactions with lipid and non-lipid substrates.	no	no	0	0	no	1.44967	0.976719	0.817499	1.36988
AT1G20190	EXPA11	1	6998335	6999839	-	protein_coding	member of Alpha-Expansin Gene Family. Naming convention from the Expansin Working Group (Kende et al, 2004. Plant Mol Bio)	no	no	2	0	no	na	0.392953	na	na
AT1G20340	DRT112	1	7041345	7043438	-	protein_coding	recombination and DNA-damage resistance protein (DRT112) One of two Arabidopsis plastocyanin genes. Predominant form, expressed 10x higher than PETE1. PETE2 is thought to be post-transcriptionally regulated via copper accumulation and is involved in copper homeostasis. Mutation of this gene does not have obvious effect on photosynthesis. In plsp1-1 mutant plastids, the nonmature form of the prote…	no	no	2	0	no	na	0.409024	na	na
AT1G20350	TIM17-1	1	7043628	7044592	+	protein_coding	mitochondrial inner membrane translocase	yes	yes	4	0	no	2.54231	2.38856	3.35582	1.35702
AT1G20700	WOX14	1	7182558	7184056	+	protein_coding	Encodes WOX14, a WUSCHEL-related homeobox gene family member with 65 amino acids in its homeodomain. Proteins in this family contain a sequence of eight residues (TLPLFPMH) downstream of the homeodomain called the WUS box. Functions in the shoot meristem organizing center to maintain the stem cells in an undifferentiated state. WOX4 and WOX14 act downstream of the PXY receptor kinase to regulate …	no	no	1	0	no	na	3.13431	na	na
AT1G20750	AT1G20750	1	7203302	7209013	-	protein_coding	RAD3-like DNA-binding helicase protein;(source:Araport11)	no	yes	1	1	no	6.75621	4.29888	6.80109	6.52051
AT1G20780	PUB44	1	7216946	7220872	+	protein_coding	Encodes a protein containing a U-box and an ARM domain. Homozygous mutant seedlings have a seedling lethal phenotype with widespread cell death lesions throughout the cotyledons and roots.	no	no	4	0	no	na	0.239319	na	na
AT1G20850	XCP2	1	7252111	7253747	+	protein_coding	Cysteine peptidase. Enzyme activity detected in leaf.	no	yes	0	0	yes	na	0.423791	0.379786	0.494757
AT1G21100	IGMT1	1	7386762	7388512	-	protein_coding	O-methyltransferase family protein;(source:Araport11)	yes	yes	3	0	no	0.71433	na	2.96871	1.06649
AT1G21120	IGMT2	1	7395223	7396823	-	protein_coding	O-methyltransferase family protein;(source:Araport11)	no	yes	3	0	yes	na	na	na	1.13474
AT1G21220	AT1G21220	1	7428112	7428930	-	transposable_element	transposable_element_gene;(source:Araport11);copia-like retrotransposon family, has a 3.9e-26 P-value blast match to GB:CAA72989 open reading frame 1 (Ty1_Copia-element) (Brassica oleracea);(source:TAIR10)	no	no	1	0	yes	2.45298	2.34794	2.69462	1.10378
AT1G21290	AT1G21290	1	7449964	7450695	-	transposable_element	transposable_element_gene;(source:Araport11);copia-like retrotransposon family, has a 3.7e-25 P-value blast match to GB:CAA72989 open reading frame 1 (Ty1_Copia-element) (Brassica oleracea);(source:TAIR10)	no	no	2	0	yes	6.54543	7.32387	5.95551	5.11012
AT1G22380	UGT85A3	1	7900355	7902427	-	protein_coding	Encodes a putative UDP-glucosyl transferase. At1g22380 was initially identified as encoding the protein AAF87154, which has been classified as a bHLH protein (AtbHLH152). Subsequently it has been found that the AAF87154 protein appears to be encoded by the AT1G23970 genomic locus.	no	no	1	0	no	na	0.902398	na	na
AT1G22740	RABG3B	1	8049100	8050708	+	protein_coding	GTP-binding protein Rab7	no	no	6	0	no	na	na	na	0.384597
AT1G23020	FRO3	1	8149868	8153796	-	protein_coding	Encodes a ferric chelate reductase whose transcription is regulated by FIT1. Expressed in the root, shoot, flower and cotyledon.	no	yes	6	0	no	na	0.374034	na	na
AT1G23030	PUB11	1	8156504	8159185	+	protein_coding	Encodes a plant U-Box protein that is capable of binding and ubiquitinating MYC2 in vitro, acting as an E3 ligase. Unlike PUB10, its closest homolog in Arabidopsis, it does not appear to play a major role in the MeJA-mediated response.	no	no	0	0	no	na	0.63347	na	na
AT1G23060	MDP40	1	8170693	8173085	-	protein_coding	hypothetical protein;(source:Araport11)	no	yes	2	0	yes	0.542959	0.752808	na	0.552011
AT1G23080	PIN7	1	8179864	8183665	-	protein_coding	Encodes a novel component of auxin efflux that is located apically in the basal cell and is involved during embryogenesis in setting up the apical-basal axis in the embryo. It is also involved in pattern specification during root development. In roots, it is expressed at lateral and basal membranes of provascular cells in the meristem and elongation zone, whereas in the columella cells it coincid…	no	no	1	0	no	na	0.311217	na	na
AT1G23410	RPS27AA	1	8314853	8315737	+	protein_coding	Ribosomal protein S27a / Ubiquitin family protein;(source:Araport11)	no	yes	5	0	no	1.88092	2.31937	2.97111	3.21721
AT1G23540	PERK12	1	8346827	8350068	-	protein_coding	Encodes a member of the PERK family of putative receptor kinases. Overexpression leads to morphological defects and reduced fertility and increased expression of MAX genes.	no	yes	4	1	no	na	na	na	2.42262
AT1G23550	AT1G23550	1	8350728	8352791	+	protein_coding	Encodes a protein with similarity to RCD1 but without the WWE domain. The protein does have a PARP signature upstream of the C-terminal protein interaction domain. The PARP signature may bind NAD+ and attach the ADP-ribose-moiety from NAD+ to the target molecule. Its presence suggests a role for the protein in ADP ribosylation. Its transcript level is up-regulated by tunicamycin (N-linked glycosy…	no	yes	3	2	no	0.922005	1.11675	1.11378	0.65508
AT1G23760	AT1G23760	1	8401808	8404301	+	protein_coding	Encodes aromatic rich glycoprotein JP630.	no	yes	2	0	no	na	na	1.30716	1.20117
AT1G24095	AT1G24095	1	8523225	8524929	+	protein_coding	Putative thiol-disulfide oxidoreductase DCC;(source:Araport11)	yes	yes	0	1	no	1.65746	1.49423	1.61196	1.84338
AT1G24220	F3I6.15	1	8578658	8582767	-	protein_coding	paired amphipathic helix repeat-containing protein;(source:Araport11)	no	yes	0	1	yes	8.44173	8.71309	8.68769	6.19989
AT1G24260	SEP3	1	8593536	8596123	-	protein_coding	Member of the MADs box transcription factor family. SEP3 is redundant with SEP1 and 2. Flowers of SEP1/2/3 triple mutants show a conversion of petals and stamens to sepals.SEP3 forms heterotetrameric complexes with other MADS box family members and binds to the CArG box motif.	no	no	1	0	no	na	na	4.16686	3.06286
AT1G24530	AT1G24530	1	8692630	8694705	+	protein_coding	Transducin/WD40 repeat-like superfamily protein;(source:Araport11)	no	no	2	0	yes	na	0.851079	na	na
AT1G24540	CYP86C1	1	8699650	8701458	+	protein_coding	member of CYP86C	no	yes	1	0	no	4.69113	6.81929	4.94094	0.0668879
AT1G26200	AT1G26200	1	9063306	9065320	-	protein_coding	TRAM, LAG1 and CLN8 (TLC) lipid-sensing domain containing protein;(source:Araport11)	no	yes	3	0	no	1.79325	1.96432	2.13163	1.37458
AT1G26208	AT1G26208	1	9065611	9069238	-	antisense_lncrna	Potential natural antisense gene, locus overlaps with AT1G26210	no	no	4	0	no	na	0.847297	na	na
AT1G26730	PHO1-H7	1	9241036	9244918	+	protein_coding	EXS (ERD1/XPR1/SYG1) family protein;(source:Araport11)	no	yes	3	0	no	0.789036	0.973954	0.755894	0.446657
AT1G26770	EXPA10	1	9259432	9261313	+	protein_coding	Encodes an expansin. Naming convention from the Expansin Working Group (Kende et al, Plant Mol Bio). Involved in the formation of nematode-induced syncytia in roots of Arabidopsis thaliana.	no	no	2	0	no	na	0.926613	na	1.46622
AT1G26880	RPL34A	1	9315383	9316729	-	protein_coding	Ribosomal protein L34e superfamily protein;(source:Araport11)	no	no	2	0	yes	na	na	na	0.27553
AT1G27045	ATHB-54	1	9391609	9393188	+	protein_coding	Encodes ATHB54, a member of the homeodomain leucine zipper (HD-Zip) family protein. Please note that this locus was split from AT1G27050 in the TAIR10 genome release (2010). Affymetrix ATH1 Probe Set linked to symbol ATHB54 is in fact directed against the product of the AT1G27050 locus (the mRNA coding for the RNA-recognition-motif protein).	no	yes	2	0	no	1.64574	3.14982	1.68128	1.36724
AT1G27050	T7N9.11	1	9393653	9394716	+	protein_coding	Encodes a protein with a RNA recognition motif. Previously annotated as ATHB54, a homeodomain leucine zipper (HD-Zip) family protein. In the TAIR10 genome release (2010), this locus was split into two loci: AT1G27045 (containing homeodomain and leucine zipper domains) and AT1G27050 (containing a RNA recognition motif). AT1G27045 is now named ATHB54. Note that Affymetrix ATH1 Probe Set linked to s…	no	no	3	0	no	na	0.332229	na	na
AT1G27460	AT1G27460	1	9534488	9537614	+	protein_coding	encodes a calmodulin-binding protein that is expressed in pollen, suspension culture cells, flowers, and fruits. The mRNA is cell-to-cell mobile.	no	no	0	0	no	na	0.596961	na	0.380921
AT1G27480	LCAT1	1	9544410	9546285	+	protein_coding	alpha/beta-Hydrolases superfamily protein;(source:Araport11)	no	yes	5	0	no	0.809402	0.593966	0.679709	1.05335
AT1G27940	ABCB13	1	9733430	9738236	-	protein_coding	P-glycoprotein 13;(source:Araport11)	no	yes	0	0	no	2.45336	2.01356	1.06062	2.21207
AT1G28010	ABCB14	1	9763211	9768113	+	protein_coding	Encodes an ATP-binding cassette (ABC) transporter. Expressed in the vascular tissue of primary stem.	no	yes	2	0	yes	na	1.28802	0.78383	0.449641
AT1G28610	F1K23.16	1	10053443	10055881	-	protein_coding	GDSL-motif esterase/acyltransferase/lipase. Enzyme group with broad substrate specificity that may catalyze acyltransfer or hydrolase reactions with lipid and non-lipid substrates.	yes	yes	1	1	no	0.507041	0.770706	0.504231	0.588738
AT1G28660	AT1G28660	1	10071609	10073549	-	protein_coding	GDSL-motif esterase/acyltransferase/lipase. Enzyme group with broad substrate specificity that may catalyze acyltransfer or hydrolase reactions with lipid and non-lipid substrates.	yes	yes	3	0	no	na	0.574022	na	0.375659
AT1G29070	AT1G29070	1	10149791	10151407	+	protein_coding	Ribosomal protein L34;(source:Araport11)	no	no	1	0	no	na	0.514339	0.383936	0.37716
AT1G29465	AT1G29465	1	10308520	10309896	+	protein_coding	transmembrane protein;(source:Araport11)	no	no	1	0	no	na	0.357704	0.378755	na
AT1G29560	AT1G29560	1	10332371	10335714	+	protein_coding	Zinc finger C-x8-C-x5-C-x3-H type family protein;(source:Araport11)	no	yes	1	0	no	na	0.593616	na	na
AT1G29910	LHCB1.2	1	10472280	10473502	-	protein_coding	member of Chlorophyll a/b-binding protein family	yes	yes	2	0	no	na	0.694496	na	na
AT1G29920	LHCB1.1	1	10474656	10475969	-	protein_coding	Encodes lhcb1.1 a component of the LHCIIb light harvesting complex associated with photosystem II.	yes	yes	1	0	no	na	0.998299	0.282914	0.377861
AT1G29930	LHCB1.3	1	10477862	10479114	+	protein_coding	Subunit of light-harvesting complex II (LHCII),which absorbs light and transfers energy to the photosynthetic reaction center. The mRNA is cell-to-cell mobile.	no	no	2	0	no	na	0.197626	na	na
AT1G30370	DLAH	1	10719065	10720843	-	protein_coding	Encodes a mitochondria-localized class III phospholipase A1 that plays a role in seed viability.	no	yes	0	0	no	1.62383	1.5916	3.58823	1.08129
AT1G30475	EMB1303	1	10788226	10790125	-	protein_coding	hypothetical protein;(source:Araport11)	no	no	0	0	yes	1.56706	1.44625	1.64119	1.98417
AT1G30515	AT1G30515	1	10809200	10809939	-	protein_coding	GATA zinc finger protein;(source:Araport11)	no	no	4	0	no	na	1.32021	na	na
AT1G30520	AAE14	1	10810382	10813853	+	protein_coding	Encodes a chloroplast O-succinylbenzoyl-CoA ligase. Involved in phylloquinone biosynthesis. Knock mutant is seedling lethal.	no	no	5	0	no	na	0.706455	0.447769	0.523913
AT1G30660	T5I8.11	1	10876724	10879143	+	protein_coding	nucleic acid binding protein;(source:Araport11)	no	yes	1	1	yes	2.87291	1.73889	3.07853	2.14704
AT1G30860	EDA18	1	10986496	10989593	-	protein_coding	RING/U-box superfamily protein;(source:Araport11)	no	yes	0	0	no	2.27249	0.748312	1.5223	1.10386
AT1G31800	AT1G31800	1	11396200	11399714	+	protein_coding	Encodes a protein with &#946;-ring carotenoid hydroxylase activity. The mRNA is cell-to-cell mobile.	no	no	3	0	no	na	0.420074	na	na
AT1G32172	AT1G32172	1	11578506	11580547	+	other_rna	other_RNA;(source:Araport11)	no	no	1	0	yes	0.0923515	0.295811	na	1.85289
AT1G32370	TOM2B	1	11676925	11678692	+	protein_coding	Encodes a 122 amino acid basic protein involved in tobamovirus multiplication in planta. The mRNA is cell-to-cell mobile.	no	no	3	0	no	na	0.391683	na	na
AT1G32470	GDH3	1	11739304	11740399	-	protein_coding	Single hybrid motif superfamily protein;(source:Araport11)	no	yes	3	0	no	na	0.631818	0.324145	0.341696
AT1G32900	GBSS1	1	11920390	11923866	-	protein_coding	UDP-Glycosyltransferase superfamily protein;(source:Araport11)	no	no	2	0	no	na	1.29896	na	0.388257
AT1G32910	F9L11.9	1	11925320	11927302	+	protein_coding	HXXXD-type acyl-transferase family protein;(source:Araport11)	no	yes	2	0	yes	na	na	na	2.50022
AT1G33040	NACA5	1	11966423	11967843	+	protein_coding	nascent polypeptide-associated complex subunit alpha-like protein 5;(source:Araport11)	no	no	1	0	no	na	0.408607	na	0.268231
AT1G33790	JAL4	1	12256311	12260638	+	protein_coding	jacalin lectin family protein;(source:Araport11)	no	no	0	0	yes	na	0.994123	na	na
AT1G33930	AT1G33930	1	12323474	12327370	+	protein_coding	P-loop containing nucleoside triphosphate hydrolases superfamily protein;(source:Araport11)	no	yes	1	0	yes	na	1.07311	1.09352	0.996462
AT1G34000	OHP2	1	12357910	12358966	-	protein_coding	Encodes a novel member of the Lhc family from Arabidopsis with one predicted transmembrane alpha-helix closely related to helix I of Lhc protein from PSI (Lhca4). Gene expression is triggered by light stress and both transcript and protein accumulate in a light intensity-dependent manner. Ohp2 is associated with PSI under low- or high-light conditions.	no	no	1	0	no	na	0.552925	na	na
AT1G34315	AT1G34315	1	12513923	12516985	-	protein_coding	transmembrane protein;(source:Araport11)	yes	yes	2	0	yes	1.80219	1.96244	1.6248	1.79264
AT1G35320	AT1G35320	1	12958841	12962853	-	protein_coding	transmembrane protein;(source:Araport11)	no	no	0	0	yes	2.08204	2.05667	2.42735	2.45769
AT1G35350	PHO1-H8	1	12980689	12984772	-	protein_coding	EXS (ERD1/XPR1/SYG1) family protein;(source:Araport11)	yes	yes	0	0	yes	0.939926	0.537093	0.759643	0.311585
AT1G42540	GLR3.3	1	15973054	15976915	+	protein_coding	member of Putative ligand-gated ion channel subunit family	no	no	2	0	yes	na	0.331981	na	na
AT1G42550	PMI1	1	15977014	15979952	+	protein_coding	Encodes a plant-specific protein of unknown function that appears to be conserved among angiosperms. The mRNA is cell-to-cell mobile.	no	yes	5	0	yes	0.321893	0.277558	na	na
AT1G44130	AT1G44130	1	16787508	16789436	-	protein_coding	Eukaryotic aspartyl protease family protein;(source:Araport11)	no	yes	2	0	yes	na	na	na	0.672594
AT1G44575	PSBS	1	16870221	16874207	+	protein_coding	Encoding PSII-S (CP22), a ubiquitous pigment-binding protein associated with photosystem II (PSII) of higher plants. Involved in nonphotochemical quenching rather than in photosynthesis. Mutant has a normal violaxanthin cycle but has a limited capacity of quenching singlet excited chlorophylls and is tolerant to lipid peroxidation.	no	no	4	0	yes	na	0.681798	na	0.26607
AT1G47530	DTX33	1	17451553	17454461	+	protein_coding	MATE efflux family protein;(source:Araport11)	no	no	1	0	yes	na	0.357978	na	na
AT1G47580	DYW1	1	17485576	17486463	+	protein_coding	Pentatricopeptide repeat (PPR) superfamily protein;(source:Araport11)	no	no	0	0	no	na	0.417188	na	na
AT1G48400	F11A17.5	1	17881968	17883967	-	protein_coding	F-box/RNI-like/FBD-like domains-containing protein;(source:Araport11)	yes	yes	0	1	yes	7.43305	3.94445	4.47406	3.24362
AT1G48530	AT1G48530	1	17943242	17944315	-	protein_coding	proteasome inhibitor-like protein;(source:Araport11)	no	yes	2	0	yes	3.30852	4.70781	2.55084	4.95443
AT1G48630	RACK1B	1	17981636	17983377	-	protein_coding	Encodes a protein with similarity to mammalian RACKs. RACKs function to shuttle activated protein kinase C to different subcellular sites and may also function as a scaffold through physical interactions with other proteins. RACK1B has no phenotype on its own and probably acts redundantly with RACK1A and RACK1C.	no	no	1	0	no	na	na	na	0.498012
AT1G49120	AT1G49120	1	18173427	18174416	+	protein_coding	encodes a member of the ERF (ethylene response factor) subfamily B-6 of ERF/AP2 transcription factor family. The protein contains one AP2 domain. There are 12 members in this subfamily including RAP2.11.	no	yes	0	0	yes	na	0.264774	na	na
AT1G49250	LIG1	1	18220533	18224325	+	protein_coding	ATP-dependent DNA ligase;(source:Araport11)	no	yes	2	0	no	5.19498	3.26472	6.23091	3.72675
AT1G49380	CCS1	1	18276643	18279532	+	protein_coding	cytochrome c biogenesis protein family;(source:Araport11)	no	no	0	0	no	na	0.462769	na	0.295942
AT1G49390	AT1G49390	1	18279559	18281122	+	protein_coding	2-oxoglutarate (2OG) and Fe(II)-dependent oxygenase superfamily protein;(source:Araport11)	no	yes	0	1	yes	2.317	2.58316	na	4.04063
AT1G49430	LACS2	1	18290942	18295905	+	protein_coding	Encodes a long chain acyl-CoA synthetase that catalyzes the synthesis of omega-hydroxy fatty acyl-CoA intermediates in the pathway to cutin synthesis. Required for repression of lateral root formation.	no	yes	0	0	yes	na	0.329844	-0.35936	na
AT1G49780	PUB26	1	18428788	18430497	-	protein_coding	plant U-box 26;(source:Araport11)	no	no	1	0	no	na	na	0.524956	0.376099
AT1G50130	AT1G50130	1	18566604	18569401	+	pseudogene	pseudogene of ATP binding/leucine-tRNA ligases/aminoacyl-tRNA ligase;(source:Araport11)	no	no	0	0	no	4.71479	5.92757	6.0128	9.08526
AT1G50400	TOM40-2	1	18668010	18670577	+	protein_coding	Eukaryotic porin family protein;(source:Araport11)	yes	yes	2	0	yes	na	1.03958	1.94004	2.38791
AT1G50450	AT1G50450	1	18687785	18690503	-	protein_coding	Saccharopine dehydrogenase;(source:Araport11)	no	no	1	0	yes	na	0.387525	na	na
AT1G50630	F11F12.5	1	18751456	18753941	-	protein_coding	extracellular ligand-gated ion channel protein (DUF3537);(source:Araport11)	no	yes	2	0	no	0.575748	na	0.512311	0.75088
AT1G50670	OTU2	1	18774790	18777107	-	protein_coding	OTU-like cysteine protease family protein;(source:Araport11)	no	no	2	0	no	na	0.373893	na	na
AT1G51440	DALL2	1	19070798	19072753	+	protein_coding	Encodes a lipase that hydrolyzes phosphatidylcholine, glycolipids as well as triacylglycerols.	no	yes	1	0	no	0.672263	0.749897	na	0.476375
AT1G51540	AT1G51540	1	19115557	19117534	+	protein_coding	Galactose oxidase/kelch repeat superfamily protein;(source:Araport11)	no	no	1	0	no	na	0.292932	na	na
AT1G51680	4CL1	1	19158744	19161717	-	protein_coding	encodes an isoform of 4-coumarate:CoA ligase (4CL), which is involved in the last step of the general phenylpropanoid pathway. In addition to 4-coumarate, it also converts ferulate. The catalytic efficiency was in the following (descending) order: p-coumaric acid, ferulic acid, caffeic acid and 5-OH-ferulic acid. At4CL1 was unable to use sinapic acid as substrate.	no	no	2	0	yes	0.291415	0.3898	na	na
AT1G51780	AT1G51780	1	19204512	19206586	+	protein_coding	encodes a member of the six Arabidopsis IAA-amino acid conjugate hydrolase subfamily and conjugates and is very similar to IAR3.	no	yes	7	0	no	6.30791	na	2.53975	5.98613
AT1G51790	F19C24.24	1	19206615	19211971	-	protein_coding	Leucine-rich repeat protein kinase family protein;(source:Araport11)	no	yes	0	0	yes	0.798644	0.519369	0.392057	0.432369
AT1G51800	LRR-RLK	1	19214072	19218084	+	protein_coding	The gene encodes a putative member of the LRR-RLK protein family. Expressin and mutant analysis revealed that it contributes to the interaction between Arabidopsis and Hyaloperonospora arabidopsidis. and The mRNA is cell-to-cell mobile.	no	yes	1	0	yes	1.4692	na	1.07917	1.14717
AT1G52190	NPF1.2	1	19434480	19439031	+	protein_coding	Encodes a low affinity nitrate transporter that is expressed in the plasma membrane and found in the phloem of the major veins of leaves. It is responsible for nitrate redistribution to young leaves.	no	no	0	0	no	na	0.403488	na	na
AT1G52270	AT1G52270	1	19463675	19464434	-	protein_coding	hypothetical protein;(source:Araport11)	yes	yes	1	0	yes	na	0.59115	na	na
AT1G52340	ABA2	1	19489794	19491650	-	protein_coding	Encodes a cytosolic short-chain dehydrogenase/reductase involved in the conversion of xanthoxin to ABA-aldehyde during ABA biosynthesis. Mutants are insensitive to sucrose and glucose.	no	no	3	0	no	na	0.605064	na	na
AT1G52410	TSA1	1	19520603	19525685	+	protein_coding	Contains a novel calcium-binding repeat sequence. Binds TSK in vitro. Localizes to small cytoplasmic vesicles in interphase cells. In cells synchronized for cell division, TSA1 and TSK relocalize to ends of spindle microtubules that are ahead of separating chromatids during metaphase and anaphase of mitosis. May be involved in mitosis together with TSK. Expressed preferentially in the flower and …	no	no	3	0	no	0.927943	0.593293	na	na
AT1G53440	T3F20.24	1	19945811	19951562	+	protein_coding	Leucine-rich repeat transmembrane protein kinase;(source:Araport11)	no	yes	1	0	yes	-0.235351	0.349657	na	na
AT1G53520	FAP3	1	19976358	19978048	-	protein_coding	Encodes a plastid stroma localized fatty acid binding protein involved in fatty acid metabolism.	no	no	3	0	no	na	0.61197	0.614381	0.859153
AT1G54010	GLL23	1	20158589	20160864	-	protein_coding	GDSL-motif esterase/acyltransferase/lipase. Enzyme group with broad substrate specificity that may catalyze acyltransfer or hydrolase reactions with lipid and non-lipid substrates.	no	yes	1	0	no	na	na	na	1.07252
AT1G54040	ESP	1	20170715	20173949	-	protein_coding	Epithiospecifier protein, interacts with WRKY53. Involved in pathogen resistance and leaf senescence.	no	no	1	0	yes	0.308266	0.467147	na	na
AT1G54130	RSH3	1	20210772	20213942	+	protein_coding	This gene appears to be at least partially redundant with RSH2 (At3g14050). Guanosine tetraphosphate synthesized by RSH2/RSH3 (and CRSH At3g17470) to an unknown extent can repress chloroplast gene expression, and also reduce chloroplast size.	no	no	3	0	no	na	0.257091	na	na
AT1G54220	F20D21.4	1	20246026	20250345	-	protein_coding	Encodes a subunit of the mitochondrial pyruvate dehydrogenase complex.	no	no	1	0	no	0.443194	0.391141	0.339371	na
AT1G54280	ALA6	1	20262468	20267859	-	protein_coding	Encodes a member of the P4 subfamily of P-type ATPases expressed in the pollen plasma membrane. Double mutants with ALA7 display pollen and pollen tube defects.	no	yes	1	0	no	na	3.01665	4.08545	3.71224
AT1G54560	XI-E	1	20371469	20380156	-	protein_coding	Encodes a class XI myosin that is involved in organelle motility, actin organization, and optimal growth of pollen tubes.	no	yes	2	0	no	11.1605	7.33227	10.8043	10.6987
AT1G55020	LOX1	1	20525708	20530273	+	protein_coding	lipoxygenase, a defense gene conferring resistance Xanthomonas campestris The mRNA is cell-to-cell mobile.	no	yes	0	0	yes	1.12457	0.940826	0.776511	0.964924
AT1G55265	AT1G55265	1	20617313	20618005	+	protein_coding	DUF538 family protein, putative (Protein of unknown function, DUF538);(source:Araport11)	no	no	2	0	yes	0.823315	0.757721	na	0.413864
AT1G55480	ZKT	1	20713660	20715547	+	protein_coding	Encodes a member of a novel plant protein family containing a PDZ, a K-box, and a TPR motif. mRNA but not protein levels decrease after wounding. ZKT is phosphorylated at Thr and Ser residues after wounding. The mRNA is cell-to-cell mobile.	no	no	4	0	no	0.256784	0.769001	0.353703	0.3093
AT1G55960	AT1G55960	1	20927559	20930209	-	protein_coding	Polyketide cyclase/dehydrase and lipid transport superfamily protein;(source:Araport11)	no	no	0	0	no	0.883727	0.273568	na	na
AT1G56045	AT1G56045	1	20962570	20963546	+	protein_coding	Ribosomal protein L41 family;(source:Araport11)	no	no	1	0	no	na	0.304346	na	na
AT1G56050	EngD-2	1	20963651	20966418	+	protein_coding	GTP-binding protein-like protein;(source:Araport11)	no	no	0	0	no	na	0.431066	na	0.357422
AT1G56140	F14G9.24	1	21001269	21007855	-	protein_coding	Leucine-rich repeat transmembrane protein kinase;(source:Araport11)	no	no	4	0	no	na	0.378201	na	na
AT1G57770	F12K22.18	1	21395096	21398300	+	protein_coding	FAD/NAD(P)-binding oxidoreductase family protein;(source:Araport11)	no	no	1	0	no	na	0.619049	na	na
AT1G58370	RXF12	1	21684263	21688359	+	protein_coding	Encodes a protein with xylanase activity.	no	yes	0	0	yes	na	1.66198	1.30818	1.46778
AT1G59860	HSP17.6A	1	22031343	22032250	+	protein_coding	HSP20-like chaperones superfamily protein;(source:Araport11)	no	yes	2	0	no	1.29675	na	3.17715	0.466154
AT1G60260	AT1G60260	1	22218711	22221453	-	protein_coding	beta glucosidase 5;(source:Araport11)	yes	yes	1	1	no	0.562084	na	na	0.425187
AT1G60270	BGLU6	1	22221516	22224409	-	protein_coding	beta glucosidase 6;(source:Araport11)	no	yes	2	0	yes	na	0.630312	na	na
AT1G60550	MENB	1	22305780	22308291	-	protein_coding	enoyl-CoA hydratase/isomerase D;(source:Araport11)	no	no	1	0	no	na	0.23841	na	na
AT1G60870	MEE9	1	22409298	22410854	+	protein_coding	maternal effect embryo arrest 9;(source:Araport11)	no	no	1	1	no	na	0.589224	na	na
AT1G60960	AT1G60960	1	22445299	22447299	-	protein_coding	Encodes a plasma membrane localized zinc/iron transporter.	no	no	1	0	no	0.883409	1.04578	na	na
AT1G61360	AT1G61360	1	22637611	22641825	-	protein_coding	S-locus lectin protein kinase family protein;(source:Araport11)	no	yes	0	0	yes	na	na	0.510659	0.304333
AT1G61560	MLO6	1	22708468	22712289	-	protein_coding	A member of a large family of seven-transmembrane domain proteins specific to plants, homologs of the barley mildew resistance locus o (MLO) protein. The Arabidopsis genome contains 15 genes encoding MLO proteins, with localization in plasma membrane. Phylogenetic analysis revealed four clades of closely-related AtMLO genes. ATMLO6 belongs to the clade IV, with AtMLO2, AtMLO3 and AtMLO12. The gen…	no	yes	2	0	yes	na	-0.477513	1.08328	0.816664
AT1G61580	ARP2	1	22720595	22723157	-	protein_coding	R-protein L3 B;(source:Araport11)	no	no	2	0	no	na	na	na	0.324169
AT1G61610	T25B24.4	1	22733359	22736858	+	protein_coding	S-locus lectin protein kinase family protein;(source:Araport11)	no	yes	3	0	yes	2.00418	0.966715	1.48302	1.37816
AT1G62380	ACO2	1	23082036	23084253	+	protein_coding	Encodes a protein similar to 1-aminocyclopropane-1-carboxylic oxidase (ACC oxidase). Expression of the AtACO2 transcripts is affected by ethylene.	no	no	1	0	no	na	0.356418	na	na
AT1G62400	HT1	1	23089610	23091732	+	protein_coding	Protein kinase superfamily protein;(source:Araport11)	no	yes	3	0	yes	na	0.593618	na	na
AT1G62660	BFRUCT3	1	23199612	23203808	+	protein_coding	Glycosyl hydrolases family 32 protein;(source:Araport11)	no	yes	1	0	yes	1.0565	0.480708	0.722188	0.696021
AT1G63100	SCL28	1	23399112	23402176	-	protein_coding	GRAS family transcription factor;(source:Araport11)	no	no	1	0	no	na	0.485542	na	na
AT1G63220	AT1G63220	1	23448812	23450530	+	protein_coding	Calcium-dependent lipid-binding (CaLB domain) family protein;(source:Araport11)	no	yes	2	0	yes	na	0.401243	na	0.647465
AT1G63530	AT1G63530	1	23563315	23565586	+	protein_coding	hypothetical protein;(source:Araport11)	no	yes	0	0	no	1.71262	na	1.86254	0.813219
AT1G63610	AT1G63610	1	23583196	23585788	-	protein_coding	hypothetical protein;(source:Araport11)	no	no	3	0	yes	na	0.253325	na	na
AT1G63800	UBC5	1	23667571	23669224	-	other_rna	-	no	no	0	0	yes	na	0.452651	na	na
AT1G63880	RLM1B	1	23712155	23716206	-	protein_coding	Encodes a TIR-NBS-LRR class of disease resistance protein effective against Leptosphaeria maculans. The mRNA is cell-to-cell mobile.	no	yes	1	0	no	na	0.498915	na	na
AT1G63900	SP1	1	23716643	23719337	+	protein_coding	Encodes a RING-type ubiquitin E3 ligase of the chloroplast outer membrane that associates with TOC complexes and mediates ubiquitination of TOC components, promoting their degradation. It not only regulates chloroplast protein import but also targets components of the peroxisome protein import apparatus, PEX13 in particular.	no	no	2	1	no	na	0.712768	na	na
AT1G63970	ISPF	1	23738673	23740384	-	protein_coding	Encodes a protein with 2C-methyl-D-erythritol 2,4-cyclodiphosphate synthase activity. The protein's activity was confirmed by heterologous expression of phenotypic complementation of the E. coli ispF mutant. Plants defective in this gene display an albino lethal phenotype.Homolog of E. coli IspF	no	no	1	0	yes	na	0.284096	na	na
AT1G64110	DAA1	1	23796665	23801802	-	protein_coding	Target promoter of the male germline-specific transcription factor DUO1.	no	yes	1	0	no	2.70342	na	1.43615	1.06773
AT1G64390	GH9C2	1	23911024	23915236	+	protein_coding	glycosyl hydrolase 9C2;(source:Araport11)	no	no	2	0	no	na	na	na	0.274567
AT1G64720	CP5	1	24046553	24048839	-	protein_coding	membrane related protein CP5	no	no	1	0	yes	na	0.296531	na	na
AT1G65150	T23K8.6	1	24203841	24205830	-	protein_coding	TRAF-like family protein;(source:Araport11)	yes	yes	2	0	no	1.67812	1.58993	1.4603	1.30874
AT1G65390	PP2A5	1	24292372	24294740	+	protein_coding	phloem protein 2 A5;(source:Araport11)	no	no	2	0	no	1.36243	2.96516	0.851911	0.792079
AT1G66130	F15E12.2	1	24614817	24616960	+	protein_coding	NAD(P)-binding Rossmann-fold superfamily protein;(source:Araport11)	no	yes	7	0	no	0.340522	0.639433	na	na
AT1G66200	GLN1-2	1	24655115	24657703	-	protein_coding	encodes a cytosolic glutamate synthetase, this enzyme has low affinity with substrate ammonium	no	no	1	0	yes	0.413148	0.488535	na	na
AT1G66920	LRK10L-2.4	1	24965134	24967586	-	protein_coding	Protein kinase superfamily protein;(source:Araport11)	no	yes	2	0	yes	0.480112	na	na	0.276702
AT1G67220	HAC2	1	25145587	25150558	+	protein_coding	histone acetyltransferase of the CBP family 2;(source:Araport11)	yes	no	1	1	yes	7.74062	5.38013	6.58233	7.93356
AT1G67460	T1F15.7	1	25269626	25271861	-	protein_coding	Minichromosome maintenance (MCM2/3/5) family protein;(source:Araport11)	yes	yes	0	0	no	2.57132	2.34221	2.58133	2.70722
AT1G67590	F12B7.14	1	25333058	25335025	-	protein_coding	Remorin family protein;(source:Araport11)	no	no	3	0	no	0.374864	0.324253	0.405542	na
AT1G67830	FXG1	1	25431586	25432990	-	protein_coding	Encodes a protein with &#945;-fucosidase activity. The activity was assessed on 2'-fucosyl-lactitol. AtFXG1 was able to remove the t-fucosyl residues of XXFG xyloglucan oligosaccharides.	no	no	3	0	no	na	0.343413	na	na
AT1G68780	F14K14.11	1	25831662	25833966	-	protein_coding	RNI-like superfamily protein;(source:Araport11)	yes	yes	0	0	no	na	0.540452	na	0.504312
AT1G68840	RAV2	1	25880155	25882222	+	protein_coding	Rav2 is part of a complex that has been named `regulator of the (H+)-ATPase of the vacuolar and endosomal membranes' (RAVE) The mRNA is cell-to-cell mobile.	no	yes	0	0	no	na	0.446276	na	na
AT1G68862	AT1G68862	1	25886804	25889024	-	protein_coding	transmembrane protein;(source:Araport11)	no	no	0	0	yes	na	0.582501	na	na
AT1G68870	SOFL2	1	25889074	25889734	+	protein_coding	AtSOFL1 acts redundantly with AtSOFL2 as positive regulator of cytokinin levels and cytokinin-mediated development.	no	no	0	0	yes	na	0.52769	na	na
AT1G68935	AT1G68935	1	25921525	25923094	+	protein_coding	hypothetical protein;(source:Araport11)	no	no	1	0	no	na	0.463623	na	na
AT1G69030	AT1G69030	1	25947236	25949340	-	protein_coding	BSD domain-containing protein;(source:Araport11)	no	no	1	0	no	na	0.433	na	na
AT1G69523	AT1G69523	1	26129551	26131292	+	protein_coding	S-adenosyl-L-methionine-dependent methyltransferases superfamily protein;(source:Araport11)	no	no	2	1	no	na	0.418775	na	na
AT1G69526	AT1G69526	1	26131294	26133313	+	protein_coding	S-adenosyl-L-methionine-dependent methyltransferases superfamily protein;(source:Araport11)	no	no	0	0	no	na	0.516451	na	na
AT1G69570	CDF5	1	26161528	26163715	-	protein_coding	CDF5 is a circadian regulated transcript that is antiphasic with respect to its natural antisense transcript (NAT) FLORE (AT1G69572).CDF5 transcript accumulation delays flowering. CDF5 links circadian oscillation and photoperiodism.	no	yes	5	0	no	0.728397	0.88129	na	na
AT1G69572	AT1G69572	1	26161599	26162761	+	antisense_lncrna	Circadian regulated lncRNA, natural antisense gene of CDF5 (AT1G69570). Displays antiphasic expression pattern in relation to CDF5 expression (PMID:28758689).	no	no	1	0	no	-0.769369	-0.710886	na	0.550009
AT1G69720	HO3	1	26226731	26228580	+	protein_coding	Encodes a member (HO3) of the heme oxygenase family.	yes	yes	0	0	no	1.05418	0.544117	0.53019	0.496294
AT1G69870	NPF2.13	1	26315787	26320233	+	protein_coding	Encodes a low affinity nitrate transporter NRT1.7. Expressed in phloem. Responsible for source-to-sink remobilization of nitrate. The mRNA is cell-to-cell mobile.	no	no	0	0	no	na	-0.784766	na	0.269107
AT1G69990	F20P5.27	1	26360235	26362010	-	protein_coding	Leucine-rich repeat protein kinase family protein;(source:Araport11)	yes	yes	0	0	no	6.65433	7.57394	7.01033	7.65681
AT1G70110	AT1G70110	1	26406238	26408343	-	protein_coding	Concanavalin A-like lectin protein kinase family protein;(source:Araport11)	no	no	1	0	no	4.83446	4.28798	7.26762	4.92157
AT1G70230	AXY4	1	26450166	26452039	+	protein_coding	Encodes a member of the TBL (TRICHOME BIREFRINGENCE-LIKE) gene family containing a plant-specific DUF231 (domain of unknown function) domain. A putative xyloglucan O-acetyltransferase. TBL gene family has 46 members, two of which (TBR/AT5G06700 and TBL3/AT5G01360) have been shown to be involved in the synthesis and deposition of secondary wall cellulose, presumably by influencing the esterificati…	no	no	1	0	no	na	0.465003	na	na
AT1G70410	BCA4	1	26533824	26538437	-	protein_coding	Encodes a putative beta-carbonic anhydrase betaCA4. Together with betaCA1 (At3g01500) regulates CO2-controlled stomatal movements in guard cells.	no	yes	0	0	no	0.316307	0.643657	na	na
AT1G70440	AT1G70440	1	26548952	26550636	-	protein_coding	Encodes a protein with similarity to RCD1 but without the WWE domain. The protein does have a PARP signature upstream of the C-terminal protein interaction domain. The PARP signature may bind NAD+ and attach the ADP-ribose-moiety from NAD+ to the target molecule. Its presence suggests a role for the protein in ADP ribosylation.	no	yes	0	1	yes	na	0.241726	na	1.87025
AT1G70820	F15H11.7	1	26705417	26708265	+	protein_coding	phosphoglucomutase, putative / glucose phosphomutase;(source:Araport11)	no	yes	1	0	no	na	na	0.329174	0.296009
AT1G70830	MLP28	1	26709889	26711587	-	protein_coding	MLP-like protein 28;(source:Araport11)	no	no	2	0	no	0.795967	1.02109	0.681076	0.600221
AT1G71130	ERF070	1	26822517	26823671	+	protein_coding	encodes a member of the ERF (ethylene response factor) subfamily B-5 of ERF/AP2 transcription factor family. The protein contains one AP2 domain. There are 7 members in this subfamily.	no	no	2	0	no	na	0.337022	na	na
AT1G71280	RH55	1	26870033	26872166	-	protein_coding	DEA(D/H)-box RNA helicase family protein;(source:Araport11)	yes	yes	1	0	no	5.33648	3.29078	3.44796	3.88253
AT1G71410	F26A9.21	1	26912726	26917732	-	protein_coding	One of two paralogs in Arabidopsis.SCYL2B is a membrane localized protein that interacts with components of clathrin-mediated vesicle trafficking pathways. Loss of both SCYL2B and .SCYL2A results in severe growth defects.	no	yes	0	0	no	na	0.382601	na	na
AT1G71480	F26A9.14	1	26931852	26933313	+	protein_coding	Nuclear transport factor 2 (NTF2) family protein;(source:Araport11)	no	no	0	0	no	na	0.235144	na	na
AT1G71500	PSB33	1	26935982	26937607	+	protein_coding	Encodes PSB33, a protein conserved in the plastid lineage. PSB33 is associated with the chloroplast thylakoid membrane and provides stability to Photosystem II. The mRNA is cell-to-cell mobile.	no	no	2	0	no	0.225396	0.434286	na	na
AT1G71530	F26A9.10	1	26939567	26942952	+	protein_coding	Protein kinase superfamily protein;(source:Araport11)	no	no	4	0	yes	na	0.867982	2.33833	2.13375
AT1G72330	AT1G72330	1	27233475	27236789	+	protein_coding	Encodes for alanine aminotransferase ALAAT2.	no	yes	1	0	no	0.725727	na	0.613129	0.47001
AT1G72416	AT1G72416	1	27258747	27260521	-	protein_coding	Chaperone DnaJ-domain superfamily protein;(source:Araport11)	no	no	1	0	no	na	1.92927	0.541517	na
AT1G72420	T10D10.11	1	27261086	27263828	-	protein_coding	NADH:ubiquinone oxidoreductase intermediate-associated protein 30;(source:Araport11)	no	no	1	0	no	na	0.409945	na	na
AT1G72620	F28P22.19	1	27341021	27342466	+	protein_coding	alpha/beta-Hydrolases superfamily protein;(source:Araport11)	no	no	3	0	no	2.08243	3.57186	2.5817	2.1908
AT1G72640	AT1G72640	1	27346156	27348256	-	protein_coding	NAD(P)-binding Rossmann-fold superfamily protein;(source:Araport11)	no	no	0	0	no	na	0.239733	na	na
AT1G72970	HTH	1	27452748	27456004	+	protein_coding	Originally identified as a mutation that causes floral organs to fuse together. About 10-20% of mutants also have defects in ovules. Mutants have reduced fertility most likely as because of fusions that pistil emergence. The protein has similarity to the mandelonitrile lyase family of FAD containing oxidoreductases and is predicted to be secreted (SignalP).It is expressed in all tissue layers of …	no	no	1	0	no	na	0.389148	na	0.591535
AT1G73340	AT1G73340	1	27573114	27575273	+	protein_coding	ADTO1 is required for the activation of systemic acquired resistance.	no	yes	4	0	yes	2.31758	3.18128	2.36438	2.64058
AT1G73600	NMT3	1	27669110	27673572	+	protein_coding	Encodes a S-adenosyl-L-methionine-dependent phosphoethanolamine N-methyltransferase whose expression is responsive to both phosphate (Pi) and phosphite (Phi) in roots.	no	no	1	0	no	0.391444	0.825057	na	na
AT1G73660	SIS8	1	27691893	27697372	-	protein_coding	Encodes a protein with similarity to MAPKKKs. May function as a negative regulator of salt tolerance.	no	no	5	0	no	na	0.32201	na	na
AT1G73870	COL7	1	27778984	27780809	+	protein_coding	B-box type zinc finger protein with CCT domain-containing protein;(source:Araport11)	no	yes	3	0	no	na	0.761534	na	-0.290109
AT1G73885	AT1G73885	1	27786864	27787708	+	protein_coding	AT-rich interactive domain protein;(source:Araport11)	no	no	6	0	no	na	0.217227	na	na
AT1G74690	IQD31	1	28061156	28064625	-	protein_coding	Encodes a microtubule-associated protein.	no	no	2	0	no	na	0.273467	na	na
AT1G74810	BOR5	1	28107772	28111899	+	protein_coding	HCO3- transporter family;(source:Araport11)	no	yes	3	0	yes	na	1.16702	0.858091	1.29684
AT1G74870	F9E10.28	1	28126928	28128463	+	protein_coding	RING/U-box superfamily protein;(source:Araport11)	yes	yes	0	1	no	2.84266	2.56899	3.20463	2.70606
AT1G75030	AT1G75030	1	28174187	28175456	+	protein_coding	encodes a PR5-like protein	yes	yes	2	0	no	na	0.945388	na	1.18373
AT1G75100	JAC1	1	28190816	28193800	-	protein_coding	Contains a J-domain at the C-terminus which is similar to the J-domain of auxilin, a clathrin-uncoating factor in cow, yeast and worm. Arabidopsis contains 6 other proteins similar to auxilin. Expressed in leaves and stems, but not in roots. Localized in the cytoplasm. Required for the chloroplast accumulation response, but not for the avoidance response. No molecular function known.	no	yes	1	1	no	0.296063	0.713271	na	na
AT1G75220	ERDL6	1	28229157	28232985	-	protein_coding	Encodes a vacuolar glucose exporter that is induced in response to factors that activate vacuolar glucose pools like darkness, heat stress and wounding and repressed during conditions that trigger glucose accumulation in the vacuole like cold stress and external sugar supply.	no	no	3	0	no	na	0.54698	0.29819	0.365265
AT1G75260	AT1G75260	1	28247641	28249485	+	protein_coding	oxidoreductases, acting on NADH or NADPH;(source:Araport11)	no	yes	0	0	no	1.17664	1.46533	1.07023	0.93837
AT1G75680	GH9B7	1	28417052	28419635	-	protein_coding	glycosyl hydrolase 9B7;(source:Araport11)	no	no	3	0	yes	na	0.345353	na	na
AT1G76780	AT1G76780	1	28814434	28822256	+	protein_coding	HSP20-like chaperones superfamily protein;(source:Araport11)	no	yes	0	0	yes	2.1406	2.32057	2.11285	1.87514
AT1G76890	GT-2	1	28873052	28875435	-	protein_coding	encodes a plant trihelix DNA-binding protein	no	no	4	0	no	0.304102	0.51441	na	0.245755
AT1G76990	ACR3	1	28932119	28936371	+	protein_coding	ACT domain repeat 3;(source:Araport11)	no	no	4	0	yes	na	0.905547	na	na
AT1G77580	FPP1	1	29144025	29147646	-	protein_coding	filament-like protein (DUF869);(source:Araport11)	no	no	2	0	no	na	0.315787	-0.459132	na
AT1G77930	DJC65	1	29301000	29303570	+	protein_coding	Chaperone DnaJ-domain superfamily protein;(source:Araport11)	no	no	1	0	no	na	0.283277	na	na
AT1G77940	RPL30B	1	29303864	29305411	-	protein_coding	Ribosomal protein L7Ae/L30e/S12e/Gadd45 family protein;(source:Araport11)	no	yes	3	0	no	na	na	na	0.303741
AT1G78040	AT1G78040	1	29344539	29347183	+	protein_coding	Pollen Ole e 1 allergen and extensin family protein;(source:Araport11)	no	no	0	0	yes	na	0.484089	na	0.283567
AT1G78110	T11I11.5	1	29391630	29393334	+	protein_coding	nucleolar GTP-binding protein;(source:Araport11)	no	no	2	0	no	na	0.597818	na	na
AT1G78320	AT1G78320	1	29467412	29468394	-	protein_coding	Encodes glutathione transferase belonging to the tau class of GSTs. Naming convention according to Wagner et al. (2002).	no	yes	0	1	yes	1.42495	1.02593	1.47457	0.919798
AT1G78340	GSTU22	1	29472845	29474003	-	protein_coding	Encodes glutathione transferase belonging to the tau class of GSTs. Naming convention according to Wagner et al. (2002).	no	yes	1	0	yes	na	na	na	1.80972
AT1G78370	GSTU20	1	29484120	29485389	-	protein_coding	Encodes glutathione transferase belonging to the tau class of GSTs. Naming convention according to Wagner et al. (2002).	yes	yes	1	0	no	0.386324	0.773223	na	0.263181
AT1G78430	ICR4	1	29508951	29511021	+	protein_coding	Encodes RIP2 (ROP interactive partner 2), a putative Rho protein effector, interacting specifically with the active form of ROPs (Rho proteins of plants).	no	no	0	0	no	0.827325	0.72767	0.988374	0.990712
AT1G78450	AT1G78450	1	29516884	29518089	-	protein_coding	SOUL heme-binding family protein;(source:Araport11)	yes	no	3	0	no	0.587413	0.600876	0.76973	0.977752
AT1G78820	F9K20.13	1	29634096	29635931	-	protein_coding	D-mannose binding lectin protein with Apple-like carbohydrate-binding domain-containing protein;(source:Araport11)	no	yes	1	0	no	0.277691	0.900821	0.717178	0.691702
AT1G78915	AT1G78915	1	29667565	29671341	-	protein_coding	Tetratricopeptide repeat (TPR)-like superfamily protein;(source:Araport11)	no	no	0	0	no	na	0.354436	na	na
AT1G78940	F17F16.3	1	29680782	29684180	-	protein_coding	kinase with adenine nucleotide alpha hydrolases-like domain-containing protein;(source:Araport11)	yes	yes	4	0	no	1.54776	1.97818	1.4349	1.49975
AT1G78990	YUP8H12R.39	1	29713316	29715017	-	protein_coding	HXXXD-type acyl-transferase family protein;(source:Araport11)	no	yes	3	0	no	0.883458	0.593133	na	na
AT1G79245	AT1G79245	1	29804415	29809516	-	pseudogene	pseudogene of Winged helix-turn-helix transcription repressor DNA-binding protein;(source:Araport11)	no	no	2	0	yes	na	0.752657	na	na
AT1G79410	OCT5	1	29867854	29869784	-	protein_coding	organic cation/carnitine transporter5;(source:Araport11)	no	no	2	0	no	1.06336	na	0.83984	1.03311
AT1G79620	LRR-RLK	1	29957390	29962323	-	protein_coding	Leucine-rich repeat protein kinase family protein;(source:Araport11)	no	yes	1	0	no	na	0.469484	na	0.609754
AT1G79640	AT1G79640	1	29966313	29971644	-	protein_coding	Protein kinase superfamily protein;(source:Araport11)	no	yes	1	0	no	na	0.38895	0.567935	na
AT1G79850	RPS17	1	30041111	30041979	-	protein_coding	nuclear-encoded 30S chloroplast ribosomal protein S17	no	yes	2	0	no	na	0.373207	na	0.418193
AT1G80560	IMDH2	1	30287763	30290299	+	protein_coding	The AtIMD2 is one out of 3 genes encoding the enzyme 3-isopropylmalate dehydrogenase involved in leucine biosynthesis in Arabidopsis. Its subcellular location has been targeted to plastids. The mRNA is cell-to-cell mobile.	no	no	1	0	no	na	0.231596	na	na
AT1G80760	NIP6-1	1	30350539	30352208	-	protein_coding	Encodes a protein with boron transporter activity. It helps to preferentially direct boron to young developing tissues in the shoot, such as immature leaves, under low boron conditions. This boron channel appears to be impermeable to water, unlike the closely related NIP5;1 boron transporter. This protein also allows the transport of glycerol, urea, and formimide but not larger uncharged solutes …	no	no	1	0	no	0.449809	0.441241	na	na
AT2G01110	TATC	2	83260	85258	-	protein_coding	mutant is Albino and pale green; Chloroplast Protein Translocation (tatC). Core subunit of the chloroplast Tat translocase. Integral chloroplast thylakoid membrane protein.	no	no	1	0	no	na	0.283622	na	na
AT2G01860	EMB975	2	387929	389918	+	protein_coding	Tetratricopeptide repeat (TPR)-like superfamily protein;(source:Araport11)	no	no	1	0	no	0.46278	0.384225	na	na
AT2G01918	AT2G01918	2	424034	425810	-	protein_coding	Encode a protein homologous to each PQL protein. Mutational analysis indicates that PQL3 is also required for NDH activity.	no	no	5	0	yes	0.59884	1.37872	0.981993	1.33421
AT2G01950	BRL2	2	440624	444324	-	protein_coding	Encodes a leucine rich repeat receptor kinase and associated with provascular/procambial cells. Similar to BRI, brassinosteroid receptor protein.	no	yes	0	0	yes	0.361718	0.576938	na	na
AT2G02950	PKS1	2	854077	856725	-	protein_coding	Encodes a basic soluble protein which can independently bind to either PHYA or PHYB, regardless of whether the phytochromes are in the Pr or Pfr state. PKS1 can be phosphorylated by oat phyA in vitro in a light regulated manner. It is postulated to be a negative regulator of phyB signalling.	no	yes	1	0	no	-0.447109	na	na	0.431946
AT2G03520	AT2G03520	2	1069491	1071421	+	protein_coding	Encodes AtUPS4, a member of the Arabidopsis ureide permease family.	no	yes	0	0	no	3.87887	5.17296	3.14777	2.15697
AT2G03730	ACR5	2	1137572	1140204	-	protein_coding	Member of a small family of ACT domain containing proteins. ACT domains are thought to be involved in amino acid binding.	no	no	2	0	yes	0.403757	0.428985	na	na
AT2G04040	DTX1	2	1334512	1336489	-	protein_coding	AtDTX1 (At2g04040) has been identified as a detoxifying efflux carrier for plant-derived antibiotics and other toxic compounds, including CD2+. Expression in rosette leaves is activated by high concentration of boron.Mistakenly referred to as At2g04070 in PMID:11739388.	no	yes	1	0	no	na	na	na	1.8626
AT2G04050	DTX3	2	1337180	1339468	-	protein_coding	MATE efflux family protein;(source:Araport11)	no	yes	5	2	yes	4.21724	2.29236	2.68588	2.73444
AT2G07050	CAS1	2	2924360	2930751	+	protein_coding	Involved in the biosynthesis of brassinosteroids. Catalyzes the reaction from epoxysqualene to cycloartenol.	no	no	1	0	yes	na	0.244061	na	na
AT2G12480	AT2G12480	2	5069544	5072656	-	protein_coding	serine carboxypeptidase-like 43;(source:Araport11)	no	yes	1	0	yes	na	1.50483	na	na
AT2G13610	ABCG5	2	5673688	5675995	-	protein_coding	ABC-2 type transporter family protein;(source:Araport11)	no	no	4	0	yes	-0.440985	0.342989	na	0.417739
AT2G15480	UGT73B5	2	6758681	6763501	+	protein_coding	UDP-glucosyl transferase 73B5;(source:Araport11)	yes	yes	1	0	yes	1.1242	0.427161	1.04398	0.762027
AT2G16270	F19K19.8	2	7045538	7048544	-	protein_coding	transmembrane protein;(source:Araport11)	no	no	1	0	yes	na	0.667772	0.750195	na
AT2G16750	M4E13.90	2	7271012	7274754	+	protein_coding	kinase with adenine nucleotide alpha hydrolases-like domain-containing protein;(source:Araport11)	no	yes	0	0	yes	0.676855	0.702048	0.602753	0.686375
AT2G17820	AHK1	2	7742870	7748502	-	protein_coding	Encodes a member of the histidine kinase family.	no	yes	0	0	yes	0.283473	0.246983	na	na
AT2G18180	AT2G18180	2	7910703	7913861	-	protein_coding	Sec14p-like phosphatidylinositol transfer family protein;(source:Araport11)	no	no	3	0	no	1.17144	1.53335	2.14822	2.96406
AT2G18190	AT2G18190	2	7913955	7915872	-	protein_coding	P-loop containing nucleoside triphosphate hydrolases superfamily protein;(source:Araport11)	no	yes	1	2	yes	na	0.127538	4.94094	3.63586
AT2G18193	F8D23	2	7917413	7919345	-	protein_coding	P-loop containing nucleoside triphosphate hydrolases superfamily protein;(source:Araport11)	yes	yes	2	0	no	4.78845	4.3117	5.19531	4.34225
AT2G18260	SYP112	2	7941736	7943388	+	protein_coding	member of SYP11 Gene Family	no	yes	0	0	no	0.622537	0.829148	0.534208	0.64023
AT2G18470	PERK4	2	8005003	8008681	-	protein_coding	Proline-rich extensin-like receptor kinase 4. Functions at an early stage of ABA signalling inhibiting primary root cell elongation by perturbing Ca2+ homeostasis.	no	no	2	0	yes	na	4.53538	na	na
AT2G18480	PLT3	2	8009101	8011277	-	protein_coding	Major facilitator superfamily protein;(source:Araport11)	no	no	2	0	yes	na	1.56121	na	na
AT2G18700	TPS11	2	8108872	8112010	+	protein_coding	Encodes an enzyme putatively involved in trehalose biosynthesis. The protein has a trehalose synthase (TPS)-like domain that may or may not be active as well as a trehalose phosphatase (TPP)-like domain.	no	yes	4	0	no	na	0.288726	na	na
AT2G18720	EIF2-GAMMA	2	8114920	8116811	-	protein_coding	Translation elongation factor EF1A/initiation factor IF2gamma family protein;(source:Araport11)	no	yes	3	0	no	4.38333	4.90802	5.1888	5.07644
AT2G18860	AT2G18860	2	8163942	8166006	+	protein_coding	Syntaxin/t-SNARE family protein;(source:Araport11)	no	no	2	0	yes	na	0.256971	na	na
AT2G19210	F27F23.1	2	8335639	8339307	-	protein_coding	Leucine-rich repeat transmembrane protein kinase protein;(source:Araport11)	no	yes	3	1	no	7.46852	4.4786	7.46883	5.60471
AT2G19880	AT2G19880	2	8581073	8585510	+	protein_coding	Encodes Glucosylceramide synthase (GCS) which catalyzes the final step in glucosylceramide (GlcCer) synthesis by transferring a glucosyl residue from UDP-Glc to the ceramide backbone.	no	no	2	0	yes	na	0.311059	na	na
AT2G19910	RDR3	2	8595605	8600931	-	protein_coding	RNA-dependent RNA polymerase family protein;(source:Araport11)	yes	yes	2	0	yes	2.54589	2.94938	2.80149	3.56122
AT2G19920	RDR4	2	8601790	8607062	-	protein_coding	RNA-dependent RNA polymerase family protein;(source:Araport11)	no	yes	4	0	no	na	na	1.19115	1.43042
AT2G19930	RDR5	2	8607266	8612659	-	protein_coding	RNA-dependent RNA polymerase family protein;(source:Araport11)	no	no	1	0	no	1.36152	1.42313	1.13694	1.16423
AT2G20340	ELI5	2	8779667	8782789	+	protein_coding	Encodes an aromatic aldehyde synthase (AtAAS), which catalyzes the in vitro conversion of phenylalanine and 3,4-dihydroxy-L-phenylalanine to phenylacetaldehyde and dopaldehyde, respectively. The mRNA is cell-to-cell mobile.	no	no	3	0	no	0.381993	na	na	0.371181
AT2G20670	F8B4.180	2	8911860	8913747	-	protein_coding	sugar phosphate exchanger, putative (DUF506);(source:Araport11)	no	yes	3	0	yes	na	0.908634	na	na
AT2G20720	AT2G20720	2	8927822	8930120	-	protein_coding	Pentatricopeptide repeat (PPR) superfamily protein;(source:Araport11)	yes	yes	4	2	no	1.55347	1.69374	1.49082	1.91653
AT2G20750	EXPB1	2	8940833	8942706	+	protein_coding	member of BETA-EXPANSINS. Naming convention from the Expansin Working Group (Kende et al, 2004. Plant Mol Bio)	no	no	0	0	yes	na	0.512816	na	na
AT2G20835	AT2G20835	2	8970886	8971339	-	protein_coding	hypothetical protein;(source:Araport11)	no	no	1	0	no	na	na	1.03369	1.03228
AT2G21210	SAUR6	2	9084628	9086029	-	protein_coding	Putative auxin-regulated protein whose expression is downregulated in response to chitin oligomers.	no	no	1	1	no	na	0.63393	0.522945	na
AT2G21540	AT2G21540	2	9220505	9224496	-	protein_coding	SEC14-like 3;(source:Araport11)	no	no	0	0	yes	0.511508	0.544212	0.504535	0.852762
AT2G21640	AT2G21640	2	9254378	9255743	+	protein_coding	Encodes a protein of unknown function that is a marker for oxidative stress response.Expression in rosette leaves is activated by high concentration of boron.	no	yes	2	1	no	3.68761	3.49271	4.145	3.82484
AT2G21730	AT2G21730	2	9280044	9281623	+	protein_coding	cinnamyl alcohol dehydrogenase homolog 2;(source:Araport11)	no	no	0	0	yes	1.01681	1.0976	1.10481	1.82211
AT2G21770	CESA9	2	9284391	9289744	+	protein_coding	cellulose synthase, related to CESA6.	no	yes	2	0	no	1.94173	2.70576	2.27641	2.43517
AT2G21890	AT2G21890	2	9331058	9332646	+	protein_coding	cinnamyl alcohol dehydrogenase homolog 3;(source:Araport11)	no	yes	0	0	yes	0.668255	1.01466	na	na
AT2G22170	PLAT2	2	9426792	9428170	-	protein_coding	Lipase/lipooxygenase, PLAT/LH2 family protein;(source:Araport11)	yes	no	3	0	no	na	0.300954	na	na
AT2G22240	IPS2	2	9451605	9454094	-	protein_coding	** Referred to as MIPS1 in Mitsuhashi et al 2008. Myo-inositol-1-phosphate synthase isoform 2. Expressed in leaf, root and silique. Immunolocalization experiments with an antibody recognizing MIPS1, MIPS2, and MIPS3 showed endosperm localization.	yes	yes	6	0	yes	na	0.508754	-0.487345	na
AT2G22795	AT2G22795	2	9697131	9699944	-	protein_coding	hypothetical protein;(source:Araport11)	no	no	0	0	yes	na	0.353493	na	0.29832
AT2G23660	AT2G23660	2	10060065	10061822	-	protein_coding	LOB domain-containing protein 10;(source:Araport11)	no	yes	1	0	yes	na	na	na	0.0520286
AT2G23690	C7A10.120	2	10072057	10073126	+	protein_coding	HTH-type transcriptional regulator;(source:Araport11)	no	yes	1	0	yes	na	1.16982	1.10139	na
AT2G24150	HHP3	2	10265245	10267607	-	protein_coding	heptahelical transmembrane protein HHP3	no	no	3	0	no	na	0.45085	na	na
AT2G24370	F17F16.3	2	10369418	10373382	-	protein_coding	kinase with adenine nucleotide alpha hydrolases-like domain-containing protein;(source:Araport11)	no	yes	2	0	no	na	0.151196	na	na
AT2G25590	AT2G25590	2	10890818	10893855	+	protein_coding	Plant Tudor-like protein;(source:Araport11)	no	no	4	0	no	na	0.422364	na	na
AT2G25605	AT2G25605	2	10899357	10901041	+	protein_coding	DNA-directed RNA polymerase subunit beta;(source:Araport11)	no	yes	1	0	no	na	0.308855	na	na
AT2G26511	AT2G26511	2	11277747	11279112	+	other_rna	-	no	no	2	0	no	na	0.670437	na	na
AT2G26740	ATsEH	2	11392849	11394363	-	protein_coding	Encodes a soluble epoxide hydrolase whose expression is induced by auxin and water stress.	no	yes	1	0	yes	0.522483	0.535701	0.312449	0.405207
AT2G26750	AT2G26750	2	11395707	11397219	-	protein_coding	alpha/beta-Hydrolases superfamily protein;(source:Araport11)	yes	yes	2	0	yes	2.27822	4.4364	2.46055	3.06541
AT2G26800	HMGCL	2	11428973	11432797	-	protein_coding	Mutant has increased seed ile, leu and val as well as his and arg.	no	no	1	0	yes	0.255475	0.264732	na	na
AT2G27120	POL2B	2	11581214	11594397	+	protein_coding	Encodes a protein with similarity to DNA polymerase epsilon catalytic subunit. Based on yeast two hybrid analysis, not predicted to be a subunit of the DNA polymerase epsilon complex. No phenotype observed in homozygous mutant embryos or plants but in combination with TIL1-1/til1-1 heterozygotes arrest earlier than til1 homozygotes suggesting TIL2 functions redundantly with TIL1.	no	yes	2	0	no	5.49185	4.49842	5.46398	5.46821
AT2G27402	AT2G27402	2	11722770	11724386	+	protein_coding	plastid transcriptionally active protein;(source:Araport11)	no	no	2	0	yes	na	1.2414	0.498307	0.824281
AT2G28100	FUC1	2	11974663	11976600	+	protein_coding	Encodes a protein with &#945;-fucosidase activity. The activity was assessed on 2'-fucosyl-lactitol. AtFUC1 was not able to act on XXFG substrates, at least when heterologously expressed in <i>Pichia pastoris</i>. The enzyme has been postulated to act on fucosylated substrates other than xyloglucan oligosaccharides. was shown (<i>Pichia pastoris</i>) to hydrolyze fucose in 3- and 4-linkage , henc…	no	no	2	0	no	na	0.415675	na	na
AT2G28130	AT2G28130	2	11988358	11991617	+	protein_coding	actin protein 2/3 complex subunit-like protein;(source:Araport11)	no	no	5	0	yes	na	0.442216	na	na
AT2G28260	CNGC15	2	12049443	12052643	+	protein_coding	member of Cyclic nucleotide gated channel family	no	no	0	1	no	na	0.664304	na	na
AT2G28760	UXS6	2	12336012	12339217	-	protein_coding	UDP-XYL synthase 6;(source:Araport11)	no	no	2	0	no	na	0.431272	0.384886	0.404491
AT2G29620	AT2G29620	2	12662718	12666128	-	protein_coding	dentin sialophosphoprotein;(source:Araport11)	no	yes	2	0	no	na	na	3.28666	1.92304
AT2G29720	CTF2B	2	12700401	12702443	-	protein_coding	Encodes CTF2B.	no	yes	0	0	yes	na	na	0.615161	0.477604
AT2G29950	EFL1	2	12767585	12768437	+	protein_coding	ELF4-like 1;(source:Araport11)	yes	no	3	0	no	2.39881	1.81409	1.89047	1.78407
AT2G30360	CIPK11	2	12936968	12938834	-	protein_coding	Encodes a SOS2-like protein kinase that is a member of the CBL-interacting protein kinase family.Loss of function mutants show a decrease in sensitivity to high pH.Phosphorylates AHA2, a plasma membrane H+ ATPase.This phosphorylation appears to regulate the activity of the proton transporter.	no	no	2	0	no	1.33489	0.935427	1.5532	1.11332
AT2G30520	RPT2	2	13002686	13005746	-	protein_coding	light inducible root phototropism 2 encoding a signal transducer of the phototropic response in Arabidopsis	no	no	0	0	no	0.458933	0.721675	na	na
AT2G30540	GRXS9	2	13011105	13012043	-	protein_coding	Thioredoxin superfamily protein;(source:Araport11)	yes	yes	2	0	no	0.706698	1.36301	na	1.00183
AT2G30550	DALL3	2	13014530	13017329	+	protein_coding	Encodes a lipase that hydrolyzes phosphatidylcholine, glycolipids as well as triacylglycerols.	no	yes	1	0	no	0.709981	0.598868	0.683957	0.882684
AT2G30600	T6B20.5	2	13036814	13041684	+	protein_coding	BTB/POZ domain-containing protein;(source:Araport11)	no	no	2	0	yes	na	1.10371	0.68193	na
AT2G30840	2A6	2	13135314	13137004	-	protein_coding	encodes a protein whose sequence is similar to 2-oxoglutarate-dependent dioxygenase	no	yes	2	0	yes	3.19652	3.32101	3.06784	3.27307
AT2G30942	AT2G30942	2	13170779	13172168	+	protein_coding	Encodes a 56-amino acid polypeptide with low but significant similarity to human small subunit of serine palmitoyltransferase that localizes to the ER and physically interacts with and greatly stimulates the activity of LCB1/LCB2 heterodimer ser palmitoyltransferase complex.	no	yes	1	2	yes	1.14632	1.34276	0.990189	1.05348
AT2G31010	AT2G31010	2	13193954	13200235	+	protein_coding	Protein kinase superfamily protein;(source:Araport11)	no	no	3	0	no	-0.563978	na	na	0.584751
AT2G31250	HEMA3	2	13319621	13321597	-	protein_coding	Glutamyl-tRNA reductase family protein;(source:Araport11)	no	no	1	0	no	3.16358	2.89318	3.19109	2.57152
AT2G31320	PARP1	2	13353734	13359752	-	protein_coding	Encodes a poly(ADP-ribose) polymerase.	no	no	1	1	no	na	0.417529	na	na
AT2G31370	POSF21	2	13378897	13381761	+	protein_coding	Basic-leucine zipper (bZIP) transcription factor family protein;(source:Araport11)	no	no	4	0	yes	na	0.236685	na	na
AT2G31560	T20M3.14	2	13436485	13438011	+	protein_coding	signal transducer/transcription protein, putative (DUF1685);(source:Araport11)	no	no	2	0	no	na	0.296703	na	na
AT2G31570	GPX2	2	13437974	13439923	-	protein_coding	glutathione peroxidase GPx	no	no	3	0	no	na	0.220379	na	na
AT2G31840	AT2G31840	2	13537755	13539804	-	protein_coding	Thioredoxin superfamily protein;(source:Araport11)	no	no	1	0	yes	na	na	na	0.320069
AT2G32230	AT2G32230	2	13679529	13682333	-	protein_coding	Encodes a protein-only RNase P that is involved in the 5? cleavage of the precursor tRNAs and is able to cleave tRNA-like structures involved in the maturation of plant mitochondrial mRNAs. Mutants show a drastic reduction in the levels of mature plastid tRNA-Phe(GAA) and tRNA-Arg(ACG), limiting plastid gene expression.	no	no	2	0	no	na	na	na	0.309608
AT2G32235	AT2G32235	2	13682557	13684248	-	protein_coding	hypothetical protein;(source:Araport11)	no	yes	1	1	no	na	1.00469	na	0.907429
AT2G32290	AT2G32290	2	13714516	13717002	-	protein_coding	beta-amylase 6;(source:Araport11)	no	yes	3	0	yes	1.8958	0.582328	0.436555	0.798336
AT2G32510	MAPKKK17	2	13798561	13800099	-	protein_coding	member of MEKK subfamily	yes	yes	1	0	no	na	na	0.767236	1.16652
AT2G32640	AT2G32640	2	13846903	13850998	-	protein_coding	Encodes a lycopene beta cyclase that catalyzes the addition of beta-ionone end groups to the end of lycopene molecules.	no	no	1	0	no	na	0.494389	na	na
AT2G32740	AT2G32740	2	13886794	13888330	+	protein_coding	galactosyltransferase 13;(source:Araport11)	no	yes	1	0	yes	2.43986	2.98734	2.82086	na
AT2G32770	PAP13	2	13895825	13898389	+	protein_coding	purple acid phosphatase 13;(source:Araport11)	no	yes	0	0	no	0.711059	1.87358	0.720493	1.13033
AT2G32820	AT2G32820	2	13925817	13926979	+	protein_coding	Transcription elongation factor (TFIIS) family protein;(source:Araport11)	no	no	0	0	no	na	0.254738	na	4.98497
AT2G32830	PHT1-5	2	13927606	13929763	-	protein_coding	Encodes Pht1;5, a member of the Pht1 family of phosphate transporters which include: Pht1;1/At5g43350, Pht1;2/At5g43370, Pht1;3/At5g43360, Pht1;4/At2g38940, Pht1;5/At2g32830, Pht1;6/At5g43340, Pht1;7/At3g54700, Pht1;8/At1g20860, Pht1;9/At1g76430 (Plant Journal 2002, 31:341).	no	yes	0	0	no	2.56557	2.46191	1.09378	1.61981
AT2G32990	AT2G32990	2	14003128	14006065	+	protein_coding	glycosyl hydrolase 9B8;(source:Araport11)	no	no	3	0	yes	0.429658	0.727858	na	na
AT2G33070	NSP2	2	14028282	14031164	-	protein_coding	Encodes a nitrile-specifier protein NSP2. NSP2 is one out of five (At3g16400/NSP1, At2g33070/NSP2, At3g16390/NSP3, At3g16410/NSP4 and At5g48180/NSP5) A. thaliana epithiospecifier protein (ESP) homologues that promote simple nitrile, but not epithionitrile or thiocyanate formation.	no	no	3	0	no	na	0.184271	na	na
AT2G33100	AT2G33100	2	14036319	14040544	-	protein_coding	encodes a gene similar to cellulose synthase	no	yes	0	0	no	1.86014	2.88839	na	2.70356
AT2G33180	AT2G33180	2	14066125	14067576	+	protein_coding	hypothetical protein;(source:Araport11)	no	no	4	0	no	na	0.374712	na	na
AT2G33200	AT2G33200	2	14069541	14070671	+	protein_coding	F-box family protein;(source:Araport11)	yes	yes	1	1	no	8.34478	6.92752	7.97425	8.5541
AT2G33250	AT2G33250	2	14097369	14098751	+	protein_coding	transmembrane protein;(source:Araport11)	no	no	4	0	no	na	0.367121	na	na
AT2G33255	AT2G33255	2	14098778	14100623	+	protein_coding	Haloacid dehalogenase-like hydrolase (HAD) superfamily protein;(source:Araport11)	no	no	0	0	no	na	0.311262	na	na
AT2G33420	F19P19.6	2	14158671	14162618	+	protein_coding	hypothetical protein (DUF810);(source:Araport11)	yes	yes	0	0	no	4.72539	6.9122	7.70558	5.64258
AT2G33850	AT2G33850	2	14320865	14322082	-	protein_coding	E6-like protein;(source:Araport11)	no	no	0	0	no	-1.2437	2.55897	1.06065	2.89904
AT2G34070	TBL37	2	14387194	14390339	-	protein_coding	Encodes a member of the TBL (TRICHOME BIREFRINGENCE-LIKE) gene family containing a plant-specific DUF231 (domain of unknown function) domain. TBL gene family has 46 members, two of which (TBR/AT5G06700 and TBL3/AT5G01360) have been shown to be involved in the synthesis and deposition of secondary wall cellulose, presumably by influencing the esterification state of pectic polymers. A nomenclature…	no	yes	1	0	yes	0.549097	0.618565	0.535101	0.707884
AT2G34360	AT2G34360	2	14507294	14510342	+	protein_coding	MATE efflux family protein;(source:Araport11)	no	yes	1	0	no	na	na	na	0.924617
AT2G34460	T31E10.20	2	14529558	14530958	+	protein_coding	NAD(P)-binding Rossmann-fold superfamily protein;(source:Araport11)	no	no	2	0	no	0.273814	0.60892	na	na
AT2G34620	AT2G34620	2	14577083	14578382	+	protein_coding	Mitochondrial transcription termination factor family member.	no	no	2	0	no	na	0.536378	na	na
AT2G34680	AIR9	2	14616601	14629207	-	protein_coding	isolated from differential screening of a cDNA library from auxin-treated root culture. sequence does not show homology to any known proteins and is predicted to be extracellular.	no	no	0	0	no	na	0.287911	na	na
AT2G34930	AT2G34930	2	14735928	14740319	-	protein_coding	disease resistance family protein / LRR family protein;(source:Araport11)	no	yes	1	0	no	1.65733	na	1.19023	0.60647
AT2G35075	AT2G35075	2	14786460	14789104	+	protein_coding	hypothetical protein;(source:Araport11)	no	no	1	0	yes	na	1.22166	0.955345	na
AT2G35480	AT2G35480	2	14910343	14912048	+	protein_coding	envelope glycoprotein;(source:Araport11)	yes	no	1	1	no	na	0.805465	0.724428	0.898759
AT2G35590	AT2G35590	2	14938536	14939921	-	pseudogene	pseudogene of Serine protease inhibitor (SERPIN) family protein;(source:Araport11)	no	no	0	0	no	2.67096	2.9411	3.2394	2.18769
AT2G35650	AT2G35650	2	14985470	14988362	+	protein_coding	a member of Glycosyltransferase- Family 2 and encodes a beta-mannan synthase based on in vitro enzyme assays from heterologously expressed protein. Mutants exhibit defects in pollen tube growth and embryo development. The defective embryonic development was associated with reduced proliferation and failed cellularization of the endosperm.	no	no	0	0	no	na	0.503208	na	na
AT2G35660	CTF2A	2	14988437	14990426	+	protein_coding	Encodes a member of a novel gene family with homology to known proteins involved in hydroxylation and oxidation of an aromatic ring.	no	no	1	0	yes	0.385728	0.561977	na	na
AT2G36590	PROT3	2	15343006	15345673	-	protein_coding	Encodes a proline transporter with affinity for gly betaine, proline, and GABA. Protein is expressed in leaves, flowers and siliques but to a much lesser extent in roots.	no	no	1	0	no	na	1.33956	0.890591	1.96012
AT2G36630	AT2G36630	2	15352421	15355330	-	protein_coding	Sulfite exporter TauE/SafE family protein;(source:Araport11)	no	no	1	0	no	na	0.644011	na	na
AT2G36650	AT2G36650	2	15359906	15361328	+	protein_coding	CHUP1-like protein;(source:Araport11)	no	no	3	0	no	1.06578	na	1.53875	1.95238
AT2G36790	UGT73C6	2	15420173	15421866	-	protein_coding	The At2g36790 gene encodes a UDP-glucose:flavonol-3-O-glycoside-7-O-glucosyltransferase (UGT73C6)attaching a glucosyl residue to the 7-O-position of the flavonols kaempferol, quercetin and their 3-O-glycoside derivatives.	no	yes	1	0	no	1.32735	1.66062	2.1085	1.35964
AT2G36792	AT2G36792	2	15420355	15421964	+	antisense_lncrna	Potential natural antisense gene, locus overlaps with AT2G36790	no	no	3	0	no	na	1.1165	0.698408	na
AT2G36830	TIP1-1	2	15445294	15446621	+	protein_coding	Encodes a tonoplast intrinsic protein, which functions as water channel. It has also been shown to be able to facilitate the transport of urea and hydrogen peroxide. Highly expressed in vascular tissues of the root, stem, cauline leaves and flowers but not in the apical meristems. The mRNA is cell-to-cell mobile.	no	no	2	0	no	0.41455	na	0.582215	0.889231
AT2G36910	ABCB1	2	15501726	15507501	+	protein_coding	Belongs to the family of ATP-binding cassette (ABC) transporters. Also known as AtMDR1.Possibly regulates auxin-dependent responses by influencing basipetal auxin transport in the root. Exerts nonredundant, partially overlapping functions with the ABC transporter encoded by AT3G28860. PGP1 mediates cellular efflux of IAA and interacts with PIN genes that may confer an accelerated vectoral compone…	no	no	2	0	no	na	0.211834	na	na
AT2G36970	AT2G36970	2	15528877	15530779	+	protein_coding	UDP-Glycosyltransferase superfamily protein;(source:Araport11)	no	no	1	0	no	na	0.751852	na	na
AT2G37190	RPL12A	2	15619206	15620156	-	protein_coding	Ribosomal protein L11 family protein;(source:Araport11)	no	no	0	0	no	na	na	na	0.305083
AT2G37950	AT2G37950	2	15882295	15884013	-	protein_coding	RING/FYVE/PHD zinc finger superfamily protein;(source:Araport11)	no	no	0	0	yes	na	0.697567	na	na
AT2G38040	CAC3	2	15917032	15921170	+	protein_coding	encodes the carboxyltransferase alpha subunit of acetyl-CoA carboxylase, involved in de novo fatty acid biosynthesis	no	no	3	0	no	na	0.224714	na	na
AT2G38050	DET2	2	15921136	15922321	-	protein_coding	Similar to mammalian steroid-5-alpha-reductase. Involved in the brassinolide biosynthetic pathway.	no	yes	1	0	no	na	0.351908	na	na
AT2G38080	IRX12	2	15934244	15937616	+	protein_coding	LAC4 appears to have laccase activity based on enzyme assays performed using lac4 mutants. These mutants also have reduced levels of lignin. LAC4 is expressed in vascular bundles and fibers and likely contributes to lignin biosynthesis, and hence cell wall biosynthesis, there. lac4/irx12 mutants have a mild irregular xylem phenotype.	no	no	0	0	no	na	0.396698	na	0.480264
AT2G38240	AT2G38240	2	16012535	16014991	-	protein_coding	One of 4 paralogs encoding a 2-oxoglutarate/Fe(II)-dependent oxygenases that hydroxylates JA to 12-OH-JA.	no	yes	3	0	no	na	na	na	2.94284
AT2G38290	AMT2	2	16039430	16042521	-	protein_coding	encodes a high-affinity ammonium transporter, which is expressed in shoot and root. Expression in root and shoot is under nitrogen and carbon dioxide regulation, respectively.	yes	yes	3	0	no	na	0.779362	na	0.348558
AT2G38490	CIPK22	2	16113491	16115285	-	protein_coding	member of AtCIPKs	no	yes	2	0	no	na	1.4236	1.64135	1.8644
AT2G38800	AT2G38800	2	16216752	16219160	+	protein_coding	Plant calmodulin-binding protein-like protein;(source:Araport11)	no	no	1	0	no	0.404624	0.220255	na	0.284785
AT2G38820	dl3350c	2	16221815	16223746	+	protein_coding	DNA-directed RNA polymerase subunit beta-beta protein, putative (DUF506);(source:Araport11)	no	no	5	0	no	na	0.437743	na	na
AT2G38940	PHT1-4	2	16257157	16260253	+	protein_coding	Encodes Pht1;4, a member of the Pht1 family of phosphate transporters which include: Pht1;1/At5g43350, Pht1;2/At5g43370, Pht1;3/At5g43360, Pht1;4/At2g38940, Pht1;5/At2g32830, Pht1;6/At5g43340, Pht1;7/At3g54700, Pht1;8/At1g20860, Pht1;9/At1g76430 (Plant Journal 2002, 31:341). Expression is upregulated in the shoot of cax1/cax3 mutant and is responsive to phosphate (Pi) and not phosphite (Phi) in r…	no	no	0	0	no	na	0.660451	na	na
AT2G39330	JAL23	2	16419483	16422158	-	protein_coding	jacalin-related lectin 23;(source:Araport11)	no	yes	3	0	no	1.40597	1.06732	na	0.696542
AT2G39450	MTP11	2	16471534	16474060	-	protein_coding	Encodes a Golgi-localized manganese transporter that is involved in Mn tolerance. When expressed into yeast cells, this gene confer Mn<sup>2+</sup> and Cu<sup>2+</sup> tolerance.	no	no	4	0	no	na	0.467227	na	na
AT2G39470	PNSL1	2	16476198	16477843	+	protein_coding	PsbP-like protein 2;(source:Araport11)	no	no	0	0	no	na	0.375243	na	na
AT2G39580	AT2G39580	2	16510267	16517217	+	protein_coding	zinc finger C3H1 domain protein;(source:Araport11)	no	no	1	0	no	na	0.312489	na	na
AT2G40180	PP2C5	2	16782366	16784147	+	protein_coding	Encodes PP2C5, a member of the PP2C family phosphatases. PP2C5 acts as a MAPK phosphatase that positively regulates seed germination, stomatal closure and ABA-inducible gene expression.	no	yes	2	0	yes	na	na	1.28404	1.82708
AT2G40320	AT2G40320	2	16840018	16842404	+	protein_coding	Encodes a member of the TBL (TRICHOME BIREFRINGENCE-LIKE) gene family containing a plant-specific DUF231 (domain of unknown function) domain. TBL gene family has 46 members, two of which (TBR/AT5G06700 and TBL3/AT5G01360) have been shown to be involved in the synthesis and deposition of secondary wall cellulose, presumably by influencing the esterification state of pectic polymers. A nomenclature…	no	yes	2	0	no	na	0.741177	na	0.600237
AT2G40400	RER5	2	16869189	16873338	+	protein_coding	Encodes a chloroplast localized protein of unknown function that is involved in regulation of chloroplast development.	no	no	1	0	no	na	0.517107	0.459298	na
AT2G40490	AT2G40490	2	16912805	16915202	+	protein_coding	Uroporphyrinogen decarboxylase;(source:Araport11)	no	no	5	0	no	na	0.487751	na	0.408257
AT2G40690	GLY1	2	16973992	16976534	+	protein_coding	Encodes a putative dihydroxyacetone phosphate (DHAP) reductase involved in glycerol-3-phosphate supply within the chloroplast for synthesis of glycerolipids. Mutants have reduced levels of hexadecatrienoic acid, which is rescued by exogenous glycerol-3-phosphate. This gene appears to be involved in the flux of fatty acids in the prokaryotic glyerolipid biosynthesis pathway.	no	no	0	0	yes	na	0.330633	na	na
AT2G40760	AT2G40760	2	17009951	17012116	+	protein_coding	Rhodanese/Cell cycle control phosphatase superfamily protein;(source:Araport11)	no	no	0	0	yes	na	0.362075	na	na
AT2G40880	CYS3	2	17057388	17058122	+	protein_coding	Encodes a protein with cysteine proteinase inhibitor activity. Overexpression increases tolerance to abiotic stressors (i.e.salt,osmotic, cold stress). The mRNA is cell-to-cell mobile.	no	no	2	0	no	na	0.220158	na	na
AT2G40890	CYP98A3	2	17058053	17060652	-	protein_coding	encodes coumarate 3-hydroxylase (C3H), a P450-dependent monooxygenase. Involved in lignin biosynthesis and flavonoid biosynthesis. Also affects the biosynthesis of coumarins such as scopoletin and scopolin as a branching-out-pathway from the phenylpropanoid acid level.	no	no	3	0	yes	na	0.292236	na	na
AT2G40910	T20B5.11	2	17069841	17071657	-	protein_coding	F-box and associated interaction domains-containing protein;(source:Araport11)	no	yes	1	0	no	na	0.154116	na	na
AT2G40920	AT2G40920	2	17072352	17074175	-	protein_coding	F-box and associated interaction domains-containing protein;(source:Araport11)	no	no	1	0	no	na	0.285172	na	na
AT2G40960	T8M16_10	2	17095165	17097454	+	protein_coding	Single-stranded nucleic acid binding R3H protein;(source:Araport11)	no	no	0	1	yes	0.524654	0.895758	0.52023	na
AT2G41170	T3K9.6	2	17159074	17161294	-	protein_coding	F-box family protein;(source:Araport11)	no	yes	3	0	no	na	na	na	0.572537
AT2G41290	SSL2	2	17210428	17213218	-	protein_coding	Although this enzyme is predicted to encode a strictosidine synthase (SS), it lacks a conserved catalytic glutamate residue found in active SS enzymes and it is not expected to have SS activity.	no	no	0	0	no	0.511571	0.994606	na	na
AT2G41445	AT2G41445	2	17275470	17277607	+	protein_coding	agamous-like MADS-box protein;(source:Araport11)	no	yes	2	1	yes	2.87028	0.300285	3.44816	na
AT2G41780	AT2G41780	2	17427922	17428812	+	protein_coding	hypothetical protein;(source:Araport11)	yes	yes	2	0	no	1.69625	1.42871	1.72984	1.41876
AT2G42040	AT2G42040	2	17542909	17545532	+	protein_coding	WRC protein;(source:Araport11)	no	no	2	0	yes	-0.543891	0.514905	na	na
AT2G42065	AT2G42065	2	17551475	17553028	-	protein_coding	DnaJ domain protein;(source:Araport11)	no	no	2	1	no	6.19861	3.95527	8.80205	6.16454
AT2G42130	PAP13	2	17566185	17568144	+	protein_coding	Plastid-lipid associated protein PAP / fibrillin family protein;(source:Araport11)	no	no	1	0	no	na	0.229842	na	na
AT2G42170	ACT1	2	17577714	17580453	+	protein_coding	Actin family protein;(source:Araport11)	no	no	0	0	no	na	1.37367	1.22385	1.41607
AT2G42620	MAX2	2	17756069	17758468	+	protein_coding	The mutations at MAX2 cause increased hypocotyl and petiole elongation in light-grown seedlings. Positional cloning identifies MAX2 as a member of the F-box leucine-rich repeat family of proteins. MAX2 is identical to ORE9, a proposed regulator of leaf senescence. Involved in positive regulation of light responses. The mRNA is cell-to-cell mobile.	no	no	3	0	no	na	0.325776	na	na
AT2G42900	AT2G42900	2	17854557	17855511	+	protein_coding	Plant basic secretory protein (BSP) family protein;(source:Araport11)	yes	no	4	0	no	1.24189	1.6473	1.79724	1.87128
AT2G42920	AT2G42920	2	17858655	17863466	+	protein_coding	Pentatricopeptide repeat (PPR-like) superfamily protein;(source:Araport11)	no	no	4	0	no	na	0.395757	na	na
AT2G42990	AT2G42990	2	17878944	17880563	+	protein_coding	GDSL-motif esterase/acyltransferase/lipase. Enzyme group with broad substrate specificity that may catalyze acyltransfer or hydrolase reactions with lipid and non-lipid substrates.	no	yes	2	0	no	na	3.24614	4.9192	2.23295
AT2G43560	FKBP16-3	2	18073859	18075498	-	protein_coding	FKBP-like peptidyl-prolyl cis-trans isomerase family protein;(source:Araport11)	no	no	0	0	no	na	0.484897	0.444673	0.37569
AT2G43820	UGT74F2	2	18152078	18153908	+	protein_coding	Encodes a nicotinate-O-glycosyltransferase. Induced by Salicylic acid, virus, fungus and bacteria. Also involved in the tryptophan synthesis pathway. Independent of NPR1 for their induction by salicylic acid. UGT74F1 transfers UDP:glucose to salicylic acid (forming a glucoside (SAG) and a glucose ester (SGE)), benzoic acid, and anthranilate in vitro. UGT74F2 shows a weak ability to catalyze the f…	no	no	1	0	no	1.14096	0.969772	1.52158	1.28092
AT2G43840	AT2G43840	2	18157529	18159231	+	protein_coding	UGT74F1 transfers UDP:glucose to salicylic acid (forming a glucoside), benzoic acid, quercetin, and athranilate in vitro. UGT74F1 shows a weak ability to catalyze the formation of the p-aminobenzoate-glucose ester in vitro. But, UGT75B1 appears to be the dominant pABA acylglucosyltransferase in vivo based on assays in leaves, flowers, and siliques. The true biological substrate(s) of UGT74F1 are …	yes	no	0	0	no	0.794454	0.951344	na	na
AT2G43900	AT2G43900	2	18178577	18184157	-	protein_coding	Encodes a 5-inositol-phosphate phosphatase, that, in vitro, shows activity against IP(1,4,5).	no	yes	2	0	no	na	0.348187	na	na
AT2G44080	ARL	2	18236789	18238173	+	protein_coding	Encodes ARL, a gene similar to ARGOS involved in cell expansion-dependent organ growth. Upregulated by brassinosteroid. Acts downstream of BRI1. The mRNA is cell-to-cell mobile.	no	no	2	0	yes	na	0.921303	na	na
AT2G44160	MTHFR2	2	18262149	18265380	+	protein_coding	methylenetetrahydrofolate reductase MTHFR2 mRNA, complete The mRNA is cell-to-cell mobile.	no	no	0	0	no	na	0.205022	na	na
AT2G44230	F1C9.34	2	18286321	18288576	+	protein_coding	hypothetical protein (DUF946);(source:Araport11)	no	yes	2	0	yes	na	na	0.446961	0.74189
AT2G44380	AT2G44380	2	18323366	18324561	-	protein_coding	Cysteine/Histidine-rich C1 domain family protein;(source:Araport11)	yes	yes	5	0	no	1.74293	0.778725	na	na
AT2G44670	AT2G44670	2	18425111	18426121	+	protein_coding	senescence-associated family protein (DUF581);(source:Araport11)	no	no	3	0	no	na	0.274228	-0.396864	na
AT2G45290	TKL-2	2	18672497	18676484	+	protein_coding	Transketolase;(source:Araport11)	no	yes	3	0	yes	0.611197	0.343982	0.497845	na
AT2G45560	CYP76C1	2	18776015	18778676	-	protein_coding	cytochrome P450 monooxygenase	no	yes	0	0	no	na	na	0.380235	0.477395
AT2G45570	AT2G45570	2	18779321	18781973	-	protein_coding	member of CYP76C	no	yes	2	0	no	5.25676	na	3.43191	2.12332
AT2G45580	CYP76C3	2	18782231	18784530	-	protein_coding	member of CYP76C	no	no	2	0	no	3.44611	4.97704	3.44806	3.8241
AT2G45660	SOC1	2	18807505	18811125	-	protein_coding	Controls flowering and is required for CO to promote flowering. It acts downstream of FT. Overexpression of (SOC1) AGL20 suppresses not only the late flowering of plants that have functional FRI and FLC alleles but also the delayed phase transitions during the vegetative stages of development. AGL20/SOC1 acts with AGL24 to promote flowering and inflorescence meristem identity.AGL20 upregulates ex…	no	no	0	0	no	0.523544	0.582392	0.839374	0.727901
AT2G45770	CPFTSY	2	18851088	18853786	+	other_rna	-	no	no	2	0	yes	na	0.273912	na	na
AT2G45970	CYP86A8	2	18912095	18914739	-	protein_coding	Encodes a member of the CYP86A subfamily of cytochrome p450 genes. Expressed at moderate levels in flowers, leaves, roots and stems.	no	no	2	0	no	-0.347522	0.446526	na	na
AT2G45990	AT2G45990	2	18919316	18921511	+	protein_coding	ribosomal RNA small subunit methyltransferase G;(source:Araport11)	no	no	4	0	no	na	0.201613	na	na
AT2G46340	SPA1	2	19022154	19027528	-	protein_coding	Encodes a member of the SPA (suppressor of phyA-105) protein family (SPA1-SPA4). SPA proteins contain an N-terminal serine/threonine kinase-like motif followed by a coiled-coil structure and a C-terminal WD-repeat domain. SPA1 is a PHYA signaling intermediate, putative regulator of PHYA signaling pathway. Light responsive repressor of photomorphogenesis. Involved in regulating circadian rhythms a…	no	no	4	0	no	0.249289	0.305983	na	na
AT2G46450	CNGC12	2	19065536	19069569	+	protein_coding	Member of Cyclic nucleotide gated channel family.Positive regulator of resistance against avirulent fungal pathogen.Suppresses the phenotype conferred by cpr22 in a dosage-dependent manner.	no	yes	0	0	no	na	0.78906	na	na
AT2G46455	AT2G46455	2	19069629	19071088	-	protein_coding	OxaA/YidC-like membrane insertion protein;(source:Araport11)	no	no	5	0	no	na	na	na	1.4871
AT2G46710	ROPGAP3	2	19191247	19195093	+	protein_coding	Rho GTPase activating protein with PAK-box/P21-Rho-binding domain-containing protein;(source:Araport11)	no	no	5	0	yes	na	0.457136	na	na
AT2G46780	AT2G46780	2	19229070	19231539	+	protein_coding	RNA-binding (RRM/RBD/RNP motifs) family protein;(source:Araport11)	no	no	0	0	no	na	na	0.594495	0.541246
AT2G46950	CYP709B2	2	19289087	19291632	-	protein_coding	member of CYP709B	no	yes	4	0	no	na	na	2.3258	3.34872
AT2G47000	ABCB4	2	19309643	19315343	-	protein_coding	Encodes an auxin efflux transmembrane transporter that is a member of the multidrug resistance P-glycoprotein (MDR/PGP) subfamily of ABC transporters. Functions in the basipetal redirection of auxin from the root tip. Exhibits apolar plasma membrane localization in the root cap and polar localization in tissues above and is involved in root hair elongation.	no	no	2	1	no	1.49536	1.18982	1.36961	1.30575
AT2G47010	AT2G47010	2	19317126	19319397	+	protein_coding	calcium/calcium/calmodulin-dependent Serine/Threonine-kinase;(source:Araport11)	no	yes	4	1	no	1.67553	2.56624	1.9816	1.20081
AT2G47180	GOLS1	2	19368798	19370478	-	protein_coding	GolS1 is a galactinol synthase that catalyzes the formation of galactinol from UDP-galactose and myo-inositol. GolS1 transcript levels rise in response to methyl viologen, an oxidative damage-inducing agent. Plants over-expressing GolS1 have increased tolerance to salt, chilling, and high-light stress.	yes	yes	4	0	no	0.886154	0.778574	na	na
AT2G47240	LACS1	2	19392475	19399167	+	protein_coding	Encodes an acyl-CoA synthetase that acts on long-chain and very-long-chain fatty acids, involved in cuticular wax and cutin biosynthesis The mRNA is cell-to-cell mobile.	no	yes	1	0	no	na	1.19591	0.646342	0.64119
AT2G47630	F26K9_290	2	19534473	19537074	+	protein_coding	alpha/beta-Hydrolases superfamily protein;(source:Araport11)	no	no	1	0	no	na	0.730958	na	0.413182
AT2G47750	GH3.9	2	19560127	19563960	-	protein_coding	Encodes GH3.9, a member of the GH3 family auxin-responsive genes. gh3.9-1 mutants had greater primary root length, increased sensitivity to indole-3-acetic acid (IAA)-mediated root growth inhibition, but no obvious effects on apical dominance or leaf morphology.	no	no	2	0	no	na	0.797748	0.501579	na
AT3G01370	CFM2	3	139011	143782	+	protein_coding	Encodes a protein containing a CRM domain that is involved in group I and group II intron splicing.	no	no	5	0	no	na	0.38331	na	na
AT3G01490	F4P13.4	3	190839	193646	-	protein_coding	Protein kinase superfamily protein;(source:Araport11)	no	no	1	0	no	na	0.358092	na	na
AT3G01550	PPT2	3	216805	219136	-	protein_coding	phosphoenolpyruvate (pep)/phosphate translocator 2;(source:Araport11)	no	no	2	0	no	na	1.03583	na	0.351667
AT3G01600	AT3G01600	3	229075	231539	+	protein_coding	NAC domain containing protein 44;(source:Araport11)	yes	yes	3	1	no	4.64068	7.58183	3.23491	1.4731
AT3G01680	SEOB	3	251868	255513	+	protein_coding	Encodes a protein localized to phloem filaments that is required for phloem filament formation. The mRNA is cell-to-cell mobile.	no	yes	1	0	no	na	0.239228	na	0.356224
AT3G01810	F28J7.14	3	288158	292770	+	protein_coding	EEIG1/EHBP1 protein amino-terminal domain protein;(source:Araport11)	no	no	3	1	no	na	0.454652	na	na
AT3G01860	F28J7.19	3	302472	304598	+	protein_coding	hypothetical protein;(source:Araport11)	no	no	1	0	no	na	0.414288	na	na
AT3G01890	CHC1	3	310007	312073	+	protein_coding	Encodes SWP73A, a subunit of the SWI/SNF chromatin remodeling complex. While undergoing normal vegetative development, swp73a mutants display reduced expression of FLOWERING LOCUS C and early flowering in short days.	no	no	2	0	no	na	na	na	0.400372
AT3G02065	RH41	3	358916	360889	+	protein_coding	P-loop containing nucleoside triphosphate hydrolases superfamily protein;(source:Araport11)	no	no	0	0	no	na	0.382076	na	na
AT3G02110	SCPL25	3	370668	373805	-	protein_coding	serine carboxypeptidase-like 25;(source:Araport11)	no	no	1	0	no	na	0.500171	na	na
AT3G02140	AFP4	3	385237	387051	-	protein_coding	Encodes a protein that acts in the nucleus and is an important negative regulator of ABA and salt stress responses, and could play a critical role in controlling root elongation, floral initiation and starch degradation.	no	no	7	0	no	0.876517	1.68328	1.0115	0.917157
AT3G02410	ICMEL2	3	492118	494948	-	protein_coding	alpha/beta-Hydrolases superfamily protein;(source:Araport11)	no	no	2	0	yes	na	0.765917	na	na
AT3G02540	RAD23C	3	532808	536414	-	protein_coding	Encodes a member of the RADIATION SENSITIVE23 (RAD23) family: AT1G16190(RAD23A), AT1G79650(RAD23B), AT3G02540(RAD23C), AT5G38470(RAD23D). RAD23 proteins play an essential role in the cell cycle, morphology, and fertility of plants through their delivery of UPS (ubiquitin/26S proteasome system) substrates to the 26S proteasome.	no	no	7	0	no	na	0.277987	na	na
AT3G02600	LPP3	3	550989	554675	+	protein_coding	Encodes phosphatidic acid phosphatase. Expressed during germination.	no	yes	1	0	no	na	0.411036	na	na
AT3G02800	PFA-DSP3	3	606285	607907	-	protein_coding	Encodes an atypical dual-speci&#64257;city phosphatase.	no	yes	1	0	no	na	0.765682	0.533403	na
AT3G02980	AT3G02980	3	670657	672512	-	protein_coding	Encodes MEIOTIC CONTROL OF CROSSOVERS1 (MCC1), a GCN5-related histone N-acetyltransferase. MCC1 appeared to be required in meiosis for normal chiasma number and distribution and for chromosome segregation. Activation tagging line has increased level of histone H3 acetylation.	no	no	5	0	no	0.743756	0.86628	na	0.662652
AT3G03000	CML18	3	677216	678180	+	protein_coding	Calmodulin like protein localized in the plant vacuolar compartment with a function of binding and modifying the activity of a tonoplast transporter (AtNHX1) from within the vacuole in a Ca+2- and pH-dependent manner	no	yes	2	0	no	0.767476	0.98471	0.991632	0.740128
AT3G03020	AT3G03020	3	680944	681999	+	protein_coding	hypothetical protein;(source:Araport11)	no	no	1	0	yes	na	0.359418	na	na
AT3G03470	AT3G03470	3	824552	826585	-	protein_coding	member of CYP89A	no	no	3	0	no	na	1.13306	0.486947	0.52462
AT3G03480	CHAT	3	828235	829926	-	protein_coding	acetyl CoA:(Z)-3-hexen-1-ol acetyltransferase;(source:Araport11)	no	yes	2	0	no	2.27173	4.45994	4.15098	3.48741
AT3G03726	AT3G03726	3	933341	934464	-	protein_coding	F-box/kelch-repeat protein, putative (DUF295);(source:Araport11)	no	yes	1	0	yes	na	0.144368	na	na
AT3G03780	MS2	3	956862	961032	+	protein_coding	Encodes a cytosolic methionine synthase, involved in methionine regeneration via the activated methyl cycle (or SAM cycle)	no	yes	1	0	no	0.531403	0.45497	na	na
AT3G03910	GSH3	3	1006780	1009018	+	protein_coding	GDH3 encodes a member of the glutamate dehydrogenease family. Its expression is upregulated in response to cytokinin and it may play a role in the control of nitrogen metabolism in leaf development.	no	yes	3	0	no	na	1.33885	na	na
AT3G03930	AT3G03930	3	1011310	1012810	-	protein_coding	kinase-like protein;(source:Araport11)	no	yes	1	0	no	4.68604	3.3072	3.94781	3.49666
AT3G04110	GLR1.1	3	1077236	1080511	+	protein_coding	putative glutamate receptor (GLR1.1). Contains a functional cation - permeable pore domain. Involved in cellular cation homeostasis.	yes	yes	0	0	no	0.763278	0.566496	0.370142	na
AT3G04140	T6K12.24	3	1086516	1089416	+	protein_coding	Ankyrin repeat family protein;(source:Araport11)	no	no	3	0	no	na	0.415888	na	na
AT3G04420	NAC048	3	1172687	1174508	+	protein_coding	NAC domain containing protein 48;(source:Araport11)	no	yes	3	0	yes	na	1.55193	1.12364	0.626382
AT3G05140	RBK2	3	1435617	1438539	-	protein_coding	ROP binding protein kinases 2;(source:Araport11)	no	yes	1	0	no	na	na	na	1.14895
AT3G05327	AT3G05327	3	1517409	1518599	-	protein_coding	Cyclin family protein;(source:Araport11)	no	yes	0	1	no	na	na	na	0.782807
AT3G05370	RLP31	3	1535950	1538870	-	protein_coding	receptor like protein 31;(source:Araport11)	no	yes	1	0	yes	0.48753	0.507108	na	na
AT3G05470	FH11	3	1579414	1583073	-	protein_coding	Actin-binding FH2 (formin homology 2) family protein;(source:Araport11)	no	yes	1	0	no	na	1.13305	na	na
AT3G05600	AT3G05600	3	1623244	1624852	-	protein_coding	Encodes a cytosolic epoxide hydrolase capable of acting on 9,10-epoxystearic acid and on 12,13- epoxyoctadec-9-enoic acid that is involved in the synthesis of poly-hydroxylated cutin monomers.	no	yes	0	0	no	na	0.997967	na	na
AT3G05625	AT3G05625	3	1632213	1634215	+	protein_coding	Tetratricopeptide repeat (TPR)-like superfamily protein;(source:Araport11)	no	yes	3	0	no	0.504644	0.445667	0.692539	0.422549
AT3G05630	PLPZETA2	3	1635200	1640348	+	protein_coding	Encodes a member of the PXPH-PLD subfamily of phospholipase D proteins. Regulates vesicle trafficking. Required for auxin transport and distribution and hence auxin responses. This subfamily is novel structurally different from the majority of plant PLDs by having phox homology (PX) and pleckstrin homology (PH) domains. Involved regulating root development in response to nutrient limitation. Play…	yes	yes	2	0	no	1.81996	2.00578	1.81593	1.11566
AT3G05640	F18C1.9	3	1640350	1643253	-	protein_coding	EGR1 functions as a negative regulator of plant growth with prominent effect on plant growth during drought stress.EGR1 regulates microtubule organization and likely affects additional cytoskeleton and trafficking processes along the plasma membrane.	no	no	2	0	no	na	na	0.627676	0.809743
AT3G05720	IMPA7	3	1687992	1691736	-	protein_coding	Putative importin alpha isoform. When overexpressed can rescue the impa-4 decreased transformation susceptibility phenotype.	yes	no	1	0	no	2.04761	2.56403	na	na
AT3G05780	LON3	3	1714941	1719608	-	protein_coding	Encodes a member of the Lon protease-like proteins (Lon1/At5g26860, Lon2/At5g47040, Lon3/At3g05780, Lon4/At3g05790). Lon is a multifunctional ATP-dependent protease which exists in bacteria, archaea and within organelles in eukaryotic cells. Lon proteases are responsible for the degradation of abnormal, damaged and unstable proteins.	yes	yes	3	0	no	7.89645	5.85727	8.53158	10.1384
AT3G05790	LON4	3	1719949	1725281	-	protein_coding	Encodes a member of the Lon protease-like proteins (Lon1/At5g26860, Lon2/At5g47040, Lon3/At3g05780, Lon4/At3g05790). Lon is a multifunctional ATP-dependent protease which exists in bacteria, archaea and within organelles in eukaryotic cells. Lon proteases are responsible for the degradation of abnormal, damaged and unstable proteins.	no	yes	1	0	no	0.836099	0.683703	1.9588	1.10509
AT3G05900	AT3G05900	3	1761041	1763984	-	protein_coding	neurofilament protein-like protein;(source:Araport11)	no	no	2	0	no	na	0.839294	0.364934	0.333984
AT3G06060	TSC10A	3	1827922	1830469	-	protein_coding	Encodes one of the Arabidopsis proteins (At3g06060/TSC10A and At5g19200/TSC10B) with significant similarity to the yeast 3-ketodihydrosphinganine (3-KDS) reductase, Tsc10p. Both TSC10A and TSC10B are bona fide 3-KDS reductase as shown by complementation experiment in yeast.	no	no	0	0	no	na	0.469814	na	na
AT3G06080	TBL10	3	1834591	1837988	-	protein_coding	Encodes a member of the TBL (TRICHOME BIREFRINGENCE-LIKE) gene family containing a plant-specific DUF231 (domain of unknown function) domain. TBL gene family has 46 members, two of which (TBR/AT5G06700 and TBL3/AT5G01360) have been shown to be involved in the synthesis and deposition of secondary wall cellulose, presumably by influencing the esterification state of pectic polymers. A nomenclature…	no	no	1	0	no	na	0.366722	0.332715	na
AT3G06420	ATG8H	3	1954990	1956397	-	protein_coding	Ubiquitin-like superfamily protein;(source:Araport11)	no	yes	5	0	no	0.335402	na	0.505766	0.515821
AT3G06650	ACLB-1	3	2079033	2083472	-	protein_coding	One of the two genes encoding subunit B of the trimeric enzyme ATP Citrate lyase	no	no	0	0	no	na	0.229398	na	na
AT3G06880	AT3G06880	3	2169768	2175786	-	protein_coding	Transducin/WD40 repeat-like superfamily protein;(source:Araport11)	no	yes	1	0	no	na	na	0.739662	0.910754
AT3G07195	AT3G07195	3	2288732	2290557	+	protein_coding	RPM1-interacting protein 4 (RIN4) family protein;(source:Araport11)	no	yes	3	0	no	1.72405	na	1.1339	0.48215
AT3G07215	AT3G07215	3	2296008	2297828	-	other_rna	other_RNA;(source:Araport11)	no	no	4	0	no	-0.493246	0.447886	na	na
AT3G08730	ATPK1	3	2651321	2654235	-	protein_coding	Encodes a protein-serine kinase that phosphorylates ribosomal protein in vitro. Activation of AtS6k is regulated by 1-naphthylacetic acid and kinetin, at least in part, via a lipid kinase-dependent pathway. Involved in translational up-regulation of ribosomal proteins. Phosphorylated by PDK1. Interacts with RAPTOR1, which in turn interacts with TOR. SPK6 activity is affected by osmotic stress, an…	no	no	2	0	no	0.305463	0.31664	na	na
AT3G09210	AT3G09210	3	2825142	2826922	-	protein_coding	plastid transcriptionally active 13;(source:Araport11)	no	yes	2	0	no	na	0.262674	na	na
AT3G09330	AT3G09330	3	2864682	2867357	-	protein_coding	Transmembrane amino acid transporter family protein;(source:Araport11)	no	yes	4	0	no	na	1.45593	na	na
AT3G09550	F11F8_13	3	2931865	2934354	+	protein_coding	Ankyrin repeat family protein;(source:Araport11)	yes	yes	0	0	no	1.52002	1.26837	1.07918	1.51994
AT3G09820	ADK1	3	3011780	3014944	+	protein_coding	Involved in the salvage synthesis of adenylates and methyl recycling	no	no	0	0	no	na	0.358004	na	na
AT3G09960	T22K18.22	3	3061934	3063623	+	protein_coding	Calcineurin-like metallo-phosphoesterase superfamily protein;(source:Araport11)	no	yes	5	0	no	na	na	na	1.17918
AT3G10230	LCY1	3	3164075	3166077	-	protein_coding	Encodes a protein with lycopene &#946;-cyclase activity. This enzyme uses the linear, symmetrical lycopene as substrate. However, unlike the &#949;-cyclase which adds only one ring, the &#946;-cyclase introduces a ring at both ends of lycopene to form the bicyclic &#946;-carotene.	no	no	1	0	no	0.225079	0.350896	na	na
AT3G10320	F14P13.8	3	3195314	3197457	-	protein_coding	MUCI21 is a GT61 protein required for the production of highly branched xylan in seed coat mucilage. MUCI21 likely decorates xylan with xylose side chains that seem to be necessary for pectin attachment to the seed surface.	no	yes	1	1	no	na	na	na	1.58096
AT3G10350	AT3G10350	3	3208218	3211294	+	protein_coding	One of 3 GET paralogs in Arabidopsis. GET3b is a chloroplast localized protein with no obvious role in Tail Anchored (TA) protein insertion.	no	yes	2	0	no	0.267997	na	0.271028	0.255209
AT3G10420	SPD1	3	3238996	3242599	+	protein_coding	P-loop containing nucleoside triphosphate hydrolases superfamily protein;(source:Araport11)	no	no	7	0	no	na	0.406537	na	na
AT3G10480	NAC050	3	3264194	3267695	+	protein_coding	Encodes a NAC transcription factor that physically associates with the histone H3K4 demethylase JMJ14 and through that association is involved in transcriptional repression and flowering time control. It binds the NAC-binding site, the Mitochondrial Dysfunction Motif.	yes	yes	0	0	yes	0.64573	0.644138	0.63878	0.549584
AT3G10490	NAC052	3	3267825	3271202	+	protein_coding	Encodes a NAC transcription factor that physically associates with the histone H3K4 demethylase JMJ14 and through that association is involved in transcriptional repression and flowering time control.	no	yes	2	0	no	0.850126	0.532701	0.708993	0.724727
AT3G10670	ABCI6	3	3335004	3337446	-	protein_coding	Plastidic SufC-like ATP-binding cassette/ATPase essential for Arabidopsis embryogenesis. Involved in the biogenesis and/or repair of oxidatively damaged Fe?S clusters. Expressed in embryos and meristems.	no	no	1	1	no	0.400543	0.55771	0.516721	0.468881
AT3G10680	AT3G10680	3	3337689	3339345	+	protein_coding	SLI1 is a heat shock like protein that is found in sieve elements, sieve plates and spherical bodies peripheral to the mitochondria. Mutants show increased phloem feeding by aphids and decreased heat tolerance.	no	yes	4	1	no	na	0.706268	na	na
AT3G10840	AT3G10840	3	3391056	3393514	-	protein_coding	alpha/beta-Hydrolases superfamily protein;(source:Araport11)	no	no	0	0	no	na	0.391267	na	0.430753
AT3G11280	F11B9.1	3	3533207	3534994	-	protein_coding	Putative transcription factors interacting with the gene product of VHA-B1 (vacuolar ATPase subunit B1; as shown through yeast two-hybrid assay).	no	yes	1	0	no	0.51659	0.230168	na	na
AT3G11700	FLA18	3	3698658	3701514	+	protein_coding	FASCICLIN-like arabinogalactan protein 18 precursor;(source:Araport11)	no	no	5	0	no	na	0.44382	na	na
AT3G11760	F26K24.5	3	3717894	3721251	+	protein_coding	structural maintenance of chromosomes flexible hinge domain protein;(source:Araport11)	yes	no	1	0	yes	na	0.484456	na	na
AT3G11780	F26K24.7	3	3723894	3725618	-	protein_coding	MD-2-related lipid recognition domain-containing protein / ML domain-containing protein;(source:Araport11)	no	no	1	0	no	na	0.442184	na	na
AT3G12150	AT3G12150	3	3876339	3879069	-	protein_coding	alpha/beta hydrolase family protein;(source:Araport11)	no	no	3	0	no	na	0.765835	na	na
AT3G12700	NANA	3	4036945	4039185	+	protein_coding	Encodes an aspartic protease has an important regulatory function in chloroplasts that not only influences photosynthetic carbon metabolism but also plastid and nuclear gene expression.	no	no	0	0	no	-0.635513	na	na	0.763985
AT3G12710	AT3G12710	3	4040324	4042075	-	protein_coding	DNA glycosylase superfamily protein;(source:Araport11)	no	yes	1	0	no	na	0.588469	na	na
AT3G12780	PGK1	3	4060971	4063306	-	protein_coding	nuclear phosphoglycerate kinase (PGK1)	no	no	1	0	no	na	0.348406	0.264374	na
AT3G12860	NOP56	3	4091525	4094122	+	protein_coding	NOP56-like pre RNA processing ribonucleoprotein;(source:Araport11)	yes	yes	4	0	yes	0.869373	1.11913	1.5153	1.4196
AT3G13490	OVA5	3	4395663	4399355	-	protein_coding	Encodes a dual targeted lysyl-tRNA ligase that is found both in the mitochondrion and the chloroplast. Plants mutated in this gene exhibit an ovule abortion phenotype.	no	no	0	0	no	na	0.244991	na	na
AT3G13672	SINA2	3	4472562	4474378	-	protein_coding	SINAT homolog with truncated RING finger and zinc finger domains.	no	no	1	0	no	na	0.625633	na	na
AT3G13677	AT3G13677	3	4476030	4477092	+	protein_coding	hypothetical protein;(source:Araport11)	no	no	0	0	no	na	0.540138	na	na
AT3G13680	MMM17.9	3	4477289	4478751	-	protein_coding	F-box and associated interaction domains-containing protein;(source:Araport11)	yes	yes	2	0	no	3.70216	3.07252	5.16003	4.54823
AT3G14110	FLU	3	4676118	4677689	-	protein_coding	Encodes a novel coiled-coil, TPR domain containing protein that is localized to the chloroplast membrane and is involved in chlorophyll biosynthesis. Mutants accumulate protochlorophyllide, an intermediate in the chlorophyll biosynthesis pathway, in dark and release singlet oxygen in plastids in a controlled and non-invasive manner upon a dark/light shift.	no	no	0	0	no	na	0.308907	0.325299	0.395366
AT3G14170	AT3G14170	3	4695881	4698153	-	protein_coding	hypothetical protein (DUF936);(source:Araport11)	no	no	2	0	no	na	1.071	1.04948	0.70261
AT3G14570	CALS8	3	4892410	4902885	+	protein_coding	encodes a protein similar to callose synthase	no	yes	1	0	no	na	0.539477	na	na
AT3G14700	AT3G14700	3	4940318	4941398	+	protein_coding	SART-1 family;(source:Araport11)	no	no	1	0	no	1.72768	1.44556	1.38296	1.15189
AT3G14710	MIE1.21	3	4941481	4943064	+	protein_coding	RNI-like superfamily protein;(source:Araport11)	no	no	0	0	no	na	na	na	1.27551
AT3G14760	AT3G14760	3	4956349	4957255	+	protein_coding	transmembrane protein;(source:Araport11)	no	yes	2	0	no	na	1.84727	1.24118	1.46866
AT3G14770	SWEET2	3	4957264	4959828	-	protein_coding	Nodulin MtN3 family protein;(source:Araport11)	no	no	4	0	no	0.57981	1.14095	0.497219	na
AT3G14790	RHM3	3	4964105	4967075	+	protein_coding	rhamnose biosynthesis 3;(source:Araport11)	no	no	3	0	no	na	0.276083	na	na
AT3G14930	HEME1	3	5020461	5023146	+	protein_coding	Uroporphyrinogen decarboxylase;(source:Araport11)	no	no	2	0	no	na	0.432399	na	0.370387
AT3G15354	SPA3	3	5169095	5173105	-	protein_coding	Encodes a member of the SPA (suppressor of phyA-105) protein family (SPA1-SPA4). SPA proteins contain an N-terminal serine/threonine kinase-like motif followed by a coiled-coil structure and a C-terminal WD-repeat domain. SPA proteins function redundantly in suppressing photomorphogenesis in dark- and light-grown seedlings. SPA3 (and SPA4) predominantly regulates elongation growth in adult plants.	no	no	1	0	no	0.346519	0.303585	na	na
AT3G15530	MJK13.19	3	5252699	5254562	-	protein_coding	S-adenosyl-L-methionine-dependent methyltransferases superfamily protein;(source:Araport11)	no	no	1	0	no	na	0.470046	na	na
AT3G15720	MSJ11.12	3	5325127	5327672	-	protein_coding	Pectin lyase-like superfamily protein;(source:Araport11)	no	yes	2	0	no	na	na	na	1.33888
AT3G15850	ADS3	3	5358601	5361185	+	protein_coding	Chloroplastic enzyme responsible for the synthesis of 16:1 fatty acids from galactolipids and sulpholipids. Uses ferredoxin as electron donor. The mRNA is cell-to-cell mobile.	no	no	2	1	no	na	0.744709	0.558456	0.30009
AT3G15950	NAI2	3	5397541	5402652	-	protein_coding	Similar to TSK-associating protein 1 (TSA1), contains 10 EFE repeats, a novel repeat sequence unique to plants. Expressed preferentially in the roots.Protein is localized to ER bodies- an endoplasmic reticulum derived structure. Loss of function mutations lack ER bodies.	no	no	4	0	no	na	1.80918	na	na
AT3G16000	MFP1	3	5430889	5433817	-	protein_coding	encodes a DNA-binding protein that binds to plastid DNA non-specifically and is associated with nucleoids and thylakoid membranes. The expression of the gene is correlated with the development of thylakoid membranes.	no	no	2	0	no	na	0.311963	na	na
AT3G16180	NPF1.1	3	5481325	5485187	-	protein_coding	Encodes a low affinity nitrate transporter that is expressed in the plasma membrane and found in the phloem of the major veins of leaves. It is responsible for nitrate redistribution to young leaves.	no	no	1	0	no	na	0.32631	na	0.317678
AT3G16340	AT3G16340	3	5539383	5546528	+	protein_coding	Encodes a p-coumaryl alcohol exporter involved in lignin biosynthesis.	no	yes	1	0	no	0.476834	0.45302	na	na
AT3G16370	APG	3	5556710	5558635	+	protein_coding	GDSL-motif esterase/acyltransferase/lipase. Enzyme group with broad substrate specificity that may catalyze acyltransfer or hydrolase reactions with lipid and non-lipid substrates. The mRNA is cell-to-cell mobile.	no	no	2	0	no	na	0.333054	na	na
AT3G16650	PRL2	3	5671018	5675438	+	protein_coding	Transducin/WD40 repeat-like superfamily protein;(source:Araport11)	no	yes	0	0	no	1.41022	0.491013	1.42976	0.825672
AT3G17040	HCF107	3	5808666	5812780	-	protein_coding	It is a RNA tetratricopeptide repeat-containing protein required for normal processing of transcripts from the polycistronic chloroplast psbB-psbT-psbH-petB-petD operon coding for proteins of the photosystem II and cytochrome b6/f complexes. Localizes to the chloroplast membrane. Involved in regulating plastidial gene expression and biogenesis. It binds in the psbT?psbH intercistronic region and …	no	no	2	0	no	na	0.43881	na	na
AT3G17690	CNGC19	3	6045002	6048529	+	protein_coding	member of Cyclic nucleotide gated channel family	no	yes	2	0	no	2.3244	1.79544	2.49228	1.19499
AT3G17770	AT3G17770	3	6081610	6086203	-	protein_coding	Dihydroxyacetone kinase;(source:Araport11)	no	no	3	0	no	0.400262	0.5212	na	na
AT3G18130	RACK1C	3	6210878	6212551	-	protein_coding	Encodes a protein with similarity to mammalian RACKs. RACKs function to shuttle activated protein kinase C to different subcellular sites and may also function as a scaffold through physical interactions with other proteins. RACK1C has no phenotype on its own and probably acts redundantly with RACK1A and RACK1B.	no	no	2	0	no	na	na	0.492963	0.469291
AT3G18610	NUCL2	3	6404053	6407946	-	protein_coding	Encodes ATNUC-L2 (NUCLEOLIN LIKE 2).	no	yes	5	1	no	4.03611	2.47097	3.16	3.22652
AT3G18720	AT3G18720	3	6444367	6445808	-	protein_coding	F-box family protein;(source:Araport11)	no	yes	1	0	no	8.15563	5.51229	8.04892	6.2191
AT3G18830	PLT5	3	6488843	6491429	-	protein_coding	This gene encodes a plasma membrane-localized polyol/cyclitol/monosaccharide-H+-symporter. The symporter is able to catalyze the energy-dependent membrane passage of a wide range of linear polyols (three to six carbon backbone), of cyclic polyols (<i>myo</i>-inositol), and of numerous monosaccharides, including pyranose ring-forming and furanose ring-forming hexoses and pentoses. This gene belong…	no	no	5	0	no	na	-0.461812	na	0.275064
AT3G18870	AT3G18870	3	6508385	6509343	-	protein_coding	Mitochondrial transcription termination factor family member.	no	no	2	0	no	na	na	0.512164	0.526248
AT3G18890	TIC62	3	6510908	6515108	+	protein_coding	NAD(P)-binding Rossmann-fold superfamily protein;(source:Araport11)	no	no	1	0	no	na	0.387029	na	na
AT3G18900	AT3G18900	3	6516891	6521019	+	protein_coding	ternary complex factor MIP1 leucine-zipper protein;(source:Araport11)	no	yes	0	0	no	na	na	na	0.789605
AT3G18980	ETP1	3	6546200	6548092	+	protein_coding	EIN2 targeting protein1;(source:Araport11)	no	no	3	0	yes	na	0.522264	na	na
AT3G19090	LARP6C	3	6601279	6604010	+	protein_coding	RNA-binding protein;(source:Araport11)	yes	yes	0	0	no	4.13172	na	1.58023	1.73715
AT3G19170	PREP1	3	6625377	6632164	-	protein_coding	Zinc metalloprotease pitrilysin subfamily A. Signal peptide degrading enzyme targeted to mitochondria and chloroplasts. Expressed only in siliques and flowers	no	no	3	0	no	0.313048	0.417012	0.267015	na
AT3G19230	AT3G19230	3	6661088	6663519	-	protein_coding	Leucine-rich repeat (LRR) family protein;(source:Araport11)	no	yes	1	0	no	2.4248	1.81459	2.33309	2.39233
AT3G19320	F14J22.4	3	6696301	6698184	-	protein_coding	Leucine-rich repeat (LRR) family protein;(source:Araport11)	yes	yes	3	0	no	na	6.65374	na	3.62865
AT3G19390	RD21C	3	6722825	6725110	+	protein_coding	Granulin repeat cysteine protease family protein;(source:Araport11)	no	yes	2	0	yes	na	5.68599	na	na
AT3G19590	BUB3.1	3	6805622	6808593	+	protein_coding	Encodes a protein that may have a role in the spindle assembly checkpoint.	no	no	7	0	no	na	0.565515	na	0.641559
AT3G19720	ARC5	3	6850338	6855590	-	protein_coding	Encodes a novel chloroplast division protein. Mutants of exhibit defects in chloroplast constriction, have enlarged, dumbbell-shaped chloroplasts. The ARC5 gene product shares similarity with the dynamin family of GTPases, which mediate endocytosis, mitochondrial division, and other organellar fission and fusion events in eukaryotes. Phylogenetic analysis showed that ARC5 is related to a group of…	no	no	1	0	no	0.229366	0.313381	na	na
AT3G19850	MPN9.9	3	6898109	6901334	-	protein_coding	Phototropic-responsive NPH3 family protein;(source:Araport11)	no	yes	2	0	no	na	0.885585	na	na
AT3G19930	STP4	3	6934568	6937197	+	protein_coding	Encodes a sucrose hydrogen symporter that is induced by wounding. The mRNA is cell-to-cell mobile.	no	yes	1	0	no	0.394756	0.595286	0.364885	na
AT3G20180	AT3G20180	3	7043385	7044361	-	protein_coding	Copper transport protein family;(source:Araport11)	no	yes	0	1	no	2.47073	1.18353	2.05964	2.47394
AT3G20200	AT3G20200	3	7047409	7051382	+	protein_coding	kinase with adenine nucleotide alpha hydrolases-like domain-containing protein;(source:Araport11)	no	yes	2	0	yes	1.05423	1.55212	1.28033	1.7943
AT3G20350	F11F12.2	3	7096348	7099767	+	protein_coding	actin cytoskeleton-regulatory complex pan-like protein;(source:Araport11)	no	no	1	0	no	na	0.840543	na	na
AT3G21040	AT3G21040	3	7372760	7374364	+	transposable_element	transposable_element_gene;(source:Araport11);copia-like retrotransposon family, has a 5.7e-20 P-value blast match to gb|AAO73527.1| gag-pol polyprotein (Glycine max) (SIRE1) (Ty1_Copia-family);(source:TAIR10)	no	no	0	0	yes	5.18819	5.31532	5.24894	10.0929
AT3G21150	BBX32	3	7412445	7413727	-	protein_coding	Encodes a protein with a B-box domain predicted to act as a transcription factor. Expression of the BBX32 gene is affected by monochromatic red light. Genetic analysis shows BBX32 is under circadian control; it is a morning gene under clock regulation.	no	no	1	0	no	na	0.635888	1.23974	na
AT3G21300	AT3G21300	3	7492697	7496399	-	protein_coding	RNA methyltransferase family protein;(source:Araport11)	no	no	2	0	yes	na	na	na	0.633485
AT3G21310	AT3G21310	3	7497290	7499152	+	protein_coding	Core-2/I-branching beta-1,6-N-acetylglucosaminyltransferase family protein;(source:Araport11)	no	yes	2	0	yes	na	1.99279	1.83368	2.18731
AT3G21780	UGT71B6	3	7674904	7676519	-	protein_coding	Encodes a protein with UDP-glucosyl transferase activity that was shown to preferentially glucosylates abscisic acid (ABA), and not its catabolites. Moreover, UGT71B6 was shown to have a strict preference for the naturally-occurring ABA enantiomer, (+)-ABA, and not its 'unnatural' relative, (-)-ABA. This is in contrast to the other identified UGT genes catalyzing the glucosylation of ABA which we…	no	no	1	0	no	na	0.425632	0.492802	na
AT3G21790	UGT71B7	3	7676818	7678542	-	protein_coding	UDP-Glycosyltransferase superfamily protein;(source:Araport11)	no	yes	2	0	no	na	0.379729	na	na
AT3G22420	WNK2	3	7946408	7949149	+	protein_coding	Encodes a member of the WNK family (9 members in all) of protein kinases, the structural design of which is clearly distinct from those of other known protein kinases, such as receptor-like kinases and mitogen-activated protein kinases. Its transcription is under the control of circadian rhythms.	no	no	1	0	no	na	0.703109	na	na
AT3G23090	WDL3	3	8214285	8217206	-	protein_coding	TPX2 (targeting protein for Xklp2) protein family;(source:Araport11)	no	no	0	0	yes	0.452334	0.427951	na	na
AT3G23510	AT3G23510	3	8427557	8433350	+	protein_coding	Cyclopropane-fatty-acyl-phospholipid synthase;(source:Araport11)	no	yes	3	0	yes	1.1838	0.87547	na	0.643921
AT3G23530	AT3G23530	3	8436436	8442847	+	protein_coding	Cyclopropane-fatty-acyl-phospholipid synthase;(source:Araport11)	no	yes	1	0	yes	na	0.464009	0.359559	0.449764
AT3G23590	MED33A	3	8467398	8473627	+	protein_coding	Encodes a protein shown to physically associate with the conserved transcriptional coregulatory complex, Mediator, and is involved in the regulation of phenylpropanoid homeostasis. Acts redundantly with REF4/MED5b (At2g48110). Required for expression of some dark-upregulated genes. RFR1 is the MED5a subunit of the mediator complex.	no	no	2	0	yes	na	0.476112	na	na
AT3G23730	XTH16	3	8550037	8551403	+	protein_coding	xyloglucan endotransglucosylase/hydrolase 16;(source:Araport11)	no	no	0	0	no	na	0.55615	na	0.68872
AT3G24100	AT3G24100	3	8703220	8704311	+	protein_coding	Uncharacterized protein family SERF;(source:Araport11)	no	yes	1	0	yes	1.18487	0.745294	0.807905	0.717369
AT3G24170	GR1	3	8729510	8734562	-	protein_coding	Encodes a cytosolic glutathione reductase.	no	no	2	0	no	0.377591	0.266311	na	na
AT3G24210	T27C4.12	3	8753385	8756151	-	protein_coding	Ankyrin repeat family protein;(source:Araport11)	no	yes	0	0	yes	na	0.137625	na	na
AT3G24240	RCH2	3	8780238	8784453	+	protein_coding	RGFR1 is a leucine--rich repeat receptor kinase that, together with RGFR2 and RGFR3, binds ROOT GROWTH FACTORS and is required for establishing the gradient of PLETHORA1 and PLETHORA2 essential for proper root growth and development.	no	yes	2	0	yes	6.1868	0.226001	na	na
AT3G24420	AT3G24420	3	8862813	8865239	-	protein_coding	DLK2 is a divergent member of the DWARF14 family. It's expression is dependent on D14 and KAI2 but it does not appear to play a role in stringolactone metabolism.	no	no	2	0	yes	na	-0.532999	na	0.573168
AT3G24460	MEE55	3	8885650	8893341	-	protein_coding	Serinc-domain containing serine and sphingolipid biosynthesis protein;(source:Araport11)	no	yes	1	0	yes	1.44353	na	na	0.68089
AT3G24550	PERK1	3	8960095	8963568	+	protein_coding	Encodes a member of the proline-rich extensin-like receptor kinase (PERK) family. This family consists of 15 predicted receptor kinases (PMID: 15653807). The mRNA is cell-to-cell mobile.	no	no	1	0	yes	na	0.239795	na	na
AT3G24840	AT3G24840	3	9066601	9070710	+	protein_coding	Sec14p-like phosphatidylinositol transfer family protein;(source:Araport11)	no	no	2	0	no	na	0.394456	na	na
AT3G25180	CYP82G1	3	9167138	9169301	-	protein_coding	Encodes a cytochrome P450 monooxygenase (CYP82G1) that catalyzes the production of two volatile homoterpenes, TMTT and DMNT, although it is only likely to produce TMTT in planta. TMTT can be involved in attracting predatory insects to protect Arabidopsis plants from herbivorous pests. Homoterpene synthesis is also stimulated by fungal elicitors which increase the transcript levels of CYP82G1.	no	no	3	0	no	na	na	na	2.27348
AT3G25290	AT3G25290	3	9208861	9210653	+	protein_coding	Auxin-responsive family protein;(source:Araport11)	no	yes	1	0	no	0.705571	0.737022	na	na
AT3G25660	GATA	3	9339342	9342239	-	protein_coding	Amidase family protein;(source:Araport11)	no	no	0	0	no	na	0.424805	na	0.279412
AT3G25670	PII-2	3	9344313	9346424	-	protein_coding	Leucine-rich repeat (LRR) family protein;(source:Araport11)	no	yes	1	0	yes	na	na	na	0.543737
AT3G25690	CHUP1	3	9352444	9357953	+	protein_coding	actin binding protein required for normal chloroplast positioning The mRNA is cell-to-cell mobile.	no	no	1	0	no	0.284865	0.250314	na	na
AT3G25900	HMT-1	3	9480746	9482962	+	protein_coding	Homocysteine S-methyltransferase family protein;(source:Araport11)	no	yes	0	0	yes	na	1.26879	0.664094	0.878735
AT3G26130	AT3G26130	3	9553708	9555651	-	protein_coding	Cellulase (glycosyl hydrolase family 5) protein;(source:Araport11)	yes	yes	1	0	no	6.30916	2.39259	6.93371	3.02944
AT3G26320	AT3G26320	3	9644319	9646093	-	protein_coding	putative cytochrome P450	no	yes	0	0	yes	1.81485	1.71721	1.33179	1.16243
AT3G26330	AT3G26330	3	9646784	9648658	-	protein_coding	putative cytochrome P450	no	yes	0	0	no	na	na	na	0.0545998
AT3G26340	PBE2	3	9650316	9652936	-	protein_coding	N-terminal nucleophile aminohydrolases (Ntn hydrolases) superfamily protein;(source:Araport11)	yes	yes	0	0	no	na	0.296441	na	0.314716
AT3G26470	AT3G26470	3	9685932	9687642	+	protein_coding	Powdery mildew resistance protein, RPW8 domain-containing protein;(source:Araport11)	no	no	0	0	no	2.00302	1.41729	2.53453	1.98773
AT3G26650	GAPA1	3	9794862	9797045	+	protein_coding	Encodes one of the two subunits forming the photosynthetic glyceraldehyde-3-phosphate dehydrogenase (GAPDH) and as such a constituent of the supramolecular complex with phosphoribulokinase (PRK) thought to be linked by a small peptide encoded by CP12-2. GapA-1 is coordinately expressed by light with PRK and CP12-2. The enzyme activity, tested in leaf protein extracts dropped significantly after e…	no	no	0	0	no	na	0.389823	na	na
AT3G27150	MYF5.2	3	10009404	10012085	-	protein_coding	Target gene of MIR2111-5p.	no	no	1	0	yes	1.13296	1.88629	na	na
AT3G27620	AT3G27620	3	10229045	10230707	-	protein_coding	encodes an isoform of alternate oxidase. expressed in all tissues examined and expression is not induced by antimycin A, an inhibitor of complex III in the mitochondrial respiratory chain.	yes	yes	0	0	yes	2.69635	1.21088	3.27034	2.03342
AT3G27690	LHCB2.4	3	10255947	10257011	+	protein_coding	Encodes Lhcb2.4. Belongs to the Lhc super-gene family encodes the light-harvesting chlorophyll a/b-binding (LHC) proteins that constitute the antenna system of the photosynthetic apparatus. The mRNA is cell-to-cell mobile.	no	yes	6	0	yes	na	1.16022	na	0.342
AT3G27770	AT3G27770	3	10285657	10287931	-	protein_coding	plant/protein;(source:Araport11)	no	no	1	0	no	na	0.413377	na	na
AT3G27860	AT3G27860	3	10325834	10328323	+	protein_coding	Tudor/PWWP/MBT superfamily protein;(source:Araport11)	no	no	0	0	no	na	1.02152	na	na
AT3G27960	KLCR2	3	10380201	10383249	-	protein_coding	Tetratricopeptide repeat (TPR)-like superfamily protein;(source:Araport11)	no	yes	2	0	yes	na	na	na	0.515796
AT3G28040	MMG15.21	3	10434924	10438484	+	protein_coding	Leucine-rich receptor-like protein kinase family protein;(source:Araport11)	no	no	0	0	yes	na	0.443276	na	0.336258
AT3G28500	RPP2C	3	10682029	10682979	+	protein_coding	60S acidic ribosomal protein family;(source:Araport11)	no	no	0	0	yes	2.24312	3.14045	2.7507	3.27279
AT3G28560	AT3G28560	3	10707096	10708591	+	protein_coding	BCS1 AAA-type ATPase;(source:Araport11)	no	yes	1	0	yes	4.41944	4.3808	5.14675	5.01432
AT3G28570	AT3G28570	3	10710405	10712028	+	protein_coding	P-loop containing nucleoside triphosphate hydrolases superfamily protein;(source:Araport11)	no	yes	0	2	yes	4.22924	3.19942	2.51973	2.40149
AT3G29670	PMAT2	3	11527756	11529420	+	protein_coding	Encodes a malonyltransferase that may play a role in phenolic xenobiotic detoxification. The mRNA is cell-to-cell mobile.	yes	yes	1	0	yes	0.660524	0.664307	na	na
AT3G30214	AT3G30214	3	11859792	11861666	-	pseudogene	pseudogene of transmembrane protein;(source:Araport11)	no	no	0	0	yes	1.68541	1.82072	2.42517	2.51038
AT3G41768	AT3G41768	3	14197677	14199484	+	ribosomal_rna	rRNA;(source:Araport11)	no	no	1	0	no	na	0.556509	na	na
AT3G43690	AT3G43690	3	15598168	15600800	+	transposable_element	transposable_element_gene;(source:Araport11);copia-like retrotransposon family protein, has a 1.4e-29 P-value blast match to gb|AAG52950.1| putative envelope protein (Endovir1-1) (Arabidopsis thaliana) (Ty1_Copia-family);(source:TAIR10)	no	no	1	0	yes	na	0.395995	na	na
AT3G44405	AT3G44405	3	16049942	16051241	+	protein_coding	hypothetical protein;(source:Araport11)	no	no	0	0	yes	0.070065	5.64509	na	5.43469
AT3G44753	AT3G44753	3	16300026	16302780	-	protein_coding	transmembrane protein;(source:Araport11)	no	no	3	0	yes	na	na	na	2.21925
AT3G44755	AT3G44755	3	16301834	16302731	+	protein_coding	hypothetical protein;(source:Araport11)	yes	no	2	0	yes	5.23125	3.96646	4.76215	6.74391
AT3G44770	AT3G44770	3	16316080	16319707	+	protein_coding	transmembrane protein, putative (DUF626);(source:Araport11)	no	no	4	0	yes	1.67574	2.31196	1.72355	1.66606
AT3G45610	DOF3.2	3	16739247	16740546	-	protein_coding	Dof-type zinc finger DNA-binding family protein;(source:Araport11)	no	yes	1	0	no	na	na	na	0.786642
AT3G45730	T6D9_60	3	16789780	16790690	+	protein_coding	hypothetical protein;(source:Araport11)	no	yes	2	0	yes	1.40947	1.6411	1.53872	1.42065
AT3G45940	XYL2	3	16886226	16889171	-	protein_coding	Glycosyl hydrolases family 31 protein;(source:Araport11)	no	yes	2	0	yes	na	na	na	0.805246
AT3G46820	TOPP5	3	17241702	17244281	-	protein_coding	Encodes the catalytic subunit of a Type 1 phosphoprotein Ser/Thr phosphatase, expressed in roots, shoots and flowers.	no	no	0	0	yes	na	0.760173	na	na
AT3G46880	AT3G46880	3	17265234	17266266	+	protein_coding	hypothetical protein;(source:Araport11)	no	no	1	0	no	2.65452	1.3679	2.64795	1.49587
AT3G47340	ASN1	3	17437884	17441243	-	protein_coding	encodes a glutamine-dependent asparagine synthetase, the predicted ASN1 peptide contains a purF-type glutamine-binding domain, and is expressed predominantly in shoot tissues, where light has a negative effect on its mRNA accumulation. Expression is induced within 3 hours of dark treatment, in senescing leaves and treatment with exogenous photosynthesis inhibitor. Induction of gene expression was…	no	no	5	0	no	na	0.80609	na	na
AT3G47650	F1P2.200	3	17569424	17570607	+	protein_coding	DnaJ/Hsp40 cysteine-rich domain superfamily protein;(source:Araport11)	no	no	0	0	no	na	0.442246	na	0.276836
AT3G47730	ABCA2	3	17594060	17599083	-	protein_coding	member of ATH subfamily	no	no	1	0	no	0.43098	0.245225	0.370996	0.391644
AT3G47750	AT3G47750	3	17606292	17611154	+	protein_coding	member of ATH subfamily	no	yes	3	0	yes	0.703351	1.52966	0.962092	na
AT3G48000	ALDH2B4	3	17716864	17720169	-	protein_coding	Encodes a putative (NAD+) aldehyde dehydrogenase.	no	no	1	0	yes	na	0.172726	na	na
AT3G48390	AT3G48390	3	17920795	17923496	+	protein_coding	MA3 domain-containing protein;(source:Araport11)	no	yes	3	1	no	2.00937	1.29902	1.66693	1.15511
AT3G48730	GSA2	3	18049571	18051778	+	protein_coding	glutamate-1-semialdehyde 2,1-aminomutase 2;(source:Araport11)	no	no	4	0	yes	na	0.415964	na	0.301547
AT3G48850	MPT2	3	18114526	18116569	-	protein_coding	Encodes a mitochondrial phosphate transporter. Modulates plant responses to salt stress.	no	yes	2	0	no	na	-0.817175	2.57444	1.33056
AT3G48870	CLPC2	3	18122118	18126742	-	protein_coding	Encodes a nuclear encoded protein with similarity to Clpa regulatory subunit of CLP protease complex. The protein is localized to the chloroplast stroma. May function redundantly with TIC complex in chloroplast protein import.	no	no	0	0	no	na	0.319129	0.34586	0.304808
AT3G49650	T9C5.240	3	18405008	18409709	-	protein_coding	P-loop containing nucleoside triphosphate hydrolases superfamily protein;(source:Araport11)	no	no	2	0	yes	na	0.453574	na	na
AT3G49970	AT3G49970	3	18527046	18529530	-	protein_coding	Phototropic-responsive NPH3 family protein;(source:Araport11)	no	yes	3	0	no	0.911001	1.66548	1.20383	1.8641
AT3G50190	F11C1_10	3	18608113	18611262	-	protein_coding	transmembrane protein, putative (DUF247);(source:Araport11)	no	yes	0	0	yes	na	1.03965	na	na
AT3G50270	F11C1_110	3	18635758	18637468	+	protein_coding	HXXXD-type acyl-transferase family protein;(source:Araport11)	no	yes	1	0	yes	na	0.29012	na	na
AT3G50280	F11C1.120	3	18637735	18639475	+	protein_coding	HXXXD-type acyl-transferase family protein;(source:Araport11)	no	yes	1	0	no	1.2616	na	1.10045	1.17463
AT3G50790	F18B3.70	3	18879754	18881982	-	protein_coding	esterase/lipase/thioesterase family protein;(source:Araport11)	no	no	3	0	no	na	0.482568	na	na
AT3G51220	AT3G51220	3	19021705	19022647	-	protein_coding	WEB family protein (DUF827);(source:Araport11)	no	no	1	0	no	na	1.20614	na	0.628357
AT3G51270	F24M12.310	3	19033534	19037012	+	protein_coding	protein serine/threonine kinase;(source:Araport11)	no	no	1	0	no	na	na	na	0.351022
AT3G51820	CHLG	3	19215930	19219128	-	protein_coding	Encodes a protein with chlorophyll synthase activity. This enzyme has been shown to perform the esterification of chlorophyllide (a and b), the last step of chlorophyll biosynthesis. Although it can use either geranylgeranyl pyrophosphate (GGPP) or phytyl pyrophosphate (PhyPP) as substrates, the esterification reaction was faster with GGPP than with PhyPP.	no	no	2	0	yes	na	0.352744	na	na
AT3G52340	SPP3B	3	19406853	19409457	+	protein_coding	sucrose-phosphatase (SPP2)	no	no	2	0	no	na	0.688249	na	na
AT3G52450	PUB22	3	19440617	19442427	-	protein_coding	Encodes a cytoplasmically localized U-box domain E3 ubiquitin ligase protein that is involved in the response to water stress and acts as a negative regulator of PAMP-triggered immunity.	no	no	1	0	no	1.96888	1.92828	1.97702	0.622871
AT3G52460	F22O6_160	3	19446637	19448002	+	protein_coding	hydroxyproline-rich glycoprotein family protein;(source:Araport11)	no	yes	1	0	no	1.76864	1.14966	na	na
AT3G53040	AT3G53040	3	19664629	19666497	-	protein_coding	late embryogenesis abundant protein, putative / LEA protein;(source:Araport11)	yes	yes	5	1	yes	2.83467	3.89221	2.1552	na
AT3G53130	CYP97C1	3	19692634	19697542	+	protein_coding	Lutein-deficient 1 (LUT1) required for lutein biosynthesis, member of the xanthophyll class of carotenoids. Involved in epsilon ring hydroxylation. Maps at 67.3 cM on chromosome 3.	no	yes	3	0	no	na	0.531053	na	na
AT3G53230	CDC48D	3	19723325	19727128	+	protein_coding	CDC48 is induced upon oilseed rape mosaic tobamovirus infection and appears to be involved in controlling virus movement.	no	yes	2	0	no	2.62494	1.25965	2.31632	1.36503
AT3G53260	PAL2	3	19744018	19747114	-	protein_coding	Encodes phenylalanine lyase. Arabidopsis has four PALs: AT2G37040 (PAL1), AT3G53260 (PAL2), AT5G04230 (PAL3) and AT3G10340 (PAL4).	no	no	0	0	no	0.298093	0.997285	na	na
AT3G53280	CYP71B5	3	19755689	19757613	+	protein_coding	cytochrome P450 monooxygenase The mRNA is cell-to-cell mobile.	no	yes	0	0	yes	0.547371	0.333224	na	na
AT3G53380	LECRK81	3	19789038	19791695	-	protein_coding	Concanavalin A-like lectin protein kinase family protein;(source:Araport11)	no	no	3	0	no	na	0.8394	na	0.49054
AT3G53650	F4P12.350	3	19889297	19890251	+	protein_coding	Histone superfamily protein;(source:Araport11)	no	no	1	0	no	na	1.27057	0.642941	na
AT3G53680	AT3G53680	3	19892504	19897955	-	protein_coding	Acyl-CoA N-acyltransferase with RING/FYVE/PHD-type zinc finger domain-containing protein;(source:Araport11)	yes	yes	1	0	no	0.766618	1.06071	1.06508	0.655115
AT3G53720	CHX20	3	19905591	19910244	-	protein_coding	member of Putative Na+/H+ antiporter family. Involved in the osmoregulation through K(+) fluxes and possibly pH modulation of an active endomembrane system in guard cells.	no	yes	3	0	no	na	0.293294	na	na
AT3G53750	ACT3	3	19915171	19917775	+	protein_coding	Member of the Actin gene family. Expressed in mature pollen.	no	no	1	0	no	na	0.456123	na	na
AT3G54000	K18B18.4	3	19996177	19998736	+	protein_coding	TIP41-like protein;(source:Araport11)	no	yes	4	0	no	1.51812	0.679822	na	na
AT3G54140	NPF8.1	3	20045587	20048745	-	protein_coding	Encodes a di- and tri-peptide transporter that recognizes a variety of different amino acid combinations. GFP-tagged PTR1 localizes to the plasma membrane and has 8 to 11 predicted transmembrane domains. PTR1 is expressed in a number of different vascular tissues throughout the plant based on promoter:GUS expression analysis. ptr1 mutants have a lower dry weight than wild type plants when both ar…	no	yes	1	0	no	na	0.423001	na	0.229432
AT3G54400	T12E18_90	3	20140025	20142763	-	protein_coding	Eukaryotic aspartyl protease family protein;(source:Araport11)	no	yes	3	0	yes	na	0.532805	na	0.746137
AT3G54490	NRPE5C	3	20173605	20175462	+	protein_coding	NRPE5-like protein of unknown function; homologous to budding yeast RPB5	no	no	2	0	no	na	4.13122	na	na
AT3G54690	SETH3	3	20246504	20248152	+	protein_coding	Sugar isomerase (SIS) family protein;(source:Araport11)	no	no	2	0	no	na	0.555872	na	0.375643
AT3G54830	F28P10.190	3	20311901	20315887	-	protein_coding	Transmembrane amino acid transporter family protein; CONTAINS InterPro DOMAIN/s: Amino acid transporter, transmembrane (InterPro:IPR013057); BEST Arabidopsis thaliana protein match is: Transmembrane amino acid transporter family protein (TAIR:AT2G39130.1). Note that a different cDNA sequence has been reported (see Community Comments).	no	no	3	0	yes	0.747462	1.12881	1.05743	na
AT3G55110	ABCG18	3	20424550	20427433	-	protein_coding	ABC-2 type transporter family protein;(source:Araport11)	no	no	1	0	no	na	na	na	1.09616
AT3G55330	AT3G55330	3	20513739	20515392	-	protein_coding	PsbP-like protein 1;(source:Araport11)	no	no	0	0	yes	na	0.343197	na	na
AT3G55360	ECR	3	20520930	20523098	-	protein_coding	Enoyl-CoA reductase is involved in all very long chain fatty acids (VLCFA) elongation reactions that are required for cuticular wax, storage lipid and sphingolipid metabolism. The protein is located in the ER, but in contrast to its yeast homolog TSC13 is not particularly enriched in the nuclear envelope-vacuole junction. Mutants in this gene show abnormal organ morphology and stem glossiness. Ce…	no	no	0	0	no	na	0.23156	na	na
AT3G55370	DOF3.6	3	20527063	20529331	+	protein_coding	Encodes a nuclear localized Dof domain containing transcription factor expressed primarily in roots. Responsive to salicylic acid. Transgenic overexpressors have yellow leaves and short, defective roots.	no	yes	0	0	no	na	0.588257	na	na
AT3G55400	OVA1	3	20535631	20539138	-	protein_coding	methionyl-tRNA synthetase / methionine-tRNA ligase / MetRS (cpMetRS);(source:Araport11)	no	no	0	0	yes	na	0.227497	0.404278	na
AT3G55650	F1I16_60	3	20647085	20648617	+	protein_coding	Pyruvate kinase family protein;(source:Araport11)	no	yes	1	1	no	na	0.987428	na	na
AT3G55800	SBPASE	3	20709294	20711640	+	protein_coding	Encodes the chloroplast enzyme sedoheptulose-1,7-bisphosphatase (SBPase), involved in the carbon reduction of the Calvin cycle. Increase in SBPase activity in transgenic lines accumulate up to 50% more sucrose and starch than wild-type. The mRNA is cell-to-cell mobile.	no	no	1	0	no	0.266446	0.75707	na	na
AT3G56360	T5P19_10	3	20896332	20897747	+	protein_coding	hypothetical protein;(source:Araport11)	no	no	5	0	no	0.970376	0.468618	0.728964	na
AT3G56650	AT3G56650	3	20984752	20986131	+	protein_coding	thylakoid lumenal protein (Mog1/PsbP/DUF1795-like photosystem II reaction center PsbP family protein);(source:Araport11)	no	no	2	0	no	na	0.385667	na	na
AT3G56930	PAT04	3	21073330	21076331	+	protein_coding	Protein S-acyl transferase 4 (PAT4). Mutants display defects in root hair elongation. Along with SCN1 , it may be involved in targeting of ROP2 to the plasma membrane.	no	yes	3	0	no	0.593374	0.563824	0.436877	0.584004
AT3G56940	CRD1	3	21076505	21078443	+	protein_coding	Encodes a putative ZIP protein with varying mRNA accumulation in leaves, stems and roots. Has a consensus carboxylate-bridged di-iron binding site. The mRNA is cell-to-cell mobile.	no	yes	2	1	no	na	0.579749	na	na
AT3G57040	ARR9	3	21109059	21111567	+	protein_coding	response regulator ARR9, A two-component response regulator-like protein with a receiver domain with a conserved aspartate residue and a possible phosphorylation site and at the N-terminal half. Appears to interact with histidine kinase like genes ATHP3 and ATHP2	no	no	2	0	no	0.486591	0.926225	na	0.386355
AT3G57410	VLN3	3	21243127	21251159	-	protein_coding	Encodes a protein with high homology to animal villin. VLN3 is a Ca2+-regulated villin involved in actin filament bundling.	no	no	0	0	no	na	0.316363	na	na
AT3G57550	GK-2	3	21306609	21309570	+	protein_coding	guanylate kinase	no	no	0	0	yes	na	0.382851	na	na
AT3G57680	AT3G57680	3	21380648	21383893	+	protein_coding	Peptidase S41 family protein;(source:Araport11)	no	yes	3	0	no	0.624413	0.779197	na	1.02503
AT3G57770	AT3G57770	3	21397542	21398923	+	protein_coding	Protein kinase superfamily protein;(source:Araport11)	no	no	1	0	no	1.00585	0.696136	1.05074	0.875336
AT3G57830	LRR-RLK	3	21419449	21422602	+	protein_coding	Leucine-rich repeat protein kinase family protein;(source:Araport11)	no	no	0	0	no	na	na	na	1.10975
AT3G57870	SCE1	3	21428496	21430398	-	protein_coding	Encodes a SUMO ligase that directs the attachment of the small protein SUMO to target proteins via an isopeptide bond. This enzyme is localized to the nucleus and plants with reduced levels of this protein show higher sensitivity to ABA in root growth inhibition assays. It has high similarity to the yeast UBC9 SUMO ligase and is sometimes referred to by that name.	no	no	3	0	no	na	0.32241	0.349629	na
AT3G58140	F9D24.50	3	21529731	21532572	-	protein_coding	phenylalanyl-tRNA synthetase class IIc family protein;(source:Araport11)	no	no	0	0	no	na	0.252816	na	na
AT3G58150	AT3G58150	3	21532813	21534089	-	protein_coding	Optic atrophy 3 protein (OPA3);(source:Araport11)	yes	yes	2	1	no	2.82943	2.9795	3.17784	2.92186
AT3G58160	AT3G58160	3	21534064	21542201	+	protein_coding	Class XI myosin gene expressed in flowers from 4-6 week old plants and leaves from 3 week old plants	no	no	1	1	no	0.756626	0.988723	0.621625	0.755459
AT3G58360	AT3G58360	3	21593505	21594866	-	protein_coding	TRAF-like family protein;(source:Araport11)	no	no	2	0	no	6.95436	3.82956	7.45531	7.95825
AT3G58490	LPPD	3	21632812	21635106	+	protein_coding	Encodes a long-chain base 1-phosphate (LCBP) phosphatase that is expressed in the endoplasmic reticulum.	no	yes	3	0	no	0.393985	0.447336	na	na
AT3G58900	AT3G58900	3	21772813	21774873	+	protein_coding	F-box/RNI-like superfamily protein;(source:Araport11)	no	no	0	0	no	na	0.319779	na	na
AT3G58950	AT3G58950	3	21783989	21785840	-	protein_coding	F-box/RNI-like superfamily protein;(source:Araport11)	no	no	2	0	yes	na	0.189814	na	na
AT3G59010	PME35	3	21802770	21805335	-	protein_coding	Encodes PME35, a pectin methylesterase. PME35-mediated demethylesterification of the primary cell wall regulates the mechanical strength of the supporting tissue.	no	yes	1	0	no	na	0.443446	na	0.386793
AT3G59060	PIF5	3	21827869	21830837	-	protein_coding	Encodes a novel Myc-related bHLH transcription factor, which physically associated with APRR1/TOC1 and is a member of PIF3 transcription factor family. Involved in shade avoidance. Functions as negative regulator of PhyB. Protein levels are modulated by phytochrome B.	no	yes	3	0	no	na	0.333058	na	na
AT3G59190	F25L23.50	3	21884426	21886808	+	protein_coding	F-box/RNI-like superfamily protein;(source:Araport11)	yes	no	0	0	yes	2.45488	3.90422	6.20119	3.85626
AT3G59200	F25L23.60	3	21887123	21889423	+	protein_coding	F-box/RNI-like superfamily protein;(source:Araport11)	no	no	3	0	no	2.36636	2.56316	2.11908	1.47208
AT3G59230	F25L23.90	3	21895948	21897787	-	protein_coding	RNI-like superfamily protein;(source:Araport11)	no	no	1	0	no	na	1.02381	na	na
AT3G59250	F25L23.110	3	21901478	21903291	-	protein_coding	F-box/RNI-like superfamily protein;(source:Araport11)	no	no	0	0	no	2.13725	2.59482	1.9487	2.38216
AT3G59260	AT3G59260	3	21903839	21905188	+	protein_coding	pirin;(source:Araport11)	no	yes	1	1	no	2.7695	1.82328	1.97294	1.69938
AT3G59480	T16L24.30	3	21982989	21984598	+	protein_coding	Encodes a member of the fructokinase gene family. Nomenclature according to Riggs 2017 has been adopted for the family by the community (personal communication, Boernke, Callis, Granot, Boernke, and Smeekens).	yes	no	0	0	yes	na	1.03036	na	na
AT3G59690	IQD13	3	22048557	22051673	+	protein_coding	IQ-domain 13;(source:Araport11)	no	no	1	0	yes	na	0.542352	na	na
AT3G60070	AT3G60070	3	22183154	22186658	-	protein_coding	Major facilitator superfamily protein;(source:Araport11)	no	yes	5	0	no	na	0.667735	na	na
AT3G60130	BGLU16	3	22210026	22213882	+	protein_coding	beta glucosidase 16;(source:Araport11)	no	no	4	0	no	na	0.314542	na	na
AT3G60620	CDS5	3	22406313	22408747	+	protein_coding	cytidinediphosphate diacylglycerol synthase 5;(source:Araport11)	no	no	1	0	no	na	0.385468	na	na
AT3G60840	MAP65-4	3	22477573	22480980	-	protein_coding	Encodes MAP65-4, a non-motor microtubule associated protein (MAP) that belongs to the evolutionarily conserved MAP65 family. MAP65-4 specifically associates with the forming mitotic spindle during prophase and with the kinetochore fibers from prometaphase to the end of anaphase. MAP65-4 cross-links microtubules and promotes microtubule bundle elongation.	no	no	1	0	no	na	0.523232	na	na
AT3G60965	AT3G60965	3	22541436	22551570	-	transposable_element	transposable_element_gene;(source:Araport11);copia-like retrotransposon family, has a 8.8e-146 P-value blast match to dbj|BAA78425.1| polyprotein (Arabidopsis thaliana) (AtRE1) (Ty1_Copia-element);(source:TAIR10)	no	no	0	0	yes	0.457628	1.06374	na	0.569153
AT3G61220	SDR1	3	22662849	22664493	+	protein_coding	CytADR/SDR1 is an aldehyde reductase that catalyzes the reduction of the aldehyde carbonyl groups on alpha,beta-unsaturated aldehydes with more than 5 carbons in vitro. It can also act on menthone and neomenthol in vitro, but these do not represent likely endogenous activities of this enzyme in planta. GFP-tagged CytADR appears to localize to the cytosol where it likely plays a role in detoxifyin…	no	no	2	0	yes	0.569843	0.409266	na	na
AT3G61300	T20K12.200	3	22687570	22690619	+	protein_coding	C2 calcium/lipid-binding plant phosphoribosyltransferase family protein;(source:Araport11)	yes	yes	3	2	no	na	1.19856	na	2.54649
AT3G61430	PIP1-1	3	22733243	22735394	+	protein_coding	a member of the plasma membrane intrinsic protein subfamily PIP1. localizes to the plasma membrane and exhibits water transport activity in Xenopus oocyte. expressed ubiquitously and protein level decreases slightly during leaf development. The mRNA is cell-to-cell mobile.	no	no	1	0	no	0.317041	0.255848	na	na
AT3G61560	RTNLB6	3	22777741	22780191	+	protein_coding	Reticulon family protein;(source:Araport11)	no	yes	5	0	no	0.504489	0.334303	na	na
AT3G61750	F15G16.140	3	22857577	22859669	-	protein_coding	Cytochrome b561/ferric reductase transmembrane with DOMON related domain-containing protein;(source:Araport11)	no	no	3	0	no	na	0.474615	na	na
AT3G62430	AT3G62430	3	23093451	23095657	-	protein_coding	Protein with RNI-like/FBD-like domain;(source:Araport11)	no	yes	2	1	no	na	2.0673	2.21988	na
AT3G62455	AT3G62455	3	23100568	23104580	-	transposable_element	transposable_element_gene;(source:Araport11);copia-like retrotransposon family, has a 7.1e-232 P-value blast match to gb|AAO73529.1| gag-pol polyprotein (Glycine max) (SIRE1) (Ty1_Copia-family);(source:TAIR10)	no	no	2	0	yes	na	na	1.11075	0.739868
AT3G62740	BGLU7	3	23211261	23214141	+	protein_coding	beta glucosidase 7;(source:Araport11)	no	yes	1	0	no	1.83578	1.1206	1.17231	0.989787
AT4G00390	AT4G00390	4	171487	172845	-	protein_coding	DNA-binding storekeeper protein-related transcriptional regulator;(source:Araport11)	yes	yes	0	0	no	3.77034	2.64851	3.12388	3.21779
AT4G00970	CRK41	4	418327	421885	+	protein_coding	Encodes a cysteine-rich receptor-like protein kinase.	no	yes	4	0	yes	0.530451	na	0.635921	0.441992
AT4G01230	RTNLB7	4	516021	517516	-	protein_coding	Reticulon family protein;(source:Araport11)	yes	yes	3	1	no	2.391	2.97661	2.72032	2.75088
AT4G01330	A_IG002N01.22	4	550175	553097	+	protein_coding	Protein kinase superfamily protein;(source:Araport11)	no	no	1	0	no	0.288828	0.282299	0.425523	na
AT4G01480	PPA5	4	626069	628070	+	protein_coding	Encodes a protein that might have inorganic pyrophosphatase activity.	no	yes	3	1	no	0.732515	0.245995	na	0.44899
AT4G01540	NAC68	4	670483	672789	-	protein_coding	Encodes a membrane-bound NAC (for NAM, ATAF1/2, CUC2) transcription factor, designated NTM1 (for NAC with transmembrane motif1). NTM1 regulates cell division in Arabidopsis.	no	yes	0	0	yes	1.48838	0.590809	1.34231	0.783585
AT4G01690	PPOX1	4	729863	732433	+	protein_coding	Encodes protoporphyrinogen oxidase (PPOX).	no	no	1	0	yes	na	0.467775	0.34994	na
AT4G01750	RGXT2	4	756313	758725	+	protein_coding	Encodes a protein with UDP-xylose-dependent xylosyltransferase activity, which transfers Xyl onto L-fucose and (albeit less efficiently) L-arabinose. The linkage to L-fucose was shown to be preferentially to the <i>O</i>-4 position. Analysis of mutant containing T-DNA insertion in this gene indicate that the RGXT2 protein might be involved in the synthesis of the &alpha;-D-Xyl-(1,3)-&alpha;-L-Fuc…	yes	yes	2	0	no	na	1.01276	na	na
AT4G02230	RPL19C	4	979170	980670	-	protein_coding	Ribosomal protein L19e family protein;(source:Araport11)	no	yes	3	0	no	na	na	na	0.254989
AT4G02810	FAF1	4	1256144	1257320	+	protein_coding	A member of the FAF family proteins encoded by the FANTASTIC FOUR (FAF) genes: AT4G02810 (FAF1), AT1G03170 (FAF2), AT5G19260 (FAF3) and AT3G06020 (FAF4). FAFs have the potential to regulate shoot meristem size in Arabidopsis thaliana. FAFs can repress WUS, which ultimately leads to an arrest of meristem activity in FAF overexpressing lines.	no	yes	2	0	yes	1.43904	1.7112	1.24798	na
AT4G02960	AT4G02960	4	1312547	1316983	-	transposable_element	a copia-type retrotransposon element containing LTRs and encoding a polyprotein. This retro element exists in two loci in Landsberg erecta but only once in Columbia	no	no	3	1	yes	na	3.51013	na	6.30363
AT4G03110	BRN1	4	1376306	1379747	-	protein_coding	Encodes a putative RNA-binding protein that is located in the cytoplasm and is involved in the hypersensitive response and positively regulates salicylic acid-mediated immunity.	no	yes	0	0	yes	0.3024	0.441551	0.377679	0.377131
AT4G03190	GRH1	4	1404887	1407402	-	protein_coding	Encodes an F box protein belonging to the TIR1 subfamily. This protein forms SCF complexes with ASK1 and CUL1 and interacts with Aux/IAA proteins in an auxin-dependent manner. It also has sequence similarity to the yeast protein GRR1, which is involved in glucose repression.	no	no	1	0	no	na	0.566968	na	0.290478
AT4G03205	CPX2	4	1412785	1414902	+	protein_coding	Coproporphyrinogen III oxidase;(source:Araport11)	no	yes	1	1	no	na	0.49848	0.365737	na
AT4G03320	TIC20-IV	4	1464467	1466174	+	protein_coding	Encodes a component of the TIC (translocon at the inner envelope membrane of chloroplasts) protein translocation machinery mediating the protein translocation across the inner envelope of plastids. The Arabidopsis genome encodes four Tic20 homologous proteins, AT1G04940(Tic20-I), AT2G47840(Tic20-II), AT4G03320(Tic20-IV) and AT5G55710(Tic20-V).	yes	yes	3	0	yes	2.12873	1.77401	2.82213	1.67984
AT4G03400	DFL2	4	1497536	1500756	-	protein_coding	Encodes a GH3-related gene involved in red light-specific hypocotyl elongation. Analysis of sense and antisense transgenic plants suggests that DFL2 is located downstream of red light signal transduction and determines the degree of hypocotyl elongation.	no	no	1	0	no	0.367926	na	na	0.334813
AT4G04620	ATG8B	4	2328442	2330590	-	protein_coding	Ubiquitin-like superfamily protein;(source:Araport11)	yes	yes	0	0	yes	1.21942	0.701976	1.06578	1.17116
AT4G04710	AT4G04710	4	2390307	2392989	-	protein_coding	member of Calcium Dependent Protein Kinase	no	yes	1	0	yes	na	2.07321	na	na
AT4G04890	PDF2	4	2476390	2482447	-	protein_coding	Encodes a homeodomain protein that is expressed in the LI layer of the vegetative, floral and inflorescence meristems. Binds to the L1 box promoter element which is required in some proteins for L1 specific expression.	yes	no	0	0	yes	na	0.233492	na	na
AT4G04955	ALN	4	2522034	2525467	-	protein_coding	Encodes an allantoinase which is involved in allantoin degradation and assimilation. Gene expression was induced when allantoin was added to the medium. The insertion mutant, ataln m2-1, did not grow well on the MS medium where allantoin, instead of ammonium nitrate, was supplied.	no	yes	1	0	yes	na	0.97348	na	0.337247
AT4G05190	ATK5	4	2675064	2680214	+	protein_coding	ATK5 encodes a kinesin protein involved in microtubule spindle morphogenesis. It acts as a minus-end directed motor as well as a plus-end tracking protein (+TIP). Localizes to mitotic spindle midzones and regions rich in growing plus-ends within phragmoplasts.	no	yes	2	0	no	na	0.743571	na	na
AT4G05380	AT4G05380	4	2736109	2738255	+	protein_coding	P-loop nucleoside triphosphate hydrolase superfamily protein;(source:Araport11)	no	yes	2	0	yes	5.24576	3.92448	3.59605	2.39142
AT4G05497	AT4G05497	4	2777723	2778839	-	protein_coding	RNI-like superfamily protein;(source:Araport11)	yes	yes	3	0	no	2.72262	1.51073	1.66708	na
AT4G08160	F9M13.1	4	5159033	5162867	-	protein_coding	Encodes a putative glycosyl hydrolase family 10 protein (xylanase).	no	yes	0	0	yes	na	0.724633	na	na
AT4G08170	AT4G08170	4	5163220	5167192	-	protein_coding	Inositol 1,3,4-trisphosphate 5/6-kinase family protein;(source:Araport11)	no	no	0	0	yes	na	na	na	0.346996
AT4G09630	EMB2756	4	6083571	6088154	+	protein_coding	transmembrane protein (DUF616);(source:Araport11)	no	no	4	0	yes	na	0.275216	na	na
AT4G11330	MPK5	4	6891949	6894149	+	protein_coding	MAP kinase	no	no	1	0	yes	na	0.362422	na	na
AT4G11460	CRK30	4	6962989	6967207	+	protein_coding	Encodes a cysteine-rich receptor-like protein kinase.	no	no	0	0	yes	na	3.72599	2.13928	0.921035
AT4G11830	PLDGAMMA2	4	7115641	7121260	-	protein_coding	Encodes one of three phospholipase D enzymes of the gamma class.	no	no	2	0	no	na	0.391025	na	na
AT4G12390	PME1	4	7336497	7337356	+	protein_coding	pectin methylesterase inhibitor 1;(source:Araport11)	no	no	0	0	no	na	0.690472	na	na
AT4G12690	AT4G12690	4	7480556	7482150	+	protein_coding	DUF868 family protein (DUF868);(source:Araport11)	yes	yes	1	0	no	0.567131	0.737707	1.25411	0.55796
AT4G12730	FLA2	4	7491100	7493080	-	protein_coding	AF333971 Arabidopsis thaliana fasciclin-like arabinogalactan-protein 2 (Fla2) mRNA, complete cds	no	no	0	1	no	na	0.839488	0.436976	0.944293
AT4G12830	T20K18.180	4	7531141	7533587	+	protein_coding	alpha/beta-Hydrolases superfamily protein;(source:Araport11)	no	yes	1	0	no	1.53325	1.4319	1.11132	1.52159
AT4G13820	F18A5.210	4	8007950	8010858	-	protein_coding	Leucine-rich repeat (LRR) family protein;(source:Araport11)	no	yes	2	0	no	1.13327	0.912254	1.07175	na
AT4G13830	ATJ20	4	8010967	8012880	+	protein_coding	DnaJ-like protein (J20); nuclear gene	no	no	0	0	no	na	0.302174	na	na
AT4G13930	SHM4	4	8047692	8050157	-	protein_coding	Encodes a serine hydroxymethyltransferase maximally expressed in root	no	no	2	0	no	na	0.322012	na	na
AT4G14040	SBP2	4	8100349	8103094	-	protein_coding	selenium-binding protein 2;(source:Araport11)	no	no	2	0	no	0.405532	0.207714	na	na
AT4G14530	dl3305c	4	8343476	8343883	-	protein_coding	agamous-like MADS-box protein;(source:Araport11)	no	yes	3	0	yes	5.5004	5.15269	6.9279	5.85033
AT4G14540	NFYB3	4	8344349	8345324	+	protein_coding	nuclear factor Y, subunit B3;(source:Araport11)	no	no	0	0	no	na	0.311551	na	na
AT4G14580	CIPK4	4	8367663	8369312	-	protein_coding	CBL-interacting protein kinase	no	yes	2	0	yes	1.30888	0.745129	1.32484	0.648002
AT4G14650	dl3365c	4	8400533	8402961	-	protein_coding	hypothetical protein;(source:Araport11)	no	yes	0	0	no	2.53859	2.34317	2.11917	2.91692
AT4G15200	AT4G15200	4	8662824	8666050	-	protein_coding	Actin nucleation factor that directs the formation of actin cables in pollen tubes. Involved in cytoplasmic streaming and polarized growth in pollen tubes.	no	yes	0	0	no	na	0.226607	na	3.22402
AT4G15210	BAM5	4	8666323	8669526	-	protein_coding	cytosolic beta-amylase expressed in rosette leaves and inducible by sugar. RAM1 mutants have reduced beta amylase in leaves and stems.	no	yes	3	0	yes	2.02835	0.881934	na	2.22116
AT4G15417	RTL1	4	8821651	8823076	+	protein_coding	RNAse II-like 1;(source:Araport11)	no	yes	2	0	yes	na	na	na	1.17879
AT4G15550	UGT75D1	4	8877590	8879327	-	protein_coding	UDP-glucose:indole-3-acetate beta-D-glucosyltransferase	yes	no	1	0	no	0.694179	0.792487	na	0.437853
AT4G15802	HSBP	4	8986598	8988661	-	protein_coding	Encodes a protein with similarity to heat shock factor binding proteins. Involved in negative regulation of heat shock response. Becomes nuclear localized upon heat treatment.	no	yes	4	1	no	na	0.266391	na	na
AT4G16155	LPD2	4	9153363	9157322	-	protein_coding	dihydrolipoamide dehydrogenase;(source:Araport11)	no	no	5	0	no	na	na	0.330551	0.376967
AT4G16460	AT4G16460	4	9284910	9286773	+	protein_coding	zinc finger CCCH domain protein;(source:Araport11)	no	yes	0	0	yes	na	1.58521	na	2.75529
AT4G16490	dl4270c	4	9293543	9296089	-	protein_coding	ARM repeat superfamily protein;(source:Araport11)	no	no	3	0	no	na	0.308606	na	na
AT4G16590	CSLA1	4	9345037	9349274	+	protein_coding	encodes a gene similar to cellulose synthase	no	no	3	0	yes	3.46535	2.17174	na	2.5061
AT4G16680	dl4365c	4	9387393	9391726	-	protein_coding	P-loop containing nucleoside triphosphate hydrolases superfamily protein;(source:Araport11)	no	no	2	0	no	1.58071	1.32426	1.53016	1.52756
AT4G16745	AT4G16745	4	9411823	9414897	+	protein_coding	Exostosin family protein;(source:Araport11)	no	yes	1	0	no	1.37351	1.38133	0.804983	1.32851
AT4G16940	dl4500c	4	9531373	9537918	-	protein_coding	Disease resistance protein (TIR-NBS-LRR class) family;(source:Araport11)	yes	no	0	0	no	1.60374	1.16585	0.921747	1.33903
AT4G17260	LDH1	4	9673897	9675540	+	protein_coding	Lactate/malate dehydrogenase family protein;(source:Araport11)	no	yes	2	0	no	0.49674	0.358528	na	0.355301
AT4G17710	HDG4	4	9856255	9859288	-	protein_coding	Encodes a homeobox-leucine zipper family protein belonging to the HD-ZIP IV family.	no	yes	1	0	yes	8.97811	5.30381	9.18379	9.9552
AT4G17870	PYR1	4	9928587	9929875	+	protein_coding	Encodes a member of the PYR (pyrabactin resistance )/PYL(PYR1-like)/RCAR (regulatory components of ABA receptor) family proteins with 14 members. PYR/PYL/RCAR family proteins function as abscisic acid sensors. Mediate ABA-dependent regulation of protein phosphatase 2Cs ABI1 and ABI2.	no	no	1	0	yes	na	1.20944	na	na
AT4G18330	T9A21.180	4	10126533	10128734	+	protein_coding	Translation elongation factor EF1A/initiation factor IF2gamma family protein;(source:Araport11)	no	yes	2	0	no	na	4.69026	na	5.26284
AT4G18340	T9A21.190	4	10130050	10132192	-	protein_coding	Glycosyl hydrolase superfamily protein;(source:Araport11)	no	yes	1	0	no	1.19184	0.673663	1.09654	na
AT4G18370	DEGP5	4	10148948	10151244	+	protein_coding	Encodes DEG5. Forms a hexamer with DEG8 in the thylakoid lumen. Involved in the cleavage of photodamaged D2 protein of photosystem II (PSII).	no	no	3	0	no	na	0.354103	na	na
AT4G18540	F28J12.200	4	10221106	10223076	-	protein_coding	transmembrane protein;(source:Araport11)	no	yes	3	0	no	na	na	2.17704	2.1263
AT4G18640	MDIS2	4	10259600	10263839	+	protein_coding	Required for root hair elongation during tip growth. The mRNA is cell-to-cell mobile.	no	yes	2	0	no	0.380754	0.69279	0.406709	0.904701
AT4G18780	CESA8	4	10312624	10316886	-	protein_coding	Encodes a member of the cellulose synthase family involved in secondary cell wall biosynthesis. Mutants have abnormal xylem formation, reduced cellulose content, and enhanced drought and osmotic stress tolerance. Mediates resistance towards bacterial pathogens via ABA. Confers resistance towards bacterial and fungal pathogens, independent of salicylic acid, ethylene and jasmonate signaling.	no	yes	0	0	yes	na	0.646932	0.488823	0.826723
AT4G19020	CMT2	4	10414428	10421265	+	protein_coding	Encodes a plant DNA methyltransferase that methylates mainly cytosines in CHH (H = any base but G) contexts. It is involved in heat tolerance.	no	no	2	0	no	na	0.628168	na	na
AT4G19120	ERD3	4	10460241	10464306	-	protein_coding	S-adenosyl-L-methionine-dependent methyltransferases superfamily protein;(source:Araport11)	no	yes	2	0	no	na	-0.44166	na	0.271126
AT4G19380	FAO4A	4	10568323	10572516	-	protein_coding	Long-chain fatty alcohol dehydrogenase family protein;(source:Araport11)	no	yes	0	0	yes	na	1.39569	na	0.445929
AT4G19460	AT4G19460	4	10610261	10612135	-	protein_coding	UDP-Glycosyltransferase superfamily protein;(source:Araport11)	yes	no	0	0	no	0.887747	1.79502	0.783775	1.36465
AT4G19810	ChiC	4	10763206	10765878	-	protein_coding	ChiC encodes a Class V chitinase that is a part of glycoside hydrolase family 18 based on CAZy groupings. It appears to primarily act as an exochitinase in vitro where it predominantly cleaves a chitobiose (GlcNAc)2 residue from the non-reducing end of a chitin oligosaccharide. However, it shows some minor endochitinase activity in vitro, as well. A putative 24 amino-acid signal peptide may direc…	no	yes	2	1	no	na	0.693133	1.82137	0.777105
AT4G19820	T16H5.180	4	10766852	10769363	-	protein_coding	Glycosyl hydrolase family protein with chitinase insertion domain-containing protein;(source:Araport11)	yes	yes	0	0	yes	1.06071	1.79454	na	0.787117
AT4G19830	FKBP17-1	4	10772335	10774087	-	protein_coding	FKBP-like peptidyl-prolyl cis-trans isomerase family protein;(source:Araport11)	no	yes	0	1	no	na	0.450636	0.350525	na
AT4G19975	AT4G19975	4	10823579	10825395	+	protein_coding	nucleotide-diphospho-sugar transferase family protein;(source:Araport11)	no	no	3	0	yes	na	na	na	1.1977
AT4G20140	GSO1	4	10883921	10888270	+	protein_coding	Encodes GASSHO1 (GSO1), a putative leucine-rich repeat transmembrane-type receptor kinase. GSO1 and a homolog GSO2 (At5g44700) are required for the formation of a normal epidermal surface during embryogenesis. Necessary for localizing CASPARIAN STRIP DOMAIN PROTEINS (CASPs) - major players of endodermal differentiation - into an uninterrupted, ring-like domain.	no	yes	4	0	no	1.32317	1.64091	2.03729	1.7701
AT4G20360	TUFA	4	10989952	10992509	+	protein_coding	RAB GTPase homolog E1B;(source:Araport11)	no	no	2	0	no	na	0.415662	na	na
AT4G20430	SBT2.2	4	11017629	11021280	-	protein_coding	Subtilase family protein;(source:Araport11)	no	no	1	0	no	na	0.46319	na	na
AT4G20760	F21C20.110	4	11128941	11130770	+	protein_coding	NAD(P)-binding Rossmann-fold superfamily protein;(source:Araport11)	no	no	1	0	no	na	0.265716	na	na
AT4G20830	F21C20.180	4	11155407	11157806	+	protein_coding	FAD-binding Berberine family protein;(source:Araport11)	no	no	5	0	yes	0.778506	-0.385761	0.733009	0.421537
AT4G20840	AT4G20840	4	11157916	11159867	+	protein_coding	FAD-binding Berberine family protein;(source:Araport11)	no	no	1	0	no	0.49784	0.332932	0.322044	na
AT4G21230	CRK27	4	11319139	11321679	-	protein_coding	Encodes a cysteine-rich receptor-like protein kinase.	no	yes	1	0	no	2.30507	2.0283	2.90558	2.79137
AT4G21380	SD18	4	11388756	11393226	-	protein_coding	encodes a putative receptor-like serine/threonine protein kinases that is similar to Brassica self-incompatibility (S) locus. Expressed in root. Shoot expression limited to limited to the root-hypocotyl transition zone and at the base of lateral roots as well as in axillary buds, and pedicels.	no	yes	2	0	no	na	-1.01557	na	0.452457
AT4G21650	SBT3.13	4	11501162	11504739	-	protein_coding	Subtilase family protein;(source:Araport11)	no	yes	1	0	no	1.23509	1.30952	1.01542	0.809046
AT4G21760	AT4G21760	4	11561123	11563950	+	protein_coding	beta-glucosidase 47;(source:Araport11)	no	yes	0	0	no	1.07221	0.922815	0.443805	0.700141
AT4G22010	sks4	4	11663186	11666716	+	protein_coding	SKU5 similar 4;(source:Araport11)	no	yes	3	0	yes	na	0.69327	0.583639	0.57817
AT4G22270	AT4G22270	4	11773221	11776039	+	protein_coding	Encodes a plasma membrane protein involved in the positive regulation of organ size development. Overexpression results in organ size enlargement.	no	no	1	0	no	na	na	na	0.528717
AT4G22380	AT4G22380	4	11811731	11813000	-	protein_coding	Ribosomal protein L7Ae/L30e/S12e/Gadd45 family protein;(source:Araport11)	no	no	1	0	no	na	na	na	0.403579
AT4G22890	PGRL1A	4	12006986	12009536	+	protein_coding	Encodes PGRL1A, a transmembrane protein present in thylakoids. PGRL1A has a highly homologous isoform PGRL1B encoded by At4g11960. Plants lacking PGRL1 show perturbation of cyclic electron flow, similar to PGR5-deficient plants. PGRL1 and PGR5 interact physically and associate with PSI (photosystem I). The mRNA is cell-to-cell mobile.	no	no	2	0	no	0.256283	0.618967	na	na
AT4G22960	AT4G22960	4	12030020	12033380	+	protein_coding	FAM63A-like protein (DUF544);(source:Araport11)	no	no	2	0	yes	na	2.07186	0.974649	2.85775
AT4G23200	CRK12	4	12145035	12148041	-	protein_coding	Encodes a cysteine-rich receptor-like protein kinase.	no	yes	1	0	no	na	0.42148	na	-0.538732
AT4G23260	CRK18	4	12167354	12170086	-	protein_coding	Encodes a cysteine-rich receptor-like protein kinase.	no	yes	4	0	no	1.1597	na	0.437592	0.282469
AT4G23500	F16G20.200	4	12264462	12267285	+	protein_coding	Pectin lyase-like superfamily protein;(source:Araport11)	no	no	0	0	yes	na	na	na	0.424615
AT4G23770	F9D16.240	4	12383164	12384496	-	protein_coding	hypothetical protein;(source:Araport11)	yes	yes	0	0	yes	na	0.795481	na	na
AT4G23820	F9D16.290	4	12397038	12400091	-	protein_coding	Pectin lyase-like superfamily protein;(source:Araport11)	no	no	2	0	no	na	0.434203	na	na
AT4G24040	TRE1	4	12488040	12491298	+	protein_coding	Encodes a trehalase, member of Glycoside Hydrolase Family 37.	no	yes	3	0	yes	0.488661	0.703765	0.906744	0.491946
AT4G24130	AT4G24130	4	12527633	12528686	+	protein_coding	DUF538 family protein (Protein of unknown function, DUF538);(source:Araport11)	no	no	0	1	no	na	0.569545	0.526141	na
AT4G24670	TAR2	4	12727531	12731331	-	protein_coding	Encodes a protein with similarity to the TAA1 trytophan aminotransferase involved in IAA biosynthesis. Double mutant analyses suggest that this protein is involved in regulating many aspects of plant growth and development from embryogenesis to flower formation and plays a role in ethylene-mediated signaling.TAR2 is required for reprogramming root architecture in response to low nitrogen conditio…	no	no	2	0	no	na	1.01686	0.668753	na
AT4G24700	F22K18.100	4	12744570	12745352	-	protein_coding	hypothetical protein;(source:Araport11)	no	no	0	0	no	na	0.660313	na	na
AT4G24800	ECIP1	4	12781762	12785197	+	protein_coding	MA3 domain-containing protein;(source:Araport11)	no	no	2	0	no	na	0.361105	na	na
AT4G25080	CHLM	4	12876822	12878686	+	protein_coding	Encodes a protein with methyltransferase activity responsible for the methylation of magnesium protoporphyrin IX. Mutants defective in this gene are affected in chlorophyll biosynthesis and show a reduction in the accumulation of a number of major thylakoid-associated proteins including components of PSI (LHCI), PSII (LHCII, D1, CP43) and the cytochrome b6f complex (Cytf). By contrast, no signifi…	no	no	2	0	no	na	0.697886	0.40548	0.334337
AT4G25170	F24A6.10	4	12909463	12911580	+	protein_coding	Uncharacterized conserved protein (UCP012943);(source:Araport11)	no	yes	2	0	no	na	0.39049	0.619062	0.295944
AT4G25290	F24A6.130	4	12941242	12945052	-	protein_coding	DNA photolyase;(source:Araport11)	no	no	1	1	no	0.420414	0.665874	na	na
AT4G25300	F24A6.140	4	12945120	12946778	+	protein_coding	2-oxoglutarate (2OG) and Fe(II)-dependent oxygenase superfamily protein;(source:Araport11)	no	yes	1	0	no	1.00775	0.673599	0.364413	na
AT4G25570	CYB561A	4	13053640	13055800	-	protein_coding	Encodes cytochrome b561.	no	no	7	0	no	na	0.213152	na	na
AT4G25750	AT4G25750	4	13110466	13112482	-	protein_coding	ABC-2 type transporter family protein;(source:Araport11)	no	yes	2	0	no	na	0.277282	na	na
AT4G25890	RPP3A	4	13159484	13160495	-	protein_coding	60S acidic ribosomal protein family;(source:Araport11)	no	yes	0	0	no	na	na	0.405627	0.324283
AT4G25960	ABCB2	4	13177356	13183692	+	protein_coding	P-glycoprotein 2;(source:Araport11)	no	yes	3	0	yes	na	0.527486	na	na
AT4G25990	CIL	4	13191672	13194061	-	protein_coding	chloroplast import apparatus CIA2-like. CIA2 is a transcription factor which upregulates chloroplast translocon genes	no	yes	0	0	no	na	1.65434	1.48369	0.587474
AT4G26330	AT4G26330	4	13320408	13323673	+	protein_coding	Subtilisin-like serine endopeptidase family protein;(source:Araport11)	yes	yes	0	0	no	4.3982	4.19149	4.77477	3.83449
AT4G26470	AT4G26470	4	13370951	13372460	+	protein_coding	Calcium-binding EF-hand family protein;(source:Araport11)	no	yes	1	0	yes	na	0.823932	0.673324	0.858617
AT4G26540	M3E9.30	4	13394447	13398307	-	protein_coding	Leucine-rich repeat receptor-like protein kinase family protein;(source:Araport11)	no	yes	3	0	no	na	0.222133	na	na
AT4G26850	VTC2	4	13498956	13501701	-	protein_coding	Encodes a novel protein involved in ascorbate biosynthesis, which was shown to catalyze the transfer of GMP from GDP-galactose to a variety of hexose-1-phosphate acceptors. Recessive mutation has a reduced amount of vitamin C, lower level of non-photochemical quenching, and reduced rate of conversion of violaxanthin to zeaxanthin in high light.	no	no	1	0	no	0.359253	0.385834	na	na
AT4G26860	AT4G26860	4	13503053	13504876	-	protein_coding	Putative pyridoxal phosphate-dependent enzyme, YBL036C type;(source:Araport11)	no	no	4	0	no	0.247495	0.590645	na	na
AT4G27050	F10M23.390	4	13575671	13578061	-	protein_coding	F-box/RNI-like superfamily protein;(source:Araport11)	no	no	1	0	no	na	0.466591	na	na
AT4G27240	C2H2	4	13639641	13642415	+	protein_coding	zinc finger (C2H2 type) family protein;(source:Araport11)	no	no	0	0	no	na	0.392983	na	na
AT4G27430	CIP7	4	13718007	13723461	+	protein_coding	Positive regulator of light-regulated genes. Novel nuclear protein which requires light for its high level expression. The mRNA is cell-to-cell mobile.	no	no	3	0	yes	na	0.248784	na	na
AT4G27435	F14G24.18	4	13723610	13725359	+	protein_coding	fiber (DUF1218);(source:Araport11)	no	no	2	0	yes	na	0.502173	na	na
AT4G27710	CYP709B3	4	13828080	13830684	+	protein_coding	member of CYP709B The mRNA is cell-to-cell mobile.	no	no	3	0	no	na	0.2742	na	na
AT4G27720	T29A15.210	4	13830827	13833814	+	protein_coding	Major facilitator superfamily protein;(source:Araport11)	no	yes	3	0	no	na	0.383085	na	na
AT4G27730	OPT6	4	13833807	13836661	-	protein_coding	oligopeptide transporter	yes	no	1	0	no	na	1.00249	na	0.465484
AT4G28080	TSS	4	13948603	13958107	-	protein_coding	Encodes REDUCED CHLOROPLAST COVERAGE 2 (REC2). Along with REC1 and REC3 it contributes to establishing the size of the chloroplast compartment.	no	no	0	0	no	0.232153	0.252547	na	na
AT4G28700	AMT1-4	4	14161594	14163342	+	protein_coding	ammonium transporter 1;(source:Araport11)	no	yes	0	0	no	na	1.44857	na	na
AT4G28780	F16A16.110	4	14215473	14217909	+	protein_coding	GDSL-motif esterase/acyltransferase/lipase. Enzyme group with broad substrate specificity that may catalyze acyltransfer or hydrolase reactions with lipid and non-lipid substrates.	no	yes	2	0	no	-0.379111	na	na	0.724725
AT4G28790	BHLH23	4	14218214	14220998	+	protein_coding	basic helix-loop-helix (bHLH) DNA-binding superfamily protein;(source:Araport11)	no	no	0	0	yes	na	2.05287	0.112502	na
AT4G29020	F19B15.50	4	14304921	14305841	+	protein_coding	glycine-rich protein;(source:Araport11)	no	no	0	0	yes	-0.647688	na	na	0.858921
AT4G29700	T16L4.210	4	14543138	14545310	-	protein_coding	Alkaline-phosphatase-like family protein;(source:Araport11)	yes	no	3	0	no	0.766696	na	0.719127	0.644601
AT4G30120	HMA3	4	14730215	14733628	-	protein_coding	encodes a protein similar to Zn-ATPase, a P1B-type ATPases transport zinc	no	yes	3	0	no	4.14994	1.97494	3.01066	2.90626
AT4G30270	XTH24	4	14819192	14820595	-	protein_coding	encodes a protein similar to endo xyloglucan transferase in sequence. It is also very similar to BRU1 in soybean, which is involved in brassinosteroid response.	no	no	3	0	no	1.43935	0.312021	0.478154	na
AT4G30580	LPAT1	4	14932105	14934635	-	protein_coding	Encodes a plastidic lysophosphatidic acid acyltransferase (LPAAT). Is critical for chloroplasts phosphatidic acid biosynthesis. The null allele is embryo lethal.	no	no	1	0	no	na	0.222964	na	na
AT4G30640	FBL19	4	14952591	14953849	+	protein_coding	RNI-like superfamily protein;(source:Araport11)	no	no	0	0	no	na	na	1.04706	1.06102
AT4G30780	T10C21.130	4	14990341	14993069	+	protein_coding	ATP-dependent DNA helicase;(source:Araport11)	no	no	1	0	yes	na	0.28825	na	na
AT4G31000	CBP60F	4	15102823	15106338	+	protein_coding	Calmodulin-binding protein;(source:Araport11)	no	no	1	0	no	na	1.22027	0.491392	0.514164
AT4G31010	AT4G31010	4	15106558	15108636	+	protein_coding	Encodes a nuclear CRM protein required for the processing of many mitochondrial introns. It is involved in the biogenesis of respiratory complexes I and IV in Arabidopsis.	no	yes	1	0	no	na	0.338319	na	na
AT4G31290	AT4G31290	4	15185886	15188484	+	protein_coding	ChaC-like family protein;(source:Araport11)	no	no	2	0	no	na	0.359383	0.6455	0.672692
AT4G31620	REM3	4	15322395	15324720	-	protein_coding	Transcriptional factor B3 family protein;(source:Araport11)	no	yes	0	0	no	na	na	2.1237	1.31783
AT4G31700	RPS6A	4	15345979	15347804	-	protein_coding	Encodes a putative ribosomal protein S6 (rps6a). RPS6A and RPS6B are fully redundant and essential during gametogenesis.	no	yes	3	0	no	na	na	na	0.274187
AT4G31780	MGD1	4	15373999	15377134	+	protein_coding	Encodes an A-type monogalactosyldiacylglycerol (MGDG) synthase. It represents the isoform responsible for the bulk of MGDG synthesis in Arabidopsis.	no	no	3	0	no	na	na	na	0.317315
AT4G32190	F10M6.170	4	15544800	15547857	+	protein_coding	Myosin heavy chain-related protein;(source:Araport11)	yes	no	4	0	yes	0.348002	0.273137	na	na
AT4G32500	AT4G32500	4	15681017	15685339	+	protein_coding	Encodes AKT5, a member of the Shaker family potassium ion (K+) channel. This family includes five groups based on phylogenetic analysis (FEBS Letters (2007) 581: 2357): I (inward rectifying channel): AKT1 (AT2G26650), AKT5 (AT4G32500) and SPIK (also known as AKT6, AT2G25600); II (inward rectifying channel): KAT1 (AT5G46240) and KAT2 (AT4G18290); III (weakly inward rectifying channel): AKT2 (AT4G2…	no	yes	2	0	no	0.066263	4.92573	na	4.61275
AT4G32510	BOR7	4	15685379	15689293	-	protein_coding	HCO3- transporter family;(source:Araport11)	yes	yes	1	1	yes	5.83343	7.07481	8.43213	5.4072
AT4G32880	ATHB-8	4	15863339	15868650	-	protein_coding	member of homeodomain-leucine zipper family, acting as a differentiation-promoting transcription factor of the vascular meristems.	no	no	0	0	no	0.297555	na	na	0.36878
AT4G32950	AT4G32950	4	15904082	15906099	-	protein_coding	Protein phosphatase 2C family protein;(source:Araport11)	no	no	1	0	no	na	1.20597	na	na
AT4G33010	GLDP1	4	15926652	15931422	-	protein_coding	glycine decarboxylase P-protein 1;(source:Araport11)	no	no	3	0	no	0.344483	0.32	na	na
AT4G33400	F17M5.160	4	16077898	16080721	-	protein_coding	Vacuolar import/degradation, Vid27-related protein;(source:Araport11)	no	no	0	0	no	na	0.691592	0.835095	na
AT4G34138	UGT73B1	4	16347997	16350203	-	protein_coding	UDP-glucosyl transferase 73B1;(source:Araport11)	no	no	1	0	no	na	na	1.42606	0.743832
AT4G34215	F10M10.12	4	16379603	16381449	-	protein_coding	Encodes a member of the SGNH-hydrolase superfamily of enzymes. The enzymes of the SGNH-hydrolase superfamily facilitate the hydrolysis of ester, thioester and amide bonds in a range of substrates including complex polysaccharides, lysophospholipids, acyl-CoA esters and other compounds.	no	yes	2	0	no	na	0.270337	na	na
AT4G34220	LRR-RLK	4	16381473	16384468	-	protein_coding	Encodes a receptor like kinase involved in ABA-mediated seedling development and drought tolerance.RDK1 is an atypical or pseudokinase and has no phosphorylation activity. Its expression is upregulated in response to ABA.interacts with ABI1 and other PP2C phosphatases.	no	no	0	0	no	na	0.617242	na	na
AT4G34260	FUC95A	4	16397995	16402118	+	protein_coding	1,2-alpha-L-fucosidase;(source:Araport11)	no	yes	2	0	yes	na	0.922503	0.372803	0.638962
AT4G34930	T11I11.170	4	16637322	16638962	+	protein_coding	PLC-like phosphodiesterases superfamily protein;(source:Araport11)	yes	yes	4	0	no	2.16612	1.65989	3.00006	2.60753
AT4G34940	ARO1	4	16639526	16641950	+	protein_coding	Armadillo repeat protein. One of a family of four in Arabidopsis. Located in the nucleus and cytoplasm of pollen vegetative cells, and in the cytoplasm of egg cells. Involved in the signaling network controlling tip growth and actin organization in the pollen tube.	no	yes	3	0	no	4.95354	3.77442	5.44062	2.51989
AT4G35000	APX3	4	16664724	16667721	-	protein_coding	Encodes a microsomal ascorbate peroxidase APX3. Ascorbate peroxidases are enzymes that scavenge hydrogen peroxide in plant cells. Eight types of APX have been described for Arabidopsis: three cytosolic (APX1, APX2, APX6), two chloroplastic types (stromal sAPX, thylakoid tAPX), and three microsomal (APX3, APX4, APX5) isoforms. The APX3 protein interacts with AKR2 (ankyrin-containing protein that i…	no	yes	5	1	no	na	0.213348	na	na
AT4G35190	LOG5	4	16746189	16748455	+	protein_coding	Putative lysine decarboxylase family protein;(source:Araport11)	no	yes	1	0	no	na	na	na	1.61031
AT4G35350	XCP1	4	16810482	16812009	+	protein_coding	tracheary element vacuolar protein	no	no	1	0	no	na	0.497402	0.466949	0.74056
AT4G35370	F23E12.70	4	16815138	16817544	+	protein_coding	Transducin/WD40 repeat-like superfamily protein;(source:Araport11)	no	no	2	0	no	na	5.19703	na	na
AT4G35380	AT4G35380	4	16819570	16826437	+	protein_coding	Encodes one of the functionally redundant ARF guanine-nucleotide exchange factors (ARF-GEFs). Functions as regulators of post-Golgi trafficking.	no	yes	0	0	no	1.99733	1.16896	1.73709	2.26576
AT4G36060	BHLH11	4	17054790	17056782	+	protein_coding	basic helix-loop-helix (bHLH) DNA-binding superfamily protein;(source:Araport11)	no	no	2	0	no	na	1.37851	na	na
AT4G36250	ALDH3F1	4	17150740	17153663	+	protein_coding	Encodes a putative aldehyde dehydrogenase. The gene is not responsive to osmotic stress and is expressed constitutively at a low level in plantlets and root cultures.	yes	yes	1	0	no	na	0.415334	na	0.381756
[truncated: 312 more rows]

## Sheet: POLV and JMJ14 targets
Table S3: Predicted direct POLV and JMJ14 targets during TuMV infection
[truncated: 56 more rows]
