# Supplementary material for: Identification of epigenetically regulated genes involved in plant-virus interaction and their role in virus-triggered induced resistance
Source: BMC Plant Biol. 2024 Mar 5;24:172. doi: 10.1186/s12870-024-04866-3 (PMC10913459; doi:10.1186/s12870-024-04866-3)
Supplement: Supplementary file 10 — Supplementary Material 10. [file 12870_2024_4866_MOESM10_ESM.xlsx]

## Sheet: TableS4
Table S4. Differential expression between virus-stimulated and unstimulated TuMV-infected wild-type plants.
GeneID	Shortname	Chrm	Start	End	Strand	Description	Type	Log2FoldChangea	LfcSE	Padj
AT1G01010	NAC001	1	3631	5899	+	NAC domain containing protein 1;(source:Araport11)	protein_coding	-1.33335	0.227533	1.52371e-08
AT1G01110	IQD18	1	51953	54756	+	IQ-domain 18;(source:Araport11)	protein_coding	0.880528	0.210403	5.70388e-05
AT1G01130	-	1	61905	63811	-	CBL-interacting Serine/Threonine-kinase;(source:Araport11)	protein_coding	0.616431	0.239245	0.0125817
AT1G01140	CIPK9	1	64166	67774	-	Encodes a CBL-interacting protein kinase with similarity to SOS2	protein_coding	-0.489624	0.143413	0.00192392
AT1G01280	CYP703A2	1	112263	113947	+	member of CYP703A CYP703A2 is expressed specifically in anthers of land plants, catalyzing the in-chain hydroxylation at the C-7 position of medium-chain saturated fatty acids (lauric acid in-chain hydroxylase) which is involved in pollen development (sporopollenin synthesis).	protein_coding	1.27431	0.467562	0.0032634
AT1G01300	APF2	1	116784	118845	+	Eukaryotic aspartyl protease family protein;(source:Araport11)	protein_coding	0.450007	0.103691	8.51342e-05
AT1G01310	-	1	120154	121130	+	CAP (Cysteine-rich secretory proteins, Antigen 5, and Pathogenesis-related 1 protein) superfamily protein;(source:Araport11)	protein_coding	2.13836	0.598219	0.000213214
AT1G01360	PYL9	1	141870	143261	+	Encodes RCAR1 (regulatory components of ABA receptor). Interacts with and regulates the type 2C protein phosphatases (PP2Cs) ABI1 and ABI2. Functions as abscisic acid sensor. The mRNA is cell-to-cell mobile.	protein_coding	0.390841	0.158837	0.0307275
AT1G01448	NA	1	163419	166239	+	Potential natural antisense gene, locus overlaps with AT1G01450	antisense_long_noncoding_rna	0.460743	0.216004	0.0473635
AT1G01460	PIP5K10	1	168559	171386	+	Type I phosphatidylinositol-4-phosphate 5-kinase, subfamily A.	protein_coding	1.75162	0.910843	0.0116808
AT1G01500	F22L4.17	1	185033	187135	+	Erythronate-4-phosphate dehydrogenase family protein;(source:Araport11)	protein_coding	-0.448548	0.13817	0.0035568
AT1G01540	F22L4.8	1	195645	198787	+	Protein kinase superfamily protein;(source:Araport11)	protein_coding	0.407313	0.112817	0.00134152
AT1G01550	BPS1	1	199527	201775	+	Encodes a protein with no functionally characterized domains that to prevent the synthesis of a novel substance that moves from the root to the shoot, where it modifies shoot growth by interfering with auxin signaling. Synthesis and delivery of this substance requires neither phloem nor endodermis.	protein_coding	-0.299232	0.112858	0.0263724
AT1G01560	MPK11	1	202103	204440	+	Member of MAP Kinase family. Flg22-induced activation is blocked by AvrRpt2.	protein_coding	-1.94466	0.274939	7.24626e-12
AT1G01590	FRO1	1	214150	217734	+	Encodes a ferric-chelate reductase that is expressed at extremely low levels in Fe deficiency-induced seedlings.	protein_coding	0.678323	0.397824	0.0491837
AT1G01600	CYP86A4	1	218834	221286	+	Encodes a member of the CYP86A subfamily of cytochrome p450 genes. Expressed significantly at highest level in mature stems and flowers.	protein_coding	0.777237	0.287374	0.00657875
AT1G01610	GPAT4	1	221642	224351	-	bifunctional sn-glycerol-3-phosphate 2-O-acyltransferase/phosphatase. Involved in cutin assembly and is functionally redundant with GPAT8.	protein_coding	0.382214	0.121567	0.00593355
AT1G01620	PIP1-3	1	225665	227543	-	a member of the plasma membrane intrinsic protein subfamily PIP1. localizes to the plasma membrane and exhibits water transport activity in Xenopus oocyte. expressed ubiquitously and protein level decreases slightly during leaf development.	protein_coding	1.11286	0.187434	1.22564e-08
AT1G01650	SPPL4	1	232779	237905	-	SIGNAL PEPTIDE PEPTIDASE-LIKE 4;(source:Araport11)	protein_coding	-0.293883	0.106076	0.0196415
AT1G01680	PUB54	1	246262	248440	-	plant U-box 54;(source:Araport11)	protein_coding	-4.66294	0.317297	1.32871e-46
AT1G01780	PLIM2B	1	282761	284245	+	Encodes a member of the Arabidopsis LIM proteins: a family of actin bundlers with distinct expression patterns. WLIM1, WLIM2a, and WLIM2b are widely expressed, whereas PLIM2a, PLIM2b, and PLIM2c are predominantly expressed in pollen. Regulates actin cytoskeleton organization. The mRNA is cell-to-cell mobile.	protein_coding	0.453615	0.187979	0.028303
AT1G01790	KEA1	1	284350	291330	+	Encodes a member of the cation/proton antiporters-2 antiporter superfamily, the K efflux antiporter KEA1 that is localized to the chloroplast envelope.	protein_coding	0.440702	0.136785	0.00396806
AT1G01900	SBTI1.1	1	310169	313130	+	Encodes AtSBT1.1, a subtilisin-like serine protease. Cleaves the phytosulfokine AtPSK4, a growth promoting peptide.	protein_coding	0.685137	0.192884	0.000760516
AT1G02050	NA	1	359117	360746	-	Chalcone and stilbene synthase family protein;(source:Araport11)	protein_coding	0.6007	0.202	0.00503625
AT1G02065	SPL8	1	365165	367443	+	Encodes an SBP-box gene, a member of the SPL gene family. Mutants are affected in micro- and megasporogenesis, trichome formation on sepals, and stamen filament elongation.	protein_coding	0.541605	0.273146	0.0477916
AT1G02070	T8B10_180	1	370195	371090	-	zinc ion-binding protein;(source:Araport11)	protein_coding	1.48063	0.352292	2.92684e-05
AT1G02090	CSN7	1	387277	389808	-	encodes a phosphoprotein that is a subunit of the COP9 signalosome. Mutants exhibit constitutive photomorphogenic phenotype.	protein_coding	-0.404817	0.128239	0.00530251
AT1G02120	NA	1	395761	399897	+	Encodes VAD1 (Vascular Associated Death1), a regulator of cell death and defense responses in vascular tissues. VAD1 is a putative membrane associated protein and contains a GRAM domain. vad1 is a lesion mimic mutant that exhibits light conditional appearance of propagative HR (hypersensitive response)-like lesions along the vascular system. The mRNA is cell-to-cell mobile.	protein_coding	-0.305775	0.108308	0.0167616
AT1G02170	AMC1	1	411664	413554	+	Encodes a type I metacaspase. Two Arabidopsis metacaspases, AT1G02170 (MC1) and AT4G25110 (MC2) antagonistically control programmed cell death in Arabidopsis. MC1 is a positive regulator of cell death and requires conserved caspase-like putative catalytic residues for its function. MC2 negatively regulates cell death. This function is independent of the putative catalytic residues. A third type I…	protein_coding	-0.35805	0.153176	0.0432064
AT1G02190	T7I23.9	1	415074	418027	+	Fatty acid hydroxylase superfamily;(source:Araport11)	protein_coding	1.26451	0.188475	1.11512e-10
AT1G02205	CER1	1	418416	422579	+	Expression of the CER1 gene associated with production of stem epicuticular wax and pollen fertility. Biochemical studies showed that cer1 mutants are blocked in the conversion of stem wax C30 aldehydes to C29 alkanes, and they also lack the secondary alcohols and ketones. These suggested the CER1 protein is an aldehyde decarbonylase, but the exact molecular function of this protein remains to be…	protein_coding	1.01427	0.189765	2.92051e-07
AT1G02220	NAC003	1	428650	430720	-	NAC domain containing protein 3;(source:Araport11)	protein_coding	-0.651796	0.340419	0.0389743
AT1G02230	NAC004	1	434965	436922	-	NAC domain containing protein 4;(source:Araport11)	protein_coding	-1.70612	0.611504	0.00213329
AT1G02270	T6A9_9	1	443118	446296	-	Calcium-binding endonuclease/exonuclease/phosphatase family;(source:Araport11)	protein_coding	-0.55694	0.154286	0.00085492
AT1G02335	GL22	1	463754	464981	-	Encodes a plasodesmata-located protein involved in regulating primary root growth by controlling phloem-mediated allocation of resources between the primary and lateral root meristems.	protein_coding	1.04404	0.244886	3.32481e-05
AT1G02390	NA	1	480650	483373	+	putative sn-glycerol-3-phosphate 2-O-acyltransferase	protein_coding	-1.34461	0.343661	9.24339e-05
AT1G02450	NIMIN-1	1	497917	498539	-	NIMIN1 modulates PR gene expression according the following model: NPR1 forms a ternary complex with NIMIN1 and TGA factors upon SAR induction that binds to a positive regulatory cis-element of the PR-1 promoter, termed LS7. This leads to PR-1 gene induction. NIMIN1 decreases transcriptional activation, possibly through its EAR motif, which results in fine-tuning of PR-1 gene expression.	protein_coding	-2.0576	0.233186	1.14915e-17
AT1G02470	NA	1	511765	513624	-	Polyketide cyclase/dehydrase and lipid transport superfamily protein;(source:Araport11)	protein_coding	-0.566483	0.249107	0.0264268
AT1G02530	NA	1	529679	534677	+	P-glycoprotein 12;(source:Araport11)	protein_coding	1.57744	0.452215	0.000360015
AT1G02620	-	1	556851	559194	+	Ras-related small GTP-binding family protein;(source:Araport11)	protein_coding	2.01877	0.663751	0.00113229
AT1G02630	ETN8	1	560610	562598	-	Nucleoside transporter family protein;(source:Araport11)	protein_coding	1.78551	0.432436	3.71446e-05
AT1G02640	BXL2	1	564018	567771	+	encodes a protein similar to a beta-xylosidase located in the extracellular matrix. This is a member of glycosyl hydrolase family 3 and has six other closely related members.	protein_coding	2.30168	0.416544	6.88025e-08
AT1G02700	NA	1	588003	589480	+	GATA transcription factor-like protein;(source:Araport11)	protein_coding	0.91458	0.557163	0.0339107
AT1G02720	GATL5	1	591682	594264	+	Encodes a protein with putative galacturonosyltransferase activity.	protein_coding	0.462985	0.19856	0.0321041
AT1G02730	CSLD5	1	594502	598657	-	Encodes a gene similar to cellulose synthase. Knock-out mutant has reduced growth, reduced xylan level and reduced xylan synthase activity in stems.It's expression is cell cycle dependent and it appears to function in cell plate formation.	protein_coding	0.455361	0.139161	0.00324063
AT1G02750	DI19-2	1	602489	604387	+	Drought-responsive family protein;(source:Araport11)	protein_coding	-0.578637	0.177373	0.00233979
AT1G02790	NA	1	610363	612324	-	encodes a exopolygalacturonase.	protein_coding	1.89954	0.727956	0.00301776
AT1G02800	CEL2	1	613197	616231	-	Encodes a protein with similarity to endo-1,4-b-glucanases and is a member of Glycoside Hydrolase Family 9. CEL2 is induced by nemotodes and is expressed in syncitia induced by Heterodera schachtii.May be involved in the development and function of syncitia.	protein_coding	1.13034	0.246868	8.93177e-06
AT1G02850	BGLU11	1	630374	633420	+	beta glucosidase 11;(source:Araport11)	protein_coding	-0.873569	0.202903	3.55568e-05
AT1G02860	BAH1	1	635144	637262	+	Encodes a ubiquitin E3 ligase with RING and SPX domains that is involved in mediating immune responses and mediates degradation of PHT1s at plasma membranes. Targeted by MIR827. Ubiquitinates PHT1;3, PHT1;2, PHT1;1/AtPT1 and PHT1;4/AtPT2.	protein_coding	0.657193	0.238227	0.00749612
AT1G02920	GSTF7	1	658578	659980	-	Encodes glutathione transferase belonging to the phi class of GSTs. Naming convention according to Wagner et al. (2002).	protein_coding	-1.31635	1.04512	0.0273277
AT1G02930	GSTF6	1	661088	662475	-	Encodes glutathione transferase belonging to the phi class of GSTs. Naming convention according to Wagner et al. (2002).	protein_coding	-1.55672	0.628274	0.00409437
AT1G03020	GRXS1	1	697919	698591	-	Thioredoxin superfamily protein;(source:Araport11)	protein_coding	-1.82731	0.834267	0.00748294
AT1G03030	NA	1	701443	703864	+	P-loop containing nucleoside triphosphate hydrolases superfamily protein;(source:Araport11)	protein_coding	-0.415653	0.149553	0.0136634
AT1G03050	F10O3.13	1	707485	710041	+	ENTH/ANTH/VHS superfamily protein;(source:Araport11)	protein_coding	2.62249	0.759648	0.000275703
AT1G03090	MCCA	1	739544	744184	+	MCCA is the biotinylated subunit of the dimer MCCase, which is involved in leucine degradation. Both subunits are nuclear coded and the active enzyme is located in the mitochondrion.	protein_coding	0.546652	0.19121	0.00785276
AT1G03210	F15K9.19	1	782904	784346	+	Phenazine biosynthesis PhzC/PhzF protein;(source:Araport11)	protein_coding	-0.951642	0.183044	6.18871e-07
AT1G03230	F15K9.16	1	789820	791689	+	Eukaryotic aspartyl protease family protein;(source:Araport11)	protein_coding	-0.588439	0.176937	0.00188808
AT1G03290	F15K9.11	1	807361	810873	+	ELKS/Rab6-interacting/CAST family protein;(source:Araport11)	protein_coding	-0.66186	0.119628	2.07571e-07
AT1G03310	ISA2	1	813413	816812	+	Encodes a protein with strong similarity to isoamylase (EC:3.2.1.68) however lacks critical residues known to be important for activity. Appears to co localize with ISA1 in the chloroplast isoamylase complex. Mutations in this gene cause the loss of detectable isoamylase activity and the disruption of normal starch structure. It has been postulated that AtISA2 interacts with AtISA1 to form the Is…	protein_coding	-0.411673	0.141215	0.00993947
AT1G03340	NA	1	819612	821476	+	hypothetical protein;(source:Araport11)	protein_coding	-0.730125	0.277054	0.00847338
AT1G03400	NA	1	842659	844251	-	A single copy gene that encodes a protein with sequence similarity to tomato E8 (ACC oxidase, the last step in ethylene biosynthesis) involved in ethylene synthesis and fruit ripening in tomato. This gene is not induced by ethylene in siliques. The transcript is found in siliques, etiolated seedlings, leaves, stems and flowers.	protein_coding	-0.444342	0.125709	0.00149369
AT1G03430	AHP5	1	847793	849621	+	Encodes AHP5, one of the six Arabidopsis thaliana histidine phosphotransfer proteins (AHPs). AHPs function as redundant positive regulators of cytokinin signaling. Members of the AHP gene family include: AT3G21510 (AHP1), AT3G29350 (AHP2), AT5G39340 (AHP3), AT3G16360 (AHP4), AT1G03430 (AHP5) and AT1G80100 (AHP6).	protein_coding	-0.539098	0.134931	0.000239214
AT1G03457	BRN2	1	860762	864372	-	RNA-binding (RRM/RBD/RNP motifs) family protein;(source:Araport11)	protein_coding	1.64906	0.233746	9.42959e-12
AT1G03470	NET3A	1	865835	867800	-	Encodes a member of the NET superfamily of proteins that potentially couples different membranes to the actin cytoskeleton in plant cells. It colocalizes with filamentous actin and is localized to the nuclear membrane and the vacuolar membrane.	protein_coding	0.763003	0.222086	0.000930496
AT1G03580	NA	1	892847	894052	+	pseudogene of MATH domain/coiled-coil protein;(source:Araport11)	pseudogene	2.00609	0.356751	4.11882e-08
AT1G03590	PPC6-6	1	894238	897718	-	Protein phosphatase 2C family protein;(source:Araport11)	protein_coding	0.496703	0.131961	0.000614356
AT1G03660	-	1	911310	913808	-	Ankyrin-repeat containing protein;(source:Araport11)	protein_coding	-2.14998	0.493682	1.31046e-05
AT1G03710	F22F7.10	1	923390	924730	+	Cystatin/monellin superfamily protein;(source:Araport11)	protein_coding	0.988958	0.396558	0.00760872
AT1G03730	T5L23.9	1	930715	931985	-	pyrroline-5-carboxylate reductase;(source:Araport11)	protein_coding	-0.555858	0.232855	0.0217959
AT1G03780	TPX2	1	947520	951850	-	Homolog of vertebrate TPX2. Protein has three domains involved in nuclear targeting, one in nuclear export and two in microtubule binding. Involved in mitotic spindle assembly during late prophase and early prometaphase.	protein_coding	0.64961	0.221642	0.00497769
AT1G03850	GRXS13	1	975871	977911	-	Encodes glutaredoxin ATGRXS13, required to facilitate Botrytis cinerea infection of Arabidopsis thaliana plants. Sylvain La Camera et al (2011, PMID:21756272) reported a third splice variant in addition to the two annotated in TAIR10.	protein_coding	-3.52498	0.231352	1.90482e-50
AT1G03920	F21M11.15	1	1001008	1004421	+	Protein kinase family protein;(source:Araport11)	protein_coding	1.33119	0.354827	0.000175181
AT1G04050	SUVR1	1	1045517	1049864	-	Encodes SUVR1, one of the four closely related Arabidopsis SUVR proteins that belong to the SU(VAR)3-9 subgroup of SET-domain proteins. Proteins containing the evolutionarily conserved SET domain are involved in regulation of eukaryotic gene expression and chromatin structure through their histone lysine methyltransferase (HMTase) activity. SUVR1, SUVR2 and SUVR4 proteins contain a novel domain a…	protein_coding	0.526459	0.249587	0.0405589
AT1G04110	SBT1.2	1	1061297	1063809	-	Initially identified as a mutation affecting stomatal development and distribution. Encodes a protein similar to serine proteases.	protein_coding	0.718775	0.358351	0.0293282
AT1G04160	XI-B	1	1086170	1096510	+	Encodes a member of the type XI myosin protein family involved in root hair elongation.	protein_coding	0.848662	0.206276	8.00633e-05
AT1G04220	KCS2	1	1119699	1122786	-	Encodes KCS2, a member of the 3-ketoacyl-CoA synthase family involved in the biosynthesis of VLCFA (very long chain fatty acids).	protein_coding	0.955721	0.226515	4.52937e-05
AT1G04280	-	1	1143436	1147091	-	P-loop containing nucleoside triphosphate hydrolases superfamily protein;(source:Araport11)	protein_coding	-0.535178	0.194438	0.0102762
AT1G04410	MDH1	1	1188995	1191458	-	predicted to encode a cytosolic malate dehydrogenase.	protein_coding	-0.529655	0.114614	2.07546e-05
AT1G04430	F19P19.11	1	1197956	1201579	+	S-adenosyl-L-methionine-dependent methyltransferases superfamily protein;(source:Araport11)	protein_coding	0.565338	0.147805	0.000384628
AT1G04530	TPR4	1	1234176	1236206	-	Encodes one of the 36 carboxylate clamp (CC)-tetratricopeptide repeat (TPR) proteins (Prasad 2010, Pubmed ID: 20856808) with potential to interact with Hsp90/Hsp70 as co-chaperones.	protein_coding	-0.442553	0.142186	0.0053595
AT1G04540	T1G11.21	1	1236754	1239199	+	Calcium-dependent lipid-binding (CaLB domain) family protein;(source:Araport11)	protein_coding	0.746223	0.31968	0.0153238
AT1G04580	AAO4	1	1252005	1257893	-	Encodes aldehyde oxidase AAO4 preferentially expressed in developing seeds.	protein_coding	0.949425	0.554023	0.0296639
AT1G04600	NA	1	1261724	1272656	+	member of Myosin-like proteins	protein_coding	-1.27502	0.273102	5.29044e-06
AT1G04660	NA	1	1300368	1301773	-	glycine-rich protein;(source:Araport11)	protein_coding	1.22167	0.21739	6.0633e-08
AT1G04670	NA	1	1301829	1302758	+	hypothetical protein;(source:Araport11)	protein_coding	0.941722	0.72542	0.0437463
AT1G04680	T1G11.7	1	1303467	1307973	-	Pectin lyase-like superfamily protein;(source:Araport11)	protein_coding	0.745993	0.148947	2.30198e-06
AT1G04690	KAB1	1	1313443	1315823	+	potassium channel beta subunit 1;(source:Araport11)	protein_coding	-0.344982	0.0958723	0.00161707
AT1G04700	F11C1_220	1	1316139	1321000	+	PB1 domain-containing protein tyrosine kinase;(source:Araport11)	protein_coding	0.936909	0.383198	0.00899524
AT1G04750	VAMP721	1	1331466	1333651	-	Encodes vesicle-associated membrane protein 7B (VAMP7B, or VAMP721). Required for cell plate formation.VAMP721 interacts with KAT1 and KC1 K+ channels, affects channel gating and suppresses the K+ current within the physiological voltage range.	protein_coding	-0.320792	0.103039	0.0075005
AT1G04780	T27C4.12	1	1340553	1343793	-	Ankyrin repeat family protein;(source:Araport11)	protein_coding	-0.276289	0.103805	0.0266597
AT1G04800	F13M7.21	1	1348452	1349478	-	glycine-rich protein;(source:Araport11)	protein_coding	0.746963	0.181735	9.57163e-05
AT1G04810	RPN2B	1	1350080	1355475	+	26S proteasome regulatory complex, non-ATPase subcomplex, Rpn2/Psmd1 subunit;(source:Araport11)	protein_coding	-0.255029	0.10304	0.0423913
AT1G04820	TUBA4	1	1356084	1358547	-	Encodes an alpha tubulin isoform that is expressed in roots, leaves and flowers.	protein_coding	0.36083	0.110745	0.00458157
AT1G04850	F13M7.16	1	1365107	1368940	-	ubiquitin-associated (UBA)/TS-N domain-containing protein;(source:Araport11)	protein_coding	-0.273627	0.0959835	0.0169632
AT1G04880	HMGB15	1	1375824	1379228	-	Encodes a ARID-HMG DNA-binding protein that functions in pollen tube growth through the regulation of gene expression by interacting with the transcription factors AGL66 and AGL104.	protein_coding	0.824883	0.566326	0.0474377
AT1G04890	NA	1	1380382	1382599	-	zein-binding protein (Protein of unknown function, DUF593);(source:Araport11)	protein_coding	2.94586	1.55346	0.0192235
AT1G04920	NA	1	1391434	1395953	-	Encodes a protein with putative sucrose-phosphate synthase activity.	protein_coding	0.802989	0.355566	0.015957
AT1G04970	F13M7.4	1	1411088	1413640	+	Encodes one of the two LBP/BPI related proteins (AT1G04970/LBR-1, AT3G20270/LBR-2) that bind to LPS directly and regulate PR1 expression.	protein_coding	-0.371023	0.130508	0.0132796
AT1G04980	PDIL2-2	1	1413644	1416218	-	Encodes a protein disulfide isomerase-like (PDIL) protein, a member of a multigene family within the thioredoxin (TRX) superfamily. Transcript levels for this gene are up-regulated in response to three different chemical inducers of ER stress (dithiothreitol, beta-mercaptoethanol, and tunicamycin). AtIRE1-2 does not appear to be required for this response, but the atbzip60 mutant has a diminished…	protein_coding	-1.94574	0.187238	5.47536e-24
AT1G04990	F13M7.1	1	1419080	1421839	-	Zinc finger C-x8-C-x5-C-x3-H type family protein;(source:Araport11)	protein_coding	-0.980536	0.126722	1.2235e-13
AT1G05000	PFA-DSP1	1	1425539	1428869	+	Encodes an atypical dual-speci&#64257;city phosphatase.	protein_coding	-0.678651	0.327801	0.0284429
AT1G05010	ACO4	1	1431177	1433010	-	Encodes 1-aminocyclopropane-1-carboxylate oxidase	protein_coding	-0.624066	0.111438	1.61944e-07
AT1G05060	T7A14.7	1	1451002	1452872	-	coiled-coil protein;(source:Araport11)	protein_coding	-0.362126	0.140494	0.0256096
AT1G05135	NA	1	1477500	1478821	-	Possibly not a pseudogene based on evidence for transcription (RNA-seq) and translation (Ribo-seq) described in PMID:27791167.	pseudogene	0.572522	0.232602	0.0179703
AT1G05150	YUP8H12.24	1	1484067	1487027	-	Calcium-binding tetratricopeptide family protein;(source:Araport11)	protein_coding	0.325698	0.115307	0.0159549
AT1G05170	B3GALT2	1	1490974	1494248	-	Galactosyltransferase family protein;(source:Araport11)	protein_coding	-0.751826	0.179014	6.8179e-05
AT1G05180	AXR1	1	1498114	1501953	-	Encodes a subunit of the RUB1 activating enzyme that regulates the protein degradation activity of Skp1-Cullin-Fbox complexes, primarily, but not exclusively, affecting auxin responses. Acts alongside AS1 to exclude BP expression from leaves. Promotes degradation of the cytokinin response repressor ARR5.	protein_coding	-0.360976	0.116156	0.00691574
AT1G05200	GLR3.4	1	1504942	1509152	+	Encodes a putative glutamate receptor GLR3 with dual localization in plastid and plasma membrane.	protein_coding	-0.297603	0.124787	0.0466013
AT1G05260	PER3	1	1529767	1531484	+	Encodes a cold-inducible cationic peroxidase that is involved in the stress response. In response to low temperature, RCI3 transcripts accumulate in the aerial part and in roots of etiolated seedlings but only in roots of light-grown seedlings. The mRNA is cell-to-cell mobile.	protein_coding	1.20613	0.473016	0.00532536
AT1G05300	ZIP5	1	1544916	1547901	-	member of Fe(II) transporter isolog family	protein_coding	-0.987772	0.221298	1.59268e-05
AT1G05360	NA	1	1564491	1567516	+	KMS2 encode a endoplasmic reticulum protein involved in the early secretory pathway.	protein_coding	0.354575	0.154246	0.0476809
AT1G05420	OFP12	1	1589973	1591012	+	ovate family protein 12;(source:Araport11)	protein_coding	0.988291	0.461675	0.0145857
AT1G05490	CLSY3	1	1618504	1623489	-	chromatin remodeling 31;(source:Araport11)	protein_coding	0.551327	0.233146	0.0234304
AT1G05550	dl3170c	1	1640959	1643917	-	hypothetical protein (DUF295);(source:Araport11)	protein_coding	1.25875	0.40385	0.0012563
AT1G05570	CALS1	1	1647511	1659611	-	Encodes a callose synthase 1 catalytic subunit . Member of Glycosyltransferase Family- 48.	protein_coding	-0.534713	0.11226	1.06697e-05
AT1G05630	IP5P13	1	1682224	1687363	+	Encodes an inositol polyphosphate 5-phosphatase with phosphatase activity toward only Ins(1,4,5)P3. Induced in response to ABA and wounding treatments. Expressed in young seedlings and flowers, while no transcripts were detectable in maturated roots, stems, and rosette leaves Modulates the development of cotyledon veins through its regulation of auxin homeostasis. Involved in blue light light?sti…	protein_coding	0.339611	0.135756	0.0326293
AT1G05670	F3F20.12	1	1697515	1701084	-	Pentatricopeptide repeat (PPR-like) superfamily protein;(source:Araport11)	protein_coding	0.462141	0.208123	0.0399973
AT1G05810	RABA5E	1	1748314	1749460	+	Rab GTPase-like A5A protein;(source:Araport11)	protein_coding	0.57104	0.182256	0.00348025
AT1G05830	ATX2	1	1754130	1761909	+	Encodes a homolog of trithorax, a histone-lysine N-methyltransferase. Paralog of ATX1. Unlike ATX1 which is involved in trimethylating of histone H3-mysine 4, ATX2 is involved in dimethylating of histone H3-lysine 4. ATX1 and ATX2 influence the expression of largely nonoverlapping gene sets. The expression pattern of ATX2 is also different from that of ATX1.	protein_coding	0.468506	0.140861	0.00268719
AT1G05880	ARI12	1	1775643	1778553	+	Encodes ARI12 (ARIADNE 12). ARI12 belongs to a family of `RING between RING fingers' (RBR) domain proteins with E3 ligase activity. Expression of ARI12 is induced by UV-B exposure.	protein_coding	-5.06383	1.49288	0.000350243
AT1G05910	T20M3.19	1	1790216	1796715	+	Encodes an acetylated histone-binding protein BRAT1. BRAT1 forms a complex with BRP1 to prevent transcriptional silencing.	protein_coding	-0.326979	0.121277	0.0216619
AT1G05940	NA	1	1801110	1804000	-	Encodes a member of the cationic amino acid transporter (CAT) subfamily of amino acid polyamine choline transporters.	protein_coding	-0.315293	0.121545	0.0289871
AT1G06040	BBX24	1	1828244	1829992	-	Encodes salt tolerance protein (STO) which confers salt tolerance to yeast cells. Fully complements calcineurin deficient yeast but does not encode a phosphoprotein phosphatase. Sequence has similarities to CONSTANS. STO co-localizes with COP1 and plays a role in light signaling.STO transcript levels are regulated by photoperiod and phtyohormones. STO competes with FLC in the regulation of floral…	protein_coding	-0.408421	0.122124	0.00301949
AT1G06050	T21E18.10	1	1830471	1832555	-	ENHANCED DISEASE RESISTANCE-like protein (DUF1336);(source:Araport11)	protein_coding	-0.634695	0.229221	0.00769608
AT1G06180	MYB13	1	1889286	1891297	+	member of MYB3R- and R2R3- type MYB- encoding genes	protein_coding	-0.885069	0.249951	0.000530862
AT1G06280	NA	1	1920307	1920949	-	LOB domain-containing protein 2;(source:Araport11)	protein_coding	1.96738	0.438827	9.15309e-06
AT1G06290	ACX3	1	1922208	1926278	+	Encodes an acyl-CoA oxidase with specificity for medium chain fatty acids. The mRNA is cell-to-cell mobile.	protein_coding	-0.420544	0.121939	0.0021049
AT1G06350	NA	1	1935227	1936841	-	Fatty acid desaturase family protein;(source:Araport11)	protein_coding	1.61604	0.266417	4.23811e-09
AT1G06360	T2D23.6	1	1938862	1940496	-	Fatty acid desaturase family protein;(source:Araport11)	protein_coding	0.618595	0.232111	0.0101659
AT1G06370	NA	1	1942550	1944948	-	pseudogene of Alg9-like mannosyltransferase family;(source:Araport11)	pseudogene	0.567746	0.215152	0.012498
AT1G06410	TPS7	1	1954674	1958866	+	Encodes an enzyme putatively involved in trehalose biosynthesis. Though the protein has both trehalose-6-phosphate synthase (TPS)-like and trehalose-6-phosphate phosphatase (TPP)-like domains, neither activity has been detected in enzymatic assays nor has the protein been able to complement yeast TPS or TPP mutants.	protein_coding	0.554765	0.10833	2.21094e-06
AT1G06420	NA	1	1958878	1960027	+	DNA ligase-like protein;(source:Araport11)	protein_coding	0.967487	0.257024	0.000226601
AT1G06430	NA	1	1960023	1963189	-	encodes a FtsH protease that is localized to the chloroplast	protein_coding	-0.449191	0.143155	0.004923
AT1G06520	GPAT1	1	1993903	1996355	-	sn-glycerol-3-phosphate 2-O-acyltransferase. Expressed in flower buds and siliques. Homozygous mutant plants are male sterile.	protein_coding	1.45664	0.336663	1.9031e-05
AT1G06550	NA	1	2003627	2007212	-	ATP-dependent caseinolytic (Clp) protease/crotonase family protein;(source:Araport11)	protein_coding	0.359674	0.11863	0.00859823
AT1G06620	NA	1	2025523	2027413	+	encodes a protein whose sequence is similar to a 2-oxoglutarate-dependent dioxygenase The mRNA is cell-to-cell mobile.	protein_coding	-1.07019	0.219644	2.53705e-06
AT1G06650	F12K11.26	1	2035718	2037366	+	encodes a protein whose sequence is similar to 2-oxoglutarate-dependent dioxygenase The mRNA is cell-to-cell mobile.	protein_coding	-0.665647	0.129052	1.33576e-06
AT1G07000	EXO70B2	1	2150158	2152541	-	A member of EXO70 gene family, putative exocyst subunits, conserved in land plants. Arabidopsis thaliana contains 23 putative EXO70 genes, which can be classified into eight clusters on the phylogenetic tree.	protein_coding	-1.01469	0.169504	1.01294e-08
AT1G07020	NA	1	2155213	2156153	-	hypothetical protein;(source:Araport11)	protein_coding	-0.530531	0.154264	0.00155499
AT1G07030	-	1	2158413	2160818	-	Mitochondrial substrate carrier family protein;(source:Araport11)	protein_coding	-0.539643	0.129111	0.000114461
AT1G07050	-	1	2163575	2165261	-	CCT motif family protein;(source:Araport11)	protein_coding	-0.404949	0.11559	0.00185596
AT1G07080	-	1	2169977	2172194	+	Thioredoxin superfamily protein;(source:Araport11)	protein_coding	-0.467813	0.115558	0.000239186
AT1G07320	RPL4	1	2248967	2250529	+	encodes a plastid ribosomal protein L4	protein_coding	0.385828	0.112563	0.00210723
AT1G07340	STP2	1	2254822	2256850	+	sugar transporter 2;(source:Araport11)	protein_coding	1.71295	0.480027	0.000258475
AT1G07350	SR45A	1	2257384	2260187	-	Encodes a serine/arginine rich-like protein, SR45a. Involved in the regulation of stress-responsive alternative splicing.	protein_coding	-0.644979	0.122291	7.75633e-07
AT1G07390	RLP1	1	2269622	2274901	+	receptor like protein 1;(source:Araport11)	protein_coding	-0.924885	0.30154	0.00198428
AT1G07400	HSP17.8	1	2274926	2275783	+	HSP20-like chaperones superfamily protein;(source:Araport11)	protein_coding	-3.09132	0.273094	3.26114e-28
AT1G07430	AIP1	1	2280746	2282828	-	Encodes a member of the group A protein phosphatase 2C (PP2C) family that is responsible for negatively regulating seed dormancy.	protein_coding	-0.604101	0.277436	0.0286194
AT1G07500	SMR5	1	2304766	2305031	-	SMR5 is a member of the SIAMESE-RELATED Cyclin-Dependent Kinase Inhibitor family. It is induced by ROS/oxidative stress.	protein_coding	-1.1921	0.774898	0.0266392
AT1G07520	SCL31	1	2309564	2311805	-	GRAS family transcription factor;(source:Araport11)	protein_coding	-0.45932	0.166139	0.012516
AT1G07540	TRP5	1	2318143	2321664	-	Arabidopsis thaliana telomere-binding protein, putative (At1g07540)	protein_coding	2.13515	0.627414	0.000408633
AT1G07670	NA	1	2370020	2374607	-	endomembrane-type CA-ATPase 4;(source:Araport11)	protein_coding	-0.428399	0.102883	0.000176571
AT1G07770	RPS15AA	1	2407324	2409791	-	Encodes cytoplasmic ribosomal protein S15a.	protein_coding	-0.236811	0.0952655	0.0423035
AT1G07790	HTB1	1	2412938	2413790	+	Encodes a histone 2B (H2B) protein.	protein_coding	0.336502	0.137917	0.0368945
AT1G07850	NA	1	2426745	2428719	+	transferring glycosyl group transferase (DUF604);(source:Araport11)	protein_coding	0.971234	0.724572	0.0416686
AT1G07870	F24B9.4	1	2429699	2432034	-	Protein kinase superfamily protein;(source:Araport11)	protein_coding	-0.377526	0.165797	0.0450489
AT1G07890	APX1	1	2437281	2439665	+	Encodes a cytosolic ascorbate peroxidase APX1. Ascorbate peroxidases are enzymes that scavenge hydrogen peroxide in plant cells. Eight types of APX have been described for Arabidopsis: three cytosolic (APX1, APX2, APX6), two chloroplastic types (stromal sAPX, thylakoid tAPX), and three microsomal (APX3, APX4, APX5) isoforms. At least part of the induction of heat shock proteins during light stres…	protein_coding	-0.741391	0.0956374	1.67191e-13
AT1G07900	LBD1	1	2442622	2443632	+	LOB domain-containing protein 1;(source:Araport11)	protein_coding	-2.70055	0.35589	1.80634e-13
AT1G07920	A3	1	2454771	2457321	+	GTP binding Elongation factor Tu family protein;(source:Araport11)	protein_coding	-0.305615	0.0989648	0.0087131
AT1G07930	A2	1	2458184	2460817	+	GTP binding Elongation factor Tu family protein;(source:Araport11)	protein_coding	-0.274401	0.109657	0.0379032
AT1G07940	A1	1	2462949	2465545	-	GTP binding Elongation factor Tu family protein;(source:Araport11)	protein_coding	-0.297145	0.0904014	0.00489873
AT1G08050	T5N23_140	1	2498794	2501581	-	Zinc finger (C3HC4-type RING finger) family protein;(source:Araport11)	protein_coding	-2.29435	0.225498	4.53821e-23
AT1G08130	LIG1	1	2542663	2547946	-	Encodes the Arabidopsis DNA ligase 1 that provides the major DNA ligase activity in cells and plays a key role in both DNA replication and excision repair pathways. In addition, it is an important component of the active DNA demethylation machinery and is indispensable for cell viability. AtLIG1 expresses one major and two minor mRNA transcripts differing only in the length of the 5' untranslated…	protein_coding	0.330578	0.134894	0.0377457
AT1G08150	NA	1	2556191	2559228	-	member of Putative Na+/H+ antiporter family	protein_coding	4.79724	0.949466	1.24736e-06
AT1G08160	NA	1	2559413	2560432	-	Late embryogenesis abundant (LEA) hydroxyproline-rich glycoprotein family;(source:Araport11)	protein_coding	0.457887	0.178905	0.0203441
AT1G08200	NA	1	2573818	2576844	-	NA	NA	0.288486	0.102772	0.0184416
AT1G08250	ADT6	1	2588776	2590609	-	Encodes a plastid-localized arogenate dehydratase involved in phenylalanine biosynthesis. Although this enzyme has sequence similarity to prephenate dehydratases, it is 98 times more active with arogenate than prephenate in enzymatic assays.	protein_coding	-0.492916	0.230636	0.042191
AT1G08290	WIP3	1	2609996	2613377	-	WIP domain protein 3;(source:Araport11)	protein_coding	-0.90797	0.369943	0.0090387
AT1G08450	CRT3	1	2667782	2671957	-	Encodes one of three Arabidopsis calreticulins. In CRT-deficient mouse fibroblasts, this protein restores ER Ca2+ levels. Non-receptor component required for EFR-mediated immunity. Mutants show de-repressed anthocyanin accumulation in the presence of elf18, and EFR accumulation and signalling.	protein_coding	-2.28455	0.189659	7.89219e-32
AT1G08510	FATB	1	2691062	2694547	-	Encodes an acyl-acyl carrier protein thioesterase. Hydrolyzes primarily saturated acyl-ACPs with chain lengths that vary between 8 and 18 carbons. Involved in saturated fatty acid synthesis. Nuclear-encoded, plastid-targeted globular protein that is functional as dimer.	protein_coding	0.490921	0.111663	5.94786e-05
AT1G08560	KN	1	2709525	2711076	-	member of SYP11 syntaxin Gene Family	protein_coding	0.451158	0.145005	0.00530351
AT1G08630	THA1	1	2743057	2747967	-	Encodes a threonine aldolase, involved in threonine degradation to glycine. Primarily expressed in seeds and seedlings.	protein_coding	0.747395	0.230892	0.00172549
AT1G08650	PPCK1	1	2752124	2753809	+	Encodes a phosphoenolpyruvate carboxylase kinase that is expressed at highest levels in leaves. Expression is induced by light. The mRNA is cell-to-cell mobile.	protein_coding	-0.809871	0.1562	8.36408e-07
AT1G08810	MYB60	1	2819065	2820478	-	putative transcription factor of the R2R3-MYB gene family. Transcript increases under conditions that promote stomatal opening (white and blue light, abi1-1 mutation) and decreases under conditions that trigger stomatal closure (ABA, desiccation, darkness), with the exception of elevated CO2. Expressed exclusively in guard cells of all tissues. It is required for light-induced opening of stomata.…	protein_coding	0.718442	0.234514	0.00300773
AT1G08830	CSD1	1	2827060	2829315	+	Encodes a cytosolic copper/zinc superoxide dismutase CSD1 that can detoxify superoxide radicals. Its expression is affected by miR398-directed mRNA cleavage. Regulated by biotic and abiotic stress. Activation of CSD1 in the cytoplasm involves both a CCS-dependent and -independent pathway.	protein_coding	-0.382968	0.127244	0.00845789
AT1G08940	NA	1	2877424	2879169	+	Phosphoglycerate mutase family protein;(source:Araport11)	protein_coding	-0.714968	0.22061	0.0017828
AT1G09070	SRC2	1	2927502	2929107	+	SRC2 specifically binds the peptide PIEPPPHH, and moves from ER to a vacuole fraction where it gets internalized. Involved in Protein Storage Vacuole targeting. The mRNA is cell-to-cell mobile.	protein_coding	-0.794965	0.205472	0.000205369
AT1G09080	MED37B	1	2929217	2931850	-	Heat shock protein 70 (Hsp 70) family protein;(source:Araport11)	protein_coding	-4.68965	0.663988	5.47835e-12
AT1G09100	RPT5B	1	2936528	2939399	-	Encodes RPT5b (Regulatory Particle 5b), one of the six AAA-ATPases of the proteasome regulatory particle. Essential for gametophyte development. In Arabidopsis, the RPT5 subunit is encoded by two highly homologous genes, RPT5a and RPT5b. RPT5a and RPT5b show accession-dependent functional redundancy. In Wassilewskija (Ws) accession: mutant alleles of RPT5a displayed 50% pollen lethality, indicati…	protein_coding	-0.456478	0.131511	0.00176854
AT1G09155	PP2B15	1	2949621	2950989	-	phloem protein 2-B15;(source:Araport11)	protein_coding	1.01593	0.690522	0.035026
AT1G09160	T12M4.15	1	2952597	2955745	-	Protein phosphatase 2C family protein;(source:Araport11)	protein_coding	0.380995	0.122226	0.00643798
AT1G09170	T12M4.14	1	2956261	2962546	-	P-loop nucleoside triphosphate hydrolases superfamily protein with CH (Calponin Homology) domain-containing protein;(source:Araport11)	protein_coding	0.89448	0.692033	0.0486912
AT1G09180	SARA1A	1	2965023	2965972	+	A member of ARF-like GTPase family. A thaliana has 21 members, in two subfamilies, ARF and ARF-like (ARL) GTPases.	protein_coding	-0.944475	0.574894	0.0317216
AT1G09210	CRT2	1	2972638	2977002	-	Encodes one of three Arabidopsis calreticulins.	protein_coding	-1.04426	0.130683	1.75709e-14
AT1G09250	BHLH149	1	2989141	2990427	+	basic helix-loop-helix (bHLH) DNA-binding superfamily protein;(source:Araport11)	protein_coding	0.438915	0.20184	0.046809
AT1G09330	ECH	1	3012762	3015091	-	golgi apparatus membrane protein-like protein ECHIDNA protein;(source:Araport11)	protein_coding	-0.361186	0.119923	0.00895628
AT1G09340	CSP41B	1	3015237	3018542	+	Encodes CHLOROPLAST RNA BINDING (CRB), a putative RNA-binding protein. CRB is important for the proper functioning of the chloroplast. Mutations in CRB also affects the circadian system, altering the expression of both oscillator and output genes. The mRNA is cell-to-cell mobile.	protein_coding	0.415275	0.120652	0.00221584
AT1G09350	GOLS3	1	3019639	3021443	+	Predicted to encode a galactinol synthase	protein_coding	-1.10391	0.491169	0.010128
AT1G09430	ACLA-3	1	3041996	3045402	+	Encodes subunit A of the heteromeric enzyme ATP citrate lyase (ACL). In animals, ACL is encoded by a single gene; ACL in Arabidopsis is composed of two polypeptides, ACLA (encoded by 3 genes) and ACLB (encoded by 2 genes). The holoenzyme has an A(4)B(4)stoichiometry. Expression of both ACLA and ACLB but not of either of the subunits alone results in ACL activity.	protein_coding	-0.364049	0.133889	0.0184115
AT1G09440	F14J9.10	1	3045263	3047893	-	Protein kinase superfamily protein;(source:Araport11)	protein_coding	0.523418	0.241677	0.0367565
AT1G09450	Haspin	1	3048966	3053163	+	Encodes a protein kinase that phosphorylates histone H3 at Thr3 and Thr11 and plays a role in mitotic cell division.	protein_coding	0.570615	0.27114	0.0360339
AT1G09470	-	1	3055231	3057543	-	NEAP3 is a member of a small family containing coiled-coil domains, a nuclear localization signal and a C-terminal predicted transmembrane domain. It localizes to the nuclear periphery. Mutants have altered nuclear morphology and chromatin structure.	protein_coding	0.897175	0.268282	0.000976756
AT1G09500	F14J9.16	1	3066674	3068796	+	similar to Eucalyptus gunnii alcohol dehydrogenase of unknown physiological function (GI:1143445), Vigna unguiculata (gi:1854445), NOT a cinnamyl-alcohol dehydrogenase	protein_coding	1.07025	1.00802	0.0418338
AT1G09530	PIF3	1	3075768	3079654	+	Transcription factor interacting with photoreceptors phyA and phyB. Forms a ternary complex in vitro with G-box element of the promoters of LHY, CCA1. Acts as a negative regulator of phyB signalling. It degrades rapidly after irradiation of dark grown seedlings in a process controlled by phytochromes. Does not play a significant role in controlling light input and function of the circadian clockw…	protein_coding	-0.733419	0.172595	5.67953e-05
AT1G09560	GLP4	1	3093644	3094954	+	Encodes a plasodesmata-located protein involved in regulating primary root growth by controlling phloem-mediated allocation of resources between the primary and lateral root meristems. The mRNA is cell-to-cell mobile.	protein_coding	-0.93996	0.194195	3.28398e-06
AT1G09570	PHYA	1	3095160	3100819	-	Light-labile cytoplasmic red/far-red light photoreceptor involved in the regulation of photomorphogenesis. It exists in two inter-convertible forms: Pr and Pfr (active) and functions as a dimer.The N terminus carries a single tetrapyrrole chromophore, and the C terminus is involved in dimerization. It is the sole photoreceptor mediating the FR high irradiance response (HIR). Major regulator in re…	protein_coding	0.444348	0.110635	0.000289924
AT1G09600	F14J9.26	1	3107896	3111552	+	Protein kinase superfamily protein;(source:Araport11)	protein_coding	1.1946	0.477102	0.00607978
AT1G09640	F21M12.3	1	3119739	3122542	+	Translation elongation factor EF1B, gamma chain;(source:Araport11)	protein_coding	-0.246797	0.101337	0.0473144
AT1G09750	AED3	1	3157501	3159148	+	Eukaryotic aspartyl protease family protein;(source:Araport11)	protein_coding	0.624024	0.110022	1.13187e-07
AT1G09830	PUR2	1	3192568	3195044	-	glycinamide ribonucleotide synthetase (GAR synthetase) that catalyzes the conversion of phosphoribosyl amine to phosphoribosyl glycineamide	protein_coding	-0.432318	0.129711	0.00288743
AT1G09870	-	1	3205741	3208621	+	histidine acid phosphatase family protein;(source:Araport11)	protein_coding	-0.581943	0.147132	0.000242627
AT1G09890	NA	1	3214031	3217603	-	Rhamnogalacturonate lyase family protein;(source:Araport11)	protein_coding	0.880798	0.644828	0.0478141
AT1G09920	NA	1	3224684	3227083	-	TRAF-type zinc finger-like protein;(source:Araport11)	protein_coding	-0.349581	0.12625	0.017005
AT1G09932	NA	1	3230373	3233259	-	Phosphoglycerate mutase family protein;(source:Araport11)	protein_coding	-1.60326	0.658739	0.00480029
AT1G09950	RAS1	1	3240531	3241863	-	RESPONSE TO ABA AND SALT 1;(source:Araport11)	protein_coding	-1.92448	0.492499	7.37995e-05
AT1G10050	NA	1	3278792	3283672	+	Encodes a putative glycosyl hydrolase family 10 protein (xylanase).	protein_coding	-0.621304	0.152295	0.000141231
AT1G10060	BCAT1	1	3284073	3287292	+	encodes a mitochondrial branched-chain amino acid aminotransferase. Complements the yeast leu/iso-leu/val auxotrophy mutant.	protein_coding	0.709028	0.15885	2.63427e-05
AT1G10140	F9K23.5	1	3322554	3323735	-	Uncharacterized conserved protein UCP031279;(source:Araport11)	protein_coding	-0.617649	0.1988	0.00327335
AT1G10170	NFXL1	1	3333595	3337491	-	Encodes AtNFXL1, a homologue of the putative human transcription repressor NF-X1. Functions as a negative regulator of the trichothecene phytotoxin-induced defense response.	protein_coding	-0.280076	0.103077	0.0231138
AT1G10280	-	1	3366493	3369125	-	Core-2/I-branching beta-1,6-N-acetylglucosaminyltransferase family protein;(source:Araport11)	protein_coding	-0.550684	0.213763	0.0148352
AT1G10290	DRP2A	1	3370402	3377463	+	involved in trafficking from the trans-Golgi Network to the central vacuole. The mRNA is cell-to-cell mobile.	protein_coding	-0.269861	0.104845	0.0330293
AT1G10340	F12G12.13	1	3390322	3392633	-	Ankyrin repeat family protein;(source:Araport11)	protein_coding	-2.32272	0.272435	1.28026e-16
AT1G10350	NA	1	3392943	3395181	-	DNAJ heat shock family protein;(source:Araport11)	protein_coding	-0.436644	0.141148	0.00574654
AT1G10370	GSTU17	1	3397081	3398358	-	Encodes GSTU17 (Glutathione S-Transferase U17). Functions as a negative component of stress-mediated signal transduction pathways in drought and salt stress responses.	protein_coding	0.753284	0.205557	0.00045601
AT1G10380	NA	1	3400554	3402420	+	Putative membrane lipoprotein;(source:Araport11)	protein_coding	0.562129	0.270025	0.0382927
AT1G10385	EXO84A	1	3403132	3405920	+	Vps51/Vps67 family (components of vesicular transport) protein;(source:Araport11)	protein_coding	1.73631	1.49141	0.0285507
AT1G10410	CW14	1	3416430	3419813	-	CW14 protein (DUF1336);(source:Araport11)	protein_coding	-0.460681	0.112665	0.000214687
AT1G10460	GLP7	1	3439030	3440359	-	germin-like protein (GLP7)	protein_coding	0.897503	0.668971	0.047452
AT1G10470	ARR4	1	3441155	3444376	-	Encodes a two-component response regulator. Acts redundantly with ARR3 in the control of circadian period in a cytokinin-independent manner.	protein_coding	0.400028	0.166216	0.0334045
AT1G10500	NA	1	3460000	3461485	-	Involved in chloroplast Fe-S cluster assembly. Located in the chloroplast stroma. Expressed preferentially in green tissues.	protein_coding	-0.473095	0.154111	0.00547626
AT1G10550	XTH33	1	3479066	3481041	-	Encodes a membrane-localized protein that is predicted to function during cell wall modification.Overexpression of XTH33 results in abnormal cell morphology. It's expression is under epigenetic control by ATX1.	protein_coding	1.41542	0.454357	0.00107285
AT1G10590	-	1	3501988	3503544	-	Nucleic acid-binding, OB-fold-like protein;(source:Araport11)	protein_coding	-0.288703	0.0982127	0.0128576
AT1G10682	NA	1	3544991	3545471	-	Has been identified as a translated small open reading frame by ribosome profiling.	other_rna	0.994936	0.137507	4.43154e-12
AT1G10770	NA	1	3591633	3592580	-	Encodes a putative pectin methylesterase/invertase inhibitor. Anti-sense reduction of this gene's transcript results in pollen tube growth retardation and then partial male sterility and reduced seed set.	protein_coding	1.44824	1.47999	0.0291366
AT1G10850	F8A5.15	1	3611490	3614613	+	Leucine-rich repeat protein kinase family protein;(source:Araport11)	protein_coding	0.541153	0.151525	0.00102084
AT1G10865	-	1	3614513	3616308	-	cytochrome C oxidase assembly factor;(source:Araport11)	protein_coding	-0.367642	0.157182	0.0417228
AT1G10870	AGD4	1	3616572	3623806	-	A member of ARF GAP domain (AGD), A thaliana has 15 members, grouped into four classes. AGD4 belongs to the Class 1, together with AGD1, AGD2, and AGD3.	protein_coding	0.441255	0.14638	0.00716206
AT1G10910	EMB3103	1	3639835	3644202	+	Pentatricopeptide repeat (PPR) superfamily protein;(source:Araport11)	protein_coding	0.544946	0.130749	0.000125967
AT1G10960	FD1	1	3664187	3665040	+	ferredoxin 1;(source:Araport11)	protein_coding	-0.323007	0.135972	0.044172
AT1G10970	NA	1	3665087	3667139	-	A member of Zrt- and Irt-related protein (ZIP) family. transcript is induced in response to zinc deficiency in the root and shoot. Expression is regulated by copper, but response to copper deficiency is detected only after three weeks of deficiency.	protein_coding	-0.877202	0.191255	1.12369e-05
AT1G10980	T19D16.10	1	3667224	3669935	-	Lung seven transmembrane receptor family protein;(source:Araport11)	protein_coding	0.809483	0.444593	0.0320403
AT1G11050	T19D16.6	1	3681679	3684169	+	Protein kinase superfamily protein;(source:Araport11)	protein_coding	-0.547696	0.260718	0.0379526
AT1G11080	SCPL31	1	3694328	3698013	-	serine carboxypeptidase-like 31;(source:Araport11)	protein_coding	0.896906	0.204988	2.69711e-05
AT1G11120	F11P17.11	1	3715184	3717846	+	CTTNBP 2 amino-terminal-like protein;(source:Araport11)	protein_coding	0.74672	0.28804	0.00907616
AT1G11185	NA	1	3749510	3750035	+	Has been identified as a translated small open reading frame by ribosome profiling.	other_rna	-2.02369	0.692424	0.00153073
AT1G11200	F18E5.190	1	3753213	3755658	+	organic solute transporter ostalpha protein (DUF300);(source:Araport11)	protein_coding	-0.465755	0.184496	0.0212525
AT1G11210	T28P6.13	1	3755668	3756998	-	cotton fiber protein, putative (DUF761);(source:Araport11)	protein_coding	-1.20282	0.156974	1.67191e-13
AT1G11280	NA	1	3787318	3790935	-	S-locus lectin protein kinase family protein;(source:Araport11)	protein_coding	0.543961	0.143709	0.000496912
AT1G11300	NA	1	3794243	3797507	+	The annotation for At1g11300 in TAIR10 is incorrect. This locus has been split into two At1g11300 (symbol: EGM1) and At1g11305 (symbol: EGM2) (Olivier Loudet, personal communication, 2013-04-03). See Comment field for revised annotation.	protein_coding	-1.36152	0.309026	1.43994e-05
AT1G11310	MLO2	1	3800500	3804233	-	A member of a large family of seven-transmembrane domain proteins specific to plants, homologs of the barley mildew resistance locus o (MLO) protein. The Arabidopsis genome contains 15 genes encoding MLO proteins, with localization in plasma membrane. Phylogenetic analysis revealed four clades of closely-related AtMLO genes. ATMLO2 belongs to the clade IV, with AtMLO3, AtMLO6 and AtMLO12. The gen…	protein_coding	-0.328033	0.128923	0.0307736
AT1G11330	T28P6.2	1	3809795	3813874	+	S-locus lectin protein kinase family protein;(source:Araport11)	protein_coding	-0.338949	0.116209	0.0121722
AT1G11350	SD113	1	3817424	3820887	-	S-domain-1 13;(source:Araport11)	protein_coding	0.39822	0.159173	0.0275601
AT1G11362	T2J15.8	1	3824510	3825231	-	Plant invertase/pectin methylesterase inhibitor superfamily protein;(source:Araport11)	protein_coding	3.35629	1.8541	0.0148352
AT1G11380	-	1	3832623	3834191	+	PLAC8 family protein;(source:Araport11)	protein_coding	0.769281	0.218655	0.000698738
AT1G11545	XTH8	1	3878495	3880391	-	xyloglucan endotransglucosylase/hydrolase 8;(source:Araport11)	protein_coding	1.46841	0.323609	7.80884e-06
AT1G11600	CYP77B1	1	3901950	3903895	+	member of CYP77B	protein_coding	0.771969	0.177574	3.69886e-05
AT1G11735	NA	1	3960719	3961749	-	Encodes a microRNA that targets several SCL family members. MicroRNAs are regulatory RNAs with a mature length of ~21-nucleotides that are processed from hairpin precursors by Dicer-like enzymes. MicroRNAs can negatively regulate gene expression by attenuating translation or by directing mRNA cleavage. Mature sequence: UUGAGCCGUGCCAAUAUCACG Expression of this miRNA oscillates during the diurnal c…	miRNA_primary_transcript	0.933917	0.45191	0.018285
AT1G11770	NA	1	3975607	3977379	+	FAD-binding Berberine family protein;(source:Araport11)	protein_coding	2.46877	0.733865	0.000427883
AT1G11820	F12F1.33	1	3991027	3993707	-	O-Glycosyl hydrolases family 17 protein;(source:Araport11)	protein_coding	0.48805	0.133622	0.000915469
AT1G11840	GLX1	1	3995158	3997965	+	Encodes Ni+ dependent glyoxalase I homolog ATGLX1.	protein_coding	-0.264582	0.0945695	0.0198069
AT1G11850	F12F1.31	1	3999157	4000024	+	transmembrane protein;(source:Araport11)	protein_coding	1.10162	0.208548	3.59414e-07
AT1G11890	SEC22	1	4010757	4013104	+	member of SEC22 Gene Family	protein_coding	-0.437828	0.126929	0.00198701
AT1G11910	APA1	1	4016712	4021043	-	Encodes an aspartic proteinase that forms a heterodimer and is stable over a broad pH range (ph 3-8).	protein_coding	-0.761876	0.118839	1.54149e-09
AT1G11925	NA	1	4025930	4026733	-	Encodes a Stigma-specific Stig1 family protein	protein_coding	2.29737	0.877856	0.00316293
AT1G12080	F12F1.4	1	4084162	4085185	+	Vacuolar calcium-binding protein-like protein;(source:Araport11)	protein_coding	1.51846	0.271574	5.67273e-08
AT1G12090	ELP	1	4089664	4090857	-	extensin-like protein (ELP)	protein_coding	0.505286	0.150799	0.00223155
AT1G12110	NPF6.3	1	4105223	4109601	+	Encodes NRT1.1 (CHL1), a dual-affinity nitrate transporter. The protein is expressed in guard cells and function in stomatal opening. Mutants have less transpiration and are more tolerant to drought. Expressed in lateral roots. Involved in nitrate signaling which enables the plant root system to detect and exploit nitrate-rich soil patches. Comparing to the wild type, the mutant displays a strong…	protein_coding	0.514409	0.190256	0.0124246
AT1G12140	NA	1	4121170	4124615	+	belongs to the flavin-monooxygenase (FMO) family, encodes a glucosinolate S-oxygenase that catalyzes the conversion of methylthioalkyl glucosinolates to methylsulfinylalkyl glucosinolates	protein_coding	-0.44728	0.125113	0.0013093
AT1G12160	NA	1	4125990	4128310	+	Encodes a flavin-containing monooxygenases involved in biosynthesis of aliphatic glucosinolates.	protein_coding	-0.505749	0.188136	0.0130091
AT1G12180	-	1	4130396	4131168	+	14.7 kDa heat shock-like protein;(source:Araport11)	protein_coding	6.73549	2.73067	0.000141752
AT1G12210	RFL1	1	4140948	4143605	+	RFL1 has high sequence similarity to the adjacent disease resistance (R) gene RPS5.	protein_coding	-0.723044	0.20716	0.000838397
AT1G12220	RPS5	1	4144257	4147939	+	Resistance gene, mediates resistance against the bacterial pathogen Pseudomonas syringae. Contains a putative nucleotide binding site composed of kinase-1a (or P-loop), kinase-2a, and putative kinase-3a domains, 13 imperfect leucine-rich repeats, a potential leucine zipper, and two uncharacterized motifs that are well conserved in products of previously isolated R genes. Confers resistance to Pse…	protein_coding	-0.429867	0.147142	0.00926984
AT1G12290	F5O11.3	1	4177917	4182593	-	Disease resistance protein (CC-NBS-LRR class) family;(source:Araport11)	protein_coding	-0.479005	0.193786	0.022928
AT1G12330	-	1	4194255	4196829	+	cyclin-dependent kinase-like protein;(source:Araport11)	protein_coding	0.802074	0.144124	1.33232e-07
AT1G12420	ACR8	1	4226239	4229211	-	ACT domain repeat 8;(source:Araport11)	protein_coding	-0.501493	0.171419	0.00748294
AT1G12430	ARK3	1	4233717	4238795	-	Encodes the kinesin-like protein PAK has an Armadillo motif tail and is involved in guard cell development in Arabidopsis (from Genbank record AF159052).However, no defect in stomatal complexes has been observed in loss of function mutations. It accumulates at the preprophase band (PPB) in a cell-cycle and microtubule-dependent manner and is most highly expressed in cells where the placement of t…	protein_coding	0.412791	0.116397	0.00160277
AT1G12460	F5O11.21	1	4247218	4250758	+	Leucine-rich repeat protein kinase family protein;(source:Araport11)	protein_coding	0.51507	0.171555	0.0059401
AT1G12480	SLAC1	1	4257268	4259300	-	Encodes a membrane protein with 10 predicted transmembrane helices. SLAC1 is a multispanning membrane protein expressed predominantly in guard cells that plays a role in regulating cellular ion homeostasis and S-type anion currents. SLAC1 is important for normal stomatal closure in response to a variety of signals including elevated CO2, ozone, ABA, darkness, and humidity. SLAC1:GFP localizes to …	protein_coding	0.711643	0.203201	0.000843871
AT1G12500	F5O11.25	1	4263150	4265156	-	Nucleotide-sugar transporter family protein;(source:Araport11)	protein_coding	0.562397	0.140116	0.000211418
AT1G12570	NA	1	4277947	4281131	-	Ortholog of maize IPE1 gene which is involved in pollen exine development.	protein_coding	0.798959	0.213615	0.000322825
AT1G12710	NA	1	4326683	4328659	-	This gene is predicted to encode a protein with a PP2 domain. This domain in present in lectins found in squash and cucumber, suggesting that this protein could potentially have carbohydrate binding capabilities.	protein_coding	-0.434818	0.161952	0.0161646
AT1G12760	NA	1	4348498	4350993	+	Zinc finger, C3HC4 type (RING finger) family protein;(source:Araport11)	protein_coding	-0.346873	0.122667	0.0148208
AT1G12780	UGE1	1	4355926	4358894	-	NA	NA	0.417908	0.186109	0.0435585
AT1G12790	-	1	4358802	4361371	-	DNA ligase-like protein;(source:Araport11)	protein_coding	0.562237	0.258429	0.0324983
AT1G12805	NA	1	4366577	4367136	+	nucleotide binding protein;(source:Araport11)	protein_coding	-1.40606	0.338667	3.75523e-05
AT1G12840	VHA-C	1	4375515	4378514	+	Encodes subunit C of the vacuolar H(+)-ATPase (V-ATPase). Bound and phosphorylated by AtWNK8. The mRNA is cell-to-cell mobile.	protein_coding	-0.286334	0.100189	0.0161637
AT1G12860	SCRM2	1	4384304	4386651	+	Encodes ICE2 (Inducer of CBF Expression 2), a transcription factor of the bHLH family that participates in the response to deep freezing through the cold acclimation-dependent pathway. Overexpression of ICE2 results in increased tolerance to deep freezing stress after cold acclimation.	protein_coding	0.395243	0.139022	0.0125817
AT1G12950	DTX31	1	4419714	4422684	+	root hair specific 2;(source:Araport11)	protein_coding	1.08042	0.57219	0.019772
AT1G12970	PIRL3	1	4423540	4425936	+	Encodes PIRL3, a member of the Plant Intracellular Ras-group-related LRRs (Leucine rich repeat proteins). PIRLs are a distinct, plant-specific class of intracellular LRRs that likely mediate protein interactions, possibly in the context of signal transduction.	protein_coding	-0.371965	0.162825	0.0461855
AT1G12990	F18O22_270	1	4433640	4436075	+	beta-1,4-N-acetylglucosaminyltransferase family protein;(source:Araport11)	protein_coding	-0.889015	0.118234	6.78538e-13
AT1G13000	-	1	4436101	4439639	-	transmembrane protein, putative (DUF707);(source:Araport11)	protein_coding	-0.325856	0.122279	0.0232578
AT1G13060	PBE1	1	4452190	4454900	+	Encodes 20S proteasome beta subunit PBE1 (PBE1).	protein_coding	-0.577232	0.10322	1.85669e-07
AT1G13080	CYP71B2	1	4459002	4460996	+	cytochrome P450 monooxygenase	protein_coding	-0.64408	0.247654	0.0109048
AT1G13090	NA	1	4461706	4463543	+	putative cytochrome P450	protein_coding	-0.740635	0.141601	7.6096e-07
AT1G13100	CYP71B29	1	4463832	4465736	+	putative cytochrome P450	protein_coding	-0.59897	0.210964	0.00707924
AT1G13140	CYP86C3	1	4478384	4480327	-	member of CYP86C	protein_coding	1.05012	0.343558	0.00175068
AT1G13260	RAV1	1	4542168	4543970	+	Encodes an AP2/B3 domain transcription factor which is upregulated in response to low temperature. It contains a B3 DNA binding domain. It has circadian regulation and may function as a negative growth regulator. The mRNA is cell-to-cell mobile.	protein_coding	-0.777638	0.194035	0.000129637
AT1G13310	T6J4.7	1	4561028	4563160	-	Endosomal targeting BRO1-like domain-containing protein;(source:Araport11)	protein_coding	-2.5628	0.855658	0.00122995
AT1G13340	-	1	4569448	4571229	-	Regulator of Vps4 activity in the MVB pathway protein;(source:Araport11)	protein_coding	-3.31677	0.521472	5.41658e-10
AT1G13360	T6J4.11	1	4576873	4578369	-	hypothetical protein;(source:Araport11)	protein_coding	-0.390683	0.157876	0.0295409
AT1G13380	NA	1	4588994	4590501	-	sodium/hydrogen exchanger (DUF1218);(source:Araport11)	protein_coding	0.348685	0.142446	0.036278
AT1G13390	T6J4.14	1	4592304	4594468	-	translocase subunit seca;(source:Araport11)	protein_coding	0.375712	0.109715	0.00261491
AT1G13440	GAPC2	1	4608077	4610878	-	The expression level of GAPC-2 is upregulated in Arabidopsis seedlings exposed to cadmium.	protein_coding	-0.514007	0.114617	3.88207e-05
AT1G13470	F13B4.1	1	4620101	4621617	-	hypothetical protein (DUF1262);(source:Araport11)	protein_coding	-1.40347	0.631244	0.0080982
AT1G13480	NA	1	4622550	4624081	-	hypothetical protein (DUF1262);(source:Araport11)	protein_coding	-4.00292	1.10867	0.000366985
AT1G13635	NA	1	4674152	4676735	+	DNA glycosylase superfamily protein;(source:Araport11)	protein_coding	0.305884	0.569748	0.0345559
AT1G13640	NA	1	4677004	4679862	-	Phosphatidylinositol 3- and 4-kinase family protein;(source:Araport11)	protein_coding	0.455252	0.125679	0.00112324
AT1G13670	F21F23.11	1	4688018	4689265	+	hypothetical protein;(source:Araport11)	protein_coding	0.660092	0.360999	0.0433274
AT1G13740	AFP2	1	4713433	4715407	+	Encodes a member of a small plant-specific gene family whose members interact with ABI5 and appear to be involved in mediating stress responses. AFP2 mutants affect a number of ABA mediated processes such as germination and response to osmotic and sugar stress. AFP2 nuclear localization is stress dependent.	protein_coding	0.939764	0.205497	1.09627e-05
AT1G13750	PAP1	1	4715394	4718269	-	Encodes a purple acid phosphatase whose expression is responsive to both phosphate (Pi) and phosphite (Phi) in roots.	protein_coding	-1.12535	0.17943	1.72027e-09
AT1G13790	NA	1	4726770	4730425	+	Belongs to a subgroup of SGS3-like proteins that act redundantly in RNA-directed DNA methylation: AT1G15910 (FDM1), AT4G00380 (FDM2), AT3G12550 (FDM3), AT1G13790 (FDM4), AT1G80790 (FDM5).	protein_coding	0.931168	0.233774	0.000111979
AT1G13830	-	1	4739693	4741189	-	Carbohydrate-binding X8 domain superfamily protein;(source:Araport11)	protein_coding	-1.34475	0.447374	0.00148476
AT1G13940	F10D13.5	1	4762703	4766749	-	T-box transcription factor, putative (DUF863);(source:Araport11)	protein_coding	-0.372614	0.1383	0.0191041
AT1G13950	ELF5A-1	1	4773434	4774935	+	Encodes eukaryotic translation initiation factor 5A (EIF-5A).In mammalian cells it functions as a shuttle protein that translocates mRNA from the nucleus to cytoplasmic ribosomes. Overexpression results in an increase in both primary and secondary xylem formation. In RNAi suppressed lines, xylem formation is reduced.	protein_coding	-0.760074	0.170869	2.44504e-05
AT1G13990	-	1	4794664	4796599	+	plant/protein;(source:Araport11)	protein_coding	-1.10713	0.199851	9.37935e-08
AT1G14000	VIK	1	4797358	4800283	+	Encodes a protein with similarity to members of the C1 subgroup of MAP kinase kinase kinases. Interacts physically with the receptor kinase BRL2/VH1 and appears to be involved in auxin and brassinosteriod signaling. The mRNA is cell-to-cell mobile.	protein_coding	-0.418991	0.117579	0.00147616
AT1G14010	F16A14.23	1	4800169	4801850	-	emp24/gp25L/p24 family/GOLD family protein;(source:Araport11)	protein_coding	-0.838089	0.169042	2.31517e-06
AT1G14040	NA	1	4810115	4814834	+	Encodes a PHO1 homologue that is upregulated in response to Zn deficiency and is involved in Pi homeostasis in response to Zn deficiency. The mRNA is cell-to-cell mobile.	protein_coding	0.674211	0.203024	0.00158525
AT1G14080	NA	1	4822439	4824414	+	Encodes an alpha-(1,2)-fucosyltransferase.	protein_coding	-1.28931	0.634937	0.0125817
AT1G14200	F7A19.29	1	4854384	4855200	-	RING/U-box superfamily protein;(source:Araport11)	protein_coding	-0.582128	0.162535	0.000875909
AT1G14290	SBH2	1	4880030	4882265	-	Encodes one of the two redundant sphingoid base hydroxylases (SBH). Involved in sphingolipid trihydroxy long-chain base (4-hydroxysphinganine) biosynthesis. Double mutants of SBHs were dwarfed and not able to progress from vegetative to reproductive growth.	protein_coding	0.976732	0.21377	1.06021e-05
AT1G14360	UTR3	1	4911093	4913167	-	NA	NA	-1.29539	0.138335	1.43395e-19
AT1G14370	APK2A	1	4915491	4918138	+	Encodes protein kinase APK2a. Protein is N-myristoylated.	protein_coding	-0.817193	0.230775	0.000588391
AT1G14390	F14L17.16	1	4924037	4926914	+	Leucine-rich repeat protein kinase family protein;(source:Araport11)	protein_coding	0.90834	0.657172	0.0433185
AT1G14430	NA	1	4934120	4936194	+	glyoxal oxidase-related protein;(source:Araport11)	protein_coding	0.738978	0.27242	0.00702804
AT1G14460	F14L17.24	1	4948638	4953284	-	AAA-type ATPase family protein;(source:Araport11)	protein_coding	0.371283	0.150212	0.0317216
AT1G14480	F14L17.26	1	4956231	4958076	+	Ankyrin repeat family protein;(source:Araport11)	protein_coding	-0.895547	0.203639	2.39509e-05
AT1G14530	THH1	1	4970858	4973730	-	tobamovirus multiplication-like protein (DUF1084);(source:Araport11)	protein_coding	0.58052	0.242434	0.0204592
AT1G14640	T5E21.13	1	5023426	5025955	+	SWAP (Suppressor-of-White-APricot)/surp domain-containing protein;(source:Araport11)	protein_coding	0.516723	0.232687	0.0342071
AT1G14660	NHX8	1	5031936	5036610	-	member of putative Na+/H+ antiporter (AtNHX) family. Functions as a plasma membrane Li+/H+ antiporter. Involved in Li+ efflux and detoxification.	protein_coding	0.497739	0.173565	0.00883719
AT1G14770	MYB_related	1	5086595	5088898	-	RING/FYVE/PHD zinc finger superfamily protein;(source:Araport11)	protein_coding	0.571682	0.20809	0.00957041
AT1G14780	F10B6.18	1	5090809	5094152	+	MAC/Perforin domain-containing protein;(source:Araport11)	protein_coding	-0.833958	0.47607	0.0325824
AT1G14880	PCR1	1	5132506	5133860	-	PLANT CADMIUM RESISTANCE 1;(source:Araport11)	protein_coding	-2.17555	0.388898	3.62703e-08
AT1G14900	HMGA	1	5138116	5139467	-	Encodes a protein belonging to the subgroup of HMGA (high mobility group A) proteins that interact with A/T-rich stretches of DNA.	protein_coding	0.576172	0.12693	2.65265e-05
AT1G14970	NA	1	5161580	5165181	-	O-fucosyltransferase family protein;(source:Araport11)	protein_coding	0.550828	0.232495	0.0230915
AT1G14980	CPN10	1	5165628	5166745	-	Encodes mitochondrial-localized chaperonin 10 that complements the E.coli groES mutant. Its mRNA is upregulated in response to heat shock treatment and is expressed uniformly in various organs.	protein_coding	-0.383792	0.158791	0.0341058
AT1G15120	-	1	5202648	5204193	+	Ubiquinol-cytochrome C reductase hinge protein;(source:Araport11)	protein_coding	-0.304046	0.103521	0.0126032
AT1G15130	-	1	5206002	5209979	-	Endosomal targeting BRO1-like domain-containing protein;(source:Araport11)	protein_coding	-0.544407	0.147596	0.000688272
AT1G15260	-	1	5249760	5250573	+	LOW protein: ATP-dependent RNA helicase-like protein;(source:Araport11)	protein_coding	0.463535	0.125218	0.000833593
AT1G15360	WIN1	1	5283268	5284736	+	Encodes a member of the ERF (ethylene response factor) subfamily B-6 of ERF/AP2 transcription factor family. The protein contains one AP2 domain. There are 12 members in this subfamily including RAP2.11. This gene is involved in wax biosynthesis. Over-expression of the gene results in glossy leaf phenotype and increased drought tolerance. Two closely related genes, AT5G25390 and AT5G11190 have si…	protein_coding	0.718159	0.41046	0.042464
AT1G15380	GLYI4	1	5290544	5292582	+	Lactoylglutathione lyase / glyoxalase I family protein;(source:Araport11)	protein_coding	1.58667	0.368895	2.03187e-05
AT1G15405	NA	1	5297875	5298166	-	other_RNA;(source:Araport11)	other_rna	-0.537513	0.228271	0.0244139
AT1G15410	NA	1	5298324	5300927	+	aspartate-glutamate racemase family;(source:Araport11)	protein_coding	0.587514	0.226332	0.0129959
AT1G15415	F9L1.37	1	5300742	5301489	-	The protein encoded by this gene was identified as a part of pollen proteome by mass spec analysis. It has weak homology to LEA (late embryo abundant) proteins. Encodes protein phosphatase 2A (PP2A) B'gamma subunit. Targeted to nucleus and cytosol.	protein_coding	1.63104	0.664425	0.00496719
AT1G15430	-	1	5304317	5306012	+	hypothetical protein (DUF1644);(source:Araport11)	protein_coding	-0.565829	0.205347	0.0094276
AT1G15460	BOR4	1	5309907	5314128	-	Encodes a efflux-type boron transporter. Over-expression improved plant growth under B toxic conditions.	protein_coding	1.23124	0.299221	4.99774e-05
AT1G15490	F9L1.44	1	5320614	5323895	-	alpha/beta-Hydrolases superfamily protein;(source:Araport11)	protein_coding	0.4504	0.192005	0.0325213
AT1G15520	ABCG40	1	5331858	5338326	-	ABC transporter family involved in ABA transport and resistance to lead. Localizes to plasma membrane. Upregulated by lead. Expressed in leaves, flowers, stomata and roots.	protein_coding	-3.41186	0.668737	4.02225e-07
AT1G15570	CYCA2-3	1	5361865	5365559	+	A2-type cyclin. Negatively regulates endocycles and acts as a key regulator of ploidy levels in Arabidopsis endoreduplication. Interacts physically with CDKA;1. Expressed preferentially in trichomes and young developing tissues.	protein_coding	0.491026	0.188906	0.0168822
AT1G15660	CENP-C	1	5381032	5385401	+	Encodes a homologue of the human centromeric protein C (CENP-C). CENP-C co-localizes with the 180 bp centromeric regions of chromosomes throughout the cell cycle, but does not completely cover the 180 bp regions.	protein_coding	0.560992	0.175696	0.00303628
AT1G15670	KFB01	1	5389952	5391672	+	Encodes a member of a family of F-box proteins, called the KISS ME DEADLY (KMD) family, that targets type-B ARR proteins for degradation and is involved in the negative regulation of the cytokinin response. Also named as KFB1, a member of a group of Kelch repeat F-box proteins that negatively regulate phenylpropanoid biosynthesis by targeting the phenypropanoid biosynthesis enzyme phenylalanine a…	protein_coding	0.494923	0.178363	0.011103
AT1G15790	F7H2.13	1	5438171	5440131	-	mediator of RNA polymerase II transcription subunit 15a-like protein;(source:Araport11)	protein_coding	-1.03294	0.163923	1.65416e-09
AT1G15800	-	1	5441059	5443911	-	hypothetical protein;(source:Araport11)	protein_coding	-0.415702	0.171187	0.0301838
AT1G15860	-	1	5454766	5457022	+	defective in cullin neddylation protein (DUF298);(source:Araport11)	protein_coding	-0.406527	0.124179	0.00377188
AT1G15890	F7H2.22	1	5461309	5464241	+	Disease resistance protein (CC-NBS-LRR class) family;(source:Araport11)	protein_coding	-0.519577	0.180677	0.00806323
AT1G15910	FDM1	1	5465251	5469180	+	Belongs to a subgroup of SGS3-like proteins that act redundantly in RNA-directed DNA methylation: AT1G15910 (FDM1), AT4G00380 (FDM2), AT3G12550 (FDM3), AT1G13790 (FDM4), AT1G80790 (FDM5).	protein_coding	0.349648	0.124008	0.0153111
AT1G15980	PNSB1	1	5489145	5491363	+	encodes a novel subunit of the chloroplast NAD(P)H dehydrogenase complex, involved in cyclic electron flow around photosystem I to produce ATP.	protein_coding	0.348116	0.12009	0.0124943
AT1G16010	MRS2-1	1	5495373	5497723	-	Transmembrane magnesium transporter. One of nine family members.	protein_coding	-0.328996	0.114571	0.0139736
AT1G16080	T24D18.18	1	5514262	5516027	+	nuclear protein;(source:Araport11)	protein_coding	0.331125	0.121653	0.0202373
AT1G16090	WAKL7	1	5516135	5517822	+	Encodes a truncated WAK-like kinase that is predicted to be a secreted protein.	protein_coding	-0.54557	0.266015	0.0422881
AT1G16110	NA	1	5518194	5521298	+	Encodes a WAK-like receptor-like kinase with a cytoplasmic Ser/Thr protein kinase domain and an extracellular domain with EGF-like repeats. It has been shown to be localized to the cell wall.	protein_coding	-0.371261	0.125164	0.00981231
AT1G16180	NA	1	5540050	5542917	+	Serinc-domain containing serine and sphingolipid biosynthesis protein;(source:Araport11)	protein_coding	-0.383692	0.12711	0.00823739
AT1G16210	-	1	5546128	5547552	-	coiled-coil protein;(source:Araport11)	protein_coding	-0.473162	0.126196	0.000692282
AT1G16290	-	1	5570753	5573958	-	transglycosylase;(source:Araport11)	protein_coding	1.60683	0.970062	0.0190927
AT1G16390	NA	1	5602724	5604794	+	organic cation/carnitine transporter 3;(source:Araport11)	protein_coding	1.10638	0.721282	0.0290452
AT1G16470	PAB1	1	5622746	5625683	+	Encodes 20S proteasome subunit PAB1 (PAB1).	protein_coding	-0.621185	0.131375	1.0448e-05
AT1G16560	F19K19.12	1	5668384	5670708	+	Per1-like family protein;(source:Araport11)	protein_coding	-0.388818	0.12751	0.00748265
AT1G16630	NA	1	5681973	5684909	-	transmembrane protein;(source:Araport11)	protein_coding	1.13606	0.222522	8.27285e-07
AT1G16640	NA	1	5686525	5687727	+	AP2/B3-like transcriptional factor family protein;(source:Araport11)	protein_coding	0.789804	0.311026	0.00935594
AT1G16650	NA	1	5687871	5691424	+	S-adenosyl-L-methionine-dependent methyltransferases superfamily protein;(source:Araport11)	protein_coding	0.442981	0.196071	0.0394028
AT1G16705	-	1	5712022	5713752	+	p300/CBP acetyltransferase-related protein-like protein;(source:Araport11)	protein_coding	1.64449	0.378434	1.75919e-05
AT1G16780	NA	1	5739299	5744237	-	Encodes a type II H+-PPases that localizes to and function as a proton pump of the Golgi apparatus in most tissues except for mature leaves.	protein_coding	0.479661	0.172997	0.011648
AT1G16890	UBC36	1	5776177	5778529	-	NA	NA	-0.260369	0.10221	0.0356071
AT1G16900	ALG9	1	5779008	5782433	-	Encodes the Arabidopsis ortholog of the yeast/human ALG9 catalyzing the luminal addition of two alpha-1,2 Man residues in assembling Glc3Man9GlcNAc2.	protein_coding	-0.858938	0.132726	7.42358e-10
AT1G16960	F6I1.3	1	5799829	5800845	+	Ubiquitin domain-containing protein;(source:Araport11)	protein_coding	0.501237	0.195422	0.0176776
AT1G17020	NA	1	5820080	5822013	+	Encodes a novel member of the Fe(II)/ascorbate oxidase gene family; senescence-related gene.	protein_coding	-0.812045	0.265952	0.00251372
AT1G17030	NA	1	5822309	5824464	+	hypothetical protein;(source:Araport11)	protein_coding	0.869567	0.495757	0.0311285
AT1G17080	F20D23.22	1	5840269	5841745	-	Ribosomal protein L18ae family;(source:Araport11)	protein_coding	-0.562855	0.152383	0.000646003
AT1G17100	HBP1	1	5844646	5845661	+	SOUL heme-binding family protein;(source:Araport11)	protein_coding	-0.378374	0.125293	0.00837201
AT1G17120	CAT8	1	5851860	5853987	+	Encodes a member of the cationic amino acid transporter (CAT) subfamily of amino acid polyamine choline transporters. Does not mediate efficient uptake of basic amino acids in yeast or Xenopus systems but can transport neutral and acidic amino acid analogs.	protein_coding	-0.371585	0.163338	0.0471589
AT1G17170	GSTU24	1	5869543	5870883	+	Encodes glutathione transferase belonging to the tau class of GSTs. Naming convention according to Wagner et al. (2002). It is involved in the detoxification of the environmental pollutant 2,4,6-trinitrotoluene. Arabidopsis plants over-expressing At1g17170 were more resistant to TNT, removed more TNT from sterile and soil-based media, and had reduced levels of glutathione when grown in the presen…	protein_coding	-0.926243	0.338039	0.00462257
AT1G17230	F20D23.7	1	5890616	5895141	+	Leucine-rich receptor-like protein kinase family protein;(source:Araport11)	protein_coding	0.458015	0.19292	0.0301881
AT1G17290	ALAAT1	1	5922332	5926400	+	Encodes for alanine aminotransferase (ALAAT1), involved in alanine catabolism during plants recovery from hypoxia The mRNA is cell-to-cell mobile.	protein_coding	-0.755549	0.122868	6.15057e-09
AT1G17380	TIFY11A	1	5955155	5957511	-	jasmonate-zim-domain protein 5;(source:Araport11)	protein_coding	-0.651744	0.216991	0.00403748
AT1G17420	LOX3	1	5977323	5981521	+	LOX3 encode a Lipoxygenase. Lipoxygenases (LOXs) catalyze the oxygenation of fatty acids (FAs).	protein_coding	-0.501431	0.194196	0.016752
AT1G17450	NA	1	5988280	5997033	-	B-block binding subunit of TFIIIC;(source:Araport11)	protein_coding	-0.366072	0.132528	0.0163736
AT1G17460	TRFL3	1	5998758	6002734	+	Arabidopsis thaliana myb family transcription factor (At1g17460)	protein_coding	-0.651974	0.181651	0.000722305
AT1G17490	NA	1	6008437	6009420	+	epidermal patterning factor-like protein;(source:Araport11)	protein_coding	-0.455666	0.163537	0.0120445
AT1G17500	ALA4	1	6017808	6023503	+	ATPase E1-E2 type family protein / haloacid dehalogenase-like hydrolase family protein;(source:Araport11)	protein_coding	-0.520916	0.133481	0.000348602
AT1G17530	TIM23-1	1	6027487	6029115	+	Encodes a translocase of inner mitochondrial membrane.	protein_coding	-0.367268	0.133125	0.0158025
AT1G17560	HLL	1	6037405	6038698	-	Encodes HUELLENLOS (HLL), a mitochondrial ribosome protein, similar to L14 ribosomal protein of eubacteria. HLL is essential for normal ovule development.	protein_coding	0.87442	0.216147	9.80151e-05
AT1G17610	NA	1	6056895	6058357	+	TN-type protein that controls temperature-dependent growth and defense responses .Mutant accumulates steryl-esters at low temperatures and shows temperature dependent activation of defense responses..	protein_coding	-0.915276	0.269321	0.00078174
AT1G17615	TIR	1	6059389	6060851	+	TN2 is an atypical TIR-NBS protein that lacks the LRR domain common in typical NLR receptors. It interacts with EXO70B1, a subunit of the exocyst complex. Loss of function mutants in TN2 can suppress EXO70B1 mutants suggesting that EXO70B1 acts through TN2.	protein_coding	-7.45677	2.77768	1.22372e-05
AT1G17700	PRA1F1	1	6089460	6090339	+	prenylated RAB acceptor 1.F1;(source:Araport11)	protein_coding	0.950951	0.352916	0.00497769
AT1G17745	PGDH2	1	6100964	6105347	+	encodes a 3-Phosphoglycerate dehydrogenase The mRNA is cell-to-cell mobile.	protein_coding	-1.05121	0.148582	1.20088e-11
AT1G17840	ABCG11	1	6142402	6146521	+	Encodes a plasma membrane-localized ATP-binding cassette transporter, that is required for cutin transport to the extracellular matrix. The mRNA is cell-to-cell mobile.	protein_coding	0.475913	0.122883	0.000445591
AT1G17890	GER2	1	6154264	6155804	-	NAD(P)-binding Rossmann-fold superfamily protein;(source:Araport11)	protein_coding	-0.617769	0.141302	4.5585e-05
AT1G17920	HDG12	1	6161870	6165820	-	Encodes a homeobox-leucine zipper family protein belonging to the HD-ZIP IV family. Together with HDG11, it is involved in trichome branching.	protein_coding	0.570965	0.210148	0.0103412
AT1G18075	AT1G18075	1	6220012	6221230	+	Encodes a microRNA that targets several MYB family members. MicroRNAs are regulatory RNAs with a mature length of ~21-nucleotides that are processed from hairpin precursors by Dicer-like enzymes. MicroRNAs can negatively regulate gene expression by attenuating translation or by directing mRNA cleavage.Mature sequence: UUUGGAUUGAAGGGAGCUCUU. Functions redundantly with MIR159A. Plants that are doub…	miRNA_primary_transcript	0.741412	0.287402	0.0094276
AT1G18140	LAC1	1	6238839	6241510	-	putative laccase, a member of laccase family of genes (with 17 members in Arabidopsis).	protein_coding	1.52021	0.508155	0.00153608
AT1G18180	NA	1	6255785	6257900	+	3-oxo-5-alpha-steroid 4-dehydrogenase (DUF1295);(source:Araport11)	protein_coding	0.797519	0.313163	0.00900639
AT1G18250	ATLP-1	1	6276734	6278313	-	encodes a thaumatin-like protein	protein_coding	0.418629	0.129882	0.00424884
AT1G18260	HRD3A	1	6278788	6282144	-	Encodes an Arabidopsis homolog of the yeast Hrd3/mammlian Sel1L protein. Involved in ERAD (Endoplasmic reticulum-associated degradation).	protein_coding	-0.443139	0.140837	0.00483719
AT1G18280	LTPG3	1	6294160	6295372	+	Bifunctional inhibitor/lipid-transfer protein/seed storage 2S albumin superfamily protein;(source:Araport11)	protein_coding	0.983384	0.320767	0.00188331
AT1G18370	KIN7A	1	6319450	6324378	-	Encodes a kinesin HINKEL. Required for cytokinesis in pollen. Mutant has cytokinesis defects; seedling lethal.	protein_coding	0.434393	0.185158	0.0340308
AT1G18400	BEE1	1	6331356	6333867	+	Encodes the brassinosteroid signaling component BEE1 (BR-ENHANCED EXPRESSION 1). Positively modulates the shade avoidance syndrome in Arabidopsis seedlings.	protein_coding	0.80127	0.269439	0.00316249
AT1G18485	PCMP-H8	1	6363042	6366263	+	Pentatricopeptide repeat (PPR) superfamily protein;(source:Araport11)	protein_coding	0.422591	0.166613	0.0236349
AT1G18590	SOT17	1	6398531	6400029	+	encodes a desulfoglucosinolate sulfotransferase, involved in the final step of glucosinolate core structure biosynthesis. Has a broad-substrate specificity with preference with methionine-derived desulfoglucosinolates.	protein_coding	-0.496499	0.127652	0.000395232
AT1G18610	F25I16.5	1	6405607	6409532	+	Galactose oxidase/kelch repeat superfamily protein;(source:Araport11)	protein_coding	0.618559	0.199115	0.00335578
AT1G18620	TRM3	1	6409655	6414569	+	LONGIFOLIA protein;(source:Araport11)	protein_coding	0.807472	0.142842	8.33756e-08
AT1G18650	PDCB3	1	6418823	6420853	-	Encodes a member of the X8-GPI family of proteins. It localizes to the plasmodesmata and is predicted to bind callose.	protein_coding	0.711183	0.126922	1.31983e-07
AT1G18670	IBS1	1	6426709	6431093	-	Encodes a cyclin-dependent kinase-like protein with a ser/thr protein kinase domain and an N-terminal myristoylation sequence. Mutants in this gene are unable to express female sterility in response to beta-aminobutyric acid, as wild type plants do.	protein_coding	0.404205	0.156172	0.0223634
AT1G18710	MYB47	1	6450585	6453263	+	Member of the R2R3 factor gene family.	protein_coding	-1.0616	0.200552	3.43728e-07
AT1G18720	F6A14.17	1	6457779	6460384	-	ER membrane protein, putative (DUF962);(source:Araport11)	protein_coding	-0.408864	0.110171	0.000938932
AT1G18740	F6A14.15	1	6463849	6465476	+	ROH1, putative (DUF793);(source:Araport11)	protein_coding	-0.953943	0.260642	0.0003175
AT1G18830	SEC31A	1	6489233	6494634	+	Transducin/WD40 repeat-like superfamily protein;(source:Araport11)	protein_coding	-2.18392	0.923863	0.00492023
AT1G18840	NA	1	6500770	6504567	-	IQ-domain 30;(source:Araport11)	protein_coding	0.41262	0.127941	0.00421099
AT1G18880	NPF2.9	1	6520721	6523368	+	Encodes a low-af&#64257;nity plasma membrane nitrate transporter expressed in the companion cells of root phloem.	protein_coding	0.887832	0.307743	0.00342939
AT1G18890	CPK10	1	6522764	6526075	-	encodes a calcium-dependent protein kinase whose gene expression is induced by dehydration and high salt. Kinase activity could not be detected in vitro.	protein_coding	-0.82556	0.131346	2.39302e-09
AT1G18910	NA	1	6532559	6538145	-	zinc ion binding protein;(source:Araport11)	protein_coding	-0.624168	0.168709	0.000536217
AT1G18940	F25A4.25	1	6543781	6545802	+	Nodulin-like / Major Facilitator Superfamily protein;(source:Araport11)	protein_coding	-1.3365	0.659509	0.0126052
AT1G19050	ARR7	1	6577833	6579314	-	Encodes a member of the Arabidopsis response regulator (ARR) family, most closely related to ARR15. A two-component response regulator protein containing a phosphate accepting domain in the receiver domain but lacking a DNA binding domain in the output domain. Involved in response to cytokinin and meristem stem cell maintenance. Arr7 protein is stabilized by cytokinin.	protein_coding	1.63313	0.29036	4.57521e-08
AT1G19090	CRK1	1	6589835	6592816	+	receptor-like serine/threonine kinase (RKF2)	protein_coding	3.1785	1.48526	0.0136485
AT1G19150	LHCA6	1	6612630	6613972	+	PSI type II chlorophyll a/b-binding protein (Lhca2*1) mRNA, The mRNA is cell-to-cell mobile.	protein_coding	0.455957	0.125217	0.00104319
AT1G19250	FMO1	1	6650476	6653195	-	FMO1 is required for full expression of TIR-NB-LRR-conditioned resistance to avirulent pathogens and for basal resistance to invasive virulent pathogens. Functions in an EDS1-regulated but SA-independent mechanism that promotes resistance and cell death at pathogen infection sites.	protein_coding	-0.153225	0.402342	0.00374239
AT1G19270	DA1	1	6662417	6666032	+	Encodes a ubiquitin-activated peptidase that is a member of a small (7 member) ubiquitin binding protein family. It appears to play a role in regulation of endoreduplication in leaf epidermal tissue.	protein_coding	-0.774152	0.129791	1.64564e-08
AT1G19450	F18O14.22	1	6731411	6735024	-	Major facilitator superfamily protein;(source:Araport11)	protein_coding	0.495585	0.146302	0.00205965
AT1G19510	RL5	1	6756237	6757420	-	RAD-like 5;(source:Araport11)	protein_coding	2.23485	0.292048	1.44459e-13
AT1G19540	-	1	6765653	6767341	+	NmrA-like negative transcriptional regulator family protein;(source:Araport11)	protein_coding	1.0656	0.199262	2.7209e-07
AT1G19640	JMT	1	6788885	6791919	-	Encodes a S-adenosyl-L-methionine:jasmonic acid carboxyl methyltransferase that catalyzes the formation of methyljasmonate from jasmonic acid. Its expression is induced in response to wounding or methyljasmonate treatment.	protein_coding	1.66896	0.348694	2.61524e-06
AT1G19670	CLH1	1	6803486	6805092	-	Chlorophyllase is the first enzyme involved in chlorophyll degradation. It catalyzes the hydrolysis of the ester bond to yield chlorophyllide and phytol. AtCLH1 lacks a typical signal sequence for the chloroplast. Its expression is induced rapidly by methyljasmonate, a known promoter of senescence and chlorophyll degradation.	protein_coding	-0.435964	0.171508	0.0223713
AT1G19715	NA	1	6816702	6819542	-	Mannose-binding lectin superfamily protein;(source:Araport11)	protein_coding	0.387832	0.129946	0.00899524
AT1G19720	NA	1	6819564	6822711	-	Pentatricopeptide repeat (PPR-like) superfamily protein;(source:Araport11)	protein_coding	0.517269	0.113691	2.83653e-05
AT1G19835	FPP4	1	6855899	6860563	-	TCS1 encodes a coiled-coil domain protein that binds to microtubules and co-localizes with the cortical microtubules. Mutants have defects in trichome branching and hypocotyl elongation. TCS1 interacts with ZWI and appears to be involved in microtubule assembly.	protein_coding	0.591715	0.135339	5.03076e-05
AT1G19850	ARF5	1	6886867	6891374	+	Encodes a transcription factor (IAA24) mediating embryo axis formation and vascular development. Similar to AUXIN RESPONSIVE FACTOR 1 (ARF1) shown to bind to auxin responsive elements (AREs), and to the maize transcriptional activator VIVIPAROUS 1( VP1). In situ hybridization shows expression in provascular tissue of embryos, the emerging shoot primordia, then is restricted to provascular tissue,…	protein_coding	0.351288	0.132229	0.0223603
AT1G19910	VHA-c2	1	6913229	6914594	+	vacuolar H+-pumping ATPase 16 kDa proteolipid (ava-p2)	protein_coding	-0.363446	0.104765	0.00233202
AT1G19940	GH9B5	1	6918170	6921979	-	glycosyl hydrolase 9B5;(source:Araport11)	protein_coding	1.50024	0.448785	0.000536079
AT1G19960	NA	1	6927736	6928656	+	transcription factor;(source:Araport11)	protein_coding	-0.624204	0.199679	0.00306132
AT1G20050	HYD1	1	6949043	6950319	+	C-8 sterol isomerase that also plays a role in miRNA function.	protein_coding	-0.34906	0.117296	0.0100867
AT1G20080	NA	1	6962030	6965443	+	Encodes a synaptotagmin localized on the Golgi apparatus and that regulates protein secretion via the unconventional protein transport from the cytosol to the extracellular matrix in plant cells.	protein_coding	1.29891	0.875195	0.0267184
AT1G20090	ARAC4	1	6966842	6969009	+	Member of the Rho GTPase family. Functions to organize the microtubular cytoskeleton in combination with RIC1 and RIC4. These interactions affect pavement cell morphogenesis and pollen tube growth. ROP2 expression is stimulated by brassinosteroid treatment. Inhibit light-induced stomatal opening. The mRNA is cell-to-cell mobile.	protein_coding	0.719594	0.106939	2.01759e-10
AT1G20100	T20H2.11	1	6969025	6971036	-	DNA ligase-like protein;(source:Araport11)	protein_coding	-0.398045	0.137607	0.0109299
AT1G20110	FREE1	1	6971424	6975130	+	Encodes a protein that is localized to the peripheral membrane of late endosomal compartments. Involved in the regulation of mulitivesicular/prevacuolar compartment protein sorting. Loss of function mutations are embryo lethal. Regulates IRT1-dependent metal transport and metal homeostasis. The mRNA is cell-to-cell mobile.	protein_coding	-0.504005	0.121399	0.000147604
AT1G20120	NA	1	6975339	6977267	+	GDSL-motif esterase/acyltransferase/lipase. Enzyme group with broad substrate specificity that may catalyze acyltransfer or hydrolase reactions with lipid and non-lipid substrates.	protein_coding	1.48778	0.291087	6.28964e-07
AT1G20130	APG	1	6977753	6980241	+	GDSL-motif esterase/acyltransferase/lipase. Enzyme group with broad substrate specificity that may catalyze acyltransfer or hydrolase reactions with lipid and non-lipid substrates.	protein_coding	1.47191	0.177255	1.07959e-15
AT1G20135	NA	1	6984042	6985703	+	GDSL-motif esterase/acyltransferase/lipase. Enzyme group with broad substrate specificity that may catalyze acyltransfer or hydrolase reactions with lipid and non-lipid substrates.	protein_coding	4.40106	0.944738	6.30235e-06
AT1G20150	NA	1	6987272	6990362	-	Subtilisin-like serine endopeptidase family protein;(source:Araport11)	protein_coding	1.26942	0.45123	0.00266277
AT1G20190	EXPA11	1	6998335	6999839	-	member of Alpha-Expansin Gene Family. Naming convention from the Expansin Working Group (Kende et al, 2004. Plant Mol Bio)	protein_coding	0.678765	0.304182	0.0216009
AT1G20200	RPN3A	1	7001087	7004432	-	PAM domain (PCI/PINT associated module) protein;(source:Araport11)	protein_coding	-0.341859	0.115438	0.0107495
AT1G20225	T20H2.2	1	7007755	7009380	-	Thioredoxin superfamily protein;(source:Araport11)	protein_coding	-0.473723	0.132895	0.00125204
AT1G20310	T23E18.1	1	7032070	7033329	+	syringolide-induced protein;(source:Araport11)	protein_coding	-1.16652	1.09704	0.0360594
AT1G20330	SMT2	1	7038527	7040231	-	Encodes a sterol-C24-methyltransferases involved in sterol biosynthesis. Mutants display altered sterol composition, serrated petals and sepals and altered cotyledon vascular patterning as well as ectopic endoreduplication. This suggests that suppression of endoreduplication is important for petal morphogenesis and that normal sterol composition is required for this suppression.	protein_coding	0.412592	0.112607	0.00116495
AT1G20350	TIM17-1	1	7043628	7044592	+	mitochondrial inner membrane translocase	protein_coding	-1.93772	0.40617	2.36109e-06
AT1G20450	ERD10	1	7087903	7089606	-	Encodes a gene induced by low temperature and dehydration. Inhibits e.coli growth while overexpressed. Belongs to the dehydrin protein family, which contains highly conserved stretches of 7-17 residues that are repetitively scattered in their sequences, the K-, S-, Y- and lysine rich segments. LTI29 and LTI30 double overexpressors confer cold tolerance. Localized to membranes and cytoplasm.	protein_coding	-0.422182	0.121505	0.00186443
AT1G20480	4CLL2	1	7094833	7097147	-	AMP-dependent synthetase and ligase family protein;(source:Araport11)	protein_coding	0.781136	0.378121	0.0231288
AT1G20510	4CLL5	1	7103362	7106121	-	OPC-8:0 CoA ligase1;(source:Araport11)	protein_coding	-0.819688	0.206221	0.000133407
AT1G20530	NA	1	7108203	7110634	-	girdin (DUF630 and DUF632);(source:Araport11)	protein_coding	1.08083	0.535656	0.0165908
AT1G20610	CYCB2-3	1	7134659	7137828	-	Cyclin B2;(source:Araport11)	protein_coding	0.513631	0.216852	0.0259342
AT1G20620	CAT3	1	7142972	7146540	+	Catalase, catalyzes the breakdown of hydrogen peroxide (H2O2) into water and oxygen. The mRNA is cell-to-cell mobile.	protein_coding	-0.484059	0.162299	0.00738282
AT1G20696	HMGB3	1	7179273	7181574	+	Encodes a protein belonging to the subgroup of HMGB (high mobility group B) proteins that have a distinctive DNA-binding motif, the HMG-box domain. The motif confers non-sequence specific interaction with linear DNA and structure-specific binding to distorted DNA sites. The HMGB proteins are involved in the assembly of nucleoprotein complexes. Can be phosphorylated by CK2alpha. The mRNA is cell-t…	protein_coding	-0.215089	0.0869405	0.0463914
AT1G20780	PUB44	1	7216946	7220872	+	Encodes a protein containing a U-box and an ARM domain. Homozygous mutant seedlings have a seedling lethal phenotype with widespread cell death lesions throughout the cotyledons and roots.	protein_coding	0.388352	0.122628	0.00540972
AT1G20823	ATL80	1	7238693	7239698	+	Encodes a RING E3 ubiquitin ligase ATL80. Involved in phosphate mobilization and cold stress response in sufficient phosphate growth conditions. The mRNA is cell-to-cell mobile.	protein_coding	-0.68318	0.270936	0.0118707
AT1G20850	XCP2	1	7252111	7253747	+	Cysteine peptidase. Enzyme activity detected in leaf.	protein_coding	0.715623	0.167081	5.31494e-05
AT1G20920	RH42	1	7285042	7289943	+	P-loop containing nucleoside triphosphate hydrolases superfamily protein;(source:Araport11)	protein_coding	0.324133	0.119623	0.0217051
AT1G20930	CDKB2-2	1	7292568	7294746	-	Cyclin-dependent kinase, expressed in flowers and suspension cell culture, expression peaks during M phase in synchronized cultures. Required for proper organization of the shoot apical meristem and for hormone signaling. Expressed in the shoot apical meristem. Involved in regulation of the G2/M transition of the mitotic cell cycle.	protein_coding	0.527185	0.191181	0.0105428
AT1G20970	-	1	7313901	7319921	+	calponin-like domain protein;(source:Araport11)	protein_coding	0.729484	0.148109	3.40008e-06
AT1G21000	F9H16.1	1	7337605	7339452	+	PLATZ transcription factor family protein;(source:Araport11)	protein_coding	-0.347307	0.142745	0.0363659
AT1G21070	URGT2	1	7375869	7378227	-	Nucleotide-sugar transporter family protein;(source:Araport11)	protein_coding	0.74486	0.234131	0.00202337
AT1G21080	T22I11.9	1	7378538	7382661	-	DNAJ heat shock N-terminal domain-containing protein;(source:Araport11)	protein_coding	-0.275415	0.109911	0.037944
AT1G21150	-	1	7406218	7407870	-	Mitochondrial transcription termination factor family protein;(source:Araport11)	protein_coding	0.612757	0.284197	0.0294474
AT1G21240	WAK3	1	7434235	7436830	+	encodes a wall-associated kinase The mRNA is cell-to-cell mobile.	protein_coding	-1.30437	1.34346	0.0312732
AT1G21250	WAK1	1	7439171	7442113	+	Encodes a cell wall-associated kinase that interacts with AtGRP3 and may function as a signaling receptor of extracellular matrix component such as oligogalacturonides. The mRNA is cell-to-cell mobile.	protein_coding	-0.578582	0.172898	0.0017808
AT1G21310	EXT3	1	7453236	7455059	-	Encodes extensin 3.	protein_coding	-2.51969	0.174078	1.37754e-45
AT1G21370	NA	1	7483781	7485666	+	transmembrane protein;(source:Araport11)	protein_coding	-0.73394	0.166617	3.09283e-05
AT1G21380	F24J8.3	1	7485636	7488780	-	Target of Myb protein 1;(source:Araport11)	protein_coding	-0.437731	0.116038	0.000698738
AT1G21390	EMB2170	1	7489046	7490803	-	embryo defective 2170;(source:Araport11)	protein_coding	-0.845803	0.239568	0.000584493
AT1G21400	F24J8.4	1	7493213	7496741	+	Thiamin diphosphate-binding fold (THDP-binding) superfamily protein;(source:Araport11)	protein_coding	-0.760062	0.122721	4.76653e-09
AT1G21460	SWEET1	1	7511750	7513481	-	Nodulin MtN3 family protein;(source:Araport11)	protein_coding	0.444294	0.196263	0.0388738
AT1G21520	-	1	7534019	7534927	-	hypothetical protein;(source:Araport11)	protein_coding	-2.62715	0.166481	4.53294e-54
AT1G21525	NA	1	7537087	7537649	-	Possibly not a pseudogene based on evidence for transcription (RNA-seq) and translation (Ribo-seq) described in PMID:27791167 .	pseudogene	-6.80147	0.358381	1.47243e-77
AT1G21540	AEE9	1	7548450	7550741	-	AMP-dependent synthetase and ligase family protein;(source:Araport11)	protein_coding	0.931136	0.207294	1.60327e-05
AT1G21550	CML44	1	7552987	7553975	-	Calcium-binding EF-hand family protein;(source:Araport11)	protein_coding	-0.858944	0.373939	0.0131301
AT1G21670	F8K7.9	1	7610241	7612721	+	DPP6 amino-terminal domain protein;(source:Araport11)	protein_coding	-0.678639	0.143928	9.52965e-06
AT1G21720	PBC1	1	7626182	7628290	+	20S proteasome beta subunit PBC1 truncated protein (PBC1)	protein_coding	-0.69233	0.115697	1.76879e-08
AT1G21750	PDIL1-1	1	7645610	7648856	+	Encodes a protein disulfide isomerase-like (PDIL) protein, a member of a multigene family within the thioredoxin (TRX) superfamily; isoform contains non-consensus GA donor splice site at intron 9. Transcript levels for this gene are up-regulated in response to three different chemical inducers of ER stress (dithiothreitol, beta-mercaptoethanol, and tunicamycin). Neither AtIRE1-2 nor AtbZIP60 appe…	protein_coding	-1.42753	0.123052	1.79052e-29
AT1G21900	p24delta5	1	7690802	7692459	-	Encodes an ER-localized p24 protein. Interacts with p24beta2 at ER export sites for ER exit and coupled transport to the Golgi apparatus. Once in the Golgi, p24delta5 interacts very efficiently with the COPI machinery for retrograde transport back to the ER.	protein_coding	-0.743942	0.162565	1.51423e-05
AT1G21980	PIP5K1	1	7734661	7738772	+	Type I phosphatidylinositol-4-phosphate 5-kinase. Preferentially phosphorylates PtdIns4P. Induced by water stress and abscisic acid in Arabidopsis thaliana. Expressed in procambial cells of leaves, flowers and roots. A N-terminal Membrane Occupation and Recognition Nexus (MORN)affects enzyme activity and distribution.	protein_coding	0.477907	0.160648	0.00713524
AT1G22015	B3GALT5	1	7750994	7753519	-	Galactosyltransferase family protein;(source:Araport11)	protein_coding	0.731858	0.402494	0.0378564
AT1G22070	TGA3	1	7789133	7792206	+	Encodes a transcription factor. Like other TGAla-related factors, TGA3 has a highly conserved bZIP region and exhibits similar DNA-binding properties.	protein_coding	-0.734881	0.108418	1.36651e-10
AT1G22130	AGL104	1	7812211	7814345	-	Encodes a member of the MIKC (MADS box, Keratin binding domain, and C terminal domain containing )family of transcriptional regulators. AGL104 is expressed in pollen.It forms heterodimers with other MICK family members (AGL65 and AGL30). Involved in late stages of pollen development and pollen tube growth.	protein_coding	1.69038	1.40681	0.0267184
AT1G22180	F16L1.9	1	7828326	7830424	-	Sec14p-like phosphatidylinositol transfer family protein;(source:Araport11)	protein_coding	-0.810676	0.178335	1.52252e-05
AT1G22190	RAP2-13	1	7835781	7837411	+	The gene encodes a putative transcription factor belongings to the abiotic stress-associated DREB A-6 clade. The mRNA is cell-to-cell mobile.	protein_coding	-0.592345	0.207737	0.00697627
AT1G22250	NA	1	7858864	7859766	+	hypothetical protein;(source:Araport11)	protein_coding	0.533438	0.232012	0.0279376
AT1G22280	PAPP2C	1	7873867	7876018	+	Encodes a phytochrome-associated protein, PAPP2C (phytochrome-associated protein phosphatase type 2C). PAPP2C interacts in the nucleus with phyA (phytochrome A) and phyB. Functions as a regulator of phytochrome-interacting factor PIF3 by dephosphorylating phytochromes in the nucleus.	protein_coding	-0.298206	0.118959	0.0358157
AT1G22330	T16E15.6	1	7886084	7889544	+	RNA-binding (RRM/RBD/RNP motifs) family protein;(source:Araport11)	protein_coding	1.2922	0.214835	6.60367e-09
AT1G22380	UGT85A3	1	7900355	7902427	-	Encodes a putative UDP-glucosyl transferase. At1g22380 was initially identified as encoding the protein AAF87154, which has been classified as a bHLH protein (AtbHLH152). Subsequently it has been found that the AAF87154 protein appears to be encoded by the AT1G23970 genomic locus.	protein_coding	0.904306	0.397517	0.0128342
AT1G22400	UGT85A1	1	7903660	7906969	-	UDP-Glycosyltransferase superfamily protein;(source:Araport11)	protein_coding	-0.823122	0.274573	0.00282395
AT1G22410	F12K8.24	1	7911843	7915004	+	Class-II DAHP synthetase family protein;(source:Araport11)	protein_coding	-0.764841	0.134491	7.49556e-08
AT1G22430	F12K8.22	1	7919077	7921893	+	GroES-like zinc-binding dehydrogenase family protein;(source:Araport11)	protein_coding	0.553081	0.127031	5.98139e-05
AT1G22450	COX6B-1	1	7925121	7927278	+	subunit 6b of cytochrome c oxidase	protein_coding	-0.279107	0.100014	0.0194354
AT1G22460	-	1	7927287	7930657	-	O-fucosyltransferase family protein;(source:Araport11)	protein_coding	0.972871	0.627903	0.0340765
AT1G22490	BHLH94	1	7938195	7940805	-	basic helix-loop-helix (bHLH) DNA-binding superfamily protein;(source:Araport11)	protein_coding	-0.566367	0.242158	0.0233334
AT1G22500	ATL15	1	7949476	7950900	+	Gene encodes a putative C3HC4-type RING zinc finger factor. it is induced in response to light and ascorbate stimulus.	protein_coding	-1.24776	0.339385	0.000217454
AT1G22530	PATL2	1	7955445	7958564	-	PATLs belong to a family of proteins having a Golgi dynamics (GOLD) domain in tandem with the Sec14p-like domain. PATLs are auxin regulated. Quadruple mutants (patl2456) show altered PIN1 lateralization in root endodermis cells.	protein_coding	0.518311	0.164402	0.00386333
AT1G22610	NA	1	7994262	7997588	+	C2 calcium/lipid-binding plant phosphoribosyltransferase family protein;(source:Araport11)	protein_coding	-0.299715	0.0994766	0.0105002
AT1G22690	GASA9	1	8027126	8028168	+	Gibberellin-regulated family protein;(source:Araport11)	protein_coding	0.948014	0.302664	0.00160533
AT1G22740	RABG3B	1	8049100	8050708	+	GTP-binding protein Rab7	protein_coding	1.30642	0.206034	1.00562e-09
AT1G22760	PAB3	1	8055325	8059060	+	Putative poly(A) binding protein May there fore function in posttranscriptional regulation, including mRNA turnover and translational initiation. Expression detected only in floral organs.	protein_coding	1.4063	0.269429	3.96561e-07
AT1G22770	GI	1	8061751	8067790	+	Together with CONSTANTS (CO) and FLOWERING LOCUS T (FT), GIGANTEA promotes flowering under long days in a circadian clock-controlled flowering pathway. GI acts earlier than CO and FT in the pathway by increasing CO and FT mRNA abundance. Located in the nucleus. Regulates several developmental processes, including photoperiod-mediated flowering, phytochrome B signaling, circadian clock, carbohydra…	protein_coding	-0.567856	0.160542	0.00105294
AT1G22885	NA	1	8101424	8102500	+	transmembrane protein;(source:Araport11)	protein_coding	0.451926	0.135368	0.0027077
AT1G22910	-	1	8104993	8108361	+	RNA-binding (RRM/RBD/RNP motifs) family protein;(source:Araport11)	protein_coding	0.40559	0.148322	0.0158129
AT1G22920	CSN5B	1	8109574	8112061	-	AJH1 encodes a protein similar to JAB1, a specific mammalian coactivator of AP-1 transcription. Encodes a subunit of the COP9 complex that is involved in protein deneddylation. Plants with mutations in CSN5A and CSN5B have a de-etiolated phenotype.	protein_coding	-0.297909	0.119677	0.0369776
AT1G22930	F19G10.11	1	8117286	8122151	+	T-complex protein 11;(source:Araport11)	protein_coding	-0.412456	0.106957	0.000567551
AT1G23090	SULTR3;3	1	8184925	8189234	-	Encodes AST91 mRNA for sulfate transporter.	protein_coding	0.830848	0.211958	0.00016409
AT1G23140	NA	1	8202146	8203329	-	Expression is upregulated in the shoot of cax1/cax3 mutant.	protein_coding	-1.3062	0.211922	2.88797e-09
AT1G23149	NA	1	8206549	8207618	+	NA	NA	0.669677	0.34217	0.0351628
AT1G23420	YAB4	1	8317297	8319491	+	Essential for formation and asymmetric growth of the ovule outer integument. Member of the YABBY protein family of putative transcription factors that contain apparent Cys(2)-Cys(2) zinc-finger domains and regions of similarity to the high mobility group (HMG) transcription factors. INO may be required for polarity determination in the central part of the ovule.	protein_coding	1.26483	0.665886	0.016519
AT1G23440	NA	1	8321553	8324497	+	Peptidase C15, pyroglutamyl peptidase I-like protein;(source:Araport11)	protein_coding	-0.449764	0.152711	0.00826367
AT1G23460	F5O8.2	1	8326747	8329782	+	Pectin lyase-like superfamily protein;(source:Araport11)	protein_coding	0.864829	0.244524	0.000559051
AT1G23480	CSLA3	1	8332862	8336441	+	encodes a gene similar to cellulose synthase	protein_coding	0.857609	0.182973	7.67117e-06
AT1G23490	ARF2-A	1	8336593	8338827	+	Gene encoding ADP-ribosylation factor and similar to other ARFs and ARF-like proteins. A member of ARF GTPase family. Arabidopsis has 21 known members, known to be essential for vesicle coating and uncoating and functions in GTP-binding. The gene is shown to play a role in cell division, cell expansion and cellulose production using antisense construct.	protein_coding	-0.361814	0.099542	0.0013843
AT1G23510	NA	1	8341388	8342796	-	OBP32pep protein;(source:Araport11)	protein_coding	1.48782	0.858559	0.0184912
AT1G23560	F5O8.12	1	8352615	8354619	-	OBP32pep, putative (DUF220);(source:Araport11)	protein_coding	0.940766	0.278826	0.000833806
AT1G23570	NA	1	8354806	8356507	-	hypothetical protein (DUF220);(source:Araport11)	protein_coding	1.33212	0.307222	2.02793e-05
AT1G23600	F5O8.16	1	8360978	8362485	-	OBP32pep protein, putative (Domain of unknown function DUF220);(source:Araport11)	protein_coding	1.3261	0.642171	0.0124058
AT1G23660	NA	1	8371609	8372845	-	hypothetical protein (Domain of unknown function DUF220);(source:Araport11)	protein_coding	1.4432	0.519664	0.00266997
AT1G23670	NA	1	8373239	8375897	-	OBP32pep protein, putative (DUF220);(source:Araport11)	protein_coding	1.43419	0.478054	0.00157294
AT1G23710	F5O8.26	1	8385188	8386522	+	hypothetical protein (DUF1645);(source:Araport11)	protein_coding	-0.814977	0.311625	0.00738167
AT1G23730	BCA3	1	8395544	8398144	+	beta carbonic anhydrase 3;(source:Araport11)	protein_coding	0.535112	0.174408	0.0046491
AT1G23790	F5O8.34	1	8409945	8412079	+	dicer-like protein (DUF936);(source:Araport11)	protein_coding	0.698558	0.310082	0.0200064
AT1G23830	F5O8.39	1	8422960	8424088	-	transmembrane protein;(source:Araport11)	protein_coding	-0.775075	0.279448	0.00549183
AT1G23840	NA	1	8424142	8425385	-	transmembrane protein;(source:Araport11)	protein_coding	-1.22597	0.256755	3.26102e-06
AT1G23850	F5O8.39	1	8425724	8427235	-	transmembrane protein;(source:Araport11)	protein_coding	-0.660847	0.265745	0.013367
AT1G23935	-	1	8461909	8465943	+	apoptosis inhibitory protein;(source:Araport11)	protein_coding	0.656295	0.318069	0.0309142
AT1G23950	NA	1	8469533	8471417	-	hypothetical protein (DUF626);(source:Araport11)	protein_coding	-0.344253	0.124232	0.0171531
AT1G24020	NA	1	8500119	8502065	-	MLP-like protein 423;(source:Araport11)	protein_coding	0.675362	0.167924	0.0001639
AT1G24070	NA	1	8516114	8520034	-	encodes a gene similar to cellulose synthase	protein_coding	0.707707	0.212026	0.00140965
AT1G24100	UGT74B1	1	8525334	8527087	-	Encodes a UDP-glucose:thiohydroximate S-glucosyltransferase, involved in glucosinolate biosynthesis	protein_coding	-0.428058	0.112729	0.000673235
AT1G24140	3MMP	1	8535999	8537780	-	Matrixin family protein;(source:Araport11)	protein_coding	-1.42207	1.0392	0.0234074
AT1G24145	-	1	8540838	8542053	+	transmembrane protein;(source:Araport11)	protein_coding	-1.37354	0.287043	2.80028e-06
AT1G24150	FH4	1	8549191	8552066	+	Encodes a group I formin. Localized to cell junctions. Polymerizes actin. Binds profilin.	protein_coding	-1.09949	0.185921	1.37561e-08
AT1G24260	SEP3	1	8593536	8596123	-	Member of the MADs box transcription factor family. SEP3 is redundant with SEP1 and 2. Flowers of SEP1/2/3 triple mutants show a conversion of petals and stamens to sepals.SEP3 forms heterotetrameric complexes with other MADS box family members and binds to the CArG box motif.	protein_coding	0.996253	0.23084	2.92455e-05
AT1G24267	NA	1	8604022	8607484	-	bZIP transcription factor, putative (DUF1664);(source:Araport11)	protein_coding	-0.267564	0.111565	0.0488028
AT1G24620	NA	1	8723627	8724711	-	Encodes a EF-hand calcium-binding protein family member. Mutants exhibit longer root hairs under phosphate-deficient conditions.	protein_coding	1.28763	0.706365	0.0183324
AT1G24764	MAP70.2	1	8759533	8763410	-	Member of the MAP70 protein family.	protein_coding	0.413004	0.131734	0.00555287
AT1G25230	PAP4	1	8840203	8842445	-	Calcineurin-like metallo-phosphoesterase superfamily protein;(source:Araport11)	protein_coding	1.10744	0.211609	4.42601e-07
AT1G25330	BHLH75	1	8880267	8882100	-	Encodes CESTA, a positive regulator of brassinosteroid biosynthesis.	protein_coding	2.03418	0.499422	4.16933e-05
AT1G25370	T22E19.3	1	8897564	8899111	-	hypothetical protein (DUF1639);(source:Araport11)	protein_coding	-0.931536	0.18612	1.64047e-06
AT1G25400	F2J7.13	1	8911096	8912822	-	transmembrane protein;(source:Araport11)	protein_coding	-0.589613	0.30193	0.0432064
AT1G25430	NA	1	8927732	8933058	-	transposable_element_gene;(source:Araport11);non-LTR retrotransposon family (LINE), has a 8.0e-45 P-value blast match to GB:NP_038607 L1 repeat, Tf subfamily, member 9 (LINE-element) (Mus musculus);(source:TAIR10)	transposable_element_gene	-0.736988	0.387069	0.0321903
AT1G25450	KCS5	1	8938387	8940613	-	Encodes KCS5, a member of the 3-ketoacyl-CoA synthase family involved in the biosynthesis of VLCFA (very long chain fatty acids).	protein_coding	0.673496	0.171065	0.000213237
AT1G25510	F2J7.6	1	8959087	8961183	-	Eukaryotic aspartyl protease family protein;(source:Araport11)	protein_coding	1.00544	0.171046	1.96995e-08
AT1G25550	G2-like	1	8976326	8978369	+	myb-like transcription factor family protein;(source:Araport11)	protein_coding	-1.34227	0.205405	2.9337e-10
AT1G26130	NA	1	9032808	9038704	+	ATPase E1-E2 type family protein / haloacid dehalogenase-like hydrolase family protein;(source:Araport11)	protein_coding	-0.485542	0.169958	0.00931116
AT1G26200	-	1	9063306	9065320	-	TRAM, LAG1 and CLN8 (TLC) lipid-sensing domain containing protein;(source:Araport11)	protein_coding	-1.69365	0.412811	3.99678e-05
AT1G26270	PI4KG5	1	9089462	9092560	-	Phosphatidylinositol 3- and 4-kinase family protein;(source:Araport11)	protein_coding	0.294783	0.108382	0.0223821
AT1G26320	NA	1	9105038	9107231	+	Zinc-binding dehydrogenase family protein;(source:Araport11)	protein_coding	1.91463	0.932289	0.00971005
AT1G26420	FOX5	1	9141519	9143336	-	FAD-binding Berberine family protein;(source:Araport11)	protein_coding	-1.68952	0.987956	0.0143785
AT1G26480	GRF12	1	9156279	9158093	-	14-3-3 protein GF14iota (grf12)	protein_coding	1.59802	0.460774	0.000357539
AT1G26540	DUF3	1	9167549	9170953	-	Agenet domain-containing protein;(source:Araport11)	protein_coding	0.988255	0.272501	0.000356839
AT1G26550	T1K7.8	1	9171118	9173033	+	FKBP-like peptidyl-prolyl cis-trans isomerase family protein;(source:Araport11)	protein_coding	-0.287574	0.100365	0.0157035
AT1G26570	UGD1	1	9182008	9184393	+	NA	NA	0.595048	0.183883	0.00243879
AT1G26580	T1K7.5	1	9184567	9187578	+	ELM2 domain protein;(source:Araport11)	protein_coding	0.279621	0.111525	0.0377829
AT1G26690	T24P13.7	1	9224059	9225792	-	emp24/gp25L/p24 family/GOLD family protein;(source:Araport11)	protein_coding	-0.711718	0.163468	3.92715e-05
AT1G26710	NA	1	9232328	9233206	-	transmembrane protein;(source:Araport11)	protein_coding	1.46743	0.690554	0.00966257
AT1G26720	NA	1	9234099	9234939	-	transmembrane protein;(source:Araport11)	protein_coding	1.80736	0.295533	3.21073e-09
AT1G26730	PHO1-H7	1	9241036	9244918	+	EXS (ERD1/XPR1/SYG1) family protein;(source:Araport11)	protein_coding	0.393341	0.166176	0.0370799
AT1G26770	EXPA10	1	9259432	9261313	+	Encodes an expansin. Naming convention from the Expansin Working Group (Kende et al, Plant Mol Bio). Involved in the formation of nematode-induced syncytia in roots of Arabidopsis thaliana.	protein_coding	0.990229	0.190273	5.97764e-07
AT1G26820	RNS3	1	9292446	9293862	-	Encodes ribonuclease RNS3.	protein_coding	0.723252	0.328067	0.0208618
AT1G26830	CUL3A	1	9295565	9298629	+	Cullin, putative, similar to Cullin homolog 3 (CUL-3) SP:Q13618, GI:3639052 from (Homo sapiens); contains Pfam profile PF00888: Cullin family. Interacts with other components of E3 ligase complex suggesting it functions in RUB-modification. Forms complexes with BTB domain proteins forming a novel class of E3-based ubiquitin protein-ligase complexes. Mutant is early flowering and has a reduced sen…	protein_coding	-0.28366	0.109398	0.0307275
AT1G27030	-	1	9381527	9384060	+	hypothetical protein;(source:Araport11)	protein_coding	1.08446	0.182983	1.34232e-08
AT1G27045	ATHB-54	1	9391609	9393188	+	Encodes ATHB54, a member of the homeodomain leucine zipper (HD-Zip) family protein. Please note that this locus was split from AT1G27050 in the TAIR10 genome release (2010). Affymetrix ATH1 Probe Set linked to symbol ATHB54 is in fact directed against the product of the AT1G27050 locus (the mRNA coding for the RNA-recognition-motif protein).	protein_coding	1.40709	0.335539	3.34207e-05
AT1G27100	-	1	9407085	9411368	-	Actin cross-linking protein;(source:Araport11)	protein_coding	-0.709034	0.197566	0.000636158
AT1G27120	GALT4	1	9420952	9424086	+	Encodes a Golgi-localized hydroxyproline-O-galactosyltransferase.	protein_coding	0.437471	0.176589	0.0259222
AT1G27330	PLT1	1	9492849	9494382	+	Ribosome associated membrane protein RAMP4;(source:Araport11)	protein_coding	-1.02902	0.141716	3.4964e-12
AT1G27340	FBX6	1	9495344	9498085	+	Encodes a putative F-box protein that is involved in the regulation of leaf morphology.	protein_coding	-0.565792	0.1278	4.17764e-05
AT1G27350	PLT1	1	9498151	9499425	-	Ribosome associated membrane protein RAMP4;(source:Araport11)	protein_coding	-0.621294	0.168959	0.000583893
AT1G27380	RIC2	1	9508680	9510269	-	encodes a member of a novel protein family that contains contain a CRIB (for Cdc42/Rac-interactive binding) motif required for their specific interaction with GTP-bound Rop1 (plant-specific Rho GTPase). Interacts with Rop1 and is involved in pollen tube growth and function. Protein most similar to RIC4 (family subgroup V). Gene is expressed in all tissues examined.	protein_coding	1.04761	1.18164	0.043532
AT1G27460	NA	1	9534488	9537614	+	encodes a calmodulin-binding protein that is expressed in pollen, suspension culture cells, flowers, and fruits. The mRNA is cell-to-cell mobile.	protein_coding	0.967982	0.14598	2.41808e-10
AT1G27500	KLCR3	1	9551451	9554422	-	Tetratricopeptide repeat (TPR)-like superfamily protein;(source:Araport11)	protein_coding	0.482733	0.213259	0.0347462
AT1G27530	T17H3.3	1	9562487	9564031	-	ubiquitin-fold modifier-conjugating enzyme;(source:Araport11)	protein_coding	-0.271051	0.107366	0.0367977
AT1G27660	NA	1	9621387	9626067	+	basic helix-loop-helix (bHLH) DNA-binding superfamily protein;(source:Araport11)	protein_coding	0.402524	0.180094	0.0468122
AT1G27695	NA	1	9639024	9640151	+	TGD5 encodes a small glycine rich protein that is localized to the chloroplast envelope and is a component of the ER to plastid lipid trafficking pathway. TGD5 interacts with other components of this pathway including TGD1, TGD2, TGD3, and TGD4.	protein_coding	0.507466	0.245497	0.0461345
AT1G27760	NA	1	9668584	9671616	+	Encodes a protein with similarity to human interferon-related developmental regulator (IFRD)that is involved in salt tolerance. Loss of function mutations are hypersensitive to salt stress and have reduced fertility. SAT32 is found in the cytoplasm but appears to translocate to the nucleus when plants are subject to salt stress.	protein_coding	-0.543059	0.122591	4.4379e-05
AT1G27770	ACA1	1	9671632	9676307	-	Encodes a chloroplast envelope Ca2+-ATPase with an N-terminal autoinhibitor.	protein_coding	-0.728143	0.164907	2.99246e-05
AT1G27860	NA	1	9704558	9706238	-	hypothetical protein (DUF626);(source:Araport11)	protein_coding	0.37139	0.68987	0.0458961
AT1G27890	CAF1-4	1	9714136	9715176	-	Polynucleotidyl transferase, ribonuclease H-like superfamily protein;(source:Araport11)	protein_coding	-3.79609	1.32085	0.00327416
AT1G27920	MAP65-8	1	9726655	9730199	+	microtubule-associated protein 65-8;(source:Araport11)	protein_coding	0.639175	0.153635	0.000101173
AT1G27960	ECT9	1	9742092	9745787	-	encodes a protein whose C-terminal region is similar to ECT1 and ECT2, which bind to CIPK1.	protein_coding	0.683522	0.200548	0.00118964
AT1G27970	NTF2	1	9746709	9748467	+	Encodes an ortholog of yeast NTF2, a nuclear envelop transport protein that functions as the nuclear import receptor for RanGDP, an essential player in nucleocytoplasmic transport. The mRNA is cell-to-cell mobile.	protein_coding	-0.324298	0.110991	0.0125584
AT1G27980	DPL1	1	9748506	9752770	+	dihydrosphingosine phosphate lyase;(source:Araport11)	protein_coding	-0.644526	0.15507	0.000100292
AT1G28100	NA	1	9801082	9804394	+	hypothetical protein;(source:Araport11)	protein_coding	0.886633	0.2153	7.15255e-05
AT1G28190	F3H9.15	1	9846747	9848015	-	hypothetical protein;(source:Araport11)	protein_coding	-1.06646	0.311321	0.000587074
AT1G28230	PUP1	1	9862041	9864779	-	Encodes a transporter that transports purines,cytokinins and other adenine derivatives. Expressed in the leaf hydathodes where it may be involved in re-uptake of cytokinins during guttation.	protein_coding	-0.400095	0.152302	0.0200326
AT1G28270	NA	1	9882951	9884189	+	Member of a diversely expressed predicted peptide family showing sequence similarity to tobacco Rapid Alkalinization Factor (RALF), and is believed to play an essential role in the physiology of Arabidopsis. Consists of a single exon and is characterized by a conserved C-terminal motif and N-terminal signal peptide.	protein_coding	1.28313	1.59843	0.0340654
AT1G28280	VQ4	1	9885400	9887478	-	VQ motif-containing protein;(source:Araport11)	protein_coding	-0.649944	0.128219	2.06351e-06
AT1G28290	NA	1	9889101	9891015	-	Encodes an atypical arabinogalactan protein that is localized to the plasma membrange. AGP31 is highly expressed in flowers and vascular tissue and is repressed by jasmonic acid. AGP31 may play a role in vascular tissue function during defense and development.	protein_coding	0.317155	0.105831	0.0113081
AT1G28330	DRM1	1	9933786	9935440	-	dormancy-associated protein (DRM1)	protein_coding	1.02198	0.168783	6.96515e-09
AT1G28375	-	1	9961055	9961745	+	transmembrane protein;(source:Araport11)	protein_coding	0.901433	0.289006	0.00185181
AT1G28480	GRXC9	1	10013434	10014256	-	Encodes GRX480, a member of the glutaredoxin family that regulates protein redox state. GRX480 interacts with TGA factors and suppresses JA-responsive PDF1.2 transcription. GRX480 transcription is SA-inducible and requires NPR1. Maybe involved in SA/JA cross-talk.	protein_coding	-1.65298	0.28197	1.27741e-08
AT1G28600	F1K23.6	1	10050941	10053256	-	GDSL-motif esterase/acyltransferase/lipase. Enzyme group with broad substrate specificity that may catalyze acyltransfer or hydrolase reactions with lipid and non-lipid substrates.	protein_coding	-0.805008	0.168066	5.32617e-06
AT1G28700	NA	1	10083500	10085030	-	Nucleotide-diphospho-sugar transferase family protein;(source:Araport11)	protein_coding	1.75763	0.535365	0.000595698
AT1G28710	F1K23.29	1	10086366	10089772	-	Nucleotide-diphospho-sugar transferase family protein;(source:Araport11)	protein_coding	0.459125	0.170309	0.0148353
AT1G28760	NA	1	10103158	10104588	+	Encodes an orthlog of the Xenopus inner nuclear membrane (INM) protein Nemp1/TMEM194A.	protein_coding	-0.506866	0.219645	0.0294504
AT1G29050	TBL38	1	10136246	10139228	-	Encodes a member of the TBL (TRICHOME BIREFRINGENCE-LIKE) gene family containing a plant-specific DUF231 (domain of unknown function) domain. TBL gene family has 46 members, two of which (TBR/AT5G06700 and TBL3/AT5G01360) have been shown to be involved in the synthesis and deposition of secondary wall cellulose, presumably by influencing the esterification state of pectic polymers. A nomenclature…	protein_coding	1.10764	0.20444	1.81667e-07
AT1G29060	AtSFT12	1	10147605	10149780	+	Encodes a golgi localized QcSNARE involved in response to salt and osmotic stress. Overexpression confers increased resistance to NaCl, mannitol and LiCl. SFT12 may act by mediating vacuolar sequestration of NaCl and other ions.	protein_coding	-0.463569	0.164598	0.0108504
AT1G29140	F28N24.16	1	10178902	10180225	+	Pollen Ole e 1 allergen and extensin family protein;(source:Araport11)	protein_coding	1.32291	0.930032	0.0253743
AT1G29150	RPN6	1	10180302	10182808	+	specifically interacts with FUS6/COP11 via the C-terminal domain of FUS6/COP11 and associates with an ATPase subunit of the 19S proteasome regulatory complex, AtS6A. The mRNA is cell-to-cell mobile.	protein_coding	-0.719327	0.112734	1.68715e-09
AT1G29240	F28N24.8	1	10216779	10219942	-	transcription initiation factor TFIID subunit, putative (DUF688);(source:Araport11)	protein_coding	-0.77556	0.156472	2.6272e-06
AT1G29290	-	1	10244453	10245874	+	B-cell lymphoma 6 protein;(source:Araport11)	protein_coding	-2.15362	0.391434	7.04501e-08
AT1G29310	F9K20.24	1	10252241	10254815	+	SecY protein transport family protein;(source:Araport11)	protein_coding	-0.344448	0.128102	0.0209662
AT1G29340	PUB17	1	10264043	10266917	+	Encodes a protein containing a UND, a U-box, and an ARM domain. This protein has E3 ubiquitin ligase activity. It is required for cell death and full resistance specified by Arabidopsis RPM1 and RPS4 resistance proteins against Pseudomonas syringae pv tomato. The mRNA is cell-to-cell mobile.	protein_coding	-0.388602	0.102102	0.000721484
AT1G29420	NA	1	10301377	10302099	-	SAUR-like auxin-responsive protein family;(source:Araport11)	protein_coding	0.179647	0.418887	0.0233021
AT1G29430	SAUR62	1	10302585	10303418	-	SAUR-like auxin-responsive protein family;(source:Araport11)	protein_coding	0.623293	0.297344	0.031645
AT1G29520	NA	1	10323655	10324743	+	AWPM-19-like family protein;(source:Araport11)	protein_coding	0.501085	0.146911	0.00189021
AT1G29660	F15D2.21	1	10371675	10374005	+	GDSL-motif esterase/acyltransferase/lipase. Enzyme group with broad substrate specificity that may catalyze acyltransfer or hydrolase reactions with lipid and non-lipid substrates.	protein_coding	0.600172	0.121815	3.80599e-06
AT1G29690	CAD1	1	10379020	10382153	-	Encodes a protein containing a domain with significant homology to the MACPF (membrane attack complex and perforin) domain of complements and perforin proteins that are involved in innate immunity in animals. Transgenic <i>cad1-1</i> mutant plants show lesions seen in the hypersensitive response, as well as a spontaneous activation of expression of pathogenesis-related genes and leading to a 32-f…	protein_coding	-0.634811	0.175152	0.000667698
AT1G29715	NA	1	10389294	10392668	-	pseudogene of Leucine-rich repeat transmembrane protein kinase;(source:Araport11)	pseudogene	-1.3213	0.496339	0.00362067
AT1G29750	RKF1	1	10413830	10420814	-	Receptor-like serine/threonine kinase (RKF1). The putative extracellular domain of the RKF1 protein contains 13 tandem repeats of leucine-rich sequences. Expressed in early flower primordial, stamen, and pollen grains.	protein_coding	0.329406	0.125368	0.0252964
AT1G30000	MNS3	1	10509156	10512578	-	alpha-mannosidase 3;(source:Araport11)	protein_coding	-0.312569	0.124219	0.033841
AT1G30100	NCED5	1	10571310	10573365	+	Encodes 9-cis-epoxycarotenoid dioxygenase, a key enzyme in the biosynthesis of abscisic acid. The expression of this gene increases during the first 6h of imbibition.	protein_coding	-1.69533	0.483433	0.000309029
AT1G30160	T2H7.4	1	10606210	10607810	+	hypothetical protein (DUF295);(source:Araport11)	protein_coding	-0.592072	0.271913	0.0295759
AT1G30190	T2H7.2	1	10618893	10620067	+	cotton fiber protein;(source:Araport11)	protein_coding	-2.50388	0.766752	0.000530862
AT1G30220	INT2	1	10632720	10635581	-	Inositol transporter presenting conserved extracellular loop domains homologs of plexins/semaphorin/integrin (PSI) domains from animal type I receptors.	protein_coding	-0.727922	0.388983	0.0347462
AT1G30230	eEF-1Bb1	1	10638878	10640941	+	Encodes a guanine nucleotide exchange factor that plays an important role in translation elongation. It is localized in the plasma membrane and cytosol. Mutants display ectopic lignin deposition as well as cell expansion defects	protein_coding	-0.262953	0.104288	0.0378624
AT1G30280	F12P21.7	1	10662608	10664668	-	Chaperone DnaJ-domain superfamily protein;(source:Araport11)	protein_coding	0.684256	0.239636	0.0055535
AT1G30330	ARF6	1	10685822	10690988	-	Encodes a member of the auxin response factor family. Mediates auxin response via expression of auxin regulated genes. Acts redundantly with ARF8 to control stamen elongation and flower maturation. Expression of ARF6 is controlled by miR167.	protein_coding	0.424713	0.103506	0.000225668
AT1G30370	DLAH	1	10719065	10720843	-	Encodes a mitochondria-localized class III phospholipase A1 that plays a role in seed viability.	protein_coding	-3.50329	0.770495	6.41811e-06
AT1G30440	F26G16.2	1	10758743	10762461	+	Phototropic-responsive NPH3 family protein;(source:Araport11)	protein_coding	0.61009	0.109333	1.87279e-07
AT1G30500	NFYA7	1	10804442	10806428	-	nuclear factor Y, subunit A7;(source:Araport11)	protein_coding	-0.492901	0.166264	0.00695213
AT1G30580	YchF1	1	10831673	10835635	-	GTP binding protein;(source:Araport11)	protein_coding	-0.282094	0.0996411	0.0174647
AT1G30590	T5I8.4	1	10835701	10841040	-	RNA polymerase I specific transcription initiation factor RRN3 protein;(source:Araport11)	protein_coding	0.27292	0.107843	0.0363659
AT1G30620	MUR4	1	10854517	10858280	+	encodes a type-II membrane protein that catalyzes 4-epimerization of UDP-D-Xylose to UDP-L-Arabinose in vitro, the nucleotide sugar used by glycosyltransferases in the arabinosylation of cell wall polysaccharides and wall-resident proteoglycans.	protein_coding	-0.378186	0.151367	0.029223
AT1G30630	T5I8.8	1	10858298	10860261	-	Coatomer epsilon subunit;(source:Araport11)	protein_coding	-0.279149	0.0963024	0.0148352
AT1G30690	PATL4	1	10887607	10890407	+	Sec14p-like phosphatidylinositol transfer family protein;(source:Araport11)	protein_coding	0.513127	0.108075	1.29393e-05
AT1G30710	NA	1	10895252	10897127	+	FAD-binding Berberine family protein;(source:Araport11)	protein_coding	2.88852	1.71586	0.0104239
AT1G30820	emb2742	1	10944908	10949482	-	CTP synthase family protein;(source:Araport11)	protein_coding	0.880226	0.13442	4.58439e-10
AT1G30840	PUP4	1	10974383	10976298	+	Member of a family of proteins related to PUP1, a purine transporter. May be involved in the transport of purine and purine derivatives such as cytokinins, across the plasma membrane.	protein_coding	0.655036	0.293592	0.0229553
AT1G30850	NA	1	10985063	10986295	+	root hair specific 4;(source:Araport11)	protein_coding	-0.144945	0.393289	0.0459465
AT1G30900	NA	1	10996870	11000809	+	VACUOLAR SORTING RECEPTOR 6;(source:Araport11)	protein_coding	-2.09959	0.296832	6.55878e-12
AT1G31010	NA	1	11054731	11056959	-	organellar single-stranded DNA binding protein 4;(source:Araport11)	protein_coding	-0.408284	0.185038	0.0485487
AT1G31040	-	1	11069510	11072564	-	PLATZ transcription factor family protein;(source:Araport11)	protein_coding	0.569571	0.289733	0.0452716
AT1G31070	GLCNAC1PUT1	1	11084666	11088589	+	Encodes a protein that functions as an N-acetylglucosamine-1-phosphate uridylyltransferase that catalyzes the formation of UDP-N-acetylglucosamine (UDP-GlcNAc). This is an essential precursor for glycolipid and glycoprotein synthesis and is also used for regulatory protein modification in signaling pathways. The enzyme can also catalyze the reverse reaction using both UDP-GlcNAc and the less comm…	protein_coding	0.568659	0.12234	1.74385e-05
AT1G31120	POT10	1	11104237	11108095	-	potassium transporter	protein_coding	-0.465291	0.175625	0.0160173
AT1G31130	F28K20.6	1	11114693	11116195	-	polyadenylate-binding protein 1-B-binding protein;(source:Araport11)	protein_coding	-0.73621	0.15386	6.22932e-06
AT1G31173	NA	1	11137365	11138969	+	Encodes a microRNA that targets ARF family members ARF6 and ARF8. MicroRNAs are regulatory RNAs with a mature length of ~21-nucleotides that are processed from hairpin precursors by Dicer-like enzymes. MicroRNAs can negatively regulate gene expression by attenuating translation or by directing mRNA cleavage.Mature sequence: UGAAGCUGCCAGCAUGAUCUGG	miRNA_primary_transcript	1.22899	0.372468	0.000753245
AT1G31280	AGO2	1	11181504	11185396	+	Encodes Argonaute gene that binds viral siRNAs and is involved in antiviral defense response. Regulates innate immunity.Mutants have increased susceptibility to Potato virus X and tobacco rattle virus.	protein_coding	-1.53287	0.139328	1.20017e-26
AT1G31290	AGO3	1	11188120	11192585	+	ARGONAUTE 3;(source:Araport11)	protein_coding	-2.39024	0.277146	6.76365e-17
AT1G31310	Trihelix	1	11198353	11200267	-	hydroxyproline-rich glycoprotein family protein;(source:Araport11)	protein_coding	1.3344	0.250502	2.4964e-07
AT1G31420	FEI1	1	11249600	11253915	+	Encodes a plasma membrane localized leucine-rich repeat receptor kinase that is involved in cell wall elongation. Loss of function mutations of FEI1 and FEI2 exhibit defects in root and hypocotyl cell elongation. Double mutants are defective in cell wall biosynthesis and have thick hypocotyls, and short, thick roots.	protein_coding	0.571927	0.117186	6.15686e-06
AT1G31480	SGR2	1	11265816	11271701	+	encodes a novel protein that may be part of a gene family represented by bovine phosphatidic acid-preferring phospholipase A1 (PA-PLA1)containing a putative transmembrane domain. SGR2 is involved in the formation and function of the vacuole.	protein_coding	0.740387	0.162197	1.63009e-05
AT1G31550	F27M3.22	1	11295446	11297380	-	GDSL-motif esterase/acyltransferase/lipase. Enzyme group with broad substrate specificity that may catalyze acyltransfer or hydrolase reactions with lipid and non-lipid substrates.	protein_coding	-0.565403	0.143983	0.00027586
AT1G31580	NA	1	11310997	11311989	+	Encodes cell wall protein. ECS1 is not a Xcc750 resistance gene, but the genetic data indicate that ECS1 is linked to a locus influencing resistance to Xcc750. The mRNA is cell-to-cell mobile.	protein_coding	-0.892202	0.117869	4.75359e-13
AT1G31820	PUT1	1	11416451	11418464	-	Encodes POLYAMINE UPTAKE TRANSPORTER 1, an amino acid permease family protein.	protein_coding	-0.586611	0.206751	0.00734567
AT1G31885	NIP3-1	1	11450315	11452137	+	NOD26-like intrinsic protein 3;(source:Araport11)	protein_coding	-1.68601	1.25865	0.0256354
AT1G31935	NA	1	11469369	11470010	+	Has been identified as a translated small open reading frame by ribosome profiling.	other_rna	0.772664	0.311879	0.011084
AT1G31940	-	1	11470056	11471481	-	cystic fibrosis transmembrane conductance regulator;(source:Araport11)	protein_coding	-0.424173	0.139065	0.0067622
AT1G31990	-	1	11488002	11489318	+	transmembrane protein;(source:Araport11)	protein_coding	1.2982	1.01389	0.0320223
AT1G32080	PLGG1	1	11537242	11539896	-	Encodes a plant LrgAB/CidAB protein localized to the chloroplast envelope that is involved in chloroplast development, carbon partitioning and leaf senescence. The gene may have evolved from gene fusion of bacterial lrgA and lrgB.	protein_coding	0.465308	0.128556	0.00109033
AT1G32090	F3C3.11	1	11539993	11544166	-	early-responsive to dehydration stress protein (ERD4);(source:Araport11)	protein_coding	0.58403	0.159834	0.000692473
AT1G32100	PRR1	1	11546160	11548016	-	Encodes a pinoresinol reductase involved in lignan biosynthesis. Expressed strongly in roots and less strongly in stems. Shows specificity for pinoresinol and not lariciresinol.	protein_coding	0.855539	0.328879	0.00721964
AT1G32120	F3C3.9	1	11552426	11556391	+	serine/threonine-protein phosphatase 7 long form-like protein;(source:Araport11)	protein_coding	1.04556	0.243458	2.93374e-05
AT1G32127	NA	1	11556744	11558702	+	plant viral-response family protein;(source:Araport11)	protein_coding	-0.693153	0.232426	0.00386569
AT1G32130	IWS1	1	11558755	11561920	-	The C-terminal portion of this protein has high homology to the C-termini of the IWS1 (Interacts With Spt6) proteins found in yeast and humans. Interacts with transcription factor BES1. Involved in brassinosteroid-regulated gene expression.	protein_coding	-0.336598	0.109505	0.00814246
AT1G32190	F3C3.3	1	11592927	11596056	-	alpha/beta-Hydrolases superfamily protein;(source:Araport11)	protein_coding	0.534994	0.22352	0.0231255
AT1G32200	ATS1	1	11601671	11605174	-	Encodes a chloroplast glycerol-3-phosphate acyltransferase.Involved in the biosynthesis of chloroplast phosphatidylglycerol.	protein_coding	0.297996	0.117896	0.0344114
AT1G32210	DAD1	1	11605758	11607768	-	Encodes protein involved in suppression of apoptosis. Complements a mammalian apoptosis suppressor mutation.	protein_coding	-0.406653	0.1093	0.000915242
AT1G32230	RCD1	1	11611891	11617534	+	Encodes a protein belonging to the (ADP-ribosyl)transferase domain-containing subfamily of WWE protein-protein interaction domain protein family. Superoxide radicals are necessary and sufficient to propagate cell death or lesion formation in rcd1 mutants. Without stress treatment, RCD1 is localized in the nucleus. Under high salt or oxidative stress, RCD1 is found not only in the nucleus but also…	protein_coding	-0.366752	0.108488	0.00302314
AT1G32250	NA	1	11639741	11640393	+	Calcium-binding EF-hand family protein;(source:Araport11)	protein_coding	1.02556	0.999475	0.0466696
AT1G32270	SYP24	1	11642593	11645237	+	member of SYP2 Gene Family	protein_coding	-0.28115	0.531273	0.0394799
AT1G32300	NA	1	11651327	11653380	+	D-arabinono-1,4-lactone oxidase family protein;(source:Araport11)	protein_coding	0.332091	0.614094	0.037944
AT1G32340	NHL8	1	11663008	11666132	-	Encodes a protein whose sequence is similar to tobacco hairpin-induced gene (HIN1) and Arabidopsis non-race specific disease resistance gene (NDR1). Expression is not detected under normal conditions and in response to cucumber mosaic virus or spermine.	protein_coding	-0.533935	0.144376	0.000681775
AT1G32450	NPF7.3	1	11715147	11719988	-	Transmembrane nitrate transporter. Involved in xylem transport of nitrate from root to shoot. Induced in response to high and low concentrations of nitrate. Not involved in nitrate uptake. Expressed in root pericycle cells. Also functions as a proton-coupled H+/K+ antiporter for K+ loading into the xylem.	protein_coding	-0.591119	0.192114	0.00386333
AT1G32460	F5D14.24	1	11738118	11739326	+	hypothetical protein;(source:Araport11)	protein_coding	0.356449	0.136372	0.024147
AT1G32470	GDH3	1	11739304	11740399	-	Single hybrid motif superfamily protein;(source:Araport11)	protein_coding	0.434317	0.110436	0.000408124
AT1G32640	MYC2	1	11798810	11801319	-	Encodes a MYC-related transcriptional activator with a typical DNA binding domain of a basic helix-loop-helix leucine zipper motif. Binds to an extended G-Box promoter motif and interacts with Jasmonate ZIM-domain proteins. MYC2 interacts with EIN3 and EIL1 to repress hook curvature and resistance to Botrytis cinera.Its transcription is induced by dehydration stress and ABA treatment. Negative re…	protein_coding	-1.03072	0.205398	1.3295e-06
AT1G32740	dl4875c	1	11844660	11846347	+	SBP (S-ribonuclease binding protein) family protein;(source:Araport11)	protein_coding	0.583436	0.308845	0.0493309
AT1G32770	NAC012	1	11865229	11867154	-	Encodes SND1, a NAC Domain transcription factor involved in secondary wall biosynthesis in fibers. Expressed specifically in interfascicular fibers and xylary fibers in stems. Expressed in the procambium of stem inflorescences and root. May act as a negative regulator of secondary wall thickening in xylary fibers. Acts redundantly with NST1 to control development of secondary walls in siliques.	protein_coding	4.12281	1.67239	0.00462323
AT1G32780	F6N18.16	1	11869752	11872926	-	GroES-like zinc-binding dehydrogenase family protein;(source:Araport11)	protein_coding	0.900561	0.379149	0.0107067
AT1G32790	CID11	1	11874508	11877549	-	RNA-binding protein, putative, similar to RNA-binding protein GB:CAB40027 GI:4539439 from (Arabidopsis thaliana).Member of a family of PAB2 binding domain proteins.	protein_coding	-0.316328	0.127912	0.0365188
AT1G32870	NAC13	1	11911668	11913947	+	Expression in rosette leaves is activated by high concentration of boron.	protein_coding	-0.487564	0.20835	0.0292898
AT1G32940	NA	1	11937183	11941190	+	Subtilase family protein;(source:Araport11)	protein_coding	-0.798129	0.234122	0.000919489
AT1G32950	NA	1	11941438	11944760	+	Subtilase family protein;(source:Araport11)	protein_coding	-0.88343	0.594744	0.0412484
AT1G32960	SBT3.3	1	11945307	11948650	+	Subtilase family protein;(source:Araport11)	protein_coding	-3.29005	1.16798	0.00127005
AT1G32990	RPL11	1	11955656	11957402	+	mutant has Decreased effective quantum yield of photosystem II; Pale green plants; Reduced growth rate; Plastid Ribosomal Protein L11 The mRNA is cell-to-cell mobile.	protein_coding	0.303356	0.118955	0.032268
AT1G33030	F9L11.18	1	11964776	11966320	-	O-methyltransferase family protein;(source:Araport11)	protein_coding	-1.35811	0.626107	0.00938885
AT1G33055	-	1	11971308	11972580	-	hypothetical protein;(source:Araport11)	protein_coding	0.508848	0.249113	0.0476315
AT1G33080	DTX23	1	11985627	11990520	+	MATE efflux family protein;(source:Araport11)	protein_coding	0.443864	0.18858	0.0326293
AT1G33240	GTL1	1	12050930	12056267	-	Encodes a plant transcriptional activator that contains two separate, but similar, trihelix DNA-binding domains, similar to GT-2. Gene is expressed in all aerial parts of the plant, with higher level of expression in siliques. At-GTL2 was thought to be a duplicated copy of this gene but is likely to be a cloning artefact, the result of a chimeric clone. Regulates ploidy-dependent cell growth in t…	protein_coding	0.398238	0.139287	0.0121649
AT1G33265	NA	1	12066595	12068075	+	Transmembrane proteins 14C;(source:Araport11)	protein_coding	-0.375913	0.128675	0.0108203
AT1G33340	F10C21.3	1	12087196	12088999	+	ENTH/ANTH/VHS superfamily protein;(source:Araport11)	protein_coding	0.817005	0.514046	0.0425778
AT1G33430	B3GALT8	1	12124237	12126481	-	UPEX1 is arabinogalactan b-(1,3)-galactosyltransferase involved in the formation of pollen exine. Belongs to GT31 family. Mutants have reduced levels of AGPs.	protein_coding	0.800368	0.220163	0.000456318
AT1G33470	-	1	12144440	12147208	+	RNA-binding (RRM/RBD/RNP motifs) family protein;(source:Araport11)	protein_coding	0.39107	0.114843	0.00265476
AT1G33490	F10C21.22	1	12150674	12152460	-	E3 ubiquitin-protein ligase;(source:Araport11)	protein_coding	-0.430307	0.126654	0.00239946
AT1G33560	ADR1	1	12168768	12172119	+	Encodes a NBS-LRR disease resistance protein that possesses N-terminal kinase subdomains. Activation tagged mutant of ADR1 showed elevated levels of SA and reactive oxygen species in addition to number of defense gene transcripts. Exhibits resistance to number of microbial pathogens.	protein_coding	-1.58415	0.226637	1.41912e-11
AT1G33615	NA	1	12192881	12195519	-	Unknown gene	other_rna	1.03104	0.432425	0.00891923
AT1G33700	T5L19.190	1	12208308	12214411	-	Beta-glucosidase, GBA2 type family protein;(source:Araport11)	protein_coding	1.04608	0.232695	1.31046e-05
AT1G33720	CYP76C6	1	12220791	12224108	-	member of CYP76C	protein_coding	-1.97845	0.135724	3.43471e-46
AT1G33730	CYP76C5	1	12226755	12228751	+	member of CYP76C	protein_coding	-3.1296	1.0883	0.00160602
AT1G33760	ERF022	1	12237547	12238710	+	encodes a member of the DREB subfamily A-4 of ERF/AP2 transcription factor family. The protein contains one AP2 domain. There are 17 members in this subfamily including TINY.	protein_coding	-2.38533	1.30721	0.00952586
AT1G33811	F14M2.7	1	12267808	12269913	+	GDSL-motif esterase/acyltransferase/lipase. Enzyme group with broad substrate specificity that may catalyze acyltransfer or hydrolase reactions with lipid and non-lipid substrates.	protein_coding	0.836824	0.189084	2.34057e-05
AT1G33840	NA	1	12283725	12285371	-	LURP-one-like protein (DUF567);(source:Araport11)	protein_coding	-3.38346	0.963473	0.000360753
AT1G33950	T3M13.3	1	12332834	12340409	-	Avirulence induced gene (AIG1) family protein;(source:Araport11)	protein_coding	-9.61607	2.95327	1.98572e-09
AT1G33960	NA	1	12346138	12348733	+	Identified as a gene that is induced by avirulence gene avrRpt2 and RPS2 after infection with Pseudomonas syringae pv maculicola strain ES4326 carrying avrRpt2	protein_coding	-5.20117	0.910265	1.71002e-08
AT1G33970	T15K4.2	1	12349304	12351318	-	P-loop containing nucleoside triphosphate hydrolases superfamily protein;(source:Araport11)	protein_coding	-0.691637	0.0995088	5.01143e-11
AT1G33990	NA	1	12355557	12358031	+	Encodes a protein predicted to act as a carboxylesterase. It has similarity to the SABP2 methyl salicylate esterase from tobacco. This protein does not act on methyl IAA, methyl JA, MeSA, MeGA4, or MEGA9 in vitro.	protein_coding	-0.612341	0.113669	4.81588e-07
AT1G34010	NA	1	12359448	12361345	-	hypothetical protein;(source:Araport11)	protein_coding	0.549039	0.187984	0.0066802
AT1G34040	NA	1	12374259	12376367	+	Pyridoxal phosphate (PLP)-dependent transferases superfamily protein;(source:Araport11)	protein_coding	1.04795	0.612384	0.0261905
AT1G34060	NA	1	12396397	12398418	-	Pyridoxal phosphate (PLP)-dependent transferases superfamily protein;(source:Araport11)	protein_coding	0.677764	0.345361	0.0343861
AT1G34065	NA	1	12398428	12401036	-	S-adenosylmethionine carrier 2;(source:Araport11)	protein_coding	0.679839	0.244162	0.00676267
AT1G34095	NA	1	12411670	12412514	-	hypothetical protein;(source:Araport11)	protein_coding	1.83988	0.787416	0.00561249
AT1G34130	STT3B	1	12429846	12433236	+	Encodes homolog of yeast STT3, a subunit of oligosaccharyltransferase.	protein_coding	-0.397	0.107701	0.00105792
AT1G34180	NAC016	1	12448534	12451346	+	NAC domain containing protein 16;(source:Araport11)	protein_coding	-1.85628	0.276199	7.62123e-11
AT1G34220	F23M19.10	1	12462849	12466089	-	Regulator of Vps4 activity in the MVB pathway protein;(source:Araport11)	protein_coding	-0.469991	0.168056	0.0112464
AT1G34315	NA	1	12513923	12516985	-	transmembrane protein;(source:Araport11)	protein_coding	0.58945	0.230445	0.0140283
AT1G34355	PS1	1	12536310	12541985	+	Encodes PS1 (Parallel Spindle 1). Mutations in PS1 lead to diploid male spores, diploid pollen grains, and spontaneous triploid plants in the next generation. Female meiosis is not affected in the mutants.	protein_coding	0.684863	0.235708	0.00490945
AT1G34420	LRR-RLK	1	12584587	12587570	+	leucine-rich repeat transmembrane protein kinase family protein;(source:Araport11)	protein_coding	-1.35514	0.258048	3.30782e-07
AT1G34630	-	1	12685176	12687641	+	transmembrane protein;(source:Araport11)	protein_coding	0.54021	0.184613	0.00676646
AT1G34750	F21H2.4	1	12736000	12738196	-	Protein phosphatase 2C family protein;(source:Araport11)	protein_coding	-0.693901	0.143567	5.513e-06
AT1G35230	AGP5	1	12917070	12917829	+	Encodes arabinogalactan-protein (AGP5). The mRNA is cell-to-cell mobile.	protein_coding	-3.80157	0.503065	1.89485e-13
AT1G35290	ALT1	1	12947517	12948849	-	Thioesterase superfamily protein;(source:Araport11)	protein_coding	0.941749	0.374766	0.00766964
AT1G35350	PHO1-H8	1	12980689	12984772	-	EXS (ERD1/XPR1/SYG1) family protein;(source:Araport11)	protein_coding	0.639701	0.187243	0.00127244
AT1G35490	-	1	13061549	13063455	+	bZIP family transcription factor;(source:Araport11)	protein_coding	0.263379	0.502363	0.0497554
AT1G35710	F14D7.1	1	13220471	13224799	+	kinase family with leucine-rich repeat domain-containing protein;(source:Araport11)	protein_coding	-0.732444	0.225642	0.00169023
AT1G35720	ANN1	1	13225168	13227239	+	Encodes a member of the annexin gene family, a diverse, multigene family of calcium-dependent, membrane-binding proteins. The protein was determined to have peroxidase activity. This activity is thought to be dependent on the presence of post-translational modifications (most likely phosphorylation). The protein was shown to be present as a mixture of monomer and homodimer. The homodimerization s…	protein_coding	-0.735259	0.112549	8.04151e-10
AT1G35910	TPPD	1	13362962	13365172	-	Haloacid dehalogenase-like hydrolase (HAD) superfamily protein;(source:Araport11)	protein_coding	-1.20741	0.386039	0.00123663
AT1G36150	AtXYP13	1	13528257	13529470	+	Bifunctional inhibitor/lipid-transfer protein/seed storage 2S albumin superfamily protein;(source:Araport11)	protein_coding	1.42368	0.579493	0.00541166
AT1G42470	NA	1	15926180	15935845	+	Patched family protein;(source:Araport11)	protein_coding	0.423397	0.11151	0.000675765
AT1G42970	GAPB	1	16127353	16129895	+	Encodes chloroplast localized glyceraldehyde-3-phosphate dehydrogenase that can use both NADH and NADPH to reduce 1,3-diphosphate glycerate. It forms A2B2 heterotetramers with GapA forms of the GADPH enzyme. These complexes are active in the light under reducing conditions, but show reduced NADPH-dependent activity in response to oxidized thioredoxins and increased NAD(H)/NADP(H) ratios due to th…	protein_coding	0.316779	0.112261	0.0174481
AT1G42980	FH12	1	16133286	16135587	+	Actin-binding FH2 (formin homology 2) family protein;(source:Araport11)	protein_coding	-1.13674	0.766468	0.0299969
AT1G42990	BZIP60	1	16135723	16137463	-	bZIP60 consists of a bZIP DNA binding domain followed by a putative transmembrane domain. bZIP60 mRNA is upregulated by the addition of ER stress inducers, tunicamycin (inhibitor of N-linked glycosylation), DTT (inhibitor of disulfide bond formation) and azetin-2-carboxylate (proline analog perturbing protein structure). Upon ER stress, bZIP60 mRNA is spliced by IRE1A and IRE1B to produce bZIP60-…	protein_coding	-1.39967	0.18361	1.91373e-13
AT1G43130	NA	1	16228189	16231254	-	like COV 2;(source:Araport11)	protein_coding	-0.448322	0.131715	0.0022225
AT1G43640	TULP5	1	16439367	16441941	-	Member of TLP family	protein_coding	1.66803	0.662978	0.00434748
AT1G43650	UMAMIT22	1	16443582	16446918	-	nodulin MtN21-like transporter family protein	protein_coding	0.558403	0.242305	0.0258503
AT1G43790	TED6	1	16575759	16576541	+	tracheary element differentiation-related 6;(source:Araport11)	protein_coding	0.582826	0.24518	0.0209474
AT1G43800	NA	1	16577521	16579722	+	Plant stearoyl-acyl-carrier-protein desaturase family protein;(source:Araport11)	protein_coding	-0.934438	0.173509	2.63602e-07
AT1G43860	F28H19.11	1	16622068	16624469	-	sequence-specific DNA binding transcription factor;(source:Araport11)	protein_coding	-0.472385	0.133868	0.00141514
AT1G43890	RABC1	1	16646696	16648648	+	ras-related small GTPase	protein_coding	-0.583366	0.115759	2.81267e-06
AT1G43910	F9C16.7	1	16655884	16657686	-	P-loop containing nucleoside triphosphate hydrolases superfamily protein;(source:Araport11)	protein_coding	-0.929265	0.205632	1.39227e-05
AT1G44110	CYCA1-1	1	16774765	16777352	-	Cyclin A1;(source:Araport11)	protein_coding	0.497751	0.227832	0.0385379
AT1G44130	NA	1	16787508	16789436	-	Eukaryotic aspartyl protease family protein;(source:Araport11)	protein_coding	-3.25102	0.691844	2.84916e-06
AT1G44191	NA	1	16813599	16814733	-	Encodes a ECA1 gametogenesis related family protein	protein_coding	1.12698	0.933199	0.0387236
AT1G44224	NA	1	16820929	16821823	-	Encodes a ECA1 gametogenesis related family protein	protein_coding	1.51011	0.320309	3.71064e-06
AT1G44446	CAO	1	16848308	16851271	-	Encodes chlorophyllide <i>a</i> oxygenase which converts chlorophyllide <i>a</i> to chlorophyllide <i>b</i> by catalyzing two successive hydroxylations at the 7-methyl group of chlorophyllide <i>a</i> . Mutants are deficient in pigments that associate with thylakoid membrane proteins, lacking chlorophyll <i>b</i> and light-harvesting proteins of photosystem II. The protein was shown through cross…	protein_coding	-0.412961	0.160851	0.0225791
AT1G44760	T12C22.3	1	16896680	16898645	-	Adenine nucleotide alpha hydrolases-like superfamily protein;(source:Araport11)	protein_coding	0.464819	0.125232	0.000808494
AT1G44920	T12C22.21	1	16982904	16984456	-	transmembrane protein;(source:Araport11)	protein_coding	0.286622	0.119405	0.0465501
AT1G44970	NA	1	17002089	17003867	+	Peroxidase superfamily protein;(source:Araport11)	protein_coding	0.888362	0.154104	4.09695e-08
AT1G45000	RPT4B	1	17009051	17011929	+	AAA-type ATPase family protein;(source:Araport11)	protein_coding	-0.384413	0.096968	0.000413912
AT1G45130	BGAL5	1	17065111	17069269	+	beta-galactosidase 5;(source:Araport11)	protein_coding	0.864109	0.2322	0.000302043
AT1G45145	TRX5	1	17074942	17076417	-	encodes a cytosolic thioredoxin that reduces disulfide bridges of target proteins by the reversible formation of a disulfide bridge between two neighboring Cys residues present in the active site. Thioredoxins have been found to regulate a variety of biological reactions in prokaryotic and eukaryotic cells.	protein_coding	-1.78407	0.166768	2.66691e-25
AT1G45225	NA	1	17143007	17143354	+	Encodes a ECA1 gametogenesis related family protein [pseudogene]	pseudogene	0.26682	0.513199	0.026943
AT1G45227	NA	1	17144753	17145100	+	Encodes a ECA1 gametogenesis related family protein [pseudogene]	pseudogene	0.214414	0.451614	0.0142374
AT1G45249	ABF2	1	17165122	17167976	-	Leucine zipper transcription factor that binds to the abscisic acid (ABA)?responsive element (ABRE) motif in the promoter region of ABA-inducible genes. Enhances drought tolerance in vegetative tissues. Required for normal glucose response. Localized in the nucleus. Expressed constitutively in roots, leaf vascular tissues, and hydathodes or in all tissues under stress conditions. It's phosphoryla…	protein_coding	-0.336303	0.143001	0.0449156
AT1G47250	PAF2	1	17319130	17321074	+	Encodes 20S proteasome subunit PAF2 (PAF2).	protein_coding	-0.365561	0.131676	0.0159939
AT1G47380	T3F24.2	1	17372371	17376091	-	Protein phosphatase 2C family protein;(source:Araport11)	protein_coding	0.675693	0.167542	0.000149292
AT1G47395	NA	1	17382998	17383830	+	hypothetical protein;(source:Araport11)	protein_coding	-1.53826	0.478642	0.000757404
AT1G47400	NA	1	17385707	17386485	+	hypothetical protein;(source:Araport11)	protein_coding	-1.13208	0.395929	0.00261137
AT1G47550	SEC3A	1	17456987	17465273	+	Encodes a member of the exocyst complex gene family. The exocyst is a protein complex involved in tethering vesicles to the plasma membrane during regulated or polarized secretion. It binds phosphoinositide lipids.	protein_coding	-0.318432	0.118542	0.0225789
AT1G47610	F16N3.9	1	17504714	17506043	+	Transducin/WD40 repeat-like superfamily protein;(source:Araport11)	protein_coding	1.94582	1.0338	0.0141873
AT1G47670	AATL1	1	17536625	17539719	-	Transmembrane amino acid transporter family protein;(source:Araport11)	protein_coding	0.533008	0.14789	0.000940454
AT1G47710	SERPIN1	1	17557079	17560350	+	Serine protease inhibitor (SERPIN) family protein;(source:Araport11)	protein_coding	-0.483639	0.113691	0.000106821
AT1G47740	-	1	17566511	17569297	+	PPPDE putative thiol peptidase family protein;(source:Araport11)	protein_coding	0.497768	0.120914	0.000174368
AT1G47860	NA	1	17620647	17630599	-	transposable_element_gene;(source:Araport11);non-LTR retrotransposon family (LINE), has a 9.0e-40 P-value blast match to GB:NP_038605 L1 repeat, Tf subfamily, member 30 (LINE-element) (Mus musculus);(source:TAIR10)	transposable_element_gene	0.425047	0.149147	0.0114269
AT1G47880	NA	1	17640046	17641148	+	pseudogene of receptor like protein 6;(source:Araport11)	pseudogene	-1.32311	0.979521	0.0275558
AT1G47890	RLP7	1	17643976	17647107	+	receptor like protein 7;(source:Araport11)	protein_coding	-0.424746	0.845777	0.0360971
AT1G47980	NA	1	17691811	17693887	-	desiccation-like protein;(source:Araport11)	protein_coding	0.867767	0.343786	0.00835605
AT1G48210	F21D18.6	1	17798431	17802382	+	Protein kinase superfamily protein;(source:Araport11)	protein_coding	-0.382344	0.134878	0.0130185
AT1G48240	NPSN12	1	17808988	17812106	-	member of NPSN Gene Family	protein_coding	0.503551	0.140878	0.00113207
AT1G48320	DHNAT1	1	17854813	17855715	-	Encodes one of the two functional DHNA-CoA (1,4-dihydroxy-2-naphthoyl-CoA) thioesterases found in Arabidopsis.	protein_coding	-1.1125	0.308461	0.000322826
AT1G48330	F11A17.11	1	17863660	17864558	+	SsrA-binding protein;(source:Araport11)	protein_coding	1.05362	0.201618	5.03475e-07
AT1G48370	YSL8	1	17874512	17877397	+	Arabidopsis thaliana metal-nicotianamine transporter YSL4	protein_coding	-0.482989	0.151402	0.00381773
AT1G48410	AGO1	1	17885633	17892632	-	Encodes an RNA Slicer that selectively recruits microRNAs and siRNAs. There is currently no evidence that AGO1 Slicer is in a high molecular weight RNA-induced silencing complex (RISC). Mutants are defective in post-transcriptional gene silencing and have pleiotropic developmental and morphological defects. Through its action on the regulation of ARF17 expression, the protein regulates genes invo…	protein_coding	-0.329583	0.0984196	0.00372704
AT1G48440	NA	1	17906871	17908534	+	B-cell receptor-associated 31-like protein;(source:Araport11)	protein_coding	-0.509044	0.108045	1.51909e-05
AT1G48470	GLN1-5	1	17913711	17916101	+	Encodes cytosolic glutamine synthase isozyme. Expression of mRNA is not detectable in roots.	protein_coding	1.7753	0.46116	0.000102672
AT1G48480	RKL1	1	17918207	17921116	+	Arabidopsis thaliana receptor-like protein kinase (RKL1) gene	protein_coding	0.671044	0.126151	5.90188e-07
AT1G48490	IRE3	1	17921900	17928954	-	Protein kinase superfamily protein;(source:Araport11)	protein_coding	-0.35797	0.115286	0.00701719
AT1G48900	SRP-54C	1	18084715	18087934	-	Signal recognition particle, SRP54 subunit protein;(source:Araport11)	protein_coding	-0.395357	0.108337	0.00119527
AT1G49050	APCB1	1	18150467	18153365	+	Encodes a member of the aspartyl protease family. Interacts with BAGP1 and BAG6 and appears to be required for cleavage of BAG6 as BAG6 is not cleaved in APCB1 mutant backgrounds.	protein_coding	-0.848376	0.137933	5.08116e-09
AT1G49200	ATL75	1	18198227	18199168	+	RING/U-box superfamily protein;(source:Araport11)	protein_coding	1.38225	1.0013	0.029144
AT1G49230	ATL78	1	18209194	18210177	+	RING/U-box superfamily protein;(source:Araport11)	protein_coding	0.670968	0.150377	2.88263e-05
AT1G49270	NA	1	18227122	18230330	-	Encodes a member of the proline-rich extensin-like receptor kinase (PERK) family. This family consists of 15 predicted receptor kinases (PMID: 15653807).	protein_coding	2.75786	0.821096	0.000425658
AT1G49430	LACS2	1	18290942	18295905	+	Encodes a long chain acyl-CoA synthetase that catalyzes the synthesis of omega-hydroxy fatty acyl-CoA intermediates in the pathway to cutin synthesis. Required for repression of lateral root formation.	protein_coding	0.768013	0.171634	2.20998e-05
AT1G49450	F13F21.11	1	18305445	18307557	+	Transducin/WD40 repeat-like superfamily protein;(source:Araport11)	protein_coding	0.818486	0.221436	0.000358887
AT1G49490	PEX2	1	18317259	18320210	-	Leucine-rich repeat (LRR) family protein;(source:Araport11)	protein_coding	1.38306	0.303072	7.4878e-06
AT1G49560	F14J22.20	1	18342425	18344452	+	Homeodomain-like superfamily protein;(source:Araport11)	protein_coding	-0.487839	0.198015	0.0226817
AT1G49660	CXE5	1	18378634	18379901	-	Encodes a protein with carboxylesterase whose activity was tested using pNA.	protein_coding	-0.425964	0.188484	0.0409478
AT1G49670	NA	1	18380804	18386146	-	molecular function has not been defined. Was shown involved in oxidative stress tolerance.	protein_coding	-0.369115	0.107378	0.00253388
AT1G49720	ABF1	1	18400003	18402628	+	Identified as a protein that binds to abscisic acid response elements. May mediate transcriptional regulation of ABA responses.	protein_coding	-0.329318	0.129634	0.0305902
AT1G49740	F14J22.5	1	18407397	18410400	+	PLC-like phosphodiesterases superfamily protein;(source:Araport11)	protein_coding	0.579476	0.135883	8.00111e-05
AT1G49750	F14J22.4	1	18410857	18413016	-	Leucine-rich repeat (LRR) family protein;(source:Araport11)	protein_coding	-0.30093	0.106271	0.0164985
AT1G49780	PUB26	1	18428788	18430497	-	plant U-box 26;(source:Araport11)	protein_coding	-0.686524	0.166307	0.000100542
AT1G49820	NA	1	18442882	18445098	+	encodes 5-methylthioribose kinase, involved in methionine cycle The mRNA is cell-to-cell mobile.	protein_coding	-0.543895	0.125898	6.95617e-05
AT1G49840	F10F5.2	1	18451746	18454625	+	glutamyl-tRNA (Gln) amidotransferase subunit A (DUF620);(source:Araport11)	protein_coding	-0.521226	0.183226	0.00863118
AT1G49870	F10F5.13	1	18460158	18463791	+	myosin-2 heavy chain-like protein;(source:Araport11)	protein_coding	0.64165	0.23953	0.0094276
AT1G49890	NA	1	18470046	18473833	+	QWRF motif protein (DUF566);(source:Araport11)	protein_coding	0.531052	0.159602	0.00223155
AT1G49900	T18C15_3	1	18473908	18477643	-	C2H2 type zinc finger transcription factor family;(source:Araport11)	protein_coding	-3.44387	0.573931	6.44639e-09
AT1G49920	T18C15_1	1	18481584	18484393	-	MuDR family transposase;(source:Araport11)	protein_coding	1.09336	0.706241	0.0300102
AT1G49940	NA	1	18488127	18491179	-	hypothetical protein;(source:Araport11)	protein_coding	1.07529	0.407674	0.00495181
AT1G50010	TUBA2	1	18517586	18520000	+	Encodes alpha-2,4 tubulin. TUA2 and TUA4 encode identical proteins. The mRNA is cell-to-cell mobile.	protein_coding	0.781787	0.137494	7.50905e-08
AT1G50110	BCAT6	1	18557984	18560391	-	Encodes a cytosolic branched-chain aminotransferase that acts on Leu, Ile, Val and also on Met. Together with BCAT4 and BCAT3, it is involved in methionine salvage and glucosinolate biosynthesis.	protein_coding	0.523982	0.187188	0.00966855
AT1G50240	TIO	1	18606555	18614162	+	The FUSED (FU) gene belongs to Ser/Thr protein kinase family and has a key role in the hedgehog signaling pathway known to control cell proliferation and patterning in fruit flies and humans . Arabidopsis thaliana genome has a single Fu gene that is involved in male meiosis cytokinesis. Cytokinesis-defective mutants, named two-in-one (tio), result from mutations in Arabidopsis Fu. Phenotypic anal…	protein_coding	0.577324	0.184341	0.00347578
AT1G50290	-	1	18627551	18628452	-	hypothetical protein;(source:Araport11)	protein_coding	0.545888	0.244522	0.0307813
AT1G50310	STP9	1	18635984	18638110	+	sugar transporter 9;(source:Araport11)	protein_coding	0.982537	0.260571	0.000218496
AT1G50420	SCL3	1	18677694	18680300	-	Encodes a scarecrow-like protein (SCL3) Putative transcription factors interacting with the gene product of VHA-B1 (vacuolar ATPase subunit B1; as shown through yeast two-hybrid assay).	protein_coding	-0.400604	0.179751	0.0473674
AT1G50430	DWF5	1	18681932	18685652	-	Mutants are defective in Brassinosteroid biosynthesis (delta7-sterol-C7 reduction step) and have a dwarf phenotype.	protein_coding	-0.336877	0.122434	0.0183814
AT1G50460	HKL1	1	18693641	18697715	+	Involved in glucose-ethylene crosstalk.	protein_coding	0.871732	0.132033	3.38196e-10
AT1G50630	F11F12.5	1	18751456	18753941	-	extracellular ligand-gated ion channel protein (DUF3537);(source:Araport11)	protein_coding	0.796661	0.221883	0.000532115
AT1G50740	FAX5	1	18807672	18809035	+	Transmembrane proteins 14C;(source:Araport11)	protein_coding	-0.68967	0.161984	6.07416e-05
AT1G51070	BHLH115	1	18927810	18929762	+	bHLH115 is a basic helix loop helix protein of the IVc subgroup that plays a role in iron homeostasis. It interacts with related family members and targets PYE and other genes involved in response to Fe.	protein_coding	-0.496483	0.105815	1.70595e-05
AT1G51090	F23H24.15	1	18932766	18934049	+	Heavy metal associated domain containing protein involved in plant immunity.Mutants show an increase in root length under NO stress and reduction in root length under H2O2 stress conditions. Mutants show increases in defense responses to pathogens including hypersensitive lesions, increased resistance and induction of SAR genes.	protein_coding	-0.673889	0.328664	0.0294973
AT1G51140	BHLH122	1	18943379	18945851	-	Encodes a basic helix-loop-helix-type transcription factor involved in photoperiodism flowering. Binds to the E-box cis-element in the CONSTANS (CO) promoter to regulate flowering. Interacts with CFL1 and along with CFLAP2 negatively regulates cuticle development. Binds to the potassium channel gene KAT1 as a dimer. The DNA-binding capacity is inhibited in response to ABA through phosphorylation-…	protein_coding	-0.61311	0.168482	0.000753507
AT1G51260	NA	1	19003219	19005664	-	ACYL-COA:1-ACYLGLYCEROL-3-PHOSPHATE ACYLTRANSFERASE, PUTATIVE SIMILAR TO ACYL-COA:1-ACYLGLYCEROL-3-PHOSPHATE ACYLTRANSFERASE GI:4583544 FROM [BRASSICA NAPUS]	protein_coding	1.70549	1.85294	0.037588
AT1G51350	-	1	19035644	19039405	+	ARM repeat superfamily protein;(source:Araport11)	protein_coding	-0.362982	0.151731	0.0380551
AT1G51610	NA	1	19136214	19139989	+	Cation efflux family protein;(source:Araport11)	protein_coding	-0.442239	0.134192	0.00314667
AT1G51660	MKK4	1	19154323	19155947	+	Encodes a mitogen-activated map kinase kinase (there are nine in Arabidopsis) involved in innate immunity. This protein activates MPK3/MPK6 and early-defense genes redundantly with MKK5. In plants with both MKK5 and MKK4 levels reduced by RNAi plants, floral organs do not abscise suggestion a role for both proteins in mediating floral organ abscission. The mRNA is cell-to-cell mobile.	protein_coding	-0.705276	0.186901	0.000342315
AT1G51700	DOF1.7	1	19173880	19175228	+	Encodes dof zinc finger protein (adof1). The mRNA is cell-to-cell mobile.	protein_coding	-1.02809	0.223523	8.68831e-06
AT1G51710	UBP6	1	19175609	19180195	-	NA	NA	-0.43557	0.10852	0.000299443
AT1G51745	F19C24.5	1	19191466	19194908	+	Tudor/PWWP/MBT superfamily protein;(source:Araport11)	protein_coding	0.361827	0.140752	0.0262902
AT1G51760	ILL4	1	19199351	19201707	+	encodes a member of the six Arabidopsis IAA-amino acid conjugate hydrolase subfamily and conjugates and conjugates IAA-Ala in vitro. Gene is expressed most strongly in roots, stems, and flowers. The mRNA is cell-to-cell mobile.	protein_coding	-0.742372	0.149346	2.88932e-06
AT1G51800	LRR-RLK	1	19214072	19218084	+	The gene encodes a putative member of the LRR-RLK protein family. Expressin and mutant analysis revealed that it contributes to the interaction between Arabidopsis and Hyaloperonospora arabidopsidis. and The mRNA is cell-to-cell mobile.	protein_coding	-2.10451	0.367553	2.27417e-08
AT1G51805	T14L22.1	1	19220236	19225797	-	Leucine-rich repeat protein kinase family protein;(source:Araport11)	protein_coding	0.684364	0.148219	1.48651e-05
AT1G51860	T14L22.7	1	19257394	19261794	-	Leucine-rich repeat protein kinase family protein;(source:Araport11)	protein_coding	-2.29668	0.535808	1.65181e-05
AT1G51890	NA	1	19274595	19278798	-	Leucine-rich repeat protein kinase family protein;(source:Araport11)	protein_coding	-2.11042	0.837443	0.00324255
AT1G51920	-	1	19294184	19294612	+	transmembrane protein;(source:Araport11)	protein_coding	-2.1949	0.92401	0.00472364
AT1G51940	LYK3	1	19295820	19299185	-	Encodes a LysM-containing receptor-like kinase. Induction of chitin-responsive genes by chitin treatment is not blocked in the mutant. Based on protein sequence alignment analysis, it has a typical RD signaling domain in its catalytic loop and possesses autophosphorylation activity.It is required for the suppression of defense responses in absence of pathogen infection or upon abscisic acid treat…	protein_coding	0.520862	0.124257	0.000122472
AT1G52000	JAL5	1	19333066	19336176	-	Mannose-binding lectin superfamily protein;(source:Araport11)	protein_coding	-1.16788	0.198277	1.45683e-08
AT1G52030	F-ATMBP	1	19345871	19349088	-	Similar to myrosinase binding proteins which may be involved in metabolizing glucosinolates and forming defense compounds to protect against herbivory. Also similar to lectins and other agglutinating factors. Expressed only in flowers.	protein_coding	0.536057	0.182009	0.00647541
AT1G52040	MBP1	1	19350314	19352791	-	Encodes myrosinase-binding protein expressed in flowers.	protein_coding	-0.524055	0.154001	0.00179607
AT1G52190	NPF1.2	1	19434480	19439031	+	Encodes a low affinity nitrate transporter that is expressed in the plasma membrane and found in the phloem of the major veins of leaves. It is responsible for nitrate redistribution to young leaves.	protein_coding	0.679264	0.17431	0.000238975
AT1G52320	F19K6.7	1	19484355	19487997	+	kinesin-like protein;(source:Araport11)	protein_coding	-0.401355	0.123569	0.00409437
AT1G52400	BGLU18	1	19514989	19518411	+	encodes a member of glycosyl hydrolase family 1, located in inducible ER bodies which were formed after wounding, required in inducible ER body formation The mRNA is cell-to-cell mobile.	protein_coding	-0.360989	0.124102	0.011492
AT1G52410	TSA1	1	19520603	19525685	+	Contains a novel calcium-binding repeat sequence. Binds TSK in vitro. Localizes to small cytoplasmic vesicles in interphase cells. In cells synchronized for cell division, TSA1 and TSK relocalize to ends of spindle microtubules that are ahead of separating chromatids during metaphase and anaphase of mitosis. May be involved in mitosis together with TSK. Expressed preferentially in the flower and …	protein_coding	-0.63006	0.146283	5.80685e-05
AT1G52420	NA	1	19527825	19531297	+	UDP-Glycosyltransferase superfamily protein;(source:Araport11)	protein_coding	-0.549745	0.11289	6.75e-06
AT1G52570	PLDALPHA2	1	19583617	19587531	-	member of C2-PLD subfamily	protein_coding	0.648212	0.253262	0.012135
AT1G52600	F6D8.18	1	19590434	19592731	+	Peptidase S24/S26A/S26B/S26C family protein;(source:Araport11)	protein_coding	-0.607009	0.132052	1.91157e-05
AT1G52680	F6D8.10	1	19618099	19619026	-	late embryogenesis abundant protein-related / LEA protein-like protein;(source:Araport11)	protein_coding	1.66684	0.548695	0.00120443
AT1G52750	F14G24.2	1	19646465	19649340	-	alpha/beta-Hydrolases superfamily protein;(source:Araport11)	protein_coding	1.15191	0.817525	0.0299888
AT1G52770	F14G24.4	1	19655831	19657795	+	Phototropic-responsive NPH3 family protein;(source:Araport11)	protein_coding	-1.27503	0.238347	2.17324e-07
AT1G52780	NA	1	19658614	19662186	+	PII, uridylyltransferase (DUF2921);(source:Araport11)	protein_coding	-0.533753	0.125919	9.65207e-05
AT1G52800	F14G24.7	1	19664023	19665631	+	2-oxoglutarate (2OG) and Fe(II)-dependent oxygenase superfamily protein;(source:Araport11)	protein_coding	-1.03884	0.452145	0.01022
AT1G52827	CDT1	1	19671300	19672021	-	Cysteine-rich protein that confers cadmium tolerance to yeast. Homologs are also found in rice, Brassica rapa and pine.	protein_coding	0.480407	0.219385	0.040119
AT1G52855	NA	1	19682946	19683498	-	hypothetical protein;(source:Araport11)	protein_coding	-2.22808	0.249966	6.05059e-18
AT1G52880	NAC018	1	19688708	19690589	-	Transcription factor with a NAC domain. Homologous to the petunia gene NAM which is required for the development of the shoot. Expressed in the embryo.	protein_coding	-0.434259	0.181336	0.0307813
AT1G52890	NAC019	1	19696923	19698482	-	encodes a NAC transcription factor whose expression is induced by drought, high salt, and abscisic acid. This gene binds to ERD1 promoter in vitro.	protein_coding	-0.861146	0.222349	0.000181845
AT1G53100	NA	1	19786900	19789150	-	Core-2/I-branching beta-1,6-N-acetylglucosaminyltransferase family protein;(source:Araport11)	protein_coding	-1.95992	0.216485	1.76758e-18
AT1G53110	NA	1	19790142	19792589	+	proton pump-interactor;(source:Araport11)	protein_coding	-0.731438	0.18761	0.000212907
AT1G53130	NA	1	19794723	19795544	-	Encodes GRIM REAPER (GRI), involved in the regulation of cell death induced by extracellular ROS (reactive oxygen species). Secreted into the extracellular space.	protein_coding	2.43521	0.651005	0.000121579
AT1G53170	ERF8	1	19821337	19822399	-	encodes a member of the ERF (ethylene response factor) subfamily B-1 of ERF/AP2 transcription factor family (ATERF-8). The protein contains one AP2 domain. There are 15 members in this subfamily including ATERF-3, ATERF-4, ATERF-7, and leafy petiole.	protein_coding	-0.424486	0.196612	0.0498863
AT1G53280	DJ1B	1	19864726	19867389	-	Encodes a homolog of animal DJ-1 superfamily protein. In the A. thaliana genome, three genes encoding close homologs of human DJ-1 were identified AT3G14990 (DJ1A), AT1G53280 (DJ1B) and AT4G34020 (DJ1C). Among the three homologs, DJ1C is essential for chloroplast development and viability. It exhibits glyoxalase activity towards glyoxal and methylglyoxal.	protein_coding	-0.347194	0.0983066	0.00200491
AT1G53310	PPC1	1	19883935	19888413	-	Encodes one of four Arabidopsis phosphoenolpyruvate carboxylase proteins.Plays an important role in carbon and nitrogen metabolism.	protein_coding	-0.970489	0.101739	3.95732e-20
AT1G53510	MPK18	1	19970334	19974502	-	Member of MAP Kinase familly. Target of MPKKK20 phosphorylation. Mutant root growth is sensitive oryzalin and suggestive of a role in signaling during microtubule organization.	protein_coding	0.36018	0.113116	0.00565784
AT1G53520	FAP3	1	19976358	19978048	-	Encodes a plastid stroma localized fatty acid binding protein involved in fatty acid metabolism.	protein_coding	0.88821	0.168792	5.22707e-07
AT1G53540	HSP17.6C	1	19980299	19981199	+	HSP20-like chaperones superfamily protein;(source:Araport11)	protein_coding	-4.11311	0.716673	2.96998e-08
AT1G53620	F22G10.5	1	20011429	20011972	-	transmembrane protein;(source:Araport11)	protein_coding	-3.56102	1.22079	0.00226137
AT1G53625	T3F20.5	1	20014379	20015038	-	hypothetical protein;(source:Araport11)	protein_coding	-3.30098	0.442598	4.50656e-13
AT1G53730	SRF6	1	20061405	20065729	+	STRUBBELIG-receptor family 6;(source:Araport11)	protein_coding	0.415305	0.149246	0.0136634
AT1G53750	RPT1A	1	20065714	20068466	-	26S proteasome AAA-ATPase subunit RPT1a (RPT1a) mRNA,	protein_coding	-0.64908	0.0927417	3.91199e-11
AT1G53850	PAE1	1	20103756	20106114	-	Encodes alpha5 subunit of 20s proteosome involved in protein degradation and RNA degradation.	protein_coding	-0.622879	0.111293	1.64579e-07
AT1G53880	T10D10.19	1	20115069	20118485	+	translation initiation factor eIF-2B subunit alpha;(source:Araport11)	protein_coding	-2.26414	1.45184	0.0158543
AT1G54010	GLL23	1	20158589	20160864	-	GDSL-motif esterase/acyltransferase/lipase. Enzyme group with broad substrate specificity that may catalyze acyltransfer or hydrolase reactions with lipid and non-lipid substrates.	protein_coding	-0.960656	0.274445	0.000533358
AT1G54030	MVP1	1	20167597	20169684	+	Encodes a vacuolar protein. Mutation causes organizational defects in the endoplasmic reticulum and aberrant protein trafficking in the plant secretory pathway. The mRNA is cell-to-cell mobile.	protein_coding	-0.539815	0.126662	8.76698e-05
AT1G54050	NA	1	20179357	20180566	-	HSP20-like chaperones superfamily protein;(source:Araport11)	protein_coding	-0.591091	0.290689	0.0379971
AT1G54070	NA	1	20182581	20183505	+	Dormancy/auxin associated family protein;(source:Araport11)	protein_coding	2.68658	0.563912	2.27841e-06
AT1G54090	EXO70D2	1	20189472	20191900	+	A member of EXO70 gene family, putative exocyst subunits, conserved in land plants. Arabidopsis thaliana contains 23 putative EXO70 genes, which can be classified into eight clusters on the phylogenetic tree.	protein_coding	-0.397792	0.112759	0.00161324
AT1G54130	RSH3	1	20210772	20213942	+	This gene appears to be at least partially redundant with RSH2 (At3g14050). Guanosine tetraphosphate synthesized by RSH2/RSH3 (and CRSH At3g17470) to an unknown extent can repress chloroplast gene expression, and also reduce chloroplast size.	protein_coding	-0.467166	0.136847	0.00203869
AT1G54270	TIF4A-2	1	20259547	20262266	+	member of eIF4A - eukaryotic initiation factor 4A	protein_coding	-0.277126	0.0986693	0.0184912
AT1G54280	ALA6	1	20262468	20267859	-	Encodes a member of the P4 subfamily of P-type ATPases expressed in the pollen plasma membrane. Double mutants with ALA7 display pollen and pollen tube defects.	protein_coding	1.91018	0.491788	8.72662e-05
AT1G54320	ALIS3	1	20275534	20277981	-	LEM3 (ligand-effect modulator 3) family protein / CDC50 family protein;(source:Araport11)	protein_coding	-0.440998	0.113837	0.000484839
AT1G54350	ABCC2	1	20286856	20290401	+	ABC transporter family protein;(source:Araport11)	protein_coding	0.405025	0.147564	0.015617
AT1G54380	-	1	20297764	20300979	-	Encodes GEMIN2, a spliceosomal small nuclear ribonucleoprotein assembly factor conserved from yeast to humans. GEMIN2 is a key component of a posttranscriptional regulatory mechanism that ensures the appropriate acclimation of plants to daily and seasonal changes in temperature conditions. It controls the alternative splicing of several circadian clock genes and attenuates the effects of temperat…	protein_coding	0.455919	0.157539	0.00934417
AT1G54385	NA	1	20301072	20303949	-	At1G54385 encodes the plant KASH protein SINE1; SINE1 interacts with SUN1 and SUN2, is colocalized with F-actin, and is localized at the nuclear envelope.	protein_coding	1.00725	0.247728	7.61752e-05
AT1G54450	B''DELTA	1	20336203	20339802	-	Calcium-binding EF-hand family protein;(source:Araport11)	protein_coding	0.592072	0.22144	0.0108174
AT1G54560	XI-E	1	20371469	20380156	-	Encodes a class XI myosin that is involved in organelle motility, actin organization, and optimal growth of pollen tubes.	protein_coding	2.25309	0.486914	4.72716e-06
AT1G54575	-	1	20386809	20387710	+	hypothetical protein;(source:Araport11)	protein_coding	-1.00468	0.282599	0.000423375
AT1G54730	T22H22.15	1	20424289	20430446	+	Major facilitator superfamily protein;(source:Araport11)	protein_coding	0.5542	0.142304	0.000333902
AT1G54740	NA	1	20430769	20431986	+	FANTASTIC four-like protein (DUF3049);(source:Araport11)	protein_coding	0.499261	0.198153	0.0195227
AT1G54830	NFYC3	1	20451083	20452671	+	Encodes a NUCLEAR FACTOR-Y C (NF-YC) homologue NF-YC3. NF-YC3., NF-YC4 and NF-YC9 redundantly modulate GA- and ABA-mediated seed germination.	protein_coding	-0.438675	0.119985	0.00103713
AT1G54840	IDM2	1	20452593	20454266	-	Encodes an atypical member of the sHSP20 family that is involved in histone demethylation. Loss of function mutations show increased methylation. IMD2 co-localizes to the nucleus with, and physically interacts with, IMD1, a protein involved in RNA directed DNA methylation. IMD2 contains an alpha crystallin domain , that is required for its function.	protein_coding	1.39191	0.64333	0.0100445
AT1G54870	NA	1	20458952	20460647	+	ChlADR is an aldehyde reductase that catalyzes the reduction of the aldehyde carbonyl groups on saturated and alpha,beta-unsaturated aldehydes with more than 5 carbons in vitro. The N-terminal region of this protein directs GFP to the chloroplast where where ChlADR likely helps to maintain the photosynthetic process by detoxifying reactive carbonyls formed during lipid peroxidation. In addition, …	protein_coding	1.42248	0.767501	0.0156924
AT1G55080	MED9	1	20552905	20554272	-	mediator of RNA polymerase II transcription subunit-like protein;(source:Araport11)	protein_coding	-0.506325	0.202489	0.0198324
AT1G55200	F7A10.8	1	20589129	20593000	-	kinase with adenine nucleotide alpha hydrolases-like domain-containing protein;(source:Araport11)	protein_coding	1.41462	0.248991	4.00003e-08
AT1G55210	DIR20	1	20597734	20598768	-	Disease resistance-responsive (dirigent-like protein) family protein;(source:Araport11)	protein_coding	-1.60318	0.132437	7.78631e-32
AT1G55230	F7A10.19	1	20602819	20604033	+	proteinase inhibitor I4, serpin (DUF716);(source:Araport11)	protein_coding	-3.22103	1.4617	0.00708889
AT1G55260	AtXYP12	1	20614573	20616466	+	Bifunctional inhibitor/lipid-transfer protein/seed storage 2S albumin superfamily protein;(source:Araport11)	protein_coding	0.672246	0.201796	0.00153608
AT1G55265	NA	1	20617313	20618005	+	DUF538 family protein, putative (Protein of unknown function, DUF538);(source:Araport11)	protein_coding	-0.77091	0.16626	1.10679e-05
AT1G55360	F7A10.1	1	20666180	20668817	-	tRNA-splicing ligase (DUF239);(source:Araport11)	protein_coding	0.638132	0.117985	4.14139e-07
AT1G55490	CPN60B1	1	20715563	20719261	-	encodes the beta subunit of the chloroplast chaperonin 60, a homologue of bacterial GroEL. Mutants in this gene develops lesions on its leaves, expresses systemic acquired resistance (SAR) and develops accelerated cell death to heat shock stress. The protein has molecular chaperone activity for suppressing protein aggregation in vitro.	protein_coding	0.273454	0.107853	0.0354217
AT1G55510	BCDH-BETA1	1	20723302	20725668	+	branched-chain alpha-keto acid decarboxylase E1 beta	protein_coding	0.442317	0.176918	0.0240996
AT1G55570	NA	1	20757767	20760268	+	SKU5 similar 12;(source:Araport11)	protein_coding	1.57697	1.14272	0.0219228
AT1G55610	BRL1	1	20779493	20784017	-	mutant has Altered vascular cell differentiation; LRR Receptor Kinase	protein_coding	-0.464001	0.200487	0.0330481
AT1G55690	SFH13	1	20808143	20813061	-	Sec14p-like phosphatidylinositol transfer family protein;(source:Araport11)	protein_coding	0.626576	0.21016	0.00462232
AT1G55730	NA	1	20831031	20834628	-	member of Low affinity calcium antiporter CAX2 family	protein_coding	-0.386975	0.144449	0.0189245
AT1G55810	UKL3	1	20860507	20864287	+	One of the homologous genes predicted to encode proteins with UPRT domains (Uracil phosphoribosyltransferase). Five of these genes (At5g40870, At3g27190, At1g55810, At4g26510 and At3g27440) show a high level of identity, and are annotated as also containing a N-terminal uracil kinase (UK) domain. These genes are referred to as UKL1 (UK-like 1), UKL2, UKL3, UKL4 and UKL5, respectively.	protein_coding	0.584407	0.136423	7.2369e-05
AT1G55880	-	1	20898879	20901183	-	Pyridoxal-5-phosphate-dependent enzyme family protein;(source:Araport11)	protein_coding	-0.714862	0.146976	4.58123e-06
AT1G55910	ZIP11	1	20905914	20907414	+	member of Putative zinc transporter ZIP2 - like family	protein_coding	-0.741158	0.187675	0.000173556
AT1G55920	SAT1	1	20912116	20913565	+	Encodes a chloroplast/cytosol localized serine O-acetyltransferase involved in sulfur assimilation and cysteine biosynthesis. Expressed in the vascular system. The mRNA is cell-to-cell mobile.	protein_coding	-0.81477	0.15522	6.1255e-07
AT1G55980	NA	1	20938899	20941884	-	FAD/NAD(P)-binding oxidoreductase family protein;(source:Araport11)	protein_coding	-1.94616	0.982859	0.009369
AT1G56060	-	1	20966528	20967180	-	cysteine-rich/transmembrane domain protein B;(source:Araport11)	protein_coding	-3.96784	0.904166	8.60693e-06
AT1G56070	LOS1	1	20967652	20971742	-	encodes a translation elongation factor 2-like protein that is involved in cold-induced translation. Mutations in this gene specifically blocks low temperature-induced transcription of cold-responsive genes but induces the expression of CBF genes and mutants carrying the recessive mutations fail to acclimate to cold and is freezing sensitive.	protein_coding	-0.314071	0.103224	0.0104976
AT1G56120	T6H22.9	1	20987093	20993572	-	Leucine-rich repeat transmembrane protein kinase;(source:Araport11)	protein_coding	-0.526242	0.208876	0.0179689
AT1G56150	SAUR71	1	21017311	21018122	+	SAUR-like auxin-responsive protein family;(source:Araport11)	protein_coding	-1.30068	0.170939	2.22575e-13
AT1G56170	NFYC2	1	21024482	21025902	+	Encodes a protein with similarity to a subunit of the CCAAT promoter motif binding complex of yeast.One of two members of this class (HAP5B) and expressed in vegetative and reproductive tissues	protein_coding	-0.400102	0.164619	0.0309563
AT1G56210	F14G9.18	1	21035590	21037285	+	Heavy metal transport/detoxification superfamily protein;(source:Araport11)	protein_coding	0.587218	0.169413	0.00126446
AT1G56280	DI19-1	1	21072805	21074929	-	Encodes a gene whose transcript level in root and leaves increases to progressive drought stress. The increase in transcript level is independent from abscisic acid level. Sequence is not similar to any protein of known function. It appears to be a member of plant-specific gene family. It's phosphorylated by AtCPK11 in a Ca(2+)-dependent manner at Thr105 and Ser107 within the AtDi19 bipartite nuc…	protein_coding	0.285464	0.104784	0.0228222
AT1G56300	NA	1	21078820	21080423	-	Chaperone DnaJ-domain superfamily protein;(source:Araport11)	protein_coding	-0.310246	0.104465	0.0115062
AT1G56340	CRT1	1	21089565	21092709	-	Encodes one of three Arabidopsis calreticulins. In CRT-deficient mouse fibroblasts, this protein restores ER Ca2+ levels.	protein_coding	-0.607982	0.124686	5.56771e-06
AT1G56360	NA	1	21098603	21100842	-	purple acid phosphatase 6;(source:Araport11)	protein_coding	0.957489	0.395512	0.0092143
AT1G56430	NAS4	1	21136835	21138277	+	Encodes a protein with nicotianamine synthase activity.	protein_coding	-0.788615	0.2373	0.00121685
AT1G56440	TPR5	1	21138530	21141572	-	Encodes one of the 36 carboxylate clamp (CC)-tetratricopeptide repeat (TPR) proteins (Prasad 2010, Pubmed ID: 20856808) with potential to interact with Hsp90/Hsp70 as co-chaperones.	protein_coding	-0.590242	0.175558	0.00169481
AT1G56450	PBG1	1	21141633	21144458	+	20S proteasome beta subunit PBG1 (PBG1) mRNA, complete cds	protein_coding	-0.721572	0.0996011	6.14632e-12
AT1G56520	F13N6.13	1	21174572	21179104	-	Disease resistance protein (TIR-NBS-LRR class) family;(source:Araport11)	protein_coding	-0.829374	0.19563	4.93727e-05
AT1G56550	RGXT3	1	21185592	21188369	-	Encodes a rhamnogalacturonan II specific xylosyltransferase.	protein_coding	-0.616454	0.321989	0.0423913
AT1G56580	SVB	1	21198004	21199126	-	Encodes SMALLER WITH VARIABLE BRANCHES (SVB), a protein with a conserved domain of unknown function (DUF538). The trichomes of the SVB mutants are smaller and exhibit branches of variable length and number.	protein_coding	0.59223	0.129462	2.18054e-05
AT1G56600	GOLS2	1	21207537	21209667	+	GolS2 is a galactinol synthase that catalyzes the formation of galactinol from UDP-galactose and myo-inositol. GolS2 transcript levels rise in response to methyl viologen, an oxidative damage-inducing agent. Plants over-expressing GolS2 have increased tolerance to salt, chilling, and high-light stress.	protein_coding	-1.6111	0.186149	5.31527e-17
AT1G56650	MYB75	1	21233555	21235292	-	Encodes a putative MYB domain containing transcription factor involved in anthocyanin metabolism and radical scavenging. Essential for the sucrose-mediated expression of the dihydroflavonol reductase gene. Auxin and ethylene responsiveness of PAP1 transcription is lost in myb12 mutants. Interacts with JAZ proteins to regulate anthocyanin accumulation.	protein_coding	-1.83287	0.424902	1.66744e-05
AT1G56660	F25P12.91	1	21237839	21241014	+	MAEBL domain protein;(source:Araport11)	protein_coding	-0.438984	0.159505	0.0136634
AT1G56680	F25P12.88	1	21250248	21251488	-	Chitinase family protein;(source:Araport11)	protein_coding	3.71512	0.652819	3.04986e-08
AT1G56700	F25P12.86	1	21256025	21257973	+	Peptidase C15, pyroglutamyl peptidase I-like protein;(source:Araport11)	protein_coding	-0.418021	0.140516	0.00840393
AT1G56710	F25P12.85	1	21258008	21259933	-	Pectin lyase-like superfamily protein;(source:Araport11)	protein_coding	0.755237	0.426904	0.0384389
AT1G56720	GPK1	1	21263218	21266522	-	Protein kinase superfamily protein;(source:Araport11)	protein_coding	1.19209	0.193279	3.02477e-09
AT1G57560	MYB50	1	21316599	21318216	+	Member of the R2R3 factor gene family.	protein_coding	-1.73148	0.327901	2.38046e-07
AT1G57630	T8L23.10	1	21345445	21346157	+	Toll-Interleukin-Resistance (TIR) domain family protein;(source:Araport11)	protein_coding	-2.05714	1.12686	0.0105559
AT1G57640	NA	1	21346354	21350793	-	transposable_element_gene;(source:Araport11);copia-like retrotransposon family, has a 1.2e-193 P-value blast match to GB:AAA57005 Hopscotch polyprotein (Ty1_Copia-element) (Zea mays);(source:TAIR10)	transposable_element_gene	-0.192874	0.430878	0.0163524
AT1G57650	NA	1	21351166	21354311	+	ATP binding protein;(source:Araport11)	protein_coding	-2.21566	0.753229	0.00141523
AT1G57720	T8L23.18	1	21377320	21380382	+	Translation elongation factor EF1B, gamma chain;(source:Araport11)	protein_coding	-0.273533	0.0981386	0.0198592
AT1G57750	CYP96A15	1	21383812	21385709	-	Encodes a CYP96A15, midchain alkane hydroxylase, involved in cuticular wax biosynthesis.	protein_coding	2.13186	0.434181	1.21881e-06
AT1G57770	F12K22.18	1	21395096	21398300	+	FAD/NAD(P)-binding oxidoreductase family protein;(source:Araport11)	protein_coding	0.437883	0.183406	0.030962
AT1G57777	NA	1	21401235	21401798	-	Encodes a ECA1 gametogenesis related family protein	protein_coding	5.27512	2.72279	0.00268817
AT1G57943	PUP17	1	21437501	21438941	-	Member of a family of proteins related to PUP1, a purine transporter. May be involved in the transport of purine and purine derivatives such as cytokinins, across the plasma membrane.	protein_coding	-1.19711	0.613411	0.0154071
AT1G57980	PUP22	1	21439206	21440847	-	Nucleotide-sugar transporter family protein;(source:Araport11)	protein_coding	0.71141	0.186014	0.000283564
AT1G58110	bZIP	1	21515405	21518270	-	Basic-leucine zipper (bZIP) transcription factor family protein;(source:Araport11)	protein_coding	0.323326	0.127353	0.0309563
AT1G58225	NA	1	21564111	21565261	+	hypothetical protein;(source:Araport11)	protein_coding	-2.17302	0.63102	0.000295506
AT1G58280	NA	1	21620278	21622611	-	Phosphoglycerate mutase family protein;(source:Araport11)	protein_coding	-0.797875	0.241499	0.00126708
AT1G58300	NA	1	21627758	21630118	-	Encodes a member (HO4) of the heme oxygenase family.	protein_coding	-2.66464	0.566966	3.44401e-06
AT1G58350	ZW18	1	21662852	21667629	-	Putative serine esterase family protein;(source:Araport11)	protein_coding	0.30523	0.119553	0.0321258
AT1G58370	RXF12	1	21684263	21688359	+	Encodes a protein with xylanase activity.	protein_coding	0.886762	0.424627	0.0186798
AT1G58390	F9K23.8	1	21690527	21694522	-	Disease resistance protein (CC-NBS-LRR class) family;(source:Araport11)	protein_coding	-0.607093	0.313961	0.0426644
AT1G58420	F9K23.5	1	21707175	21708125	+	Uncharacterized conserved protein UCP031279;(source:Araport11)	protein_coding	-1.36361	0.43341	0.00100968
AT1G58430	RXF26	1	21711494	21713103	-	Encodes an anther-specific proline-rich protein.	protein_coding	1.19216	0.252828	4.67435e-06
AT1G58440	SQE1	1	21713842	21717405	-	Encodes a putative protein that has been speculated, based on sequence similarities, to have squalene monooxygenase activity.	protein_coding	0.531125	0.145582	0.000819779
AT1G58807	RF45	1	21780076	21784581	+	Disease resistance protein (CC-NBS-LRR class) family;(source:Araport11)	protein_coding	-1.51246	0.85855	0.0157402
AT1G59540	KIN7N	1	21874012	21879570	+	Encodes a kinesin-like protein.	protein_coding	0.526809	0.214851	0.0210802
AT1G59580	MPK2	1	21884018	21886051	+	encodes a mitogen-activated kinase involved in innate immunity The mRNA is cell-to-cell mobile.	protein_coding	-0.35217	0.139103	0.0291902
AT1G59590	ZCF37	1	21887588	21888792	+	ZCF37 mRNA, complete cds The mRNA is cell-to-cell mobile.	protein_coding	-1.64313	0.308242	1.91471e-07
AT1G59620	CW9	1	21902188	21905768	+	Encodes CW9.	protein_coding	-0.452479	0.116096	0.000432766
AT1G59840	CCB4	1	22026462	22029379	+	cofactor assembly of complex C;(source:Araport11)	protein_coding	0.396343	0.151324	0.0213557
AT1G59860	HSP17.6A	1	22031343	22032250	+	HSP20-like chaperones superfamily protein;(source:Araport11)	protein_coding	-1.8582	0.510237	0.000191743
AT1G59960	F23H11.27	1	22071217	22073267	-	NAD(P)-linked oxidoreductase superfamily protein;(source:Araport11)	protein_coding	-0.508337	0.178253	0.00883719
AT1G59980	ATJ39	1	22080689	22086847	+	ARG1-like 2;(source:Araport11)	protein_coding	0.471019	0.182255	0.0185367
AT1G60060	T2K10.11	1	22139170	22141815	+	Serine/threonine-protein kinase WNK (With No Lysine)-like protein;(source:Araport11)	protein_coding	0.529286	0.184987	0.00829958
AT1G60110	JAL17	1	22168406	22170803	+	Mannose-binding lectin superfamily protein;(source:Araport11)	protein_coding	-1.1051	0.930174	0.0382163
AT1G60260	NA	1	22218711	22221453	-	beta glucosidase 5;(source:Araport11)	protein_coding	0.365903	0.149403	0.033885
AT1G60420	AtNRX1	1	22261754	22264408	+	Reduce transmission through pollen. The mRNA is cell-to-cell mobile.	protein_coding	-0.58686	0.113183	1.39561e-06
AT1G60590	F8A5.12	1	22314089	22317070	-	Pectin lyase-like superfamily protein;(source:Araport11)	protein_coding	-0.596907	0.288299	0.035026
AT1G60650	RZ1B	1	22339809	22342337	+	Encodes one of the zinc finger-containing glycine-rich RNA-binding proteins involved in cold tolerance: AT3G26420 (ATRZ-1A), AT1G60650 (AtRZ-1b), AT5G04280 (AtRZ-1c). It also, along with AtRZ-1c, plays important roles in plant development, pre- mRNA splicing, and general gene expression.	protein_coding	-0.37553	0.146811	0.0259113
AT1G60690	NA	1	22349759	22351780	-	NAD(P)-linked oxidoreductase superfamily protein;(source:Araport11)	protein_coding	0.502401	0.204655	0.0222526
AT1G60800	NIK3	1	22383393	22387766	-	NSP-interacting kinase 3;(source:Araport11)	protein_coding	0.319998	0.124846	0.0304049
AT1G60810	ACLA-2	1	22388527	22391237	-	One of the three genes encoding subunit A of the trimeric enzyme ATP Citrate lyase	protein_coding	0.776704	0.211377	0.000415958
AT1G60860	NA	1	22400857	22407824	-	A member of ARF GAP domain (AGD), A thaliana has 15 members, grouped into four classes. AGD2 belongs to the class 1, together with AGD1, AGD3, and AGD4.	protein_coding	0.514795	0.131426	0.000342315
AT1G60890	PIP5K8	1	22412185	22417312	-	Phosphatidylinositol-4-phosphate 5-kinase family protein;(source:Araport11)	protein_coding	-0.859858	0.136426	2.10968e-09
AT1G60940	SRK2B	1	22439063	22442221	-	encodes a member of SNF1-related protein kinases (SnRK2) whose activity is activated by ionic (salt) and non-ionic (mannitol) osmotic stress.	protein_coding	-0.420078	0.130135	0.00415697
AT1G60960	NA	1	22445299	22447299	-	Encodes a plasma membrane localized zinc/iron transporter.	protein_coding	-0.65267	0.163478	0.000180033
AT1G60970	T7P1.11	1	22447811	22449536	-	SNARE-like superfamily protein;(source:Araport11)	protein_coding	-3.38429	0.852032	7.27399e-05
AT1G61070	NA	1	22491692	22492542	-	Predicted to encode a PR (pathogenesis-related) protein. Belongs to the plant defensin (PDF) family with the following members: At1g75830/PDF1.1, At5g44420/PDF1.2a, At2g26020/PDF1.2b, At5g44430/PDF1.2c, At2g26010/PDF1.3, At1g19610/PDF1.4, At1g55010/PDF1.5, At2g02120/PDF2.1, At2g02100/PDF2.2, At2g02130/PDF2.3, At1g61070/PDF2.4, At5g63660/PDF2.5, At2g02140/PDF2.6, At5g38330/PDF3.1 and At4g30070/PDF…	protein_coding	1.04164	0.365644	0.00307063
AT1G61110	NAC025	1	22516602	22518292	+	NAC domain containing protein 25;(source:Araport11)	protein_coding	1.79699	0.224712	1.01397e-14
AT1G61140	EDA16	1	22534663	22540933	-	SNF2 domain-containing protein / helicase domain-containing protein / zinc finger protein-like protein;(source:Araport11)	protein_coding	-0.523343	0.131184	0.000254793
AT1G61150	-	1	22542524	22544762	+	LisH and RanBPM domains containing protein;(source:Araport11)	protein_coding	-0.283185	0.10969	0.0315116
AT1G61170	F11P17.11	1	22549523	22550711	+	hypothetical protein;(source:Araport11)	protein_coding	0.370655	0.147573	0.0292124
AT1G61250	SCAMP3	1	22585752	22588969	+	Encodes a putative secretory carrier membrane protein (SC3). The mRNA is cell-to-cell mobile.	protein_coding	-0.77096	0.143555	3.66937e-07
AT1G61260	T28P6.11	1	22593465	22595338	-	cotton fiber (DUF761);(source:Araport11)	protein_coding	-1.24703	0.229414	1.45483e-07
AT1G61380	SD129	1	22645923	22650072	-	Encodes a membrane localized S-domain receptor kinase that is involved in lipopolysaccharide (LPS) sensing. SD1-29 detected LPS of Pseudomonas and Xanthomonas species for which it serves as a microbe associated molecular pattern triggering innate immunity. Loses of function mutants are hyper susceptible to P.syringae.	protein_coding	-0.436103	0.145423	0.00748128
AT1G61420	T1F9.9	1	22660460	22663963	-	S-locus lectin protein kinase family protein;(source:Araport11)	protein_coding	-0.70351	0.198279	0.000730484
AT1G61460	T1F9.5	1	22674198	22677713	-	G-type lectin S-receptor-like Serine/Threonine-kinase;(source:Araport11)	protein_coding	-0.578598	0.239769	0.019506
AT1G61470	CAF1-5	1	22678092	22679302	+	Polynucleotidyl transferase, ribonuclease H-like superfamily protein;(source:Araport11)	protein_coding	-1.66885	0.514411	0.000646521
AT1G61610	T25B24.4	1	22733359	22736858	+	S-locus lectin protein kinase family protein;(source:Araport11)	protein_coding	-1.05735	0.379396	0.00347132
AT1G61620	CSU1	1	22737475	22739443	+	Encodes a RING-finger E3 ubiquitin ligase that plays a major role in maintaining COP1 homeostasis by targeting COP1 for ubiquitination and degradation in dark-grown seedlings. The mRNA is cell-to-cell mobile.	protein_coding	-0.465593	0.120107	0.000448634
AT1G61780	T13M11.14	1	22812615	22814153	-	postsynaptic protein-like protein;(source:Araport11)	protein_coding	-0.476304	0.130742	0.000964516
AT1G61790	OST3B	1	22814216	22816688	+	Encodes the OST3/6 subunit of the hetero-oligomeric plant oligosaccharyltransferase complex (OST). Also identified by GWAS as having a role in interspecific pollen tube recognition.	protein_coding	-0.429872	0.11234	0.000595698
AT1G61820	BGLU46	1	22835078	22838635	+	beta glucosidase 46;(source:Araport11)	protein_coding	1.18364	0.36408	0.000884739
AT1G61860	NA	1	22862655	22864898	-	Protein kinase superfamily protein;(source:Araport11)	protein_coding	1.29069	0.558004	0.00782356
AT1G61890	DTX37	1	22867689	22871358	-	MATE efflux family protein;(source:Araport11)	protein_coding	-0.466426	0.150734	0.00523984
AT1G61900	F8K4.10	1	22882176	22885125	-	hypothetical protein;(source:Araport11)	protein_coding	0.674878	0.138888	5.29968e-06
AT1G62030	F8K4.22	1	22924039	22926625	-	Cysteine/Histidine-rich C1 domain family protein;(source:Araport11)	protein_coding	0.676163	0.267374	0.01217
AT1G62300	WRKY6	1	23016569	23019494	-	Encodes a transcription factor WRKY6. Regulates Phosphate1 (Pho1) expression in response to low phosphate (Pi) stress.	protein_coding	-1.19096	0.261931	9.1768e-06
AT1G62310	JMJ25	1	23032432	23039878	-	transcription factor jumonji (jmjC) domain-containing protein;(source:Araport11)	protein_coding	0.338967	0.139708	0.0384389
AT1G62360	STM	1	23058582	23062063	-	Class I knotted-like homeodomain protein that is required for shoot apical meristem (SAM) formation during embryogenesis and for SAM function throughout the lifetime of the plant. Functions by preventing incorporation of cells in the meristem center into differentiating organ primordia.	protein_coding	0.402007	0.156721	0.0233823
AT1G62390	Phox2	1	23084293	23087141	-	Encodes one of the 36 carboxylate clamp (CC)-tetratricopeptide repeat (TPR) proteins (Prasad 2010, Pubmed ID: 20856808) with potential to interact with Hsp90/Hsp70 as co-chaperones.	protein_coding	0.257064	0.0955314	0.0261993
AT1G62400	HT1	1	23089610	23091732	+	Protein kinase superfamily protein;(source:Araport11)	protein_coding	0.617567	0.282066	0.0273887
AT1G62422	F12F1.11	1	23100119	23101335	-	hypothetical protein;(source:Araport11)	protein_coding	-0.680476	0.257221	0.00907769
AT1G62450	F12F1.5	1	23115536	23117594	-	Immunoglobulin E-set superfamily protein;(source:Araport11)	protein_coding	1.45164	1.11164	0.0271249
AT1G62480	-	1	23128651	23129759	+	Vacuolar calcium-binding protein-like protein;(source:Araport11)	protein_coding	0.697445	0.196388	0.000739621
AT1G62500	NA	1	23131928	23133507	+	Bifunctional inhibitor/lipid-transfer protein/seed storage 2S albumin superfamily protein;(source:Araport11)	protein_coding	0.740837	0.124572	2.0647e-08
AT1G62560	FMOGS-OX3	1	23159734	23162881	+	belongs to the flavin-monooxygenase (FMO) family, encodes a glucosinolate S-oxygenase that catalyzes the conversion of methylthioalkyl glucosinolates to methylsulfinylalkyl glucosinolates The mRNA is cell-to-cell mobile.	protein_coding	-0.625814	0.197848	0.00275281
AT1G62640	NA	1	23192146	23195103	+	3-ketoacyl-acyl carrier protein synthase III (KAS III)	protein_coding	0.350239	0.139589	0.0310482
AT1G62710	bVPE	1	23223874	23226983	-	Encodes a vacuolar processing enzyme belonging to a novel group of cysteine proteases that is expressed specifically in seeds and is essential for the proper processing of storage proteins.	protein_coding	-0.716244	0.317394	0.0187477
AT1G62740	HOP2	1	23230922	23233543	+	Encodes one of the 36 carboxylate clamp (CC)-tetratricopeptide repeat (TPR) proteins (Prasad 2010, Pubmed ID: 20856808) with potential to interact with Hsp90/Hsp70 as co-chaperones. The mRNA is cell-to-cell mobile.	protein_coding	-0.464455	0.119784	0.000448634
AT1G62750	CPEFG	1	23233434	23236477	-	Nuclear encoded protein consists of the five domains conserved in EF-G proteins, with two GTP-binding sites in the first domain, and an additional transit peptide at the N-terminus. Localized in chloroplasts. Point mutation results in a delay in the onset of germination. At early developmental stage embryos still contain undifferentiated proplastids. The greening of cotyledons is severely impaire…	protein_coding	0.297997	0.103861	0.0153929
AT1G62770	MMI9.18	1	23245835	23246949	-	PMEI9 pectin methyleseterase inhibitor. Expressed in many plant tissues.	protein_coding	0.815469	0.364362	0.0159932
AT1G62990	KNAT7	1	23337167	23340692	+	Encodes a homeodomain transcription factor of the Knotted family. May be involved in secondary cell wall biosynthesis. Mutants have moderately irregular xylem development. Expression of this gene is upregulated by SND1 and MYB46.	protein_coding	0.684282	0.358965	0.0365834
AT1G63000	NRS/ER	1	23342211	23344120	+	nucleotide-rhamnose synthase/epimerase-reductase;(source:Araport11)	protein_coding	-0.370823	0.129858	0.0128355
AT1G63060	F16M19.2	1	23383971	23385109	+	ribosome biogenesis NEP1-like protein;(source:Araport11)	protein_coding	1.55571	0.511328	0.00129725
AT1G63090	PP2A11	1	23390968	23392873	-	phloem protein 2-A11;(source:Araport11)	protein_coding	-0.340814	0.116391	0.0117197
AT1G63100	SCL28	1	23399112	23402176	-	GRAS family transcription factor;(source:Araport11)	protein_coding	0.674083	0.176027	0.000307456
AT1G63120	RBL2	1	23408804	23411153	-	AtRBL2 has been identified as a rhomboid protein involved in regulated intramembrane proteolysis (RIP). The enzyme has the proteolytic activity and substrate specificity comparable to the Drosophila Rho-1 protein.	protein_coding	0.504159	0.192513	0.0154691
AT1G63240	NA	1	23455711	23458928	-	hypothetical protein;(source:Araport11)	protein_coding	0.600319	0.169845	0.000985019
AT1G63260	TET10	1	23466657	23469289	-	Member of TETRASPANIN family	protein_coding	1.26225	0.154734	3.92863e-15
AT1G63295	NA	1	23473975	23475532	-	Remorin family protein;(source:Araport11)	protein_coding	1.20908	0.489872	0.00648435
AT1G63300	F9N12.8	1	23481907	23486220	+	Myosin heavy chain-related protein;(source:Araport11)	protein_coding	1.0613	0.217278	2.42279e-06
AT1G63350	F2K11.24	1	23494571	23497992	-	Disease resistance protein (CC-NBS-LRR class) family;(source:Araport11)	protein_coding	-0.447049	0.203742	0.0436442
AT1G63420	DTA2	1	23515087	23519013	+	O-glucosyltransferase-like protein (DUF821);(source:Araport11)	protein_coding	0.770434	0.149528	1.07717e-06
AT1G63460	GPX8	1	23534946	23536482	+	Encodes GPX8 (glutathione peroxidase 8). Involved in the suppression of oxidative damages in nucleus and cytosol. The mRNA is cell-to-cell mobile.	protein_coding	-0.743476	0.133601	1.46903e-07
AT1G63470	AHL5	1	23536519	23539247	-	AT hook motif DNA-binding family protein;(source:Araport11)	protein_coding	0.452926	0.149217	0.00653475
AT1G63480	AHL12	1	23539557	23542342	-	AT hook motif DNA-binding family protein;(source:Araport11)	protein_coding	0.401176	0.140464	0.0120086
AT1G63530	-	1	23563315	23565586	+	hypothetical protein;(source:Araport11)	protein_coding	-1.08371	0.371368	0.00240804
AT1G63640	AHP4	1	23588921	23595925	-	P-loop nucleoside triphosphate hydrolases superfamily protein with CH (Calponin Homology) domain-containing protein;(source:Araport11)	protein_coding	0.625845	0.152624	0.000132596
AT1G63650	BHLH2	1	23599413	23603164	+	Mutant has reduced trichomes, anthocyanin, and seed coat mucilage and abnormally patterned stomates. Mutants are defective in jasmonate-induced anthocyanin accumulation. Encodes a bHLH Transcription Factor 1. The protein is functionally redundant with GL3 and TT8 and interacts with TTG1, the myb proteins GL1, PAP1 and 2, CPC and TRY, and it will form heterodimers with GL3. Expression in N (non-ha…	protein_coding	0.663938	0.302259	0.0240571
AT1G63680	NA	1	23614340	23617912	+	Encodes AtMurE, a homolog of the bacterial MurE that catalyze the ATP-dependent formation of UDP-N-acetylmuramic acid-tripeptide in bacterial peptidoglycan biosynthesis. Localized to plastids. AtMurE is involved in chloroplast biogenesis.	protein_coding	0.305456	0.111936	0.021315
AT1G63690	SPPL2	1	23618012	23622396	+	SIGNAL PEPTIDE PEPTIDASE-LIKE 2;(source:Araport11)	protein_coding	0.391496	0.130622	0.0086661
AT1G63710	CYP86A7	1	23632178	23634073	-	Encodes a member of the CYP86A subfamily of cytochrome p450 genes. Expressed at highest level in mature stems and flowers.	protein_coding	1.01782	0.304482	0.000824384
AT1G63720	-	1	23635745	23637588	-	hydroxyproline-rich glycoprotein family protein;(source:Araport11)	protein_coding	-1.12753	0.260719	2.3908e-05
AT1G63840	T12P18.14	1	23689603	23690807	-	RING/U-box superfamily protein;(source:Araport11)	protein_coding	-0.675916	0.262258	0.0107227
AT1G63930	ROH1	1	23727794	23729403	+	from the Czech roh meaning corner;(source:Araport11)	protein_coding	1.97755	0.602938	0.000631237
AT1G63970	ISPF	1	23738673	23740384	-	Encodes a protein with 2C-methyl-D-erythritol 2,4-cyclodiphosphate synthase activity. The protein's activity was confirmed by heterologous expression of phenotypic complementation of the E. coli ispF mutant. Plants defective in this gene display an albino lethal phenotype.Homolog of E. coli IspF	protein_coding	-0.330631	0.123464	0.0222526
AT1G64065	-	1	23778255	23779529	+	Late embryogenesis abundant (LEA) hydroxyproline-rich glycoprotein family;(source:Araport11)	protein_coding	-1.24595	0.299764	4.00525e-05
AT1G64090	RTNLB3	1	23789062	23791229	+	Reticulan like protein B3;(source:Araport11)	protein_coding	-0.26565	0.0987014	0.0254629
AT1G64100	NAC027	1	23791585	23795563	+	pentatricopeptide (PPR) repeat-containing protein;(source:Araport11)	protein_coding	0.940601	0.800054	0.0493309
AT1G64110	DAA1	1	23796665	23801802	-	Target promoter of the male germline-specific transcription factor DUO1.	protein_coding	0.621288	0.333057	0.0461345
AT1G64270	-	1	23850572	23852785	+	transposable_element_gene;(source:Araport11);Mutator-like transposase family, has a 1.0e-06 P-value blast match to GB:AAA21566 mudrA of transposon=MuDR (MuDr-element) (Zea mays);(source:TAIR10)	transposable_element_gene	0.624232	0.225348	0.00798119
AT1G64280	NPR1	1	23852748	23855658	-	This gene is a key regulator of the salicylic acid (SA)-mediated systemic acquired resistance (SAR) pathway. It is similar to the transcription factor inhibitor I kappa B, and contains ankyrin repeats. It confers resistance to the pathogens Pseudomonas syringae and Peronospora parasitica in a dosage-dependent fashion. Although transgenic Arabidopsis plants overexpressing NPR1 acquire enhanced sen…	protein_coding	-0.576837	0.116253	4.09479e-06
AT1G64330	F15H21.4	1	23870863	23874201	+	myosin heavy chain-like protein;(source:Araport11)	protein_coding	0.602375	0.165003	0.000672053
AT1G64350	SEH1	1	23881512	23883354	+	seh1-like protein	protein_coding	-0.441814	0.152811	0.00962305
AT1G64355	-	1	23885982	23887323	+	1-acyl-sn-glycerol-3-phosphate acyltransferase;(source:Araport11)	protein_coding	0.339614	0.126034	0.0210821
AT1G64360	NA	1	23887809	23888615	+	SAQR is a clade specific protein present in single copy in Arabidopsis.It's expression is increased during light induced oxidative stress ,drought stress and also during senescence. Promoter contains two AGL15 binding sites.	protein_coding	0.695221	0.221179	0.00239679
AT1G64390	GH9C2	1	23911024	23915236	+	glycosyl hydrolase 9C2;(source:Araport11)	protein_coding	0.332518	0.114903	0.013172
AT1G64400	LACS3	1	23915570	23919836	-	AMP-dependent synthetase and ligase family protein;(source:Araport11)	protein_coding	-0.496365	0.174645	0.00929871
AT1G64520	RPN12A	1	23956386	23958322	+	regulatory particle non-ATPase 12A;(source:Araport11)	protein_coding	-0.639219	0.111479	7.65198e-08
AT1G64610	-	1	23998725	24002058	-	Transducin/WD40 repeat-like superfamily protein;(source:Araport11)	protein_coding	-1.06731	0.220472	2.88932e-06
AT1G64670	BDG1	1	24030820	24033556	-	Encodes a epidermally expressed extracellular protein that likely functions as an alpha-beta hydrolase and is required for normal cuticle formation. Homozygous mutant plants are dwarfed and have abnormal leaves, collapsed cells, reduced numbers of trichomes. The specific role of BDG is unclear: it may function in cutin biosynthesis or as a cross-linking enzyme in the cell wall itself.	protein_coding	0.870799	0.194066	1.76726e-05
AT1G64710	F13O11.3	1	24044545	24046621	+	GroES-like zinc-binding alcohol dehydrogenase family protein;(source:Araport11)	protein_coding	-0.871877	0.215983	9.82532e-05
AT1G64810	APO1	1	24086558	24088581	+	Encodes a chloroplast localized RNA binding protein that is involved in group II intron splicing. Splicing defects can account for the loss of photosynthetic complexes in apo1 mutants.	protein_coding	-0.365704	0.127773	0.0129781
AT1G64850	F13O11.15	1	24096290	24097733	-	Calcium-binding EF hand family protein;(source:Araport11)	protein_coding	-0.405294	0.127392	0.00492561
AT1G64900	CYP89A2	1	24113109	24114984	+	Encodes cytochrome P450 (CYP89A2). The mRNA is cell-to-cell mobile.	protein_coding	-1.43915	0.161727	7.26199e-18
AT1G64950	NA	1	24127506	24129557	+	member of CYP89A The mRNA is cell-to-cell mobile.	protein_coding	-1.08527	0.121883	9.6542e-18
AT1G64970	VTE4	1	24134085	24136140	-	gamma-tocopherol methyltransferase (g-TMT) mRNA, nuclear; mutant has Deficient in alpha and beta tocopherol; Accumulates gamma tocopherol in leaves	protein_coding	-0.334911	0.112711	0.010671
AT1G65010	NA	1	24149543	24154274	+	Encodes a microtubule-associated protein. Putative role in flower development. Comparison of SALK_061426C to Columbia wild type in normal lighting and under low light of 33 micromoles per meter-squared per second resulted in a trend toward earlier bolting in the mutant under low light (P=0.055) (Ann Stapleton and Patrick Pridgen, 2009, personal communication).	protein_coding	0.420826	0.131685	0.00457458
AT1G65020	-	1	24154344	24156616	-	plasma protein;(source:Araport11)	protein_coding	-0.424662	0.134362	0.00492168
AT1G65040	HRD1B	1	24159685	24163678	-	Encodes one of the Arabidopsis homologs of the yeast/human Hrd1 protein: AT3G16090 (Hrd1A), AT1G65040 (Hrd1B). Involved in ERAD (Endoplasmic reticulum-associated degradation).	protein_coding	-0.861097	0.164489	6.14509e-07
AT1G65370	ZW9	1	24284469	24286347	-	TRAF-like family protein;(source:Araport11)	protein_coding	0.62667	0.140557	3.25222e-05
AT1G65390	PP2A5	1	24292372	24294740	+	phloem protein 2 A5;(source:Araport11)	protein_coding	1.64333	0.402319	4.21255e-05
AT1G65480	FT	1	24331373	24333999	+	FT, together with LFY, promotes flowering and is antagonistic with its homologous gene, TERMINAL FLOWER1 (TFL1). FT is expressed in leaves and is induced by long day treatment. Either the FT mRNA or protein is translocated to the shoot apex where it induces its own expression. Recent data suggests that FT protein acts as a long-range signal. FT is a target of CO and acts upstream of SOC1.	protein_coding	1.5202	1.35505	0.0302089
AT1G65481	NA	1	24340736	24341919	-	transmembrane protein;(source:Araport11)	protein_coding	-1.14932	0.983044	0.0379826
AT1G65483	NA	1	24342483	24344158	+	hypothetical protein;(source:Araport11)	protein_coding	-0.230635	0.469381	0.023914
AT1G65484	NA	1	24347750	24348619	+	transmembrane protein;(source:Araport11)	protein_coding	-1.30464	0.521247	0.00541906
AT1G65500	NA	1	24357749	24358732	+	transmembrane protein;(source:Araport11)	protein_coding	-2.02703	0.301509	6.82559e-11
AT1G65510	-	1	24359328	24360081	+	transmembrane protein;(source:Araport11)	protein_coding	-1.61791	0.343552	3.56607e-06
AT1G65540	NA	1	24362382	24366011	-	LETM1-like protein;(source:Araport11)	protein_coding	-0.35833	0.108614	0.00400653
AT1G65590	HEXO3	1	24385552	24391219	+	Encodes a protein with beta-hexosaminidase activity. Located on the plasma membrane.	protein_coding	0.635121	0.158103	0.000173556
AT1G65610	KOR2	1	24391672	24395503	-	Six-hairpin glycosidases superfamily protein;(source:Araport11)	protein_coding	-3.65326	0.677131	1.12563e-07
AT1G65690	NHL25	1	24431417	24433165	-	Encodes NHL6 (NDR1/HIN1-like 6). Plays an important role in the abiotic stresses-induced ABA signaling and biosynthesis, particularly during seed germination and early seedling development.	protein_coding	-2.88044	0.316651	1.06276e-18
AT1G65720	-	1	24439401	24441105	-	transmembrane protein;(source:Araport11)	protein_coding	-0.337021	0.121393	0.0172899
AT1G65730	YSL7	1	24442388	24446291	+	Arabidopsis thaliana metal-nicotianamine transporter YSL4	protein_coding	1.10934	0.310883	0.000373661
AT1G65790	SD17	1	24468782	24472475	+	An alternatively spliced gene that encodes a functional transmembrane receptor serine/threonine kinase, alternate form may not have transmembrane domain.	protein_coding	-0.885211	0.199836	2.12131e-05
AT1G65800	SD16	1	24472873	24476891	+	Encodes a putative receptor-like serine/threonine protein kinases that is similar to brassica self-incompatibility (S) locus. expressed in specifically in cotyledons, leaves, and sepals, in correlation with the maturation of these structures. Together with AtPUB9, it is required for auxin-mediated lateral root development under phosphate-starved conditions. The mRNA is cell-to-cell mobile.	protein_coding	-0.358506	0.117904	0.00841821
AT1G65820	-	1	24485046	24486954	+	microsomal glutathione s-transferase;(source:Araport11)	protein_coding	-0.836786	0.11983	3.03523e-11
AT1G65860	FMOGS-OX1	1	24498947	24502776	-	belongs to the flavin-monooxygenase (FMO) family, encodes a glucosinolate S-oxygenase that catalyzes the conversion of methylthioalkyl glucosinolates to methylsulfinylalkyl glucosinolates	protein_coding	-0.478667	0.202002	0.0283832
AT1G65875	NA	1	24504725	24506342	-	pseudogene of AMP-dependent synthetase and ligase family protein;(source:Araport11)	pseudogene	2.717	0.882458	0.000810842
AT1G65890	NA	1	24512438	24514659	-	acyl activating enzyme 12;(source:Araport11)	protein_coding	-0.885683	0.411332	0.0164136
AT1G65970	PRXIIC	1	24557372	24558322	-	thioredoxin-dependent peroxidase 2	protein_coding	1.02631	0.505073	0.0163623
AT1G65980	PRXIIB	1	24559253	24560980	-	thioredoxin-dependent peroxidase	protein_coding	-0.479025	0.0873789	4.37921e-07
AT1G65985	F12P19.15	1	24562321	24569012	-	transmembrane protein, putative (DUF247);(source:Araport11)	protein_coding	-0.827228	0.360249	0.0140026
AT1G66160	PUB20	1	24637196	24638608	+	CYS, MET, PRO, and GLY protein 1;(source:Araport11)	protein_coding	-1.40651	0.495338	0.00216949
AT1G66240	ATX1	1	24686114	24687417	-	homolog of anti-oxidant 1;(source:Araport11)	protein_coding	-0.62599	0.104974	2.27417e-08
AT1G66350	RGL1	1	24748105	24750186	+	Negative regulator of GA responses, member of GRAS family of transcription factors. Also belongs to the DELLA proteins that restrain the cell proliferation and expansion that drives plant growth. RGL1 may be involved in reducing ROS accumulation in response to stress by up-regulating the transcription of superoxide dismutases. Rapidly degraded in response to GA. Involved in flower and fruit devel…	protein_coding	0.571314	0.13125	5.66985e-05
AT1G66380	MYB114	1	24757298	24758953	+	Encodes a member of the MYB family of transcription factors. Involved in regulation of anthocyanin biosynthesis. Affects the expression of enzymes involved in later steps of anthocyanin biosynthesis	protein_coding	-0.980016	0.754033	0.0412351
AT1G66390	MYB90	1	24763941	24765541	+	production of anthocyanin pigment 2 protein (PAP2)	protein_coding	-2.00234	0.788515	0.00342125
AT1G66410	CAM4	1	24774113	24775984	-	encodes a calmodulin	protein_coding	-0.310258	0.0976702	0.00660341
AT1G66430	F28G11.11	1	24778257	24780742	+	Encodes one of the several Arabidopsis fructokinases. Nomenclature according to Riggs 2017 has been adopted for the family by the community (personal communication, Boernke, Callis, Granot, Boernke, and Smeekens). Important for seed oil accumulation and vascular development.	protein_coding	0.331199	0.127412	0.0273773
AT1G66500	PCFS1	1	24811080	24812661	-	Pre-mRNA cleavage complex II;(source:Araport11)	protein_coding	-0.756805	0.346519	0.0194577
AT1G66590	COX19	1	24840899	24842609	+	cytochrome c oxidase 19-1;(source:Araport11)	protein_coding	-0.454894	0.211116	0.0460173
AT1G66680	AR401	1	24866095	24869087	-	unknown function	protein_coding	-0.376724	0.14863	0.0271343
AT1G66700	PXMT1	1	24873206	24874766	-	A member of the Arabidopsis SABATH methyltransferase gene family. Encodes PXMT1, a methyltransferase that methylates 1,7-paraxanthine.	protein_coding	-3.25871	0.311647	2.2579e-24
AT1G66730	LIG6	1	24884681	24892046	+	Encodes a novel plant specific DNA ligase that is involved in seed germination and DNA repair.	protein_coding	0.457916	0.168055	0.0139685
AT1G66850	F4N21_4	1	24936876	24937434	+	Bifunctional inhibitor/lipid-transfer protein/seed storage 2S albumin superfamily protein;(source:Araport11)	protein_coding	1.20447	0.219748	1.24773e-07
AT1G66870	F4N21_2	1	24945484	24946968	-	Carbohydrate-binding X8 domain superfamily protein;(source:Araport11)	protein_coding	-0.298759	0.567314	0.0174003
AT1G66880	LRK10L-1.4	1	24946928	24955779	+	Protein kinase superfamily protein;(source:Araport11)	protein_coding	-1.87375	0.180783	7.32872e-24
AT1G66900	NA	1	24959250	24961616	+	alpha/beta-Hydrolases superfamily protein;(source:Araport11)	protein_coding	-0.445026	0.153619	0.00942577
AT1G66920	LRK10L-2.4	1	24965134	24967586	-	Protein kinase superfamily protein;(source:Araport11)	protein_coding	-0.874062	0.22504	0.000172284
AT1G66930	LRK10L-2.7	1	24970523	24973069	+	Protein kinase superfamily protein;(source:Araport11)	protein_coding	1.49025	0.675954	0.00840393
AT1G66940	F1O19.2	1	24973028	24974946	-	kinase-like protein;(source:Araport11)	protein_coding	1.18255	0.181894	4.2696e-10
AT1G66960	LUP5	1	24984915	24992043	-	Terpenoid cyclases family protein;(source:Araport11)	protein_coding	-2.00232	0.211707	4.30097e-20
AT1G66970	GDPDL1	1	24992386	24996359	-	Encodes a member of the glycerophosphodiester phosphodiesterase like (GDPD-like) family.	protein_coding	-0.517164	0.141083	0.000799575
AT1G66980	LRK10L-2.6	1	24997212	25002239	-	Encodes SNC4 (suppressor of npr1-1, constitutive 4), an atypical receptor-like kinase with two predicted extracellular glycerophosphoryl diester phosphodiesterase domains.	protein_coding	-0.322565	0.100161	0.00558298
AT1G67000	LRK10L-2.8	1	25003818	25007647	-	Protein kinase superfamily protein;(source:Araport11)	protein_coding	-1.6873	0.356359	3.01366e-06
AT1G67030	ZFP6	1	25016402	25017512	+	Encodes a novel C2H2 zinc finger protein containing only a single zinc finger which plays a key role in regulating trichome development by integrating GA and cytokinin signaling. The mRNA is cell-to-cell mobile.	protein_coding	1.52567	0.679847	0.00747387
AT1G67040	TRM22	1	25019105	25022704	-	DnaA initiator-associating protein;(source:Araport11)	protein_coding	0.473858	0.189193	0.0219657
AT1G67230	CRWN1	1	25151211	25156389	-	Encodes a nuclear coiled-coil protein related to the carrot peripheral nuclear protein NMCP1 that is involved in the determination of plant nuclear structure.	protein_coding	0.573432	0.110086	1.30908e-06
AT1G67250	F1N21.15	1	25163599	25165056	-	Proteasome maturation factor UMP1;(source:Araport11)	protein_coding	-0.605737	0.157857	0.000348205
AT1G67360	F1N21.18	1	25236811	25238216	-	Encodes a small rubber particle protein homolog. Plays dual roles as positive factors for tissue growth and development and in drought stress responses.	protein_coding	-1.09158	0.177749	3.92559e-09
AT1G67365	NA	1	25238410	25239235	+	Potential natural antisense gene, locus overlaps with AT1G67370	antisense_long_noncoding_rna	-0.530486	0.216363	0.0205104
AT1G67480	F12B7.3	1	25276183	25278780	+	Galactose oxidase/kelch repeat superfamily protein;(source:Araport11)	protein_coding	0.432931	0.105901	0.000237343
AT1G67520	NA	1	25302614	25306481	-	lectin protein kinase family protein;(source:Araport11)	protein_coding	-1.08788	0.2577	3.73658e-05
AT1G67550	URE	1	25312652	25317501	+	Encodes a nickel-containing urea hydrolase involved in nitrogen recycling. It requires three urease accessory proteins for its activation. The mRNA is cell-to-cell mobile.	protein_coding	-0.356419	0.115522	0.00748294
AT1G67560	LOX6	1	25319778	25324581	+	PLAT/LH2 domain-containing lipoxygenase family protein;(source:Araport11)	protein_coding	0.245334	0.100336	0.0467087
AT1G67710	ARR11	1	25376594	25379217	-	Encodes an Arabidopsis response regulator (ARR) protein that acts in concert with other type-B ARRs in the cytokinin signaling pathway.	protein_coding	0.583434	0.225163	0.0131427
AT1G67800	RGLG1	1	25420646	25423731	-	Copine (Calcium-dependent phospholipid-binding protein) family;(source:Araport11)	protein_coding	-0.537408	0.192057	0.00925652
AT1G67810	SUFE2	1	25426234	25427461	+	Encodes a protein capable of stimulating the cysteine desulfurase activity of CpNifS (AT1G08490) in vitro. SufE2:GFP localizes to the chloroplasts where it is likely to play a role in iron-sulfur cluster assembly. Transcript levels for this gene are high in the pollen relative to other organs based on RT-PCR analysis. The mRNA is cell-to-cell mobile.	protein_coding	-0.92253	0.244744	0.000232147
AT1G67830	FXG1	1	25431586	25432990	-	Encodes a protein with &#945;-fucosidase activity. The activity was assessed on 2'-fucosyl-lactitol. AtFXG1 was able to remove the t-fucosyl residues of XXFG xyloglucan oligosaccharides.	protein_coding	0.390892	0.135624	0.011573
AT1G67850	-	1	25437294	25442240	+	lysine ketoglutarate reductase trans-splicing protein (DUF707);(source:Araport11)	protein_coding	-0.636863	0.173799	0.000584207
AT1G67856	-	1	25442404	25443690	+	RING/U-box superfamily protein;(source:Araport11)	protein_coding	1.00308	0.539983	0.0226879
AT1G67865	T23K23.29	1	25446177	25447622	-	hypothetical protein;(source:Araport11)	protein_coding	0.642027	0.15234	8.19407e-05
AT1G67870	NA	1	25449086	25451065	-	glycine-rich protein;(source:Araport11)	protein_coding	0.554146	0.101055	4.33463e-07
AT1G67880	T23K23.27	1	25453823	25455823	-	beta-1,4-N-acetylglucosaminyltransferase family protein;(source:Araport11)	protein_coding	-0.59928	0.174722	0.00134748
AT1G67920	T23K23.23	1	25473544	25474140	+	hypothetical protein;(source:Araport11)	protein_coding	-1.18268	0.201994	1.78216e-08
AT1G67940	ABCI17	1	25477670	25478803	+	member of NAP subfamily The mRNA is cell-to-cell mobile.	protein_coding	-0.619572	0.161525	0.000338865
AT1G67970	HSFA8	1	25484449	25486512	-	member of Heat Stress Transcription Factor (Hsf) family	protein_coding	-1.67974	0.176279	2.5773e-20
AT1G67980	CCOAMT	1	25487682	25489312	+	Encodes S-adenosyl-L-methionine: transcaffeoyl Coenzyme A 3-O-methyltransferase.	protein_coding	-1.46949	0.796918	0.013888
AT1G67990	TSM1	1	25489455	25490867	+	Encodes a tapetum-specific O-methyltransferase. In vitro enzyme assay indicated activity with caffeoyl-CoA, caffeoyl glucose, chlorogenic acid and polyamine conjugates. RNAi mutants had impaired silique development and seed setting.	protein_coding	1.0781	0.244779	1.85872e-05
AT1G68020	TPS6	1	25497290	25500374	+	Encodes an enzyme putatively involved in trehalose biosynthesis. The protein has a trehalose synthase (TPS)-like domain and a trehalose phosphatase (TPP)-like domain. It can complement a yeast mutant lacking both of these activities suggesting that this is a bifunctional enzyme.	protein_coding	0.37124	0.154965	0.0373523
AT1G68100	IAR1	1	25521100	25524250	+	member of IAA-alanine resistance protein 1	protein_coding	-0.365654	0.130838	0.015485
AT1G68110	T23K23.4	1	25524718	25526150	+	ENTH/ANTH/VHS superfamily protein;(source:Araport11)	protein_coding	0.989314	0.299723	0.000940454
AT1G68170	UMAMIT23	1	25551490	25554471	+	nodulin MtN21-like transporter family protein	protein_coding	1.70754	0.490258	0.000351569
AT1G68260	NA	1	25585774	25587717	-	Thioesterase superfamily protein;(source:Araport11)	protein_coding	0.447752	0.170597	0.0178437
AT1G68400	T2E12.5	1	25646039	25649254	-	leucine-rich repeat transmembrane protein kinase family protein;(source:Araport11)	protein_coding	0.53858	0.160757	0.00203786
AT1G68440	T2E12.1	1	25657757	25659484	+	transmembrane protein;(source:Araport11)	protein_coding	0.442585	0.161481	0.0140186
AT1G68480	JAG	1	25684314	25686195	-	Encodes a putative zinc finger transcription factor that is necessary for proper lateral organ shape and is sufficient to induce the proliferation of lateral organ tissue. Together with NUB, it is involved in stamen and carpel development.	protein_coding	1.50415	0.728954	0.0109257
AT1G68530	CUT1	1	25712414	25715024	-	Encodes KCS6, a member of the 3-ketoacyl-CoA synthase family involved in the biosynthesis of VLCFA (very long chain fatty acids).	protein_coding	0.38866	0.106437	0.00108251
AT1G68540	TKPR2	1	25719958	25721549	+	NAD(P)-binding Rossmann-fold superfamily protein;(source:Araport11)	protein_coding	0.967739	0.199819	3.32428e-06
AT1G68560	XYL1	1	25734060	25738134	-	Encodes a bifunctional alpha-l-arabinofuranosidase/beta-d-xylosidase that belongs to family 3 of glycoside hydrolases.	protein_coding	0.360908	0.106972	0.00318507
AT1G68600	ALMT5	1	25759736	25762982	+	aluminum activated malate transporter family protein;(source:Araport11)	protein_coding	-0.397309	0.137786	0.0112024
AT1G68610	NA	1	25763459	25764207	+	Target promoter of the male germline-specific transcription factor DUO1.	protein_coding	2.2663	0.773251	0.00152457
AT1G68620	CXE6	1	25765718	25767240	+	alpha/beta-Hydrolases superfamily protein;(source:Araport11)	protein_coding	-2.32838	0.364376	5.25596e-10
AT1G68670	G2-like	1	25781801	25784118	+	HHO2 is a HRS1 homolog. Induced in roots by low Pi and is likely involved in maintaining phosphate homeostasis. It is target of PHR1.	protein_coding	-0.752588	0.181558	8.24293e-05
AT1G68690	PERK9	1	25788305	25792324	+	Encodes a member of the proline-rich extensin-like receptor kinase (PERK) family. This family consists of 15 predicted receptor kinases (PMID: 15653807).	protein_coding	-0.455435	0.198475	0.0351249
AT1G68710	ALA9	1	25793207	25799061	-	ATPase E1-E2 type family protein / haloacid dehalogenase-like hydrolase family protein;(source:Araport11)	protein_coding	-0.547074	0.154523	0.00110813
AT1G68750	NA	1	25822716	25828147	-	Encodes one of four Arabidopsis phosphoenolpyruvate (PEP) carboxylase proteins. But, it is more similar to bacterial PEP carboxylase than plant PEP carboxylase. Efforts to express this enzyme and to demonstrate its enzymatic activity in E.coli failed.	protein_coding	2.12719	0.553414	9.35468e-05
AT1G68765	IDA	1	25829917	25830781	-	Encodes a small protein of 77 amino acids. Loss of function mutations are defective in the process of ethylene independent floral organ abscission. Although the mutants have a normal appearing abscission zone, the floral organs do not abscisce. The peptide appears to be secreted and may function as a ligand. Arabidopsis 35S:IDA lines constitutively overexpressing IDA exhibit earlier abscission of…	protein_coding	-2.02061	0.7195	0.00193538
AT1G68810	BHLH30	1	25861094	25863534	+	basic helix-loop-helix (bHLH) DNA-binding superfamily protein;(source:Araport11)	protein_coding	0.556075	0.173697	0.00301807
AT1G68825	RTFL15	1	25869700	25870420	-	ROTUNDIFOLIA like 15;(source:Araport11)	protein_coding	1.9826	1.82386	0.0347462
AT1G68862	-	1	25886804	25889024	-	transmembrane protein;(source:Araport11)	protein_coding	0.674221	0.389218	0.0485637
AT1G68875	-	1	25892086	25892811	+	hypothetical protein;(source:Araport11)	protein_coding	1.42042	0.261952	1.39145e-07
AT1G68890	PHYLLO	1	25896854	25906714	+	Homologous to the four eubacterial men genes involved in menanoquinone biosynthesis. Studies of mutants defective in this gene demonstrated its involvement in phylloquinone biosynthesis in Arabidopsis. The mRNA is cell-to-cell mobile.	protein_coding	0.379158	0.130539	0.0113982
AT1G69040	ACR4	1	25957567	25960401	+	ACT-domain containing protein involved in feedback regulation of amino acid metabolism	protein_coding	0.797839	0.151458	5.95499e-07
AT1G69080	MRH6	1	25971915	25973552	-	Adenine nucleotide alpha hydrolases-like superfamily protein;(source:Araport11)	protein_coding	0.758262	0.191138	0.00015737
AT1G69120	AP1	1	25982294	25986349	-	Floral homeotic gene encoding a MADS domain protein homologous to SRF transcription factors. Specifies floral meristem and sepal identity. Required for the transcriptional activation of AGAMOUS. Interacts with LEAFY.Binds to promoter and regulates the expression of flowering time genes SVP, SOC1 and AGL24.	protein_coding	1.0571	0.241696	2.18533e-05
AT1G69160	F4N2.12	1	25999837	26001615	+	suppressor;(source:Araport11)	protein_coding	0.536611	0.252104	0.0376292
AT1G69180	CRC	1	26007350	26009141	-	Putative transcription factor with zinc finger and helix-loop-helix domains, the later similar to HMG boxes. Involved in specifying abaxial cell fate in the carpel. Four putative LFY binding sites (CCANTG) and two potential binding sites for MADS box proteins known as CArG boxes (CC(A/T)6GG) were found in the region spanning 3.8 Kb upstream of the CRC coding region.	protein_coding	0.844415	0.280634	0.00271673
AT1G69220	SIK1	1	26020089	26026171	-	Encodes serine/threonine kinase 1 (SIK1), a Hippo homolog. Regulates cell proliferation and cell expansion.	protein_coding	0.363675	0.127183	0.0131301
AT1G69230	NA	1	26026253	26027771	-	SPIRAL1-LIKE2 belongs to a six-member gene family in Arabidopsis; all members share a high sequence similarity in amino- and carboxy-terminal regions. Regulates cortical microtubule organization. Mutant plants exhibit altered patterns of root and organ growth as a result of defective anisotropic cell expansion.	protein_coding	1.09139	0.30765	0.000402322
AT1G69260	AFP1	1	26038905	26040720	+	ABI five binding protein;(source:Araport11)	protein_coding	-1.0211	0.320756	0.00125749
AT1G69270	RPK1	1	26040689	26042741	-	RPK1 is a leucine-rich receptor-like kinase located in the plasma membrane which is upregulated by abscisic acid, dehydration, high salt, low temperature, but not by other plant hormones. RPK1 knock-out and antisense plants show an ABA-insensitive phenotype. RPK1 plays a role in ABA-controlled cell proliferation and is a regulator of the ABA signal transduction pathway. Overexpression of the LRR …	protein_coding	-0.364805	0.131276	0.0159168
AT1G69310	WRKY57	1	26054215	26058457	-	Encodes WRKY57, a member of the WRKY Transcription Factor. Activation of WRKY57 confers drought tolerance.	protein_coding	-0.489322	0.225245	0.0399601
AT1G69360	F10D13.5	1	26072259	26076374	-	T-box transcription factor, putative (DUF863);(source:Araport11)	protein_coding	-0.491792	0.176053	0.0105419
AT1G69400	BUB3.3	1	26086914	26089020	+	Transducin/WD40 repeat-like superfamily protein;(source:Araport11)	protein_coding	0.764846	0.373101	0.0246369
AT1G69410	ELF5A-3	1	26089030	26090734	+	Encodes eIF5A-2, a putative eukaryotic translation initiation factor. There are three eIF5A coding genes in Arabidopsis: eIF5A-1/At1g13950, eIF5A-2/At1g26630 and eIF5A-3/At1g69410.	protein_coding	-0.386912	0.0962862	0.000335637
AT1G69420	PAT22	1	26093026	26097167	+	DHHC-type zinc finger family protein;(source:Araport11)	protein_coding	0.449767	0.11469	0.000407387
AT1G69440	AGO7	1	26101407	26105328	-	Encodes ARGONAUTE7, a member of the ARGONAUTE family, characterised by the presence of PAZ and PIWI domains. Involved in the regulation of developmental timing. Required for the accumulation of TAS3 ta-siRNAs but not for accumulation of miR171, miR173, miR390 or mi391. Localized in mature rosette leaves and floral buds.	protein_coding	-0.59433	0.166472	0.000878908
AT1G69460	F10D13_26	1	26111688	26113256	-	emp24/gp25L/p24 family/GOLD family protein;(source:Araport11)	protein_coding	-0.288865	0.111511	0.0313024
AT1G69490	NAC029	1	26122080	26123514	+	Encodes a member of the NAC transcription factor gene family. It is expressed in floral primordia and upregulated by AP3 and PI. Its expression is associated with leaf senescence. The mRNA is cell-to-cell mobile.	protein_coding	-1.31816	0.216306	4.15896e-09
AT1G69500	CYP704B1	1	26123940	26126057	+	Encodes a cytochrome P450, designated CYP704B1. Expressed in the developing anthers. Essential for pollen exine development. Mutations in CYP704B1 result in impaired pollen walls that lack a normal exine layer and exhibit a characteristic striped surface, termed zebra phenotype. Heterologous expression of CYP704B1 in yeast cells demonstrated that it catalyzes omega-hydroxylation of long-chain fat…	protein_coding	0.912373	0.485968	0.0245881
AT1G69530	EXPA1	1	26141726	26143538	+	Member of Alpha-Expansin Gene Family. Naming convention from the Expansin Working Group (Kende et al, Plant Mol Bio). Involved in the formation of nematode-induced syncytia in roots of Arabidopsis thaliana.	protein_coding	1.29964	0.567604	0.00802539
AT1G69610	NA	1	26186704	26189568	+	zinc finger FYVE domain protein, putative (DUF1666);(source:Araport11)	protein_coding	-0.692027	0.301565	0.0185367
AT1G69640	SBH1	1	26193618	26195726	-	Encodes one of the two redundant sphingoid base hydroxylases (SBH). Involved in sphingolipid trihydroxy long-chain base (4-hydroxysphinganine) biosynthesis. Double mutants of SBHs were dwarfed and not able to progress from vegetative to reproductive growth.	protein_coding	-0.303984	0.122321	0.0368945
AT1G69700	HVA22C	1	26220190	26221870	+	Part of the AtHVA22 family. Protein expression is ABA- and stress-inducible. The mRNA is cell-to-cell mobile.	protein_coding	0.548065	0.155383	0.00116589
AT1G69720	HO3	1	26226731	26228580	+	Encodes a member (HO3) of the heme oxygenase family.	protein_coding	-1.2451	0.193942	6.49437e-10
AT1G69730	NA	1	26228632	26231339	-	Wall-associated kinase family protein;(source:Araport11)	protein_coding	-0.603549	0.144384	0.000101759
AT1G69770	CMT3	1	26248118	26253687	-	Encodes a chromomethylase involved in methylating cytosine residues at non-CG sites. Involved in preferentially methylating transposon-related sequences, reducing their mobility. CMT3 interacts with an Arabidopsis homologue of HP1 (heterochromatin protein 1), which in turn interacts with methylated histones. Involved in gene silencing.	protein_coding	0.340932	0.140317	0.0378762
AT1G69790	NA	1	26266592	26269013	+	Protein kinase superfamily protein;(source:Araport11)	protein_coding	-0.945729	0.325087	0.00294968
AT1G69900	-	1	26326216	26327965	-	Actin cross-linking protein;(source:Araport11)	protein_coding	-1.02266	0.368352	0.0036271
AT1G69930	GSTU11	1	26337481	26338818	-	Encodes glutathione transferase belonging to the tau class of GSTs. Naming convention according to Wagner et al. (2002).	protein_coding	-4.65981	1.065	9.2181e-06
AT1G69960	PP2A5	1	26348721	26350697	-	type 2A serine/threonine protein phosphatase (PP2A) mRNA,	protein_coding	-0.309122	0.126968	0.0398679
AT1G69970	CLE26	1	26352563	26354613	-	Member of a large family of putative ligands homologous to the Clavata3 gene. Consists of a single exon. Can not replace CLV3 function in vivo.	protein_coding	0.620298	0.24029	0.0123626
AT1G70000	F20P5.26	1	26362979	26364878	-	Encodes a MYB-like Domain transcription factor that plays a positive role in anthocyanin accumulation in response to light and cytokinin via repression of MYBL2.MYBD expression increased in response to light or cytokinin, and MYBD enhanced anthocyanin biosynthesis via the repression of MYBL2 encoding for a transcription factor that had a negative effect on this process. In addition, MYBD can bind…	protein_coding	-0.860075	0.246508	0.000650294
AT1G70060	SNL4	1	26383216	26389916	+	Encodes a homolog of the transcriptional repressor SIN3 (AT1G24190). The mRNA is cell-to-cell mobile.	protein_coding	0.426304	0.126441	0.00263495
AT1G70100	F3I6.9	1	26402978	26406201	+	neurofilament heavy protein;(source:Araport11)	protein_coding	0.391329	0.129045	0.00785276
AT1G70160	NA	1	26419894	26422531	+	zinc finger MYND domain protein;(source:Araport11)	protein_coding	-0.677734	0.116995	5.13833e-08
AT1G70210	CYCD1-1	1	26439864	26442965	+	Encodes a D-type cyclin that physically interacts with CDC2A. Its expression is upregulated early during germination.	protein_coding	0.948365	0.167263	6.26158e-08
AT1G70220	F20P5.6	1	26446084	26448058	-	RNA-processing, Lsm domain-containing protein;(source:Araport11)	protein_coding	1.03133	0.762909	0.0375821
AT1G70270	F17O7.20	1	26464226	26464891	+	transcription factor;(source:Araport11)	protein_coding	2.71742	0.557579	1.802e-06
AT1G70490	ARF2-B	1	26563924	26565810	-	A member of ARF GTPase family. A thaliana has 21 members of this family, known to be essential for vesicle coating and uncoating and functions in GTP-binding. Gene encoding ADP-ribosylation factor and similar to other ARFs and ARF-like proteins. The gene is shown to play a role in cell division, cell expansion and cellulose production using antisense construct.	protein_coding	-0.473358	0.0966975	7.50098e-06
AT1G70530	CRK3	1	26588390	26591776	-	Encodes a cysteine-rich receptor-like protein kinase.	protein_coding	-0.639786	0.131716	5.6476e-06
AT1G70540	EDA24	1	26593930	26594770	+	Plant invertase/pectin methylesterase inhibitor superfamily protein;(source:Araport11)	protein_coding	1.15722	1.18756	0.040396
AT1G70580	GGAT2	1	26612359	26616103	+	Encodes a protein with glyoxylate aminotransferase activity. It can act on a number of different small substrates and amino acids in vitro.	protein_coding	-0.366378	0.116646	0.00619558
AT1G70620	F5A18.20	1	26626528	26631104	+	cyclin-like protein;(source:Araport11)	protein_coding	0.301548	0.110805	0.0222002
AT1G70640	NA	1	26636110	26637876	+	octicosapeptide/Phox/Bem1p (PB1) domain-containing protein;(source:Araport11)	protein_coding	-1.78245	0.32239	6.81107e-08
AT1G70660	UEV1B	1	26640523	26643106	+	MMZ2/UEV1B encodes a protein that may play a role in DNA damage responses and error-free post-replicative DNA repair by participating in lysine-63-based polyubiquitination reactions. UEV1A can form diubiquitin and triubiquitin chains in combination with UBC13A/UBC35 in vitro. It can also functionally complement an mms2 mutation in budding yeast, both by increasing mms2 mutant viability in the pre…	protein_coding	-0.355962	0.123974	0.0130031
AT1G70710	CEL1	1	26659129	26663337	-	endo-1,4-beta-glucanase. Involved in cell elongation.	protein_coding	0.369093	0.128919	0.0128576
AT1G70770	NA	1	26687798	26691281	-	transmembrane protein (Protein of unknown function DUF2359, transmembrane);(source:Araport11)	protein_coding	-0.26583	0.0905123	0.013874
AT1G70790	CAR9	1	26700383	26702419	+	Calcium-dependent lipid-binding (CaLB domain) family protein;(source:Araport11)	protein_coding	0.523681	0.229769	0.0297619
AT1G70810	NA	1	26703966	26705360	+	Calcium-dependent lipid-binding (CaLB domain) family protein;(source:Araport11)	protein_coding	-1.18646	0.203738	2.06333e-08
AT1G70830	MLP28	1	26709889	26711587	-	MLP-like protein 28;(source:Araport11)	protein_coding	0.985572	0.145723	1.02716e-10
AT1G70885	-	1	26724925	26725233	-	pseudogene of MLP-like protein 31;(source:Araport11)	pseudogene	0.910688	0.514895	0.0286058
AT1G71000	NA	1	26768792	26770177	-	Chaperone DnaJ-domain superfamily protein;(source:Araport11)	protein_coding	-0.163483	0.409651	0.00564577
AT1G71010	FAB1C	1	26782048	26788973	+	Encodes a protein that is predicted to act as a phosphatidylinositol-3P 5-kinase, but, because it lacks a FYVE domain, it is unlikely to be efficiently targeted to membranes containing the proposed phosphatidylinositol-3P substrate. Therefore, its molecular function remains unknown. The mRNA is cell-to-cell mobile.	protein_coding	0.304449	0.119589	0.032533
AT1G71020	PUB10	1	26790549	26793319	-	Encodes a nuclear localized plant U-Box protein that interacts with MYC2 and regulates its stability by acting as an E3 ubiquitin ligase and polyubiquitinating MYC2. By this mechanism, it targets MYC2 for destruction thereby affecting JA signaling.	protein_coding	0.490331	0.15807	0.00481071
AT1G71040	LPR2	1	26796725	26800483	-	Encodes LPR2. Function together with LPR1 (AT1G23010) and a P5-type ATPase (At5g23630/PDR2) in a common pathway that adjusts root meristem activity to Pi (inorganic phosphate) availability.	protein_coding	-0.868025	0.132748	4.89975e-10
AT1G71080	F23N20.7	1	26809720	26811848	-	RNA polymerase II transcription elongation factor;(source:Araport11)	protein_coding	-0.829843	0.107412	1.70163e-13
AT1G71090	PILS2	1	26812156	26814173	+	Auxin efflux carrier family protein;(source:Araport11)	protein_coding	-0.432597	0.124972	0.00194483
AT1G71100	RPI1	1	26814260	26815922	+	Encodes a ribose 5-phosphate isomerase involved in the formation of uridine used for the synthesis of UDP-sugars. Mutants of this gene are affected in cellulose biosynthesis.	protein_coding	-0.577347	0.203031	0.00742098
AT1G71140	DTX14	1	26824564	26826914	+	MATE efflux family protein;(source:Araport11)	protein_coding	-1.04147	0.316616	0.000908392
AT1G71170	NA	1	26830603	26832123	+	6-phosphogluconate dehydrogenase family protein;(source:Araport11)	protein_coding	-0.456247	0.147415	0.00540081
AT1G71210	NA	1	26838289	26841507	-	Pentatricopeptide repeat (PPR) superfamily protein;(source:Araport11)	protein_coding	-0.445392	0.185988	0.0297296
AT1G71220	UGGT	1	26841550	26851971	+	Encodes UDP-glucose:glycoprotein glucosyltransferase. Non-receptor component required for EFR-mediated immunity. Mutants show de-repressed anthocyanin accumulation in the presence of elf18, and EFR accumulation and signalling.	protein_coding	-0.731181	0.126624	5.06576e-08
AT1G71390	RLP11	1	26906401	26908975	+	receptor like protein 11;(source:Araport11)	protein_coding	-3.46599	0.751379	5.54979e-06
AT1G71680	NA	1	26944587	26947219	+	Transmembrane amino acid transporter family protein;(source:Araport11)	protein_coding	1.50615	2.75011	0.0287529
AT1G71770	PAB5	1	26990525	26994259	-	Encodes a Class I polyA-binding protein. Expressed in floral organs. Binds polyA sepharose in vitro.	protein_coding	1.45832	0.297851	1.75579e-06
AT1G71830	SERK1	1	27018158	27022117	+	Plasma membrane LRR receptor-like serine threonine kinase expressed during embryogenesis in locules until stage 6 anthers, with higher expression in the tapetal cell layer. SERK1 and SERK2 receptor kinases function redundantly as an important control point for sporophytic development controlling male gametophyte production. SERK1 interacts with and transphosphorylates EMS1	protein_coding	0.584866	0.224995	0.0130031
AT1G71840	-	1	27022138	27024551	+	transducin family protein / WD-40 repeat family protein;(source:Araport11)	protein_coding	-0.508735	0.113794	4.20752e-05
AT1G71890	NA	1	27058381	27060786	+	Encodes a sucrose transporter that is expressed in the endosperm. Mutants have delayed accumulation of fatty acids and embryo maturation.	protein_coding	1.17687	0.583371	0.014461
AT1G71910	F17M19.6	1	27064886	27066182	+	hypothetical protein;(source:Araport11)	protein_coding	-1.24216	0.269204	6.70864e-06
AT1G71940	F17M19.9	1	27078531	27080230	+	SNARE associated Golgi protein family;(source:Araport11)	protein_coding	-0.474305	0.188624	0.0212483
AT1G71950	F17M19.10	1	27080184	27081641	-	SPI-1 is a member of the I9 inhibitor family. It is an inhibitor of SBT4.13 subtilase.	protein_coding	-0.460116	0.111308	0.000179545
AT1G71960	ABCG25	1	27082394	27088248	-	Encodes a plasma membrane localized ABC transporter involved in abscisic acid transport and responses.	protein_coding	0.478532	0.133952	0.00122402
AT1G71990	FUT13	1	27100210	27102292	+	This gene encodes a Lewis-type alpha 1,4-fucosyltransferase	protein_coding	0.685976	0.269664	0.0115021
AT1G72000	INVF	1	27103277	27105663	+	Plant neutral invertase family protein;(source:Araport11)	protein_coding	-0.884944	0.613811	0.0428876
AT1G72020	NA	1	27109291	27110593	-	TonB-dependent heme receptor A;(source:Araport11)	protein_coding	-0.419058	0.108506	0.000544766
AT1G72110	NA	1	27128995	27131469	-	O-acyltransferase (WSD1-like) family protein;(source:Araport11)	protein_coding	3.2677	0.489604	1.14725e-10
AT1G72120	NA	1	27132014	27134101	+	Major facilitator superfamily protein;(source:Araport11)	protein_coding	-0.75851	0.244064	0.00236784
AT1G72230	NA	1	27188036	27189358	+	Cupredoxin superfamily protein;(source:Araport11)	protein_coding	1.12502	0.524482	0.0121099
AT1G72240	T9N14.5	1	27190036	27190754	+	hypothetical protein;(source:Araport11)	protein_coding	-2.55982	0.38641	1.21476e-10
AT1G72250	T9N14.6	1	27192740	27198379	+	Di-glucose binding protein with Kinesin motor domain-containing protein;(source:Araport11)	protein_coding	0.653751	0.20016	0.00195623
AT1G72280	AERO1	1	27211821	27214688	-	endoplasmic reticulum oxidoreductin	protein_coding	-0.956931	0.242434	0.000120671
AT1G72290	WSCP	1	27215787	27216857	+	Encodes a Kunitz-protease inhibitor, a water-soluble chlorophyll protein involved in herbivore resistance activation.	protein_coding	2.38475	0.375519	6.59505e-10
AT1G72360	ERF073	1	27241807	27242827	+	Encodes a member of the ERF (ethylene response factor) subfamily B-2 of ERF/AP2 transcription factor family. The protein contains one AP2 domain. There are 5 members in this subfamily including RAP2.2 AND RAP2.12.	protein_coding	1.0721	0.348789	0.00162171
AT1G72410	T10D10.13	1	27251426	27257081	-	COP1-interacting protein-like protein;(source:Araport11)	protein_coding	0.334522	0.117371	0.0146389
AT1G72416	-	1	27258747	27260521	-	Chaperone DnaJ-domain superfamily protein;(source:Araport11)	protein_coding	1.32834	0.426763	0.00121429
AT1G72430	SAUR78	1	27264602	27265806	-	SAUR-like auxin-responsive protein family;(source:Araport11)	protein_coding	-0.803816	0.179876	2.07528e-05
AT1G72450	TIFY11B	1	27273968	27276562	-	JAZ6 transcript levels rise in response to a jasmonate stimulus and a GFP:JAZ6 fusion protein localizes to the nucleus. Application of jasmonate methyl ester to Arabidopsis roots reduces the levels of a JAZ6:GUS fusion protein, presumably by stimulating ubiquitin-proteasome-mediated degradation.	protein_coding	-0.463143	0.185291	0.0225196
AT1G72520	LOX4	1	27308513	27312756	+	PLAT/LH2 domain-containing lipoxygenase family protein;(source:Araport11)	protein_coding	-1.21357	0.32297	0.000174207
AT1G72540	NA	1	27313942	27316846	-	Protein kinase superfamily protein;(source:Araport11)	protein_coding	-1.16147	0.380247	0.00157321
AT1G72630	EFL2	1	27344181	27345585	+	ELF4-like 2;(source:Araport11)	protein_coding	-0.325859	0.132672	0.0371034
AT1G72645	-	1	27348261	27349219	+	transmembrane protein;(source:Araport11)	protein_coding	0.775166	0.145688	4.73693e-07
AT1G72680	CAD1	1	27359109	27361024	-	cinnamyl-alcohol dehydrogenase;(source:Araport11)	protein_coding	-1.22897	0.173017	8.37522e-12
AT1G72700	ALA5	1	27365772	27371792	+	ATPase E1-E2 type family protein / haloacid dehalogenase-like hydrolase family protein;(source:Araport11)	protein_coding	-0.696994	0.14596	7.1025e-06
AT1G72770	HAB1	1	27389948	27393327	+	mutant has ABA hypersensitive inhibition of seed germination; Protein Phosphatase 2C; regulates the activation of the Snf1-related kinase OST1 by abscisic acid. The mRNA is cell-to-cell mobile.	protein_coding	-0.502019	0.161689	0.00559078
AT1G72890	NA	1	27429916	27432003	+	Disease resistance protein (TIR-NBS class);(source:Araport11)	protein_coding	-0.662211	0.197987	0.00148265
AT1G72910	F3N23.11	1	27435306	27437192	+	Toll-Interleukin-Resistance (TIR) domain-containing protein;(source:Araport11)	protein_coding	-0.996596	0.845505	0.0419502
AT1G72920	F3N23.12	1	27437899	27439209	+	Toll-Interleukin-Resistance (TIR) domain family protein;(source:Araport11)	protein_coding	-0.605068	1.65326	0.044272
AT1G72950	F3N23.15	1	27444415	27445997	+	Disease resistance protein (TIR-NBS class);(source:Araport11)	protein_coding	-2.15541	0.497239	1.451e-05
AT1G72960	F3N23.16	1	27446069	27451067	+	Root hair defective 3 GTP-binding protein (RHD3);(source:Araport11)	protein_coding	1.33747	0.712277	0.0159356
AT1G72970	HTH	1	27452748	27456004	+	Originally identified as a mutation that causes floral organs to fuse together. About 10-20% of mutants also have defects in ovules. Mutants have reduced fertility most likely as because of fusions that pistil emergence. The protein has similarity to the mandelonitrile lyase family of FAD containing oxidoreductases and is predicted to be secreted (SignalP).It is expressed in all tissue layers of …	protein_coding	0.931829	0.142492	4.52696e-10
AT1G73010	NA	1	27464528	27466348	-	Encodes PPsPase1, a pyrophosphate-specific phosphatase catalyzing the specific cleavage of pyrophosphate (Km 38.8 uM) with an alkaline catalytic pH optimum. Expression is upregulated in the shoot of cax1/cax3 mutant.	protein_coding	-0.838559	0.215588	0.000177949
AT1G73030	CHMP1B	1	27473763	27475122	+	Encodes an ESCRT-related protein: CHMP1A/AT1G73030; CHMP1B/AT1G17730. CHMP1A and B mediate multivesicular body sorting of auxin carriers and are required for plant development. ESCRT: Endosomal Sorting Complexes Required For Transport machinery; CHMP: Charged Multivesicular Body Protein/Chromatin Modifying Protein.	protein_coding	-0.499244	0.134284	0.000696876
AT1G73040	NA	1	27475060	27475962	-	Mannose-binding lectin superfamily protein;(source:Araport11)	protein_coding	-0.92002	0.25705	0.000440812
AT1G73080	PEPR1	1	27484240	27488204	+	Encodes a leucine-rich repeat receptor kinase. Functions as a receptor for AtPep1 to amplify innate immunity response to pathogen attacks. The mRNA is cell-to-cell mobile.	protein_coding	0.350309	0.152289	0.0480645
AT1G73110	-	1	27494121	27496969	-	P-loop containing nucleoside triphosphate hydrolases superfamily protein;(source:Araport11)	protein_coding	0.360126	0.14892	0.0365834
AT1G73130	T18K17.21	1	27499035	27502055	+	mucin;(source:Araport11)	protein_coding	-0.552626	0.160039	0.00142391
AT1G73220	OCT1	1	27538190	27540235	+	Encodes Organic Cation Transporter 1 (OCT1), likely to be involved in polyamine transport.	protein_coding	1.1966	0.379166	0.00116135
AT1G73390	T9L24.40	1	27590727	27595752	-	Endosomal targeting BRO1-like domain-containing protein;(source:Araport11)	protein_coding	-0.485212	0.127977	0.000574921
AT1G73480	-	1	27628678	27632843	+	alpha/beta-Hydrolases superfamily protein;(source:Araport11)	protein_coding	-1.08308	0.206983	4.46326e-07
AT1G73600	NMT3	1	27669110	27673572	+	Encodes a S-adenosyl-L-methionine-dependent phosphoethanolamine N-methyltransferase whose expression is responsive to both phosphate (Pi) and phosphite (Phi) in roots.	protein_coding	-0.855706	0.144847	1.82206e-08
AT1G73640	RABA6A	1	27686672	27688127	+	RAB GTPase homolog A6A;(source:Araport11)	protein_coding	0.702184	0.358068	0.032268
AT1G73760	NA	1	27739168	27742008	-	RING/U-box superfamily protein;(source:Araport11)	protein_coding	-0.35364	0.13448	0.0232705
AT1G73805	SARD1	1	27745427	27749262	-	Encodes SAR Deficient 1 (SARD1), a key regulator for ICS1 (Isochorismate Synthase 1) induction and salicylic acid (SA) synthesis.	protein_coding	-1.63984	0.62031	0.00297989
AT1G73810	F25P22.23	1	27752342	27755297	-	Core-2/I-branching beta-1,6-N-acetylglucosaminyltransferase family protein;(source:Araport11)	protein_coding	-1.76794	0.359365	1.26794e-06
AT1G73870	COL7	1	27778984	27780809	+	B-box type zinc finger protein with CCT domain-containing protein;(source:Araport11)	protein_coding	-1.81415	0.285723	7.00681e-10
AT1G73930	NA	1	27795040	27798007	-	polarity axis stabilization protein;(source:Araport11)	protein_coding	0.338857	0.142139	0.0416478
AT1G74020	NA	1	27835123	27837443	-	Encodes AtSS-2 strictosidine synthase.	protein_coding	-0.445873	0.194757	0.036674
AT1G74080	MYB122	1	27855578	27857598	+	Encodes a putative transcription factor, member of the R2R3 factor gene family (MYB122).	protein_coding	-4.4351	0.912676	2.53452e-06
AT1G74090	SOT18	1	27862814	27864193	+	encodes a desulfoglucosinolate sulfotransferase, involved in the final step of glucosinolate core structure biosynthesis. Has a broad-substrate specificity with preference with methionine-derived desulfoglucosinolates.	protein_coding	-0.43973	0.13888	0.00461299
AT1G74100	SOT16	1	27864345	27865694	-	encodes a desulfoglucosinolate sulfotransferase, involved in the final step of glucosinolate core structure biosynthesis. Has a broad-substrate specificity with different desulfoglucosinolates, the best substrate is indole-3-methyl-dsGS, followed by benzyl-dsGS. Expression was induced by wounding, jasmonate and ethylene stimulates.	protein_coding	-0.921358	0.144338	1.15655e-09
AT1G74130	RBL16	1	27873611	27876033	+	Rhomboid-related intramembrane serine protease family protein;(source:Araport11)	protein_coding	1.29372	0.429973	0.00162313
AT1G74140	RBL17	1	27876905	27879780	+	Rhomboid-related intramembrane serine protease family protein;(source:Araport11)	protein_coding	-3.43335	1.20284	0.00261137
AT1G74150	NA	1	27880160	27883947	+	Galactose oxidase/kelch repeat superfamily protein;(source:Araport11)	protein_coding	0.921088	0.4068	0.0129959
AT1G74200	RLP16	1	27906909	27909358	-	receptor like protein 16;(source:Araport11)	protein_coding	-0.750436	0.296352	0.0100826
AT1G74210	NA	1	27910314	27912941	+	Encodes a member of the glycerophosphodiester phosphodiesterase (GDPD) family.	protein_coding	-0.742105	0.135564	2.32117e-07
AT1G74230	RBG5	1	27914602	27917097	+	encodes a glycine-rich RNA binding protein. The mRNA is cell-to-cell mobile.	protein_coding	-0.487385	0.100397	8.49053e-06
AT1G74310	CLPB1	1	27936508	27940309	-	Encodes ClpB1, which belongs to the Casein lytic proteinase/heat shock protein 100 (Clp/Hsp100) family. Involved in refolding of proteins which form aggregates under heat stress. Also known as AtHsp101. AtHsp101 is a cytosolic heat shock protein required for acclimation to high temperature.	protein_coding	-0.814528	0.161626	1.68164e-06
AT1G74360	F1M20.4	1	27954129	27958114	+	NILR1 encodes a serine/threonine kinase involved in defense response to nematodes..	protein_coding	-1.59427	0.232081	3.16553e-11
AT1G74450	F1M20.13	1	27982453	27984280	+	Plants overexpressing At1g74450 are stunted in height and have reduced male fertility.	protein_coding	-0.540268	0.225837	0.0225044
AT1G74540	NA	1	28013180	28015049	+	Encodes a tricoumaroylspermidine / triferuloylspermidine meta-hydroxylase that participates in the formation of N<sup>1</sup>,N<sup>5</sup>-di(hydroxyferuloyol)- N<sup>10</sup>-sinapoyl spermidine, an important constituent of pollen. This gene appears to be expressed in young flower buds and inflorescence tips with notably high levels of expression in the tapetum and pollen.	protein_coding	1.18398	0.24514	2.73793e-06
AT1G74550	NA	1	28016045	28017711	+	Encodes a tricoumaroylspermidine meta-hydroxylase that participates in the formation of N<sup>1</sup>,N<sup>5</sup>-di(hydroxyferuloyol)- N<sup>10</sup>-sinapoylspermidine, an important constituent of pollen. This gene appears to be expressed in young flower buds and inflorescence tips with notably high levels of expression in the tapetum and pollen. It is also expressed in root tips.	protein_coding	1.47591	0.311908	3.49014e-06
AT1G74590	GSTU10	1	28023627	28024726	-	Encodes glutathione transferase belonging to the tau class of GSTs. Naming convention according to Wagner et al. (2002).	protein_coding	-1.41326	0.268775	3.14391e-07
AT1G74640	-	1	28032562	28034863	+	alpha/beta-Hydrolases superfamily protein;(source:Araport11)	protein_coding	-0.547323	0.17773	0.0042978
AT1G74650	CY13	1	28041146	28043022	+	Member of the R2R3 factor gene family.	protein_coding	0.608089	0.241799	0.0146643
AT1G74670	GASA6	1	28053030	28054149	+	Gibberellin-regulated family protein;(source:Araport11)	protein_coding	1.39884	0.279488	1.03509e-06
AT1G74690	IQD31	1	28061156	28064625	-	Encodes a microtubule-associated protein.	protein_coding	0.265692	0.101123	0.0297296
AT1G74710	ICS1	1	28070295	28074177	+	Encodes a protein with isochorismate synthase activity. Mutants fail to accumulate salicylic acid. Its function may be redundant with that of ICS2 (AT1G18870).	protein_coding	-2.80854	0.171049	1.60283e-58
AT1G74740	CPK30	1	28079946	28082671	-	member of Calcium Dependent Protein Kinase	protein_coding	0.750659	0.153384	3.735e-06
AT1G74840	F9E10.31	1	28115443	28117422	-	Homeodomain-like superfamily protein;(source:Araport11)	protein_coding	0.345026	0.121799	0.0148352
AT1G74880	ndhO	1	28129828	28131077	-	Encodes subunit NDH-O of NAD(P)H:plastoquinone dehydrogenase complex (Ndh complex) present in the thylakoid membrane of chloroplasts. This subunit is thought to be required for Ndh complex assembly.	protein_coding	0.369175	0.115774	0.00539598
AT1G74890	ARR15	1	28131387	28133025	-	Encodes a nuclear response regulator that acts as a negative regulator in cytokinin-mediated signal transduction. Transcript accumulates in leaves and roots in response to cytokinin treatment.	protein_coding	1.02302	0.441839	0.0104277
AT1G75000	F9E10.15	1	28163650	28164586	+	GNS1/SUR4 membrane protein family;(source:Araport11)	protein_coding	-0.64776	0.368699	0.0492198
AT1G75020	LPAT4	1	28170678	28173678	+	lysophosphatidyl acyltransferase 4;(source:Araport11)	protein_coding	-0.872867	0.186444	7.60704e-06
AT1G75040	PR5	1	28177670	28179022	+	Thaumatin-like protein involved in response to pathogens. mRNA level of the PR-5 gene (At1g75040)is significantly changed after cutting the inflorescence stem indicating the existence of a network of signal transducing pathways as other stress-regulated genes (At5g01410, At3g17800, At1g29930)do not response to the treatment. The mRNA is cell-to-cell mobile.	protein_coding	-3.33468	0.504345	1.17457e-10
AT1G75090	F18O14.6	1	28187447	28189765	-	DNA glycosylase superfamily protein;(source:Araport11)	protein_coding	0.649943	0.273847	0.0177382
AT1G75130	NA	1	28199938	28201975	-	member of CYP721A	protein_coding	-0.529481	0.146003	0.000875909
AT1G75170	F22H5.20	1	28213666	28215887	+	Sec14p-like phosphatidylinositol transfer family protein;(source:Araport11)	protein_coding	-0.515336	0.162867	0.00373691
AT1G75180	F22H5.9	1	28215836	28218801	-	Erythronate-4-phosphate dehydrogenase family protein;(source:Araport11)	protein_coding	0.361553	0.148979	0.0358917
AT1G75240	ZHD5	1	28241011	28242795	+	Encodes a zinc finger-homeodomain transcription factor ZHD5. Nuclear import and DNA binding of the ZHD5 transcription factor is modulated by a competitive peptide inhibitor MIF1 (AT1G74660).	protein_coding	0.679306	0.13127	1.20834e-06
AT1G75250	RL6	1	28244317	28245581	-	RAD-like 6;(source:Araport11)	protein_coding	1.75459	0.381411	5.09642e-06
AT1G75270	NA	1	28250075	28251469	-	dehydroascorbate reductase 2;(source:Araport11)	protein_coding	-0.555192	0.145287	0.000423655
AT1G75280	NA	1	28251626	28253686	+	isoflavone reductase, putative, identical to SP:P52577 Isoflavone reductase homolog P3 (EC 1.3.1.-) {Arabidopsis thaliana}; contains Pfam profile PF02716: isoflavone reductase. Involved in response to oxidative stress. The mRNA is cell-to-cell mobile.	protein_coding	0.714081	0.210332	0.00116043
AT1G75310	AUL1	1	28261004	28266124	+	auxin-like 1 protein;(source:Araport11)	protein_coding	0.965631	0.165549	2.55066e-08
AT1G75410	BLH3	1	28299776	28302822	-	BEL1-like homeodomain 3 (BLH3)	protein_coding	-0.357979	0.118162	0.00863118
AT1G75450	CKX5	1	28314458	28318375	-	This gene used to be called AtCKX6. It encodes a protein whose sequence is similar to cytokinin oxidase/dehydrogenase, which catalyzes the degradation of cytokinins.	protein_coding	0.893647	0.354163	0.00811963
AT1G75510	-	1	28346998	28348776	-	Transcription initiation factor IIF, beta subunit;(source:Araport11)	protein_coding	-0.510381	0.148334	0.00166172
AT1G75550	NA	1	28368447	28370061	-	glycine-rich protein;(source:Araport11)	protein_coding	0.955703	0.518766	0.0240568
AT1G75640	F23E13.70	1	28403371	28407182	-	Encodes a Leucine-Rich Repeat Receptor-Like Kinase MUSTACHES (MUS). Regulates stomatal bilateral symmetry.	protein_coding	0.584345	0.182848	0.00282692
AT1G75680	GH9B7	1	28417052	28419635	-	glycosyl hydrolase 9B7;(source:Araport11)	protein_coding	0.369116	0.139675	0.0221183
AT1G75760	T20H2.24	1	28446580	28448735	-	ER lumen protein retaining receptor family protein;(source:Araport11)	protein_coding	0.347051	0.133558	0.0257362
AT1G75780	TUBB1	1	28451138	28453820	-	beta tubulin gene downregulated by phytochrome A (phyA)-mediated far-red light high-irradiance and the phytochrome B (phyB)-mediated red light high-irradiance responses	protein_coding	0.598108	0.198435	0.00451251
AT1G75790	sks18	1	28454781	28457528	-	SKU5 similar 18;(source:Araport11)	protein_coding	1.09281	0.289874	0.000198701
AT1G75800	T20H2.19	1	28458691	28460961	+	Pathogenesis-related thaumatin superfamily protein;(source:Araport11)	protein_coding	0.374536	0.15893	0.0402822
AT1G75820	CLV1	1	28463344	28466971	-	Putative receptor kinase with an extracellular leucine-rich domain. Controls shoot and floral meristem size, and contributes to establish and maintain floral meristem identity. Negatively regulated by KAPP (kinase-associated protein phosphatase). CLV3 peptide binds directly CLV1 ectodomain.	protein_coding	0.328644	0.128372	0.0294906
AT1G75840	ARAC5	1	28475649	28477802	+	Belongs to the plant-specific ROP group of Rho GTPases; localized to the plasma membrane of tips of root hairs; involved in polar growth control. The mRNA is cell-to-cell mobile.	protein_coding	0.831561	0.117476	1.62883e-11
AT1G75870	NA	1	28486229	28487443	+	hypothetical protein;(source:Araport11)	protein_coding	2.5757	0.808273	0.000690443
AT1G75880	EXL1	1	28490443	28492578	+	SGNH hydrolase-type esterase superfamily protein;(source:Araport11)	protein_coding	0.969758	0.337939	0.00317464
AT1G75910	NA	1	28501434	28503283	+	member of Lipase proteins	protein_coding	1.54592	0.213497	2.76986e-12
AT1G75920	EXL5	1	28504041	28507168	+	GDSL-motif esterase/acyltransferase/lipase. Enzyme group with broad substrate specificity that may catalyze acyltransfer or hydrolase reactions with lipid and non-lipid substrates. The mRNA is cell-to-cell mobile.	protein_coding	1.31861	0.356695	0.000205369
AT1G75930	NA	1	28508072	28509881	+	member of Lipase proteins	protein_coding	1.25634	0.262331	3.18229e-06
AT1G75940	NA	1	28511142	28514284	+	encodes a protein similar to the BGL4 beta-glucosidase from Brassica napus. The ATA27 protein is predicted to have an ER retention signal and an acidic isoelectric point, suggesting that it may be localized to the ER lumen.	protein_coding	1.46778	0.217892	8.11238e-11
AT1G75960	NA	1	28517939	28519938	+	AMP-dependent synthetase and ligase family protein;(source:Araport11)	protein_coding	1.43268	0.211754	6.54563e-11
AT1G76040	NA	1	28537593	28540707	+	member of Calcium Dependent Protein Kinase	protein_coding	-1.66383	0.171081	3.90044e-21
AT1G76090	SMT3	1	28550202	28551836	-	Encodes S-adenosyl-methionine-sterol-C-methyltransferase, an enzyme in the sterol biosynthetic pathway.	protein_coding	0.785931	0.193638	0.000107212
AT1G76150	ECH2	1	28574740	28577740	-	Encodes a monofunctional enoyl-CoA hydratase 2, involved in the degradation of even cis-unsaturated fatty acids, gene expression is enhanced during the first 2 days of germination, as well as in senescent leaves.	protein_coding	-0.341531	0.116717	0.0117407
AT1G76160	sks5	1	28577842	28581315	-	SKU5 similar 5;(source:Araport11)	protein_coding	0.60393	0.153661	0.000255251
AT1G76240	-	1	28602705	28603932	-	DUF241 domain protein (DUF241);(source:Araport11)	protein_coding	1.92411	0.451317	2.02267e-05
AT1G76250	-	1	28606444	28609225	-	transmembrane protein;(source:Araport11)	protein_coding	1.06505	0.455649	0.00931844
AT1G76310	CYCB2-4	1	28627694	28630789	-	core cell cycle genes	protein_coding	0.560718	0.218474	0.0149519
AT1G76360	-	1	28643038	28646721	-	Protein kinase superfamily protein;(source:Araport11)	protein_coding	-0.862791	0.181156	5.41168e-06
AT1G76390	PUB43	1	28655208	28658711	+	ARM repeat superfamily protein;(source:Araport11)	protein_coding	-0.657001	0.161836	0.000141752
AT1G76410	ATL8	1	28668664	28669652	+	RING/U-box superfamily protein;(source:Araport11)	protein_coding	0.714653	0.292968	0.0132494
AT1G76470	NA	1	28689766	28691659	-	NAD(P)-binding Rossmann-fold superfamily protein;(source:Araport11)	protein_coding	0.778516	0.460584	0.0397186
AT1G76490	HMG1	1	28695760	28698852	+	Encodes a 3-hydroxy-3-methylglutaryl coenzyme A reductase, which is involved in melavonate biosynthesis and performs the first committed step in isoprenoid biosynthesis. Expression is activated in dark in leaf tissue but not controlled by light in the root (confine The mRNA is cell-to-cell mobile.	protein_coding	0.56136	0.145122	0.000356894
AT1G76520	PILS3	1	28714765	28717910	+	Auxin efflux carrier family protein;(source:Araport11)	protein_coding	0.310248	0.11794	0.0269095
AT1G76540	CDKB2-1	1	28720328	28722550	-	Encodes a cyclin-dependent protein kinase involved in regulation of the G2/M transition of the mitotic cell cycle. Specifically binds to the cyclin CYCD4;1, expressed in shoot meristem, young leaves and vascular tissue during the G2/M phase. Required for proper organization of the shoot apical meristem and for hormone signaling.	protein_coding	0.430424	0.15535	0.013455
AT1G76550	PFP-ALPHA2	1	28722657	28727111	-	Phosphofructokinase family protein;(source:Araport11)	protein_coding	0.396357	0.128964	0.00685443
AT1G76670	UDP-GALT2	1	28772559	28775002	-	Nucleotide-sugar transporter family protein;(source:Araport11)	protein_coding	0.306792	0.109556	0.017885
AT1G76680	OPR1	1	28776846	28778467	+	Encodes a member of an alpha/beta barrel fold family of FMN-containing oxidoreductases. One of the closely related 12-oxophytodienoic acid reductases. This enzyme is not expected to participate in jasmonic acid biosynthesis because during in vitro assays, it shows very little activity with the naturally occurring OPDA isomer. Shows activity towards 2,4,6-trinitrotoluene. Expressed predominately i…	protein_coding	0.480231	0.217346	0.0386
AT1G76720	F28O16.9	1	28793642	28800402	-	eukaryotic translation initiation factor 2 (eIF-2) family protein;(source:Araport11)	protein_coding	0.664432	0.216571	0.00333434
AT1G76750	NA	1	28811040	28811721	+	Encodes a small cysteine-rich protein that is secreted by the egg cell during gamete interactions. The regulated secretion of EC1 by the egg cell upon sperm-egg interaction is proposed to ensure the appropriate localization of the cell-fusion machinery in distinct sperm membrane domains to accomplish gamete fusion.	protein_coding	0.169391	0.409968	0.0342412
AT1G76930	NA	1	28895262	28897120	-	Encodes an Arabidopsis extensin gene that belongs to cell-wall hydroxyproline-rich glycoproteins. The cross-link of extensins enforces cell wall strength. Transgenic plants overexpressing this gene show an increase in stem thickness.	protein_coding	-0.758941	0.152177	2.38226e-06
AT1G76950	PRAF1	1	28906435	28911617	+	Regulator of chromosome condensation (RCC1) family with FYVE zinc finger domain-containing protein;(source:Araport11)	protein_coding	0.421178	0.140032	0.00769608
AT1G76955	NA	1	28918791	28919764	-	Expressed protein;(source:Araport11)	protein_coding	-0.670655	0.200377	0.001463
AT1G76960	NA	1	28920317	28920976	-	transmembrane protein;(source:Araport11)	protein_coding	-1.99755	0.183987	4.53866e-26
AT1G76970	F24J8.3	1	28922415	28925468	-	Target of Myb protein 1;(source:Araport11)	protein_coding	-1.05737	0.166658	1.23457e-09
AT1G76980	F22K20.8	1	28925708	28927391	-	patatin-like phospholipase domain protein;(source:Araport11)	protein_coding	-1.50199	0.282232	2.1514e-07
AT1G76990	ACR3	1	28932119	28936371	+	ACT domain repeat 3;(source:Araport11)	protein_coding	0.929666	0.113872	5.36582e-15
AT1G77020	F22K20.12	1	28944843	28947186	-	DNAJ heat shock N-terminal domain-containing protein;(source:Araport11)	protein_coding	0.742821	0.225944	0.00151183
AT1G77060	F22K20.14	1	28951643	28953580	-	Phosphoenolpyruvate carboxylase family protein;(source:Araport11)	protein_coding	0.687176	0.154699	2.97239e-05
AT1G77120	ADH1	1	28975255	28977417	+	Catalyzes the reduction of acetaldehyde using NADH as reductant. Requires zinc for activity. Dimer. Anaerobic response polypeptide (ANP). Fermentation. The protein undergoes thiolation following treatment with the oxidant tert-butylhydroperoxide. The mRNA is cell-to-cell mobile.	protein_coding	-0.440298	0.159649	0.0133486
AT1G77130	GUX3	1	28978864	28981345	-	Encodes a glucuronyltransferase responsible for the addition of GlcA residues onto xylan and for secondary wall deposition.	protein_coding	-0.423169	0.151503	0.0129927
AT1G77145	T14N5.3	1	28989838	28991454	-	transmembrane protein, putative (DUF506);(source:Araport11)	protein_coding	-0.890708	0.355836	0.00836711
AT1G77270	NA	1	29027753	29031386	+	hypothetical protein;(source:Araport11)	protein_coding	0.76001	0.177462	4.87817e-05
AT1G77370	GRXC3	1	29073843	29074796	+	Glutaredoxin family protein;(source:Araport11)	protein_coding	-0.553241	0.130792	9.58602e-05
AT1G77420	F2P24.13	1	29093496	29095965	+	alpha/beta-Hydrolases superfamily protein;(source:Araport11)	protein_coding	-0.391216	0.151942	0.0236714
AT1G77440	PBC2	1	29096020	29098450	+	Encodes beta subunit of 20s proteosome complex which is involved in protein degradation.	protein_coding	-0.376945	0.113373	0.00348729
AT1G77450	NAC032	1	29099839	29101759	+	NAC domain containing protein 32;(source:Araport11)	protein_coding	-0.540677	0.224754	0.0220502
AT1G77460	CSI3	1	29103489	29111956	+	Encodes a plasma membrane, microtubule associated protein with sequence similarity to CSI1 that is involved in cellulose biosynthesis and cell elongation. A mutation in CSI3 alone do not appear to affect growth but enhances the cell elongation phenotype of CSI1 mutants. CSI3 co localizes with CSI1 and CESA3 and CESA6.	protein_coding	0.513009	0.126386	0.000206304
AT1G77510	PDIL1-2	1	29126648	29129700	+	Encodes a protein disulfide isomerase-like (PDIL) protein, a member of a multigene family within the thioredoxin (TRX) superfamily. Transcript levels for this gene are up-regulated in response to three different chemical inducers of ER stress (dithiothreitol, beta-mercaptoethanol, and tunicamycin). AtIRE1-2 does not appear to be required for this response, but the atbzip60 mutant has a diminished…	protein_coding	-2.22076	0.167092	1.7062e-38
AT1G77520	NA	1	29130375	29132272	+	O-methyltransferase family protein;(source:Araport11)	protein_coding	2.17158	0.417022	3.44316e-07
AT1G77590	NA	1	29148160	29152395	-	Encodes major plastidic long chain acyl-CoA synthetase with a slight substrate preference of oleic acid over any of the other fatty acids.	protein_coding	0.32216	0.113656	0.0157568
AT1G77630	LYM3	1	29173409	29175629	+	Encodes a lysin-motif protein mediating bacterial peptidoglycan sensing and immunity to bacterial infection. Induction of chitin-responsive genes by chitin treatment is not blocked in the mutant. It contains a C-terminal GPI anchor signal and is an ortholog of OsLYP4 and OsLYP6.	protein_coding	0.535549	0.155389	0.00152782
AT1G77670	T5M16.26	1	29188843	29191079	-	Pyridoxal phosphate (PLP)-dependent transferases superfamily protein;(source:Araport11)	protein_coding	0.728444	0.135119	3.73636e-07
AT1G77680	SOV	1	29191720	29196290	-	Ribonuclease II/R family protein;(source:Araport11)	protein_coding	0.38693	0.148528	0.0226515
AT1G77690	NA	1	29200417	29203418	-	Encodes an auxin influx carrier LAX3 (Like Aux1) that promotes lateral root emergence. Auxin-induced expression of LAX3 in turn induces a selection of cell-wall-remodelling enzymes, which are likely to promote cell separation in advance of developing lateral root primordia.	protein_coding	1.06512	0.193577	1.25195e-07
AT1G77810	NA	1	29260621	29263119	-	Galactosyltransferase family protein;(source:Araport11)	protein_coding	-1.18809	0.211364	6.06831e-08
AT1G77870	MUB5	1	29285078	29285889	+	membrane-anchored ubiquitin-fold protein 5 precursor;(source:Araport11)	protein_coding	0.757866	0.376658	0.0267314
AT1G77920	TGA7	1	29298201	29300945	+	bZIP transcription factor family protein;(source:Araport11)	protein_coding	-0.507408	0.188386	0.012736
AT1G77930	DJC65	1	29301000	29303570	+	Chaperone DnaJ-domain superfamily protein;(source:Araport11)	protein_coding	-0.493947	0.122465	0.000235494
AT1G78000	SULTR1;2	1	29327278	29333260	+	Encodes a sulfate transporter that can restore sulfate uptake capacity of a yeast mutant lacking sulfate transporter genes.	protein_coding	0.822566	0.157123	6.63184e-07
AT1G78040	-	1	29344539	29347183	+	Pollen Ole e 1 allergen and extensin family protein;(source:Araport11)	protein_coding	0.281512	0.108537	0.0311158
AT1G78050	PGM	1	29347581	29349755	+	phosphoglycerate/bisphosphoglycerate mutase;(source:Araport11)	protein_coding	0.611147	0.333476	0.0496968
AT1G78070	-	1	29354944	29359010	+	Transducin/WD40 repeat-like superfamily protein;(source:Araport11)	protein_coding	-0.408377	0.164295	0.0275725
AT1G78080	RAP2-4	1	29364072	29366207	+	Encodes a member of the DREB subfamily A-6 of ERF/AP2 transcription factor family (RAP2.4). The protein contains one AP2 domain. Role in mediating light and ethylene signaling. The mRNA is cell-to-cell mobile.	protein_coding	-0.709337	0.108533	6.4925e-10
AT1G78160	NA	1	29407608	29410484	+	Encodes a member of the Arabidopsis Pumilio (APUM) proteins containing PUF domain (eight repeats of approximately 36 amino acids each). PUF proteins regulate both mRNA stability and translation through sequence-specific binding to the 3' UTR of target mRNA transcripts.	protein_coding	1.41423	0.487047	0.00200171
AT1G78170	F16L1.2	1	29413874	29415197	+	E3 ubiquitin-protein ligase;(source:Araport11)	protein_coding	1.32108	0.217611	5.07563e-09
AT1G78190	T11I11.13	1	29418620	29418994	-	Trm112p-like protein;(source:Araport11)	protein_coding	-0.490095	0.237243	0.0482742
AT1G78200	NA	1	29419466	29421937	+	Protein phosphatase 2C family protein;(source:Araport11)	protein_coding	-0.433114	0.150631	0.0103173
AT1G78260	T16E15.6	1	29446861	29450515	+	RNA-binding (RRM/RBD/RNP motifs) family protein;(source:Araport11)	protein_coding	0.853141	0.237066	0.000459329
AT1G78290	SRK2C	1	29457205	29459493	-	encodes a member of SNF1-related protein kinase (SnRK2) family whose activity is activated by ionic (salt) and non-ionic (mannitol) osmotic stress and dehydration.	protein_coding	-1.65988	0.187531	1.05543e-17
AT1G78380	GSTU19	1	29486387	29488007	-	Encodes a glutathione transferase that is a member of Tau GST gene family. Expression is induced by drought stress, oxidative stress, and high doses of auxin and cytokinin. naming convention according to Wagner et al. (2002) The expression of this gene is upregulated by herbicide safeners such as benoxacor and fenclorim.	protein_coding	-0.494219	0.119594	0.000164539
AT1G78410	NA	1	29502419	29504012	+	VQ motif-containing protein;(source:Araport11)	protein_coding	-1.52255	1.15029	0.0225602
AT1G78430	ICR4	1	29508951	29511021	+	Encodes RIP2 (ROP interactive partner 2), a putative Rho protein effector, interacting specifically with the active form of ROPs (Rho proteins of plants).	protein_coding	1.08744	0.207351	4.33159e-07
AT1G78440	GA2OX1	1	29511561	29513100	-	Encodes a gibberellin 2-oxidase that acts on C19 gibberellins.	protein_coding	1.45082	0.623099	0.00680277
AT1G78450	NA	1	29516884	29518089	-	SOUL heme-binding family protein;(source:Araport11)	protein_coding	1.16097	0.214008	1.648e-07
AT1G78520	NA	1	29537806	29538712	-	Carbohydrate-binding X8 domain superfamily protein;(source:Araport11)	protein_coding	4.04016	1.61182	0.00451251
AT1G78570	RHM1	1	29549540	29552438	+	Encodes a UDP-L-Rhamnose synthase involved in the biosynthesis of rhamnose, a major monosaccharide component of pectin. Catalyzes the conversion of UDP-D-Glc to UDP-L-Rha. The dehydrogenase domain of RHM1 was shown to catalyze the conversion of UDP-D-Glc to the reaction intermediate UDP-4-keto-6-deoxy-D-Glc using recombinant protein assay but the activity of the full-length protein was not determ…	protein_coding	-0.306011	0.113619	0.0229432
AT1G78580	TPS1	1	29552330	29560912	-	Encodes an enzyme putatively involved in trehalose biosynthesis. The protein has a trehalose synthase (TPS)-like domain but no trehalose phosphatase (TPP)-like domain. ATTPS1 is able to complement yeast tps1 mutants in vivo. The gene product modulates cell growth but not cell differentiation by determining cell wall deposition and cell division.	protein_coding	0.942397	0.149121	1.70121e-09
AT1G78620	VTE6	1	29573657	29575801	-	integral membrane protein (Protein of unknown function DUF92, transmembrane);(source:Araport11)	protein_coding	-0.470381	0.114602	0.000194639
AT1G78680	GGH2	1	29593756	29596308	+	The Arabidopsis protein AtGGH2 is a gamma-glutamyl hydrolase acting specifically on monoglutamates. The enzyme is involved in the tetrahydrofolate metabolism and located to the vacuole.	protein_coding	-0.40084	0.125007	0.00463225
AT1G78870	UBC35	1	29650376	29652627	+	NA	NA	-0.323398	0.112512	0.0140498
AT1G78955	CAMS1	1	29688906	29694255	-	Encodes a cyclase that generates predominantly a monocyclic triterpene alcohol. The product is 97% camelliol, 2% achilleol A and 0.2% beta-amyrin. Achilleol is an isomer of camelliol C with a 4-methylenecyclohexanol ring system.	protein_coding	1.21905	0.400801	0.00158489
AT1G78960	LUP2	1	29696394	29701439	+	Encodes a multifunctional 2-3-oxidosqualene (OS)-triterpene cyclase that can cyclize OS into lupeol, alpha- and beta-amyrin.	protein_coding	0.493955	0.218993	0.0340765
AT1G78970	LUP1	1	29703014	29707851	+	Lupeol synthase. Converts oxidosqualene to multiple triterpene alcohols and a triterpene diols. This conversion proceeds through the formation of a 17&#946;-dammarenyl cation.	protein_coding	1.206	0.201874	8.94359e-09
AT1G78990	YUP8H12R.39	1	29713316	29715017	-	HXXXD-type acyl-transferase family protein;(source:Araport11)	protein_coding	-1.13938	0.593131	0.0171069
AT1G79060	YUP8H12R.32	1	29741728	29743766	+	TPRXL;(source:Araport11)	protein_coding	0.883373	0.219445	0.000103769
AT1G79160	F3O9.30	1	29779517	29780876	-	filamentous hemagglutinin transporter;(source:Araport11)	protein_coding	0.443002	0.200731	0.0436305
AT1G79210	PAB2	1	29796081	29798836	-	N-terminal nucleophile aminohydrolases (Ntn hydrolases) superfamily protein;(source:Araport11)	protein_coding	-0.594325	0.132981	3.3207e-05
AT1G79245	-	1	29804415	29809516	-	pseudogene of Winged helix-turn-helix transcription repressor DNA-binding protein;(source:Araport11)	pseudogene	0.54047	0.0921335	3.80879e-08
AT1G79340	AMC4	1	29842587	29844638	+	Encodes MCP2d, the predominant and constitutively expressed member of type II metacaspases (MCPs). MCP2d plays a positive regulatory role in biotic and abiotic stress-induced programmed cell death (PCD). Arabidopsis contains three type I MCP genes (MCP1a-c) and six type II MCP genes (MCP2a?f): AtMCP1a/At5g64240, AtMCP1b/At1g02170, AtMCP1c/At4g25110, AtMCP2a/At1g79310, AtMCP2b/At1g79330, AtMCP2c/A…	protein_coding	-0.381858	0.123983	0.00703068
AT1G79450	NA	1	29887616	29890211	+	ALA-interacting subunit 5;(source:Araport11)	protein_coding	-1.4622	0.290295	8.74048e-07
AT1G79550	PGK	1	29924023	29926602	-	Encodes cytosolic phosphoglycerate kinase (PGK).	protein_coding	-0.774651	0.10151	3.73734e-13
AT1G79630	F20B17.6	1	29962644	29965795	-	Protein phosphatase 2C family protein;(source:Araport11)	protein_coding	0.52981	0.156731	0.00191504
AT1G79640	-	1	29966313	29971644	-	Protein kinase superfamily protein;(source:Araport11)	protein_coding	0.517629	0.18941	0.0115674
AT1G79700	WRI4	1	29990336	29993766	-	WRI4 encodes an AP2/ERF-type transcriptional activator that specifically controls cuticular wax biosynthesis in Arabidopsis stems. It also functions to activate transcription of genes involved fatty acid biosynthesis during seed and flower development as well as stem wax biosynthesis. Targets identified by ChIP-seq include: LACS1, KCR1, PAS2, ECR, and WSD1.	protein_coding	1.16722	0.182528	8.06134e-10
AT1G79870	NA	1	30044690	30046027	+	D-isomer specific 2-hydroxyacid dehydrogenase family protein;(source:Araport11)	protein_coding	-0.489639	0.13828	0.00129725
AT1G79910	F10M6.20	1	30054552	30057181	+	Regulator of Vps4 activity in the MVB pathway protein;(source:Araport11)	protein_coding	1.33381	0.321539	4.11324e-05
AT1G79920	HSP70-15	1	30059302	30062824	-	Heat shock protein 70 (Hsp 70) family protein;(source:Araport11)	protein_coding	-0.28146	0.112767	0.0381438
AT1G80030	DJA7	1	30104552	30109087	-	Molecular chaperone Hsp40/DnaJ family protein;(source:Araport11)	protein_coding	0.303035	0.11277	0.0235588
AT1G80040	F18B13.13	1	30109059	30111284	-	ubiquitin system component Cue;(source:Araport11)	protein_coding	-0.293695	0.105024	0.0184912
AT1G80050	APT2	1	30111514	30113410	-	Encodes an adenosine phosphoribosyl transferase(E.C:2.4.2.7), a constitutively expressed enzyme involved in the one-step salvage of adenine to AMP. This isozyme has high affinity for cytokinins and is likely to be localized to the cytosol.	protein_coding	0.711519	0.184861	0.000265532
AT1G80060	-	1	30113829	30117662	-	Ubiquitin-like superfamily protein;(source:Araport11)	protein_coding	0.526311	0.24032	0.0351001
AT1G80110	PP2B11	1	30135024	30136956	+	phloem protein 2-B11;(source:Araport11)	protein_coding	-1.09656	0.230522	3.97562e-06
AT1G80130	F18B13.21	1	30140912	30142697	-	Tetratricopeptide repeat (TPR)-like superfamily protein;(source:Araport11)	protein_coding	-1.19232	0.225611	3.18579e-07
AT1G80160	NA	1	30150897	30152588	+	Lactoylglutathione lyase / glyoxalase I family protein;(source:Araport11)	protein_coding	1.13427	0.408844	0.00334443
AT1G80170	F18B13.25	1	30153213	30155894	-	Pectin lyase-like superfamily protein;(source:Araport11)	protein_coding	1.10568	0.348845	0.00120767
AT1G80280	F5I6.3	1	30183535	30186716	-	alpha/beta-Hydrolases superfamily protein;(source:Araport11)	protein_coding	0.728659	0.181336	0.00014068
AT1G80310	NA	1	30194618	30196554	+	MOT2 encodes a molybdate transporter which locates to the vacuolar membrane. Loss-of-function (knock out) mutants show elevated molydate levels in rosette leaves and in fully senescent leaves, but decreased MoO4 levels in seeds. Under conditions of molybdate deficiency leaves from mot2::tDNA mutants show strongly reduced nitrate reductase activity. The mot2 gene is slightly expressed in young and…	protein_coding	-0.546608	0.167928	0.00260292
AT1G80380	GLYK	1	30217116	30220595	+	encodes a glycerate kinase which catalyzes the last step of photorespiration C2 cycle.	protein_coding	0.294973	0.115945	0.0334035
AT1G80450	VQ11	1	30243430	30244949	-	VQ motif-containing protein;(source:Araport11)	protein_coding	-0.54749	0.231902	0.0234304
AT1G80460	GLPK	1	30246683	30249337	-	Encodes a protein similar to glycerol kinase, which converts glycerol to glycerol 3-phosphate and performs a rate-limiting step in glycerol metabolism. This gene is required for both general and specific resistance against bacteria and fungi. Arabidopsis thaliana glycerol kinase (GLR1) mRNA.Involved in flagellin-induced non-host resistance to Pseudomonas. Coronatine partially suppresses flagellin…	protein_coding	-0.563882	0.12156	1.77414e-05
AT1G80470	T21F11.20	1	30256066	30257916	+	F-box/RNI-like/FBD-like domains-containing protein;(source:Araport11)	protein_coding	2.21818	0.889952	0.00386747
AT1G80520	NA	1	30276116	30277278	+	Sterile alpha motif (SAM) domain-containing protein;(source:Araport11)	protein_coding	-0.820569	0.259572	0.00182002
AT1G80600	WIN1	1	30298462	30300658	-	Encodes HopW1-1-Interacting protein 1 (WIN1). Interacts with the P. syringae effector HopW1-1. WIN1 is a putative acetylornithine transaminase. Modulates plant defenses against bacteria. Three WIN proteins are identified so far (WIN1: AT1G80600; WIN2: AT4G31750; WIN3: AT5G13320). Mediates red-light inhibition of seed germination.	protein_coding	-0.285861	0.107152	0.0257092
AT1G80610	-	1	30300714	30304428	-	hypothetical protein;(source:Araport11)	protein_coding	-0.684522	0.158437	4.83775e-05
AT1G80660	AHA9	1	30315964	30320197	-	H[+]-ATPase 9;(source:Araport11)	protein_coding	1.96368	0.717549	0.00222031
AT1G80690	-	1	30329019	30331021	-	PPPDE putative thiol peptidase family protein;(source:Araport11)	protein_coding	0.464799	0.19287	0.0273484
AT1G80820	CCR2	1	30370572	30372670	+	Encodes an cinnamoyl CoA reductase isoform. Involved in lignin biosynthesis.	protein_coding	-1.18625	0.463078	0.0051473
AT1G80890	F23A5.25	1	30397128	30398210	+	GAG1At protein;(source:Araport11)	protein_coding	-0.404037	0.145713	0.0144187
AT1G80950	NA	1	30412544	30415130	-	Encodes an acyl-CoA: lysophosphatidylethanolamine acyltransferase with 16:0-CoA being the best acyl donor. Mutations adversely affect the growth of plants and result in decreased lipid content in roots and seeds.	protein_coding	-0.325591	0.140713	0.0498863
AT2G01020	NA	2	5782	5945	+	5.8SrRNA	ribosomal_rna	1.15272	0.435811	0.004438
AT2G01140	FBA3	2	94811	96655	-	Aldolase superfamily protein;(source:Araport11)	protein_coding	-0.328132	0.0974251	0.00353569
AT2G01200	IAA32	2	118017	119342	+	Belongs to auxin inducible gene family.	protein_coding	1.42752	0.361045	8.15867e-05
AT2G01270	QSOX2	2	139283	142560	+	Encodes a protein disulfide isomerase-like (PDIL) protein, a member of a multigene family within the thioredoxin (TRX) superfamily. This protein also belongs to the quiescin-sulfhydryl oxidase (QSOX) family, which possess an Erv1-like domain at the COOH terminus in addition to a TRX domain.	protein_coding	-0.27826	0.10625	0.029142
AT2G01350	QPT	2	165141	167259	-	At2g01350 encodes quinolinate phosphoribosyl transferase involved in NAD biosynthesis as shown by heterologous expression in E. coli.	protein_coding	-0.331682	0.109741	0.0094276
AT2G01420	PIN4	2	180033	183764	-	Encodes a putative auxin efflux carrier that is localized in developing and mature root meristems. It is involved in the maintenance of embryonic auxin gradients. A role for AtPIN4 in generating a sink for auxin below the quiescent center of the root meristem that is essential for auxin distribution and patterning is proposed. In the root, PIN4 is detected around the quiescent center and cells su…	protein_coding	0.403369	0.120097	0.0030023
AT2G01470	STL2P	2	211913	214473	-	Sec12p-like protein (GTP exchange protein) that functionally complements yeast sec12 null mutant. Protein is localized to the ER.	protein_coding	-0.298307	0.103801	0.0150579
AT2G01520	MLP328	2	235925	237253	+	Encodes a cis-cinnamic acid responsive gene that is a member of the major latex protein-like gene family and plays a role in promoting vegetative growth and delaying &#64258;owering. The mRNA is cell-to-cell mobile.	protein_coding	1.05014	0.318245	0.00091885
AT2G01540	CAR10	2	242041	243649	-	Calcium-dependent lipid-binding (CaLB domain) family protein;(source:Araport11)	protein_coding	-0.870629	0.149622	3.07647e-08
AT2G01600	F2I9.22	2	268714	272676	+	ENTH/ANTH/VHS superfamily protein;(source:Araport11)	protein_coding	-0.352667	0.110839	0.00573159
AT2G01610	-	2	273895	275002	-	Plant invertase/pectin methylesterase inhibitor superfamily protein;(source:Araport11)	protein_coding	0.505457	0.190045	0.0141017
AT2G01650	PUX2	2	284646	286537	-	encodes a peripheral membrane protein that contains UBX domain and interacts with AtCDC48 in vitro and co-fractionates with membrane-associated but not soluble AtCDC48 in vivo.	protein_coding	-0.669317	0.137196	4.72941e-06
AT2G01680	T8O11.15	2	306385	308659	+	Ankyrin repeat family protein;(source:Araport11)	protein_coding	-0.49763	0.106678	1.91368e-05
AT2G01720	OST1B	2	317020	320308	-	Ribophorin I;(source:Araport11)	protein_coding	-0.3016	0.113459	0.0251033
AT2G01830	AHK4	2	362981	370063	-	Histidine kinase: cytokinin-binding receptor that transduces cytokinin signals across the plasma membrane	protein_coding	0.735633	0.209965	0.000796155
AT2G01910	MAP65-6	2	416021	420661	+	Binds microtubules. Induces a crisscross mesh of microtubules, not bundles. Not involved in microtubule polymerization nor nucleation. Localizes to mitochondria. The mRNA is cell-to-cell mobile.	protein_coding	0.771367	0.123956	3.95937e-09
AT2G01980	NHX7	2	457002	463410	+	Encodes a plasma membrane-localized Na+/H+ antiporter SOS1. Functions in the extrusion of toxic Na+ from cells and is essential for plant salt tolerance. Has 12 predicted transmembrane domains in the N-terminal region and a long cytoplasmic tail of approx. 700 aa at the C-terminal side. SOS1 interacts through its predicted cytoplasmic tail with RCD1, a regulator of oxidative-stress responses, sug…	protein_coding	-0.373967	0.161463	0.0432064
AT2G02010	NA	2	474165	476997	-	glutamate decarboxylase 4;(source:Araport11)	protein_coding	-1.03538	0.426209	0.00789275
AT2G02060	NA	2	494745	497860	+	Homeodomain-like superfamily protein;(source:Araport11)	protein_coding	-0.525555	0.236061	0.032268
AT2G02120	NA	2	538250	539123	+	Predicted to encode a PR (pathogenesis-related) protein. Belongs to the plant defensin (PDF) family with the following members: At1g75830/PDF1.1, At5g44420/PDF1.2a, At2g26020/PDF1.2b, At5g44430/PDF1.2c, At2g26010/PDF1.3, At1g19610/PDF1.4, At1g55010/PDF1.5, At2g02120/PDF2.1, At2g02100/PDF2.2, At2g02130/PDF2.3, At1g61070/PDF2.4, At5g63660/PDF2.5, At2g02140/PDF2.6, At5g38330/PDF3.1 and At4g30070/PDF…	protein_coding	-1.00642	0.646536	0.0320515
AT2G02130	PDF2.3	2	539898	540707	+	Predicted to encode a PR (pathogenesis-related) protein. Belongs to the plant defensin (PDF) family with the following members: At1g75830/PDF1.1, At5g44420/PDF1.2a, At2g26020/PDF1.2b, At5g44430/PDF1.2c, At2g26010/PDF1.3, At1g19610/PDF1.4, At1g55010/PDF1.5, At2g02120/PDF2.1, At2g02100/PDF2.2, At2g02130/PDF2.3, At1g61070/PDF2.4, At5g63660/PDF2.5, At2g02140/PDF2.6, At5g38330/PDF3.1 and At4g30070/PDF…	protein_coding	-0.287876	0.107877	0.0255329
AT2G02180	NA	2	560695	563367	+	Necessary for the efficient multiplication of tobamoviruses. The mRNA is cell-to-cell mobile.	protein_coding	0.326499	0.123717	0.0247925
AT2G02230	PP2B1	2	589945	591689	-	phloem protein 2-B1;(source:Araport11)	protein_coding	-1.72244	0.155202	4.00304e-27
AT2G02340	NA	2	616088	617322	-	phloem protein 2-B8;(source:Araport11)	protein_coding	-2.33616	1.25048	0.0139564
AT2G02350	SKIP3	2	617414	619138	-	encodes a protein containing an F-box domain and physically interacts with SCF subunit SKP1/ASK1. The protein also exhibits similarity in sequence to phloem protein 2 (PP2) from cucumber.	protein_coding	-1.49936	0.245328	3.43518e-09
AT2G02360	PP2B10	2	619323	620793	-	Encodes an F-box protein containing a Nictaba-related lectin domain that can act as a carbohydrate-binding protein.Expression is induced by SA and pathogenic bacteria.	protein_coding	-0.394692	0.126925	0.00624718
AT2G02390	GSTZ1	2	628899	631165	+	Encodes glutathione transferase belonging to the zeta class of GSTs. Naming convention according to Wagner et al. (2002). The protein undergoes spontaneous thiolation following treatment with the oxidant tert-butylhydroperoxide. It functions in vitro as a maleylacetoacetate isomerase and is likely to be involved in tyrosine catabolism.	protein_coding	-1.04156	0.128007	5.36608e-15
AT2G02410	-	2	632634	635006	+	yacP-like NYN domain protein;(source:Araport11)	protein_coding	0.441447	0.17293	0.0217389
AT2G02450	NAC035	2	647538	650827	+	NAC domain containing protein 35;(source:Araport11)	protein_coding	0.584045	0.17258	0.00161891
AT2G02510	T8K22.19	2	673260	674986	+	NADH dehydrogenase (ubiquinone)s;(source:Araport11)	protein_coding	-0.281756	0.112709	0.0378762
AT2G02780	NA	2	781674	784944	-	Leucine-rich repeat protein kinase family protein;(source:Araport11)	protein_coding	0.689298	0.191224	0.000631237
AT2G02800	APK2B	2	796680	799443	-	Encodes protein kinase APK2b.	protein_coding	-0.268203	0.107155	0.0388419
AT2G02810	UTR1	2	801518	803521	+	NA	NA	-1.61895	0.18328	1.18547e-17
AT2G02850	ARPN	2	826299	827994	-	Encodes plantacyanin one of blue copper proteins. Involved in anther development and pollination. Expressed in the transmitting tract of the pistil.	protein_coding	1.0368	0.219816	5.31224e-06
AT2G03040	T18E12.3	2	892666	893588	-	emp24/gp25L/p24 family/GOLD family protein;(source:Araport11)	protein_coding	-0.425014	0.89156	0.022439
AT2G03120	SPP	2	937383	940551	+	homologous to Signal Peptide Peptidases (SPP), required for pollen development and pollen germination. No homozygotes could be recovered from a T-DNA insertion mutant. The mRNA is cell-to-cell mobile.	protein_coding	-0.600691	0.125823	9.04622e-06
AT2G03200	NA	2	966390	968048	-	Eukaryotic aspartyl protease family protein;(source:Araport11)	protein_coding	1.51119	0.425316	0.000277884
AT2G03210	NA	2	968269	970232	-	member of Glycosyltransferase Family- 37	protein_coding	1.30868	2.08984	0.0434807
AT2G03240	PHO1-H5	2	973413	977453	-	EXS (ERD1/XPR1/SYG1) family protein;(source:Araport11)	protein_coding	0.622591	0.144025	5.60142e-05
AT2G03430	-	2	1036008	1037675	-	Ankyrin repeat family protein;(source:Araport11)	protein_coding	-0.399921	0.163981	0.0311058
AT2G03445	AT2G03445	2	1040938	1041042	+	Encodes a microRNA that targets both CSD and CytC oxidase family members. MicroRNAs are regulatory RNAs with a mature length of ~21-nucleotides that are processed from hairpin precursors by Dicer-like enzymes. MicroRNAs can negatively regulate gene expression by attenuating translation or by directing mRNA cleavage.Mature sequence: UGUGUUCUCAGGUCACCCCUU. Down-regulated by biotic and abiotic stres…	miRNA_primary_transcript	-0.295416	0.569113	0.0040279
AT2G03505	-	2	1063943	1065471	+	Carbohydrate-binding X8 domain superfamily protein;(source:Araport11)	protein_coding	-0.925225	0.420394	0.0141041
AT2G03510	NA	2	1066578	1069186	+	SPFH/Band 7/PHB domain-containing membrane-associated protein family;(source:Araport11)	protein_coding	-0.810377	0.129157	2.68459e-09
AT2G03680	SPR1	2	1120787	1122055	+	The SPR1 gene encodes a plant-specific 12-kD protein which has a repeated motif at both ends, separated by a predicted rod-like domain, suggesting that it may act as an intermolecular linker. Ubiquitously expressed and belongs to a six-member gene family in Arabidopsis; expressed in transgenic seedlings localized to microtubules within the cortical array, preprophase band, phragmoplast, and mitot…	protein_coding	-0.48548	0.120422	0.000239948
AT2G03740	COR15A	2	1142725	1143988	-	late embryogenesis abundant domain-containing protein / LEA domain-containing protein;(source:Araport11)	protein_coding	1.42802	0.340753	3.16303e-05
AT2G03750	SOT11	2	1147774	1149261	-	P-loop containing nucleoside triphosphate hydrolases superfamily protein;(source:Araport11)	protein_coding	0.435692	0.166713	0.0192235
AT2G03820	NMD3	2	1164843	1167115	-	Encodes a protein involved in the nuclear export of the 60S ribosomal subunit and formation of the secondary cell wall.	protein_coding	-0.310782	0.105178	0.0118879
AT2G03850	NA	2	1175581	1176802	+	Late embryogenesis abundant protein (LEA) family protein;(source:Araport11)	protein_coding	1.67811	0.293089	2.70808e-08
AT2G04050	DTX3	2	1337180	1339468	-	MATE efflux family protein;(source:Araport11)	protein_coding	-1.03697	0.608439	0.0260916
AT2G04070	DTX4	2	1353755	1355883	-	Expression in rosette leaves is activated by high concentration of boron.	protein_coding	-2.24529	0.45196	9.18704e-07
AT2G04080	DTX2	2	1357151	1359403	-	MATE efflux family protein;(source:Araport11)	protein_coding	-0.445646	0.184993	0.0287999
AT2G04100	DTX6	2	1376694	1379130	-	MATE efflux family protein;(source:Araport11)	protein_coding	-2.01338	0.354633	3.10381e-08
AT2G04235	NA	2	1449259	1455315	+	hypothetical protein;(source:Araport11)	protein_coding	0.596313	0.294736	0.0384389
AT2G04240	XERICO	2	1461548	1462944	-	Encodes a small protein with an N-terminal trans-membrane domain and a RING-H2 zinc finger motif located at the C-terminus. Gene expression is induced by salt and osmotic stress. Transcrips levels are induced by DELLA proteins and repressed by gibberellic acid. Involved in ABA metabolism.	protein_coding	0.562351	0.168435	0.00198456
AT2G04350	LACS8	2	1515634	1519308	+	AMP-dependent synthetase and ligase family protein;(source:Araport11)	protein_coding	-0.652808	0.100282	9.06846e-10
AT2G04400	IGPS	2	1531148	1533737	+	Aldolase-type TIM barrel family protein;(source:Araport11)	protein_coding	-0.975574	0.168239	2.95266e-08
AT2G04430	NUDT5	2	1538472	1541375	+	nudix hydrolase homolog 5;(source:Araport11)	protein_coding	-0.923674	0.209012	2.11428e-05
AT2G04450	NUDT6	2	1543320	1545535	+	Encodes a protein with NADH pyrophosphatase activity. Although this protein was also shown to have ADP-ribose diphosphatase activity in vitro, mutant analyses suggest that NUDX6 is involved in NADH metabolism in vivo.	protein_coding	-2.7865	0.262833	6.04279e-25
AT2G04460	NA	2	1547439	1549002	-	transposable_element_gene;(source:Araport11);similar to unknown protein [Arabidopsis thaliana] (TAIR:AT2G10090.1);(source:TAIR10)	transposable_element_gene	-2.5073	0.318663	2.69017e-14
AT2G04490	-	2	1557260	1561743	-	transposable_element_gene;(source:Araport11);copia-like retrotransposon family, has a 0. P-value blast match to GB:CAA72989 open reading frame 1 (Ty1_Copia-element) (Brassica oleracea);(source:TAIR10)	transposable_element_gene	-1.53791	0.659183	0.00667556
AT2G04515	-	2	1573637	1574508	+	transmembrane protein;(source:Araport11)	protein_coding	-2.49489	0.721558	0.000293844
AT2G04550	IBR5	2	1588193	1590166	+	Encodes a protein phosphatase that interacts with MPK12, but not with other MAP kinases. It can dephosphorylate a dually phosphorylated MPK12 in vitro and can inactivate MPK12 in vivo. ibr5 mutants have reduced sensitivity to auxin and abscisic acid. IBR5 promotes auxin responses, including auxin-inducible transcription, differently than the TIR1 auxin receptor and without destabilizing Aux/IAA r…	protein_coding	-0.389616	0.135497	0.0116815
AT2G04570	T1O3.2	2	1594588	1596372	+	GDSL-motif esterase/acyltransferase/lipase. Enzyme group with broad substrate specificity that may catalyze acyltransfer or hydrolase reactions with lipid and non-lipid substrates. The mRNA is cell-to-cell mobile.	protein_coding	0.729068	0.141499	1.19371e-06
AT2G04780	FLA7	2	1676717	1678455	+	fasciclin-like arabinogalactan-protein 7 (Fla7)	protein_coding	0.530619	0.166189	0.00329329
AT2G04790	-	2	1679307	1680592	+	PTB domain engulfment adapter;(source:Araport11)	protein_coding	0.553455	0.215051	0.0150255
AT2G04865	NA	2	1711596	1715007	+	Encodes a nuclear localized aminotransferase-like protein containing a plant mobile domain. The mRNA is cell-to-cell mobile.	protein_coding	0.411122	0.123222	0.00305005
AT2G05210	POT1A	2	1890747	1894391	+	Encodes AtPOT1a, an accessory factor for telomerase required for positive telomere length regulation. Note on nomenclature: different names have been given to Arabidopsis POT-like genes (Kuchar and Fajkus, 2004; Shakirov et al, 2005; Tani and Murata, 2005). According to a unifying nomenclature (Surovtseva et al, 2007), At2g05210 (previously named AtPOT1) is designated AtPOT1a, while At5g06310 (pr…	protein_coding	0.528185	0.169165	0.00410784
AT2G05310	NA	2	1933166	1934298	-	transmembrane protein;(source:Araport11)	protein_coding	0.29025	0.116253	0.0375384
AT2G05320	NA	2	1935540	1937464	+	beta-1,2-N-acetylglucosaminyltransferase II;(source:Araport11)	protein_coding	-0.577464	0.164607	0.00112583
AT2G05330	NA	2	1938572	1939497	-	BTB/POZ domain-containing protein;(source:Araport11)	protein_coding	-2.59107	1.11865	0.00677415
AT2G05630	ATG8D	2	2082894	2084905	-	in the Arabidopsis autophagy pathway	protein_coding	-0.647942	0.118407	2.91263e-07
AT2G05632	NA	2	2087135	2089096	-	hypothetical protein;(source:Araport11)	protein_coding	0.708192	0.236226	0.00366292
AT2G05710	ACO2	2	2141329	2146678	+	Encodes an aconitase that can catalyze the conversion of citrate to isocitrate through a cis-aconitate intermediate, indicating that it may participate in the TCA cycle and other primary metabolic pathways. The protein is believed to accumulate in the mitochondria and the cytosol. It affects CSD2 (At2g28190 - a superoxide dismutase) transcript levels and may play a role in the response to oxidati…	protein_coding	-0.321029	0.0873088	0.00135085
AT2G05790	F10M23.170	2	2199151	2201603	+	O-Glycosyl hydrolases family 17 protein;(source:Araport11)	protein_coding	0.473765	0.0958457	6.05452e-06
AT2G05840	PAA2	2	2234019	2236470	+	Encodes 20S proteasome subunit PAA2 (PAA2).	protein_coding	-0.775683	0.100555	2.04557e-13
AT2G05940	RIPK	2	2287238	2289636	-	Encodes a receptor-like cytoplasmic kinase that phosphorylates the host target RIN4, leading to the activation of a plant innate immune receptor RPM1.	protein_coding	-1.11768	0.164518	7.02459e-11
AT2G05990	MOD1	2	2322215	2325197	+	Encodes enoyl-ACP reductase a component of the fatty acid synthase complex. A reduced function mutation in this gene, mod1, was found in a screen for premature cell death mutants. Mutant plants have reduced lipid level and pleiotropic morphological defects, including chlorotic and abnormally shaped leaves. The mRNA is cell-to-cell mobile.	protein_coding	0.366629	0.102265	0.00157708
AT2G06050	OPR3	2	2359114	2362375	-	Encodes a 12-oxophytodienoate reductase that is required for jasmonate biosynthesis. Mutants are male sterile and defective in pollen dehiscence. Shows activity towards 2,4,6-trinitrotoluene. CFA-Ile, CFA-Leu, CFA-Val, CFA-Met and CFA-Ala can restore the fertility of opr3 plants by inducing filament elongation and anther dehiscence.	protein_coding	-0.467653	0.118504	0.000348105
AT2G06530	VPS2.1	2	2588523	2590531	-	SNF7 family protein;(source:Araport11)	protein_coding	-0.540143	0.126853	8.86458e-05
AT2G06850	NA	2	2763449	2765743	+	endoxyloglucan transferase (EXGT-A1) gene	protein_coding	0.81264	0.201603	0.000113591
AT2G07040	PRK2	2	2916416	2919392	+	Pollen receptor kinase. Coexpression of AtPRK2a with AtRopGEF12 resulted in isotropic pollen tube growth.	protein_coding	0.424683	0.828551	0.042889
AT2G07560	AHA6	2	3169908	3174102	-	H[+]-ATPase 6;(source:Araport11)	protein_coding	1.6824	0.296905	3.66552e-08
AT2G07662	NA	2	3497073	3498780	-	hypothetical protein;(source:Araport11)	protein_coding	0.766975	0.484576	0.0470331
AT2G07774	NA	2	3303766	3304650	-	hypothetical protein;(source:Araport11)	protein_coding	0.686324	0.364316	0.0376211
AT2G10940	-	2	4310321	4312162	-	Bifunctional inhibitor/lipid-transfer protein/seed storage 2S albumin superfamily protein;(source:Araport11)	protein_coding	1.33495	0.134778	8.47335e-22
AT2G11150	NA	2	4419683	4422079	-	pseudogene of putative replication protein A1	transposable_element_gene	0.174594	0.414649	0.0261905
AT2G11240	-	2	4477686	4484430	-	transposable_element_gene;(source:Araport11);non-LTR retrotransposon family (LINE), has a 1.1e-38 P-value blast match to GB:NP_038603 L1 repeat, Tf subfamily, member 23 (LINE-element) (Mus musculus);(source:TAIR10)	transposable_element_gene	0.54856	0.121148	2.97239e-05
AT2G11520	NA	2	4618545	4621722	+	high overall homology to CRCK1	protein_coding	-0.544798	0.145213	0.000554665
AT2G12170	NA	2	4889872	4891580	-	hypothetical protein;(source:Araport11)	protein_coding	0.952917	0.513709	0.0240765
AT2G12190	NA	2	4891642	4893397	-	Cytochrome P450 superfamily protein;(source:Araport11)	protein_coding	-0.902469	0.354606	0.00753258
AT2G12400	-	2	5004833	5008459	-	plasma membrane fusion protein;(source:Araport11)	protein_coding	0.413335	0.166413	0.027455
AT2G12440	-	2	5033540	5040002	+	transposable_element_gene;(source:Araport11);pseudogene, similar to putative reverse transcriptase, blastp match of 29%25 identity and 8.8e-79 P-value to GP|27311287|gb|AAO00713.1||AC078894 putative reverse transcriptase {Oryza sativa (japonica cultivar-group)};(source:TAIR10)	transposable_element_gene	2.41087	0.837699	0.00187143
AT2G12460	NA	2	5045141	5048918	-	transposable_element_gene;(source:Araport11);expressed protein, similar to GB:AAC28203;(source:TAIR10)	transposable_element_gene	1.03515	0.402962	0.0061039
AT2G12480	NA	2	5069544	5072656	-	serine carboxypeptidase-like 43;(source:Araport11)	protein_coding	1.4655	0.364577	6.08065e-05
AT2G12550	NUB1	2	5114804	5118753	+	ubiquitin-associated (UBA)/TS-N domain-containing protein;(source:Araport11)	protein_coding	-0.688149	0.162541	6.77685e-05
AT2G13275	NA	2	5508414	5508837	-	hypothetical protein;(source:Araport11)	protein_coding	0.721885	0.433723	0.0469132
AT2G13350	NA	2	5536220	5537951	-	Calcium-dependent lipid-binding (CaLB domain) family protein;(source:Araport11)	protein_coding	2.14173	0.582139	0.000146943
AT2G13570	NFYB7	2	5655391	5656518	-	nuclear factor Y, subunit B7;(source:Araport11)	protein_coding	1.62686	0.738938	0.00823619
AT2G13610	ABCG5	2	5673688	5675995	-	ABC-2 type transporter family protein;(source:Araport11)	protein_coding	0.521365	0.137031	0.000495969
AT2G13680	CALS5	2	5694381	5706442	+	Responsible for the synthesis of callose deposited at the primary cell wall of meiocytes, tetrads and microspores. Required for exine formation during microgametogenesis and for pollen viability. Highest expression in meiocytes, tetrads, microspores and mature pollen.	protein_coding	1.2991	0.346126	0.000174325
AT2G13790	SERK4	2	5741575	5746880	+	somatic embryogenesis receptor-like kinase 4;(source:Araport11)	protein_coding	-0.419983	0.158973	0.0191716
AT2G13800	SERK5	2	5753099	5757353	+	somatic embryogenesis receptor-like kinase 5;(source:Araport11)	protein_coding	-0.451864	0.1739	0.0188368
AT2G13810	ALD1	2	5768417	5772266	+	AGD2-like defense response protein 1;(source:Araport11)	protein_coding	-4.65769	0.493005	6.85275e-20
AT2G13975	NA	2	5864884	5865600	-	transposable_element_gene;(source:Araport11);similar to unknown protein [Arabidopsis thaliana] (TAIR:AT1G43920.1);(source:TAIR10)	transposable_element_gene	0.541824	0.183946	0.00642921
AT2G14050	MCM9	2	5909100	5914374	+	minichromosome maintenance 9;(source:Araport11)	protein_coding	0.522557	0.248944	0.041739
AT2G14070	NA	2	5921881	5923151	+	wound-responsive protein-like protein;(source:Araport11)	protein_coding	-1.18072	0.791629	0.0288198
AT2G14080	ADR2	2	5925119	5929902	+	Disease resistance protein (TIR-NBS-LRR class) family;(source:Araport11)	protein_coding	-0.690215	0.136502	2.00528e-06
AT2G14247	NA	2	6034282	6035375	+	Expressed protein;(source:Araport11)	protein_coding	-1.33166	0.646806	0.011219
AT2G14560	LURP1	2	6213617	6215932	+	Encodes LURP1, a member of the LURP cluster (late upregulated in response to Hyaloperonospora parasitica) which exhibits a pronounced upregulation after recognition of the pathogenic oomycte H. parasitica. LURP1 is required for full basal defense to H. parasitica and resistance to this pathogen mediated by the R-proteins RPP4 and RPP5. The mRNA is cell-to-cell mobile.	protein_coding	-1.14812	0.174616	2.71055e-10
AT2G14570	NA	2	6220324	6224285	-	transposable_element_gene;(source:Araport11);similar to unknown protein [Arabidopsis thaliana] (TAIR:AT1G48290.1);(source:TAIR10)	transposable_element_gene	-0.484105	1.11853	0.0333959
AT2G14580	PRB1	2	6225351	6226227	-	pathogenesis related protein, encodes a basic PR1-like protein. Expresses in flowers, roots, and not in leaves and responses to ethylene and methyl jasmonate. Salicylic acid represses gene expression.	protein_coding	-1.76236	0.499544	0.000264325
AT2G14610	PR1	2	6241640	6242541	-	PR1 gene expression is induced in response to a variety of pathogens. It is a useful molecular marker for the SAR response. Though the Genbank record for the cDNA associated to this gene is called 'PR-1-like', the sequence actually corresponds to PR1. Expression of this gene is salicylic-acid responsive.	protein_coding	-5.79365	0.650905	4.01448e-18
AT2G14620	XTH10	2	6244772	6246279	+	xyloglucan endotransglucosylase/hydrolase 10;(source:Araport11)	protein_coding	-2.94025	0.339699	4.57465e-17
AT2G14720	NA	2	6300488	6304445	-	encodes a vacuolar sorting receptor	protein_coding	-0.46028	0.111006	0.000167408
AT2G14750	APK1	2	6313883	6316047	+	Encodes adenosine-5'-phosphosulfate kinase. Provides activated sulfate for sulfation of secondary metabolites, including the glucosinolates. Essential for pollen viability. The mRNA is cell-to-cell mobile.	protein_coding	-0.691801	0.138404	2.54836e-06
AT2G14890	AGP9	2	6399405	6401149	+	putative proline-rich protein (At2g14890) mRNA, complete The mRNA is cell-to-cell mobile.	protein_coding	0.791158	0.162713	4.13032e-06
AT2G15040	RLP18	2	6507459	6508736	+	pseudogene of receptor like protein 53;(source:Araport11)	pseudogene	0.481733	0.171043	0.0104715
AT2G15080	RLP19	2	6533261	6537041	+	receptor like protein 19;(source:Araport11)	protein_coding	-0.367105	0.141452	0.0241781
AT2G15292	NA	2	6644240	6645533	-	other_RNA;(source:Araport11)	other_rna	0.456104	0.121047	0.000682749
AT2G15535	NA	2	6778191	6778879	+	low-molecular-weight cysteine-rich 10;(source:Araport11)	protein_coding	1.95191	1.38758	0.0228343
AT2G15880	PEX3	2	6917514	6920319	-	Leucine-rich repeat (LRR) family protein;(source:Araport11)	protein_coding	0.909426	0.192851	6.16134e-06
AT2G16270	F19K19.8	2	7045538	7048544	-	transmembrane protein;(source:Araport11)	protein_coding	0.955076	0.257224	0.000279436
AT2G16280	KCS9	2	7050799	7052971	+	Encodes KCS9, a member of the 3-ketoacyl-CoA synthase family involved in the biosynthesis of VLCFA (very long chain fatty acids).	protein_coding	0.482469	0.128661	0.000676018
AT2G16390	DRD1	2	7097280	7101261	+	Putative chromatin remodeling protein, member of a plant-specific subfamily of SWI2/SNF2-like proteins. Mutations nearly eliminate non-CpG methylation at a target promoter but do not affect rDNA or centromere methylation. Cooperates with PolIVb to facilitate RNA-directed de novo methylation and silencing of homologous DNA. Endogenous targets include intergenic regions near retrotransposon LTRs or…	protein_coding	0.426956	0.171049	0.0256096
AT2G16430	PAP10	2	7120372	7123079	-	purple acid phosphatase 10;(source:Araport11)	protein_coding	-0.66182	0.168456	0.000264694
AT2G16505	NA	2	7156839	7157770	-	Encodes a Maternally expressed gene (MEG) family protein	protein_coding	1.46053	0.653414	0.00840393
AT2G16586	NA	2	7190937	7192071	+	transmembrane protein;(source:Araport11)	protein_coding	2.00988	0.715866	0.00204416
AT2G16592	NA	2	7196147	7196777	+	Encodes a Protease inhibitor/seed storage/LTP family protein	protein_coding	0.251312	0.489356	0.0456199
AT2G16600	CYP19-1	2	7200423	7201755	+	Encodes cytosolic cyclophilin ROC3. The mRNA is cell-to-cell mobile.	protein_coding	-0.686875	0.109079	3.90053e-09
AT2G16630	T11I11.120	2	7209239	7211062	+	Pollen Ole e 1 allergen and extensin family protein;(source:Araport11)	protein_coding	0.737019	0.212422	0.000870343
AT2G16640	TOC132	2	7211066	7215606	-	multimeric translocon complex in the outer envelope membrane 132;(source:Araport11)	protein_coding	0.298265	0.107286	0.0191262
AT2G16700	ADF5	2	7244435	7246069	+	Encodes actin depolymerizing factor 5 (ADF5).	protein_coding	-0.898717	0.168621	3.60949e-07
AT2G16710	T24I21.12	2	7248138	7250308	+	Iron-sulfur cluster biosynthesis family protein;(source:Araport11)	protein_coding	-0.676873	0.135023	2.52191e-06
AT2G16720	Y49	2	7255473	7256831	-	Encodes a member of MYB3R- and R2R3- type MYB- encoding gene family that acts as a repressor of flavonol biosynthesis. AtMYB7 gene expression is induced by salt treatment.	protein_coding	-0.987034	0.296609	0.000871351
AT2G16750	M4E13.90	2	7271012	7274754	+	kinase with adenine nucleotide alpha hydrolases-like domain-containing protein;(source:Araport11)	protein_coding	1.09611	0.243725	1.26887e-05
AT2G16870	ADR2	2	7307897	7311796	-	Disease resistance protein (TIR-NBS-LRR class) family;(source:Araport11)	protein_coding	-0.682164	0.180175	0.000347262
AT2G16910	AMS	2	7331721	7334254	+	Encodes a basic helix-loop helix transcription factor involved in tapetal cell development, that directly regulates MGT5 expression in tapetum cells. Loss of function mutations are male sterile. AMS binds to a region termed the E box of target gene promoters.	protein_coding	1.05584	0.395385	0.00462678
AT2G17000	NA	2	7388893	7392302	-	Mechanosensitive ion channel family protein;(source:Araport11)	protein_coding	3.05273	1.97357	0.0192523
AT2G17040	NAC036	2	7406911	7408393	+	Member of the NAC transcription factor family and more specifically, the ONAC022 subfamily. Involved in leaf and inflorescence stem morphogenesis. The mRNA is cell-to-cell mobile.	protein_coding	-1.78441	0.501224	0.000233552
AT2G17110	NA	2	7442698	7446132	-	DNA-directed RNA polymerase subunit beta, putative (DUF630 and DUF632);(source:Araport11)	protein_coding	-0.341774	0.124581	0.0185211
AT2G17120	LYM2	2	7458930	7460819	+	Induction of chitin-responsive genes by chitin treatment is not blocked in the mutant. It contains a C-terminal GPI anchor signal and is an ortholog of OsCEBiP.	protein_coding	-1.05646	0.123241	1.6497e-16
AT2G17130	IDH2	2	7460814	7462607	-	Encodes a regulatory subunit of the mitochondrially-localized NAD+- dependent isocitrate dehydrogenase.	protein_coding	-0.497995	0.135332	0.000810597
AT2G17190	DSK2A	2	7477837	7481690	-	Encodes a ubiquitin receptor protein that specifically associates with PEX2 and PEX12.	protein_coding	-0.385489	0.104947	0.0011423
AT2G17200	DSK2B	2	7481823	7485373	-	Encodes a ubiquitin receptor protein that specifically associates with PEX2 and PEX12.	protein_coding	-0.526774	0.106822	5.36574e-06
AT2G17220	Kin3	2	7487646	7490199	-	Encodes a putative serine/threonine-specific protein kinase kin3. Protein is N-myristoylated.	protein_coding	-0.733329	0.137586	4.85471e-07
AT2G17280	NA	2	7513128	7515117	+	Phosphoglycerate mutase family protein;(source:Araport11)	protein_coding	0.591601	0.217193	0.00965034
AT2G17420	NTR2	2	7564240	7566601	+	NADPH-dependent thioredoxin reductase, major cytosolic isoform The mRNA is cell-to-cell mobile.	protein_coding	-0.313342	0.112805	0.0184416
AT2G17570	cPT1	2	7643925	7646274	+	Undecaprenyl pyrophosphate synthetase family protein;(source:Araport11)	protein_coding	-0.531874	0.190811	0.0095867
AT2G17630	PSAT2	2	7666548	7668065	+	Pyridoxal phosphate (PLP)-dependent transferases superfamily protein;(source:Araport11)	protein_coding	0.517923	0.171498	0.005577
AT2G17710	NA	2	7693596	7694746	+	Big1;(source:Araport11)	protein_coding	0.848727	0.262311	0.00142807
AT2G17720	NA	2	7697311	7699630	+	Encodes a prolyl 4-hydroxylase that modifies the extensin proteins in root hair cells.	protein_coding	-0.611152	0.170319	0.000935434
AT2G17760	APF1	2	7713234	7716505	+	Eukaryotic aspartyl protease family protein;(source:Araport11)	protein_coding	-0.546484	0.132133	0.000139281
AT2G17840	NA	2	7755605	7757929	-	Identified as drought-inducible gene by differential hybridization. Upregulated by high light, drought, cold and salt stress determined by microarray analysis.	protein_coding	-0.716612	0.185882	0.000250365
AT2G17850	NA	2	7760005	7760839	-	Rhodanese/Cell cycle control phosphatase superfamily protein;(source:Araport11)	protein_coding	-1.35503	0.657199	0.0114534
AT2G17880	DJC24	2	7766765	7768040	-	Chaperone DnaJ-domain superfamily protein;(source:Araport11)	protein_coding	1.30345	0.295159	1.43565e-05
AT2G17980	SLY1	2	7824166	7826623	+	member of SLY1 Gene Family The mRNA is cell-to-cell mobile.	protein_coding	-0.387212	0.114565	0.00286704
AT2G18170	MPK7	2	7907774	7910040	-	MAP kinase 7;(source:Araport11)	protein_coding	-0.355116	0.143322	0.0325299
AT2G18180	NA	2	7910703	7913861	-	Sec14p-like phosphatidylinositol transfer family protein;(source:Araport11)	protein_coding	2.03884	0.52846	8.97029e-05
AT2G18190	NA	2	7913955	7915872	-	P-loop containing nucleoside triphosphate hydrolases superfamily protein;(source:Araport11)	protein_coding	-1.02248	1.41005	0.0478272
AT2G18193	F8D23	2	7917413	7919345	-	P-loop containing nucleoside triphosphate hydrolases superfamily protein;(source:Araport11)	protein_coding	-1.28521	0.374368	0.000471495
AT2G18260	SYP112	2	7941736	7943388	+	member of SYP11 Gene Family	protein_coding	0.689024	0.368484	0.0384866
AT2G18328	RL4	2	7964326	7964995	+	RAD-like 4;(source:Araport11)	protein_coding	0.540186	0.187155	0.00748294
AT2G18340	NA	2	7969298	7971114	+	late embryogenesis abundant domain-containing protein / LEA domain-containing protein;(source:Araport11)	protein_coding	1.89567	0.999963	0.0124744
AT2G18440	NA	2	7994647	7997239	-	Encodes a noncoding RNA, a member of an emerging class of transcripts that lack significant open reading frames and encode RNA as their final product. Has been identified as a translated small open reading frame by ribosome profiling.	other_rna	0.292439	0.0967295	0.00982848
AT2G18470	PERK4	2	8005003	8008681	-	Proline-rich extensin-like receptor kinase 4. Functions at an early stage of ABA signalling inhibiting primary root cell elongation by perturbing Ca2+ homeostasis.	protein_coding	2.69202	0.464523	1.53453e-08
AT2G18500	NA	2	8026957	8028273	+	ovate family protein 7;(source:Araport11)	protein_coding	0.983262	0.363937	0.00477358
AT2G18660	EGC2	2	8089411	8091736	-	Encodes PNP-A (Plant Natriuretic Peptide A). PNPs are a class of systemically mobile molecules distantly related to expansins; their biological role has remained elusive. PNP-A contains a signal peptide domain and is secreted into the extracellular space. Co-expression analyses using microarray data suggest that PNP-A may function as a component of plant defence response and SAR in particular, an…	protein_coding	-4.0465	0.620033	1.82939e-10
AT2G18670	ATL56	2	8093220	8094823	+	RING/U-box superfamily protein;(source:Araport11)	protein_coding	-0.440342	0.171158	0.0205545
AT2G18680	-	2	8094780	8095779	+	transmembrane protein;(source:Araport11)	protein_coding	-2.05764	0.406607	6.19065e-07
AT2G18690	-	2	8097420	8099393	+	transmembrane protein;(source:Araport11)	protein_coding	-2.02816	0.846446	0.00424884
AT2G18860	NA	2	8163942	8166006	+	Syntaxin/t-SNARE family protein;(source:Araport11)	protein_coding	0.624145	0.169165	0.000571348
AT2G18890	-	2	8183638	8186851	+	Protein kinase superfamily protein;(source:Araport11)	protein_coding	0.609068	0.176705	0.00126588
AT2G18910	NA	2	8192702	8194396	-	hydroxyproline-rich glycoprotein family protein;(source:Araport11)	protein_coding	0.578399	0.139146	0.000119495
AT2G19050	NA	2	8253333	8255676	+	GDSL-motif esterase/acyltransferase/lipase. Enzyme group with broad substrate specificity that may catalyze acyltransfer or hydrolase reactions with lipid and non-lipid substrates.	protein_coding	2.65583	1.5224	0.0163983
AT2G19070	NA	2	8260038	8261985	-	encodes a protein whose sequence is similar to anthranilate N-hydroxycinnamoyl/benzoyltransferase from Dianthus caryophyllus (gi:2239091)	protein_coding	1.02271	0.299379	0.000641443
AT2G19110	HMA4	2	8278789	8286561	+	Encodes a protein with similarity to Zn ATPase. Can rescue Zn deficiency in yeast and Cd resistance, suggesting a role in Zn and Cd transport. The mRNA is cell-to-cell mobile.	protein_coding	0.356894	0.138178	0.0258688
AT2G19130	T20K24.15	2	8293640	8296485	+	S-locus lectin protein kinase family protein;(source:Araport11)	protein_coding	-0.783117	0.176693	2.41154e-05
AT2G19170	SBT2.5	2	8313584	8318596	-	Encodes a novel subtilisin-like serine protease.	protein_coding	0.570871	0.133925	8.17577e-05
AT2G19190	SIRK	2	8326049	8329944	-	Encodes a receptor-like protein kinase that is involved in early defense signaling. Expression of this gene is strongly induced during leaf senescence. It is a target of the transcription factor AtWRKY6.	protein_coding	-2.80957	0.73692	8.16149e-05
AT2G19310	NA	2	8369568	8370675	-	HSP20-like chaperones superfamily protein;(source:Araport11)	protein_coding	-0.392077	0.141267	0.0148281
AT2G19400	AtNdr1	2	8399100	8402672	-	AGC (cAMP-dependent, cGMP-dependent and protein kinase C) kinase family protein;(source:Araport11)	protein_coding	0.538177	0.207137	0.0148352
AT2G19620	NDL3	2	8485991	8488963	-	N-MYC downregulated-like 3;(source:Araport11)	protein_coding	0.648973	0.192464	0.0014488
AT2G19670	PRMT12	2	8499000	8501294	-	protein arginine methyltransferase 1A;(source:Araport11)	protein_coding	0.642857	0.215558	0.00440274
AT2G19710	-	2	8506130	8510118	+	Regulator of Vps4 activity in the MVB pathway protein;(source:Araport11)	protein_coding	-0.690965	0.157493	3.54013e-05
AT2G19740	RPL31A	2	8513448	8514666	+	Ribosomal protein L31e family protein;(source:Araport11)	protein_coding	-0.345576	0.141771	0.0363659
AT2G19770	PRO4	2	8519485	8521275	-	Encodes profilin 5, originally named profilin 4 (PRO4/PFN4). Low-molecular weight, actin monomer-binding protein that regulates the organization of actin cytoskeleton. Pollen-specific plant profilin present predominantly in mature pollen and growing pollen tubes.	protein_coding	1.56394	0.471873	0.000587496
AT2G19790	F6F22.18	2	8527175	8528685	+	Encodes a component of the AP4 complex and is involved in vacuolar sorting of storage proteins.	protein_coding	-0.285487	0.119456	0.0474649
AT2G19800	MIOX2	2	8530865	8533779	-	Encodes a myo-inositol oxygenase family gene.	protein_coding	3.90956	0.291479	2.97106e-39
AT2G19810	OZF1	2	8550253	8551979	+	Encodes Oxidation-related Zinc Finger 1 (OZF1), a plasma membrane protein involved in oxidative stress.	protein_coding	0.32905	0.137901	0.0428485
AT2G19830	VPS32.1	2	8557646	8559808	-	SNF7 family protein;(source:Araport11)	protein_coding	-0.36098	0.103011	0.00210802
AT2G19860	HXK2	2	8570607	8574067	+	Encodes a protein with hexokinase activity (AtHXK2) and acts as a sensor for plant sugar responses.	protein_coding	-0.366852	0.154365	0.0390267
AT2G19880	-	2	8581073	8585510	+	Encodes Glucosylceramide synthase (GCS) which catalyzes the final step in glucosylceramide (GlcCer) synthesis by transferring a glucosyl residue from UDP-Glc to the ceramide backbone.	protein_coding	0.356373	0.119953	0.0101492
AT2G19910	RDR3	2	8595605	8600931	-	RNA-dependent RNA polymerase family protein;(source:Araport11)	protein_coding	0.592911	0.257908	0.0237995
AT2G19920	RDR4	2	8601790	8607062	-	RNA-dependent RNA polymerase family protein;(source:Araport11)	protein_coding	0.949755	0.331035	0.00327992
AT2G20142	-	2	8695364	8697200	+	Toll-Interleukin-Resistance (TIR) domain family protein;(source:Araport11)	protein_coding	-1.3286	0.779416	0.0183404
AT2G20150	-	2	8697300	8699299	+	hypothetical protein;(source:Araport11)	protein_coding	-0.500376	1.31284	0.0256933
AT2G20370	MUR3	2	8791939	8794401	+	Encodes a xyloglucan galactosyltransferase located in the membrane of Golgi stacks that is involved in the biosynthesis of fucose. It is also involved in endomembrane organization. It is suggested that it is a dual-function protein that is responsible for actin organization and the synthesis of cell wall materials. The mRNA is cell-to-cell mobile.	protein_coding	-0.791261	0.124158	1.56198e-09
AT2G20390	NA	2	8796185	8798293	-	cytochrome oxidase complex assembly protein;(source:Araport11)	protein_coding	-0.322071	0.128278	0.0332519
AT2G20420	F11A3.3	2	8805342	8808171	+	ATP citrate lyase (ACL) family protein;(source:Araport11)	protein_coding	-0.380203	0.0994581	0.000688668
AT2G20470	AtNdr1	2	8826017	8829771	-	AGC (cAMP-dependent, cGMP-dependent and protein kinase C) kinase family protein;(source:Araport11)	protein_coding	1.21158	0.544328	0.010224
AT2G20515	-	2	8838750	8839857	-	pollen Ole e I family allergen protein;(source:Araport11)	protein_coding	0.893745	0.32211	0.00450922
AT2G20560	F20O9.160	2	8848130	8850111	-	DNAJ heat shock family protein;(source:Araport11)	protein_coding	-2.2548	0.241186	1.29392e-19
AT2G20570	GLK1	2	8855302	8857758	+	Encodes GLK1, Golden2-like 1, one of a pair of partially redundant nuclear transcription factors that regulate chloroplast development in a cell-autonomous manner. GLK2, Golden2-like 2, is encoded by At5g44190. GLK1 and GLK2 regulate the expression of the photosynthetic apparatus.	protein_coding	-0.922222	0.134525	6.08351e-11
AT2G20580	RPN1A	2	8858962	8864865	+	encoding the RPN subunits of the 26S proteasome The mRNA is cell-to-cell mobile.	protein_coding	-0.448878	0.109281	0.000205369
AT2G20610	SUR1	2	8877887	8880440	-	Confers auxin overproduction. Mutants have an over-proliferation of lateral roots. Encodes a C-S lyase involved in converting S-alkylthiohydroximate to thiohydroximate in glucosinolate biosynthesis.	protein_coding	-0.83123	0.0977815	4.13388e-16
AT2G20635	BUB1	2	8900332	8903471	+	protein kinase and Mad3-BUB1-I domain-containing protein;(source:Araport11)	protein_coding	0.606132	0.243863	0.0157926
AT2G20700	LLG2	2	8924894	8925804	-	LORELEI-LIKE-GPI ANCHORED PROTEIN 2;(source:Araport11)	protein_coding	1.14029	0.383065	0.00204942
AT2G20724	NA	2	8932472	8933262	-	Annotated as pseudogene of unknown protein.Possibly not a pseudogene based on evidence for transcription (RNA-seq) and translation (Ribo-seq) described in PMID:27791167 .	pseudogene	0.909319	0.172565	4.79202e-07
AT2G20760	F5H14.27	2	8942750	8945244	-	Clathrin light chain protein;(source:Araport11)	protein_coding	-0.312751	0.0964671	0.00538049
AT2G20820	-	2	8964280	8965430	+	hypothetical protein;(source:Araport11)	protein_coding	-0.25879	0.101381	0.0355868
AT2G20840	NA	2	8971696	8974555	-	Secretory carrier membrane protein (SCAMP) family protein;(source:Araport11)	protein_coding	0.433764	0.165044	0.0186874
AT2G20850	SRF1	2	8975298	8979437	-	STRUBBELIG-receptor family 1;(source:Araport11)	protein_coding	-0.420868	0.140321	0.00782897
AT2G20870	F5H14.16	2	8981927	8982712	-	cell wall protein precursor;(source:Araport11)	protein_coding	0.991854	0.19651	1.24615e-06
AT2G20930	-	2	9000450	9001837	-	SNARE-like superfamily protein;(source:Araport11)	protein_coding	-0.471487	0.163165	0.00893188
AT2G20960	pEARLI4	2	9006610	9009805	+	phospholipase-like protein (PEARLI 4) family protein;(source:Araport11)	protein_coding	-0.401043	0.113495	0.00170969
AT2G20970	NA	2	9009867	9011067	+	lipid-binding protein;(source:Araport11)	protein_coding	2.1451	1.07844	0.0112373
AT2G21140	PRP2	2	9060561	9062093	-	Proline-rich protein expressed in expanding leaves, stems, flowers, and siliques.	protein_coding	1.63314	0.211349	7.94334e-14
AT2G21160	F26H11.8	2	9068252	9070473	+	Translocon-associated protein (TRAP), alpha subunit;(source:Araport11)	protein_coding	-0.344215	0.118906	0.0126032
AT2G21188	AT2G21188	2	9078149	9080587	-	other_RNA;(source:Araport11)	other_rna	-1.45654	0.22495	4.14053e-10
AT2G21250	NA	2	9103136	9105187	-	NAD(P)-linked oxidoreductase superfamily protein;(source:Araport11)	protein_coding	-0.509966	0.103415	5.60206e-06
AT2G21270	UFD1	2	9107546	9110275	+	NA	NA	-0.451684	0.11323	0.000312017
AT2G21320	BBX18	2	9126151	9128071	+	B-box zinc finger family protein;(source:Araport11)	protein_coding	-1.04458	0.327576	0.00123394
AT2G21385	-	2	9149639	9151913	+	Encodes a chloroplast stroma localized protein that is found only in the green plant lineage. It is involved in assembly of the chloroplast ATP synthase complex.	protein_coding	0.283787	0.116512	0.0435075
AT2G21520	SFH8	2	9215519	9219236	+	Sec14p-like phosphatidylinositol transfer family protein;(source:Araport11)	protein_coding	-0.340247	0.107574	0.00629987
AT2G21540	NA	2	9220505	9224496	-	SEC14-like 3;(source:Araport11)	protein_coding	1.49971	0.262796	3.02733e-08
AT2G21550	THY-1	2	9226917	9230205	+	One of three DRTS genes, this is the most divergent one.THY3/DRTS3 is preferentially expressed in the shoot apex, stipules and root caps.	protein_coding	-1.15404	0.317463	0.00027965
AT2G21560	NA	2	9230208	9231580	-	nucleolar-like protein;(source:Araport11)	protein_coding	-0.618667	0.227706	0.00899524
AT2G21650	RL2	2	9259511	9260697	+	RSM1 is a member of a small sub-family of single MYB transcription factors. Analysis of overexpressin lines indicate its involvement during early morphogenesis.	protein_coding	1.79361	0.498236	0.000214511
AT2G21727	NA	2	9278567	9279080	-	Encodes a ECA1 gametogenesis related family protein	protein_coding	3.41995	1.86748	0.0123759
AT2G21770	CESA9	2	9284391	9289744	+	cellulose synthase, related to CESA6.	protein_coding	1.00329	0.286049	0.000516312
AT2G21850	-	2	9315204	9318238	+	Cysteine/Histidine-rich C1 domain family protein;(source:Araport11)	protein_coding	-0.992094	0.203444	2.697e-06
AT2G21880	RABG2	2	9324633	9326426	-	RAB GTPase homolog 7A;(source:Araport11)	protein_coding	0.86801	0.248168	0.000630055
AT2G21900	WRKY59	2	9333835	9336288	-	member of WRKY Transcription Factor; Group II-c	protein_coding	-0.165477	0.407976	0.0266362
AT2G21940	NA	2	9350543	9353231	+	Encodes a shikimate kinase. Its transcripts appear to be expressed most highly in mature embryos and senescing leaves, and its transcript levels rise during heat stress and recovery. It is believed to be localized to the chloroplast.	protein_coding	-0.39146	0.151749	0.0234093
AT2G21990	NA	2	9359318	9360664	-	MIZU-KUSSEI-like protein (Protein of unknown function, DUF617);(source:Araport11)	protein_coding	2.03683	1.11726	0.0123949
AT2G22125	CSI1	2	9406183	9414518	+	Encodes a protein involved in cell elongation in root and anther filaments. Mutants have greater cell volumes in root tissues and have additive phenotypes with other cell expansion mutants such as those carrying mutations in COB, QUI and POM1 loci. POM2/CSI1 promotes Cellulose Synthase and microtubule co-alignment. The mRNA is cell-to-cell mobile.	protein_coding	0.5769	0.13208	5.32012e-05
AT2G22180	-	2	9428743	9430141	+	hydroxyproline-rich glycoprotein family protein;(source:Araport11)	protein_coding	1.81003	0.650004	0.00224771
AT2G22190	TPPE	2	9433616	9436658	-	Haloacid dehalogenase-like hydrolase (HAD) superfamily protein;(source:Araport11)	protein_coding	-0.491825	0.23223	0.0440125
AT2G22240	IPS2	2	9451605	9454094	-	** Referred to as MIPS1 in Mitsuhashi et al 2008. Myo-inositol-1-phosphate synthase isoform 2. Expressed in leaf, root and silique. Immunolocalization experiments with an antibody recognizing MIPS1, MIPS2, and MIPS3 showed endosperm localization.	protein_coding	0.777483	0.160388	4.41221e-06
AT2G22270	-	2	9463592	9465522	+	hematological/neurological-like protein;(source:Araport11)	protein_coding	0.39887	0.166154	0.0339418
AT2G22360	DJA6	2	9497570	9500719	+	DNAJ heat shock family protein;(source:Araport11)	protein_coding	-0.385498	0.144892	0.0198497
AT2G22480	PFK5	2	9545283	9548640	+	phosphofructokinase 5;(source:Araport11)	protein_coding	-0.684474	0.113261	1.30393e-08
AT2G22490	CYCD2-1	2	9553797	9556167	-	encodes a D-type cyclin whose transcription level is regulated by sucrose but not phytohormones or nitrate. Protein physically interacts with CDC2A. CycD2 kinase activity is regulated by sequestration of CycD2 protein in a form inaccessible to immunoprecipitation and probably not complexed to CDC2A.	protein_coding	-0.817122	0.157159	7.75633e-07
AT2G22500	PUMP5	2	9562774	9564850	-	Encodes one of the mitochondrial dicarboxylate carriers (DIC): DIC1 (AT2G22500), DIC2 (AT4G24570), DIC3 (AT5G09470).	protein_coding	-1.00168	0.665686	0.032196
AT2G22540	SVP	2	9579647	9583906	+	Encodes a nuclear protein that acts as a floral repressor and that functions within the thermosensory pathway. SVP represses FT expression via direct binding to the vCArG III motif in the FT promoter.	protein_coding	-0.378384	0.125412	0.00842902
AT2G22610	ANP1	2	9599420	9604776	+	Di-glucose binding protein with Kinesin motor domain-containing protein;(source:Araport11)	protein_coding	0.707954	0.215868	0.00163264
AT2G22660	GRDP1	2	9627342	9631283	+	Encodes a member of a family of DUF1399 domain containing proteins. GRDP1 is involved in germination and response to ABA. Loss of function mutants have reduced germination in the presence of osmotic stressors.	protein_coding	-0.450919	0.142101	0.00449478
AT2G22670	IAA8	2	9636346	9638761	+	Encodes a transcriptional repressor of the auxin response that is auxin inducible and is involved in lateral root formation. The mRNA is cell-to-cell mobile.	protein_coding	0.309317	0.100986	0.00898458
AT2G22680	WAVH1	2	9645270	9647655	+	Zinc finger (C3HC4-type RING finger) family protein;(source:Araport11)	protein_coding	0.503818	0.224412	0.033559
AT2G22730	NA	2	9660858	9664133	+	Major facilitator superfamily protein;(source:Araport11)	protein_coding	0.685249	0.299334	0.0191897
AT2G22770	NAI1	2	9684562	9686613	+	regulates the development of ER bodies. also involves in response to the endophytic fungus Piriformospora indica.	protein_coding	1.37794	0.535254	0.00453242
AT2G22780	PMDH1	2	9689295	9692154	-	encodes an peroxisomal NAD-malate dehydrogenase that is involved in fatty acid beta-oxidation through providing NAD to the process of converting fatty acyl CoA to acetyl CoA.	protein_coding	-0.604154	0.104749	6.88025e-08
AT2G22795	NA	2	9697131	9699944	-	hypothetical protein;(source:Araport11)	protein_coding	0.341911	0.129321	0.023438
AT2G22830	SQE2	2	9723615	9726421	-	squalene epoxidase 2;(source:Araport11)	protein_coding	0.57374	0.184037	0.00363211
AT2G22980	SCPL13	2	9778759	9783310	+	serine carboxypeptidase-like 13;(source:Araport11)	protein_coding	0.893271	0.164897	2.3908e-07
AT2G23060	F21P24.12	2	9812771	9814738	-	Acyl-CoA N-acyltransferases (NAT) superfamily protein;(source:Araport11)	protein_coding	1.49416	0.63259	0.00668604
AT2G23090	NA	2	9829450	9830434	-	Uncharacterized protein family SERF;(source:Araport11)	protein_coding	-0.334875	0.0986794	0.00324063
AT2G23100	EDA11	2	9837120	9839824	-	Cysteine/Histidine-rich C1 domain family protein;(source:Araport11)	protein_coding	0.643843	0.266409	0.0163315
AT2G23270	NA	2	9903215	9903845	+	transmembrane protein;(source:Araport11)	protein_coding	-2.03917	1.0278	0.0100123
AT2G23290	MYB70	2	9904506	9906032	-	Member of the R2R3 factor gene family.	protein_coding	-0.81524	0.17522	9.52965e-06
AT2G23360	FPP7	2	9948903	9952845	+	filament-like protein (DUF869);(source:Araport11)	protein_coding	0.770335	0.186204	8.29985e-05
AT2G23420	NAPRT2	2	9971603	9975210	+	nicotinate phosphoribosyltransferase 2;(source:Araport11)	protein_coding	-0.397706	0.163841	0.0320403
AT2G23450	WAKL14	2	9988707	9992010	-	Protein kinase superfamily protein;(source:Araport11)	protein_coding	-0.436162	0.137291	0.00451269
AT2G23600	MES2	2	10041820	10043840	-	Encodes a protein shown to have carboxylesterase activity, methyl salicylate esterase activity, methyl jasmonate esterase activity, and methyl IAA esterase activity in vitro. MES2 appears to be involved in MeSA hydrolysis in planta. This protein does not act on MeGA4, or MEGA9 in vitro.	protein_coding	0.778172	0.143384	2.78779e-07
AT2G23610	MES3	2	10044179	10046982	-	Encodes a protein shown to have carboxylesterase activity, methyl IAA esterase activity, and methyl jasmonate esterase activity in vitro. This protein does not act on methyl salicylate, MeGA4, or MEGA9 in vitro.	protein_coding	0.335535	0.118672	0.0153296
AT2G23690	C7A10.120	2	10072057	10073126	+	HTH-type transcriptional regulator;(source:Araport11)	protein_coding	1.07477	0.299851	0.000365851
AT2G23700	-	2	10076366	10080323	-	Itga6 (Protein of unknown function, DUF547);(source:Araport11)	protein_coding	0.411334	0.169557	0.0311677
AT2G23740	SUVR5	2	10097265	10103398	+	Encodes a SET-domain protein SUVR5 that mediates H3K9me2 deposition and silencing at stimulus response genes in a DNA methylation-independent manner.	protein_coding	0.439263	0.127109	0.00196891
AT2G23790	F27L4.3	2	10125327	10127604	-	calcium uniporter (DUF607);(source:Araport11)	protein_coding	0.562406	0.138502	0.000180033
AT2G23810	TET8	2	10135605	10137595	-	Member of TETRASPANIN family	protein_coding	-1.45014	0.205324	9.25392e-12
AT2G23830	PVA31	2	10143468	10144714	+	PapD-like superfamily protein;(source:Araport11)	protein_coding	-3.19051	0.738916	1.54653e-05
AT2G23840	NA	2	10153586	10155699	-	HNH endonuclease;(source:Araport11)	protein_coding	-0.722849	0.250086	0.00453242
AT2G24070	NA	2	10231342	10235476	-	QWRF motif protein (DUF566);(source:Araport11)	protein_coding	1.07874	0.627256	0.0242153
AT2G24160	-	2	10267932	10270661	-	pseudogene of receptor like protein 37;(source:Araport11)	pseudogene	-0.480934	0.157466	0.00562105
AT2G24180	CYP71B6	2	10281718	10283735	+	Encodes a cytochrome P450 monooxygenase that converts indole-3-acetonitrile to indole-3-aldehyde / indole-3-carboxylic acid and cyanide. The mRNA is cell-to-cell mobile.	protein_coding	-0.617054	0.142088	5.22265e-05
AT2G24200	LAP1	2	10286806	10289685	-	Cytosol aminopeptidase family protein;(source:Araport11)	protein_coding	-0.718285	0.0925226	1.6585e-13
AT2G24240	F27D4.15	2	10310464	10312573	+	BTB/POZ domain with WD40/YVTN repeat-like protein;(source:Araport11)	protein_coding	-0.696544	0.227157	0.00302314
AT2G24360	-	2	10364451	10366902	-	Protein kinase superfamily protein;(source:Araport11)	protein_coding	-0.583489	0.107655	4.37921e-07
AT2G24390	NA	2	10373570	10375011	+	AIG2-like (avirulence induced gene) family protein;(source:Araport11)	protein_coding	-0.453947	0.14436	0.00474311
AT2G24550	F3L17.80	2	10427856	10429487	-	major centromere autoantigen B-like protein;(source:Araport11)	protein_coding	-0.675247	0.248879	0.00787426
AT2G24580	F25P17.12	2	10444479	10446434	-	FAD-dependent oxidoreductase family protein;(source:Araport11)	protein_coding	0.582902	0.192117	0.00448548
AT2G24592	NA	2	10451419	10451511	+	hypothetical protein;(source:Araport11)	long_noncoding_rna	-0.617401	0.194296	0.00274754
AT2G24630	CSLC8	2	10471196	10474610	-	encodes a gene similar to cellulose synthase	protein_coding	0.53919	0.152542	0.00115971
AT2G24850	TAT3	2	10582074	10585216	-	Encodes a tyrosine aminotransferase that is responsive to treatment with jasmonic acid.	protein_coding	-4.13306	0.44086	7.55992e-20
AT2G24860	-	2	10586643	10588416	-	DnaJ/Hsp40 cysteine-rich domain superfamily protein;(source:Araport11)	protein_coding	-0.43397	0.164512	0.0182648
AT2G24945	NA	2	10610833	10612232	+	transmembrane protein;(source:Araport11)	protein_coding	0.389141	0.155999	0.0287529
AT2G25000	WRKY60	2	10629662	10631413	+	Pathogen-induced transcription factor. Forms protein complexes with itself and with WRKY40. Coexpression with WRKY18 or WRKY40 made plants more susceptible to both P. syringae and B. cinerea. WRKY18, WRKY40, and WRKY60 have partially redundant roles in response to the hemibiotrophic bacterial pathogen Pseudomonas syringae and the necrotrophic fungal pathogen Botrytis cinerea, with WRKY18 playing …	protein_coding	-0.979843	0.237881	6.21018e-05
AT2G25060	ENODL14	2	10662190	10663103	+	early nodulin-like protein 14;(source:Araport11)	protein_coding	0.339158	0.132493	0.0287529
AT2G25110	SDF2	2	10684104	10686640	+	Encodes an endoplasmic reticulum protein SDF2 (stromal-derived factor-2). Forms a complex SDF2-ERdj3B-BiP that is required for the proper accumulation of the surface-exposed leucine-rich repeat receptor kinases EFR. EFR is involved in PAMP (pathogen associated molecular patterns) triggered immunity.	protein_coding	-0.985065	0.140554	2.08372e-11
AT2G25130	NA	2	10695071	10697175	-	ARM repeat superfamily protein;(source:Araport11)	protein_coding	1.46715	0.821298	0.016752
AT2G25140	CLPB4	2	10697629	10702203	-	Encodes ClpB4, which belongs to the Casein lytic proteinase/heat shock protein 100 (Clp/Hsp100) family. Targeted to the mitochondrion, also referred to as ClpB-m. Transcripts of ClpB4 accumulate dramatically at high temperatures, suggesting that it may be involved in response to heat stress.	protein_coding	-0.363031	0.158031	0.0463914
AT2G25190	-	2	10733918	10735795	+	PPPDE putative thiol peptidase family protein;(source:Araport11)	protein_coding	-0.437446	0.15802	0.0131301
AT2G25440	RLP20	2	10826735	10829402	+	receptor like protein 20;(source:Araport11)	protein_coding	-1.44017	0.526992	0.00280684
AT2G25450	GSL-OH	2	10829854	10831655	-	encodes a protein whose sequence is similar to ACC oxidase	protein_coding	-0.475719	0.17455	0.0130067
AT2G25510	NA	2	10856271	10857217	+	transmembrane protein;(source:Araport11)	protein_coding	-0.863113	0.173027	1.95331e-06
AT2G25520	F13B15.18	2	10860668	10862410	+	Drug/metabolite transporter superfamily protein;(source:Araport11)	protein_coding	-0.345778	0.104518	0.00395299
AT2G25590	NA	2	10890818	10893855	+	Plant Tudor-like protein;(source:Araport11)	protein_coding	0.447737	0.14604	0.00608959
AT2G25600	AKT6	2	10894253	10898672	+	Encodes SPIK, a member of the Shaker family potassium ion (K+) channel. This family includes five groups based on phylogenetic analysis (FEBS Letters (2007) 581: 2357): I (inward rectifying channel): AKT1 (AT2G26650), AKT5 (AT4G32500) and SPIK (also known as AKT6, AT2G25600); II (inward rectifying channel): KAT1 (AT5G46240) and KAT2 (AT4G18290); III (weakly inward rectifying channel): AKT2 (AT4G2…	protein_coding	2.47926	0.722248	0.000303107
AT2G25625	CV	2	10906215	10907350	+	histone deacetylase-like protein;(source:Araport11)	protein_coding	-1.21345	0.224658	1.81667e-07
AT2G25660	NA	2	10914594	10927390	-	embryo defective 2410;(source:Araport11)	protein_coding	0.31448	0.127976	0.0383125
AT2G25820	NA	2	11014789	11015838	+	encodes a member of the DREB subfamily A-4 of ERF/AP2 transcription factor family. The protein contains one AP2 domain. There are 17 members in this subfamily including TINY.	protein_coding	-1.72016	1.2505	0.0254667
AT2G25880	AUR2	2	11034652	11036910	-	Encodes a member of a family of Ser/Thr kinases whose activities peak during cell division. Transcripts are abundant in tissues rich in dividing cells like roots and flowers but are low or absent in fully expanded leaves and stems. In interphase cells, the protein is predominantly nuclear. During mitosis, the protein associates with plant-specific cytoskeletal structures (preprophase band, phragm…	protein_coding	0.650223	0.230524	0.00656884
AT2G25890	-	2	11037303	11038179	+	Oleosin family protein;(source:Araport11)	protein_coding	0.9794	0.974244	0.047743
AT2G25964	NA	2	11070639	11071287	-	hypothetical protein;(source:Araport11)	protein_coding	0.609236	0.175349	0.00117438
AT2G26060	CIA1	2	11102223	11105364	+	Encodes a homolog of the yeast Cytosolic Iron-sulfur protein Assembly protein CIA1.	protein_coding	-0.35659	0.119669	0.00985791
AT2G26080	GLDP2	2	11109003	11114291	-	glycine decarboxylase P-protein 2;(source:Araport11)	protein_coding	0.471914	0.133829	0.00137132
AT2G26150	HSFA2	2	11135624	11137792	+	member of Heat Stress Transcription Factor (Hsf) family. Involved in response to misfolded protein accumulation in the cytosol. Regulated by alternative splicing and non-sense-mediated decay.	protein_coding	-2.6234	0.341417	1.05838e-13
AT2G26190	IQM4	2	11147581	11150755	-	calmodulin-binding family protein;(source:Araport11)	protein_coding	-0.743176	0.236829	0.00226137
AT2G26215	NA	2	11160063	11161443	-	transposable_element_gene;(source:Araport11)	transposable_element_gene	0.71968	0.345537	0.0259113
AT2G26240	NA	2	11167248	11168672	-	Transmembrane proteins 14C;(source:Araport11)	protein_coding	-0.404266	0.163969	0.030422
AT2G26250	FDH	2	11170416	11173278	-	epidermis-specific, encodes KCS10, a putative 3-ketoacyl-CoA synthase. probably involved in the synthesis of long-chain lipids found in the cuticle.	protein_coding	0.462765	0.11397	0.000233552
AT2G26330	ERECTA	2	11208080	11214675	-	Homologous to receptor protein kinases. Involved in specification of organs originating from the shoot apical meristem. Contains a cytoplasmic protein kinase catalytic domain, a transmembrane region, and an extracellular leucine-rich repeat. ER has been identified as a quantitative trait locus for transpiration efficiency by influencing epidermal and mesophyll development, stomatal density and po…	protein_coding	0.356022	0.115149	0.00740365
AT2G26390	NA	2	11228825	11230598	-	Serine protease inhibitor (SERPIN) family protein;(source:Araport11)	protein_coding	-1.14636	0.575781	0.0152877
AT2G26400	ARD1	2	11231770	11233388	-	Encodes a protein predicted to belong to the acireductone dioxygenase (ARD/ARD?)family.	protein_coding	-4.29808	0.561004	8.87755e-14
AT2G26410	NA	2	11234267	11236995	-	IQ-domain 4;(source:Araport11)	protein_coding	2.35594	0.560261	2.32045e-05
AT2G26440	PME12	2	11247160	11249620	+	Plant invertase/pectin methylesterase inhibitor superfamily;(source:Araport11)	protein_coding	-0.53141	0.177779	0.0057703
AT2G26480	NA	2	11263889	11265855	+	UDP-glucosyl transferase 76D1;(source:Araport11)	protein_coding	-2.28102	0.599303	0.000106082
AT2G26490	NA	2	11267857	11269750	+	JGB contains seven WD40 repeats and is highly conserved in flowering plants. Overexpression inhibits pollen germination. suggesting JGB is a negative regulator of pollen germination	protein_coding	1.29581	0.984214	0.0296639
AT2G26600	NA	2	11316346	11318520	+	Glycosyl hydrolase superfamily protein;(source:Araport11)	protein_coding	-0.524789	0.113732	2.19326e-05
AT2G26610	NA	2	11318771	11324213	+	Transducin family protein / WD-40 repeat family protein;(source:Araport11)	protein_coding	2.16914	0.74721	0.00172301
AT2G26660	SPX2	2	11338752	11340950	+	SPX domain-containing protein 2 (SPX2);(source:Araport11)	protein_coding	-0.801116	0.136727	2.81392e-08
AT2G26730	LRR-RLK	2	11388298	11391682	+	Leucine-rich repeat protein kinase family protein;(source:Araport11)	protein_coding	0.283664	0.112552	0.033253
AT2G26740	ATsEH	2	11392849	11394363	-	Encodes a soluble epoxide hydrolase whose expression is induced by auxin and water stress.	protein_coding	-0.826016	0.119593	5.14657e-11
AT2G26800	HMGCL	2	11428973	11432797	-	Mutant has increased seed ile, leu and val as well as his and arg.	protein_coding	-0.525668	0.175926	0.00588184
AT2G26910	ABCG32	2	11481326	11488270	+	Encodes a member of the PLEIOTROPIC DRUG RESISTANCE family of ATP binding cassette transporters. Required for the formation of a functional cuticle.	protein_coding	0.431116	0.111996	0.000548072
AT2G27020	PAG1	2	11528230	11531178	-	Encodes 20S proteasome alpha 7 subunit PAG1.	protein_coding	-0.600105	0.104855	8.9315e-08
AT2G27040	AGO4	2	11536502	11542391	-	AGO4 is a member of a class of PAZ/PIWI domain containing proteins involved in siRNA mediated gene silencing.Loss of function mutations have reduced site specific CpNpG and CpHpH methylation and increased susceptibility to bacterial pathogens including Tobacco rattle virus.	protein_coding	0.36322	0.117877	0.00748128
AT2G27150	AAO3	2	11601727	11608450	+	Encodes the aldehyde oxidase delta isoform catalyzing the final step in abscisic acid biosynthesis.	protein_coding	-0.572637	0.151393	0.000454036
AT2G27180	T19F11.9	2	11620076	11621174	+	hypothetical protein;(source:Araport11)	protein_coding	1.77043	0.46269	0.000101759
AT2G27190	NA	2	11621204	11623618	-	Encodes a root-secreted purple acid phosphatase involved in extracellular phosphate-scavenging.	protein_coding	-0.442844	0.113077	0.000418368
AT2G27200	LSG1-1	2	11625157	11628290	+	Encodes a cytosolic protein that shares 77.3% identity with AtLSG1-2 at the protein sequence level. The mRNA is cell-to-cell mobile.	protein_coding	-0.400592	0.169221	0.0359042
AT2G27260	NA	2	11669629	11670644	+	Late embryogenesis abundant (LEA) hydroxyproline-rich glycoprotein family;(source:Araport11)	protein_coding	-0.599314	0.186187	0.00251786
AT2G27285	-	2	11675814	11678118	-	nuclear speckle splicing regulatory-like protein (DUF2040);(source:Araport11)	protein_coding	-0.383357	0.156325	0.0316601
AT2G27310	F12K2.11	2	11683772	11685342	-	F-box family protein;(source:Araport11)	protein_coding	-0.891834	0.207225	3.43071e-05
AT2G27350	OTU6	2	11699548	11704303	-	Encodes an otubain-like histone deubiquitinase involved in chromatin modification and regulation of plant gene expression.	protein_coding	-0.317788	0.109034	0.0127395
AT2G27385	NA	2	11716001	11717432	-	Pollen Ole e 1 allergen and extensin family protein;(source:Araport11)	protein_coding	0.489972	0.158997	0.00518351
AT2G27580	SAP3	2	11776410	11777553	-	A20/AN1-like zinc finger family protein;(source:Araport11)	protein_coding	-0.550915	0.127959	7.22233e-05
AT2G27600	SKD1	2	11780896	11783992	+	Encodes a SKD1 (Suppressor of K+ Transport Growth Defect1) homolog. Localized to the cytoplasm and to multivesicular endosomes. Involved in multivesicular endosome function. The mRNA is cell-to-cell mobile.	protein_coding	-0.356856	0.104066	0.00268275
AT2G27660	-	2	11798417	11800928	-	Cysteine/Histidine-rich C1 domain family protein;(source:Araport11)	protein_coding	-1.09777	0.448834	0.00702753
AT2G27690	CYP94C1	2	11809279	11811280	+	Encodes a CYP94C1. Has highest omega-hydroxylase activity with 9,10-epoxystearic acid, while also metabolized lauric acid (C12:0) and C18 unsaturated fatty acids. Gene expression is induced in response to wounding and jasmonic acid treatment.	protein_coding	-1.01525	0.240467	3.9508e-05
AT2G27730	F15K20.17	2	11819728	11822036	-	copper ion binding protein;(source:Araport11)	protein_coding	-0.401733	0.0972028	0.00021235
AT2G27740	NA	2	11822513	11823857	+	RAB6-interacting golgin (DUF662);(source:Araport11)	protein_coding	0.914492	0.31722	0.00335
AT2G27810	NAT12	2	11852078	11856335	+	Encodes a plasma-membrane localized nucleobase transporter capable of transporting adenine, guanine, uracil and hypoxanthine. Likely to be a proton-nucleobase symporter.	protein_coding	0.574312	0.137855	0.000116659
AT2G27880	AGO5	2	11871378	11876989	+	AGO5.Required for antiviral RNA silencing.Confers resistance to Potato virus X.	protein_coding	1.37547	0.26475	4.3928e-07
AT2G27920	NA	2	11885571	11889176	-	serine carboxypeptidase-like 51;(source:Araport11)	protein_coding	-0.658508	0.118329	1.51126e-07
AT2G28130	NA	2	11988358	11991617	+	actin protein 2/3 complex subunit-like protein;(source:Araport11)	protein_coding	0.680359	0.177495	0.000300628
AT2G28150	-	2	11999736	12002738	+	UPSTREAM OF FLC protein (DUF966);(source:Araport11)	protein_coding	0.417812	0.148166	0.012516
AT2G28180	NA	2	12010994	12013890	-	member of Putative Na+/H+ antiporter family	protein_coding	1.70656	0.912677	0.0126032
AT2G28190	CSD2	2	12014412	12016569	+	Encodes a chloroplastic copper/zinc superoxide dismutase CSD2 that can detoxify superoxide radicals. Its expression is affected by miR398-directed mRNA cleavage. Activation depends totally on CCS. Overexpression of a miR398-resistant form of CSD2 leads to more dramatic improvements in stress (hight light, Cu2+ and methyl viologen) tolerance than overexpression of wild-type CSD2. The mRNA is cell-…	protein_coding	0.367256	0.132026	0.0152991
AT2G28355	NA	2	12119285	12120512	+	low-molecular-weight cysteine-rich 5;(source:Araport11)	protein_coding	1.10492	0.631291	0.0225801
AT2G28400	-	2	12147883	12149072	-	senescence regulator (Protein of unknown function, DUF584);(source:Araport11)	protein_coding	-0.967454	0.212254	1.1106e-05
AT2G28405	LCR32	2	12153138	12154126	-	Encodes a member of a family of small,secreted, cysteine rich protein with sequence similarity to the PCP (pollen coat protein) gene family.	protein_coding	2.21327	0.701641	0.0007453
AT2G28410	NA	2	12156022	12156984	+	transmembrane protein;(source:Araport11)	protein_coding	0.515081	0.152261	0.00198002
AT2G28450	T1B3.3	2	12162051	12166039	-	zinc finger (CCCH-type) family protein;(source:Araport11)	protein_coding	0.380359	0.130607	0.0110466
AT2G28470	BGAL8	2	12168840	12173991	-	putative beta-galactosidase (BGAL8 gene)	protein_coding	0.493261	0.12343	0.00027695
AT2G28500	LBD11	2	12186274	12188293	-	LOB domain-containing protein 11;(source:Araport11)	protein_coding	-0.694133	0.25016	0.00656132
AT2G28510	DOF2.1	2	12199075	12200780	-	Dof-type zinc finger DNA-binding family protein;(source:Araport11)	protein_coding	-0.696986	0.207089	0.00130275
AT2G28620	KIN5A	2	12264826	12270830	-	Mutants have radially swollen roots but do not exhibit defects in abundance or orientation of cortical microtubules, nor are microfibrils reduced. Cellulose synthesis is also unchanged with respect to wild type. There is a disruption in the normal pattern of cell wall placement.	protein_coding	0.943081	0.184998	1.06634e-06
AT2G28680	F24B9.13	2	12302959	12304830	-	RmlC-like cupins superfamily protein;(source:Araport11)	protein_coding	1.18999	0.316268	0.000182956
AT2G28790	CBP1	2	12354329	12355570	-	Pathogenesis-related thaumatin superfamily protein;(source:Araport11)	protein_coding	0.498312	0.153155	0.00303678
AT2G28930	APK1B	2	12424303	12426674	+	protein kinase 1B;(source:Araport11)	protein_coding	0.709397	0.132367	4.45076e-07
AT2G29050	NA	2	12477966	12480374	+	RHOMBOID-like 1;(source:Araport11)	protein_coding	0.631676	0.176853	0.000809764
AT2G29070	-	2	12487248	12489613	+	Ubiquitin fusion degradation UFD1 family protein;(source:Araport11)	protein_coding	-0.587857	0.176182	0.00180741
AT2G29100	GLR2.9	2	12501092	12504944	-	member of Putative ligand-gated ion channel subunit family	protein_coding	-2.08678	0.724954	0.00156239
AT2G29110	NA	2	12506795	12510624	-	member of Putative ligand-gated ion channel subunit family	protein_coding	-2.3493	0.333586	8.30603e-12
AT2G29120	GLR2.7	2	12511246	12515947	-	member of Putative ligand-gated ion channel subunit family	protein_coding	-0.758247	0.224365	0.00109195
AT2G29350	SAG13	2	12600914	12602556	+	senescence-associated gene SAG13 encoding a short-chain alcohol dehydrogenase	protein_coding	-0.52312	1.34652	0.0319125
AT2G29400	TOPP1	2	12613014	12615414	-	Type 1 protein phosphatase, expressed in roots, rosettes and flowers	protein_coding	-0.345328	0.133175	0.0259737
AT2G29450	GSTU5	2	12624403	12625790	-	Encodes a member of the TAU glutathione S-transferase gene family. Gene expression is induced by exposure to auxin, pathogen and herbicides. Naming convention according to Wagner et al. (2002)	protein_coding	-0.501024	0.140371	0.00114193
AT2G29500	NA	2	12633065	12634120	-	HSP20-like chaperones superfamily protein;(source:Araport11)	protein_coding	-2.6315	0.391616	7.17107e-11
AT2G29550	TUBB7	2	12644047	12646037	-	Encodes a beta-tubulin that is expressed in leaves, roots and flowers.	protein_coding	0.740558	0.109846	1.79143e-10
AT2G29650	ANTR1	2	12673383	12676049	-	Encodes an inorganic phosphate transporter (PHT4;1) that is localized to the thylakoid membrane.	protein_coding	-0.368123	0.13691	0.019506
AT2G29660	-	2	12678890	12680737	+	zinc finger (C2H2 type) family protein;(source:Araport11)	protein_coding	0.676486	0.237493	0.00576936
AT2G29670	-	2	12681831	12685151	-	Tetratricopeptide repeat (TPR)-like superfamily protein;(source:Araport11)	protein_coding	-0.624364	0.144334	5.47941e-05
AT2G29790	ESFL6	2	12720614	12722527	-	Encodes a Maternally expressed gene (MEG) family protein [pseudogene]	protein_coding	1.94483	0.675938	0.00166212
AT2G29940	ABCG31	2	12759973	12766794	+	pleiotropic drug resistance 3;(source:Araport11)	protein_coding	0.863487	0.255902	0.000936444
AT2G29950	EFL1	2	12767585	12768437	+	ELF4-like 1;(source:Araport11)	protein_coding	-0.703743	0.313361	0.0198206
AT2G29970	SMXL7	2	12775812	12780207	+	Encodes a member of an eight-gene family (SMAX1 and SMAX1-like) that has weak similarity to AtHSP101, a ClpB chaperonin required for thermotolerance. The mRNA is cell-to-cell mobile.	protein_coding	0.499959	0.116606	8.79416e-05
AT2G29990	NA	2	12793320	12796085	-	alternative NAD(P)H dehydrogenase 2;(source:Araport11)	protein_coding	-0.799552	0.189329	5.54652e-05
AT2G30010	TBL45	2	12805667	12809386	+	Encodes a member of the TBL (TRICHOME BIREFRINGENCE-LIKE) gene family containing a plant-specific DUF231 (domain of unknown function) domain. TBL gene family has 46 members, two of which (TBR/AT5G06700 and TBL3/AT5G01360) have been shown to be involved in the synthesis and deposition of secondary wall cellulose, presumably by influencing the esterification state of pectic polymers. A nomenclature…	protein_coding	1.43277	0.19459	1.2073e-12
AT2G30020	AP2C1	2	12814271	12816360	+	Encodes AP2C1. Belongs to the clade B of the PP2C-superfamily. Acts as a MAPK phosphatase that negatively regulates MPK4 and MPK6.	protein_coding	-1.39419	0.288944	2.32626e-06
AT2G30110	UBA1	2	12852329	12857727	-	NA	NA	-0.277238	0.101584	0.0226879
AT2G30140	UGT87A2	2	12871984	12873866	+	Encodes a putative glycosyltransferase. Regulates flowering time via FLOWERING LOCUS C.	protein_coding	-1.94686	0.246777	2.12993e-14
AT2G30250	WRKY25	2	12903208	12905338	-	member of WRKY Transcription Factor; Group I. Located in nucleus. Involved in response to various abiotic stresses - especially salt stress.	protein_coding	-0.595768	0.145553	0.000143519
AT2G30290	NA	2	12912519	12915915	-	VACUOLAR SORTING RECEPTOR 2;(source:Araport11)	protein_coding	1.44232	0.692574	0.0114007
AT2G30424	TCL2	2	12962984	12965723	-	In a tandem repeat with AT2g30432 (TCL1) and AT2g30420 (ETC2), it encodes a single-repeat R3 MYB transcription factor that is involved in the negative regulation of trichome formation.	protein_coding	-0.783181	0.246507	0.00187751
AT2G30432	TCL1	2	12968565	12970240	-	Encodes TRICHOMELESS1 (TCL1), a single-repeat MYB-type transcription factor that negatively regulates trichome formation by suppressing GL1 (GLABRA1). In a tandem repeat with AT2g30424 and AT2g30420.	protein_coding	1.285	0.298782	2.41586e-05
AT2G30500	NET4B	2	12998073	13000825	-	Kinase interacting (KIP1-like) family protein;(source:Araport11)	protein_coding	0.338633	0.131071	0.0271462
AT2G30550	DALL3	2	13014530	13017329	+	Encodes a lipase that hydrolyzes phosphatidylcholine, glycolipids as well as triacylglycerols.	protein_coding	-1.66543	0.184382	2.22899e-18
AT2G30600	T6B20.5	2	13036814	13041684	+	BTB/POZ domain-containing protein;(source:Araport11)	protein_coding	1.16938	0.159575	1.86626e-12
AT2G30630	NA	2	13046672	13049219	-	P-loop containing nucleoside triphosphate hydrolases superfamily protein;(source:Araport11)	protein_coding	0.964436	0.924439	0.0494556
AT2G30770	CYP71A13	2	13109794	13112011	-	putative cytochrome P450	protein_coding	-2.43632	0.329321	6.95798e-13
AT2G30780	T11J7.17	2	13116426	13118930	+	Tetratricopeptide repeat (TPR)-like superfamily protein;(source:Araport11)	protein_coding	-0.933353	0.199072	6.78684e-06
AT2G30860	GSTF9	2	13138882	13140392	+	Encodes glutathione transferase belonging to the phi class of GSTs. Naming convention according to Wagner et al. (2002).	protein_coding	-1.00601	0.11517	4.59341e-17
AT2G30870	GSTF10	2	13141357	13142613	+	early dehydration-induced gene ERD13 homologous to tobacco and maize glutathione S-transferases. Encodes glutathione transferase belonging to the phi class of GSTs. Naming convention according to Wagner et al. (2002)	protein_coding	-0.82945	0.14303	3.74554e-08
AT2G30960	-	2	13177179	13178421	-	myosin-M heavy chain-like protein;(source:Araport11)	protein_coding	0.458989	0.205494	0.0394588
AT2G31010	-	2	13193954	13200235	+	Protein kinase superfamily protein;(source:Araport11)	protein_coding	1.59524	0.140416	2.5135e-28
AT2G31060	EMB2785	2	13213100	13218724	-	elongation factor family protein;(source:Araport11)	protein_coding	-0.386001	0.136164	0.0130594
AT2G31150	RHON1	2	13272375	13274621	+	ATP binding / ATPase;(source:Araport11)	protein_coding	0.449373	0.150128	0.00738284
AT2G31200	ADF6	2	13293953	13295410	+	Encodes actin depolymerizing factor 6 (ADF6). The mRNA is cell-to-cell mobile.	protein_coding	-0.957765	0.109532	4.47086e-17
AT2G31270	CDT1A	2	13328862	13331831	+	Encodes a cyclin-dependent protein kinase. Involved in nuclear DNA replication and plastid division. Located in nucleus and chloroplast.	protein_coding	0.460456	0.184862	0.0234304
AT2G31390	T28P16.12	2	13383423	13386392	-	Encodes a member of the fructokinase gene family. Nomenclature according to Riggs 2017 has been adopted for the family by the community (personal communication, Boernke, Callis, Granot, Boernke, and Smeekens).	protein_coding	-0.439403	0.132376	0.00295449
AT2G31430	PMEI5	2	13396042	13397283	+	Plant invertase/pectin methylesterase inhibitor superfamily protein;(source:Araport11)	protein_coding	2.64317	1.09545	0.00486332
AT2G31570	GPX2	2	13437974	13439923	-	glutathione peroxidase GPx	protein_coding	-0.715063	0.139239	1.29691e-06
AT2G31680	RABA5D	2	13473594	13475085	-	RAB GTPase homolog A5D;(source:Araport11)	protein_coding	-0.547422	0.147251	0.00061518
AT2G31730	bHLH-beta	2	13487550	13489679	-	basic helix-loop-helix (bHLH) DNA-binding superfamily protein;(source:Araport11)	protein_coding	0.475582	0.191089	0.0225531
AT2G31750	UGT74D1	2	13497118	13500228	+	Encodes an auxin glycosyltransferase that is likely to be involved in regulation of auxin by glycosylation.	protein_coding	0.506179	0.247028	0.0476158
AT2G31790	UGT74C1	2	13518199	13520364	+	UDP-Glycosyltransferase superfamily protein;(source:Araport11)	protein_coding	-0.340362	0.112251	0.00898458
AT2G31865	NA	2	13546544	13549571	-	poly(ADP-ribose) glycohydrolase 2;(source:Araport11)	protein_coding	-1.98084	0.220201	2.8258e-18
AT2G31870	PARG1	2	13549667	13553921	-	The gene encodes a poly(ADPribose) glycohydrolase (PARG1). Mutant analysis suggests that PARG1 plays a role in abiotic stress responses and DNA repair. Loss of function mutants accumulate poly(ADPribose) and have increased cell death when treated with bleomycin.	protein_coding	-0.522895	0.148857	0.00129254
AT2G31880	SOBIR1	2	13554816	13556977	+	Encodes a putative leucine rich repeat transmembrane protein that is expressed in response to Pseudomonas syringae. Expression of SRRLK may be required for silencing via lsiRNAs. Regulates cell death and innate immunity.	protein_coding	-1.58587	0.205315	8.35124e-14
AT2G31900	XI-F	2	13560760	13569623	-	Encodes an novel myosin isoform.	protein_coding	0.783639	0.217759	0.000532115
AT2G31955	CNX2	2	13584128	13586700	-	COFACTOR OF NITRATE REDUCTASE AND XANTHINE DEHYDROGENASE 2. Encodes a protein involved in molybdenum cofactor biosynthesis. Homologous to E.coli moaA. Expression is abundant in all tissues examined, particularly in roots. Appears to have targeting signals for chloroplast or mitochondria.	protein_coding	-0.35536	0.133633	0.0218223
AT2G31990	GT15	2	13611318	13613740	-	Exostosin family protein;(source:Araport11)	protein_coding	-0.720937	0.208142	0.000915766
AT2G32140	AtTIK	2	13655627	13657369	-	transmembrane receptor;(source:Araport11)	protein_coding	-2.49444	0.400827	1.39193e-09
AT2G32160	-	2	13662117	13666383	+	S-adenosyl-L-methionine-dependent methyltransferases superfamily protein;(source:Araport11)	protein_coding	-0.774989	0.131666	2.53694e-08
AT2G32190	PCC1	2	13674255	13675356	+	cysteine-rich/transmembrane domain A-like protein;(source:Araport11)	protein_coding	-1.42564	0.306184	4.98585e-06
AT2G32210	PCC1	2	13677986	13678906	+	cysteine-rich/transmembrane domain A-like protein;(source:Araport11)	protein_coding	-2.52179	0.469614	1.29337e-07
AT2G32240	YUP8H12.6	2	13684299	13691155	-	early endosome antigen;(source:Araport11)	protein_coding	0.348495	0.108176	0.00524466
AT2G32440	NA	2	13774588	13778067	+	ent-kaurenoic acid hydroxylase (KAO2)	protein_coding	0.294871	0.122778	0.045575
AT2G32460	MYB101	2	13782107	13784483	-	Member of the R2R3 factor gene family.	protein_coding	1.46599	0.426841	0.00042398
AT2G32520	-	2	13805289	13807710	-	alpha/beta-Hydrolases superfamily protein;(source:Araport11)	protein_coding	-0.537264	0.12783	0.000108933
AT2G32590	CAPH	2	13829420	13833209	-	condensin complex subunit;(source:Araport11)	protein_coding	0.579772	0.247284	0.0226349
AT2G32640	-	2	13846903	13850998	-	Encodes a lycopene beta cyclase that catalyzes the addition of beta-ionone end groups to the end of lycopene molecules.	protein_coding	0.477594	0.157177	0.00597252
AT2G32680	RLP23	2	13859769	13862614	-	receptor like protein 23;(source:Araport11)	protein_coding	-1.28719	0.939191	0.0257587
AT2G32690	NA	2	13863634	13864723	-	Glycine-rich protein similar in structure to GRP5. The expression of GRP23 is induced by HPA (cutin monomer, salicylic acid, and abscisic acid.	protein_coding	0.492074	0.123426	0.000291847
AT2G32720	CYTB5-B	2	13876760	13878531	-	member of Cytochromes b5	protein_coding	0.636432	0.158561	0.000176219
AT2G32765	SUMO5	2	13894771	13895700	+	Encodes a small ubiquitin-like modifier (SUMO) protein that becomes covalently attached to various intracellular protein targets through an isopeptide bond. SUMOylation typically has a post-translational effect on the behavior of the target protein.	protein_coding	0.698293	0.204412	0.00113744
AT2G32800	LECRKS2	2	13916440	13919179	+	protein kinase family protein;(source:Araport11)	protein_coding	-0.872249	0.147719	1.9075e-08
AT2G32860	NA	2	13940187	13943883	+	beta glucosidase 33;(source:Araport11)	protein_coding	0.812241	0.163775	2.51435e-06
AT2G32880	NA	2	13948733	13950745	-	TRAF-like family protein;(source:Araport11)	protein_coding	1.3205	0.233282	4.32559e-08
AT2G32920	PDIL2-3	2	13962213	13965531	-	Encodes a protein disulfide isomerase-like (PDIL) protein, a member of a multigene family within the thioredoxin (TRX) superfamily. Transcript levels for this gene are up-regulated in response to three different chemical inducers of ER stress (dithiothreitol, beta-mercaptoethanol, and tunicamycin). AtIRE1-2 does not appear to be required for this response, but the atbzip60 mutant has a diminished…	protein_coding	-0.605003	0.125812	7.67117e-06
AT2G32960	PFA-DSP2	2	13987669	13990994	+	Encodes an atypical dual-speci&#64257;city phosphatase.	protein_coding	-0.898649	0.257099	0.000597046
AT2G33010	-	2	14010838	14013246	+	Ubiquitin-associated (UBA) protein;(source:Araport11)	protein_coding	1.77482	0.904983	0.0127372
AT2G33080	RLP28	2	14031998	14034433	+	receptor like protein 28;(source:Araport11)	protein_coding	-3.69049	0.405391	1.32529e-18
AT2G33100	NA	2	14036319	14040544	-	encodes a gene similar to cellulose synthase	protein_coding	2.98467	0.561412	1.75814e-07
AT2G33120	VAMP722	2	14043400	14045695	-	Encodes a member of Synaptobrevin-like protein family. Also known as VESICLE-ASSOCIATED MEMBRANE PROTEIN 722 (VAMP722). Required for cell plate formation.	protein_coding	-0.719036	0.112116	1.35522e-09
AT2G33150	PED1	2	14047478	14051400	-	Encodes an organellar (peroxisome, glyoxysome) 3-ketoacyl-CoA thiolase, involved in fatty acid b-oxidation during germination and subsequent seedling growth. Mutants have defects in glyoxysomal fatty acid beta-oxidation. EC2.3.1.16 thiolase.	protein_coding	-0.643749	0.13219	5.38598e-06
AT2G33240	XI-D	2	14086584	14097285	-	member of Myosin-like proteins	protein_coding	0.970434	0.352125	0.0042281
AT2G33270	ACHT3	2	14103515	14105524	+	Encodes a member of the thioredoxin family protein. Located in the chloroplast.	protein_coding	2.03432	0.713689	0.00180618
AT2G33330	CRRSP11	2	14122782	14125526	-	Encodes a plasmodesmal protein that affects the intercellular movement of molecules through the plasmodesmata. The protein has two DUF26 domains and a single transmembrane domain.	protein_coding	1.16489	0.164772	1.12143e-11
AT2G33400	-	2	14152706	14154578	-	FK506-binding nuclear-like protein;(source:Araport11)	protein_coding	0.454272	0.203425	0.0401625
AT2G33460	RIC1	2	14174590	14175838	-	encodes a member of a novel protein family that contains contain a CRIB (for Cdc42/Rac-interactive binding) motif required for their specific interaction with GTP-bound Rop1 (plant-specific Rho GTPase). Interacts with Rop1 and is involved in pollen tube growth and function. Protein most similar to RIC3(family subgroup III). RIC1 is localized to the apical region of the plasma membrane in pollen t…	protein_coding	1.15276	0.683526	0.0232842
AT2G33470	GLTP1	2	14176354	14178800	-	glycolipid transfer protein 1;(source:Araport11)	protein_coding	-0.362993	0.114487	0.00575062
AT2G33480	NAC041	2	14180978	14182439	+	NAC domain containing protein 41;(source:Araport11)	protein_coding	0.474288	0.149932	0.00428862
AT2G33490	F4P9.26	2	14183552	14187869	+	hydroxyproline-rich glycoprotein family protein;(source:Araport11)	protein_coding	-0.380313	0.144908	0.0219743
AT2G33530	NA	2	14197646	14200674	-	serine carboxypeptidase-like 46;(source:Araport11)	protein_coding	-1.04352	0.158382	2.68289e-10
AT2G33560	BUBR1	2	14213601	14216054	-	Encodes BUBR1. May have the spindle assembly checkpoint protein functions conserved from yeast to humans.	protein_coding	0.716881	0.252012	0.00538049
AT2G33570	GALS1	2	14216771	14219252	+	glycosyltransferase family protein (DUF23);(source:Araport11)	protein_coding	1.23348	0.162323	2.64923e-13
AT2G33580	LYK5	2	14219481	14222254	-	Encodes a putative LysM-containing receptor-like kinase. LYK5 is a major chitin receptor and forms a chitin-induced complex with related kinase CERK1. Based on protein sequence alignment analysis, it was determined as a pseudo kinase due to a lack of the ATP-binding P-loop in the kinase domain.	protein_coding	-1.20826	0.141916	2.27372e-16
AT2G33585	-	2	14223170	14224167	-	subtilisin-like protease;(source:Araport11)	protein_coding	-0.708927	0.275434	0.0100888
AT2G33590	CRL1	2	14224268	14226636	+	Encodes a protein with homology to members of the dihydroflavonol-4-reductase (DFR) superfamily. The expression pattern of AtCRL1 indicates that CRL1 has a role in embryogenesis and seed germination. AtCRL1 is induced by ABA, drought and heat, and is highly expressed in seeds. The mRNA is cell-to-cell mobile.	protein_coding	-0.61906	0.143615	5.88375e-05
AT2G33620	NA	2	14234026	14236970	+	AT hook motif DNA-binding family protein;(source:Araport11)	protein_coding	0.433312	0.130737	0.00309793
AT2G33630	-	2	14236833	14238877	-	NAD(P)-binding Rossmann-fold superfamily protein;(source:Araport11)	protein_coding	-0.478403	0.145318	0.00284838
AT2G33690	NA	2	14252154	14252643	+	Late embryogenesis abundant protein, group 6;(source:Araport11)	protein_coding	1.54376	0.693268	0.00840234
AT2G33770	UBC24	2	14277558	14283113	-	Encodes a ubiquitin-conjugating E2 enzyme. UBC24 mRNA accumulation is suppressed by miR399f, miR399b and miR399c. Involved in phosphate starvation response and mediates degradation of PHO1 and PHT1s at endomembrane. Its expression is responsive to phosphate (Pi) and not phosphite (Phi) in roots and shoots. The mRNA is cell-to-cell mobile.	protein_coding	0.484766	0.104582	2.27934e-05
AT2G33830	DRMH1	2	14308754	14310339	-	Dormancy/auxin associated family protein;(source:Araport11)	protein_coding	0.531175	0.19365	0.0108174
AT2G33845	NA	2	14317563	14319389	+	Nucleic acid-binding, OB-fold-like protein;(source:Araport11)	protein_coding	-0.443571	0.121262	0.00101528
AT2G34150	SCAR1	2	14419263	14423478	-	Encodes a member of the SCAR family.These proteins are part of a complex (WAVE) complex.The SCAR subunit activates the ARP2/3 complex which in turn act as a nucleator for actin filaments.	protein_coding	0.415707	0.170038	0.0294906
AT2G34250	F9K20.24	2	14462023	14464879	+	SecY protein transport family protein;(source:Araport11)	protein_coding	-0.678012	0.0976664	5.37452e-11
AT2G34300	NA	2	14473651	14477520	-	S-adenosyl-L-methionine-dependent methyltransferases superfamily protein;(source:Araport11)	protein_coding	0.676092	0.143087	9.40909e-06
AT2G34490	NA	2	14535506	14537556	-	Encodes a protein with C22-sterol desaturase activity. The enzyme was shown to catalyze the conversion of both 24-<i>epi</i>-campesterol and &beta;-sitosterol to brassicasterol and stigmasterol, respectively, in the presence of NADPH.	protein_coding	-0.681684	0.162618	8.07855e-05
AT2G34500	NA	2	14539373	14541617	-	Encodes a protein with C22-sterol desaturase activity. The enzyme was shown to catalyze in the presence of NADPH the conversion of &beta;-sitosterol to stigmasterol, but not that of 24-<i>epi</i>-campesterol to brassicasterol (unlike CYP710A2).	protein_coding	-1.02308	0.614748	0.0271871
AT2G34510	T1P2.9	2	14543731	14546992	-	choice-of-anchor C domain protein, putative (Protein of unknown function, DUF642);(source:Araport11)	protein_coding	1.00118	0.161225	3.06884e-09
AT2G34600	TIFY5B	2	14573030	14573952	+	jasmonate-zim-domain protein 7;(source:Araport11)	protein_coding	-1.42539	0.512972	0.00250938
AT2G34655	-	2	14596565	14597543	+	hypothetical protein;(source:Araport11)	protein_coding	-0.561521	0.1544	0.000781087
AT2G34680	AIR9	2	14616601	14629207	-	isolated from differential screening of a cDNA library from auxin-treated root culture. sequence does not show homology to any known proteins and is predicted to be extracellular.	protein_coding	0.604392	0.132249	2.19326e-05
AT2G34770	FAH1	2	14665667	14668250	+	encodes a fatty acid hydroxylase, required for the AtBI-1-mediated suppression of programmed cell death.	protein_coding	0.599054	0.152276	0.000253551
AT2G34840	F19I3.7	2	14702488	14704371	+	Coatomer epsilon subunit;(source:Araport11)	protein_coding	-0.513891	0.190678	0.0125817
AT2G34930	-	2	14735928	14740319	-	disease resistance family protein / LRR family protein;(source:Araport11)	protein_coding	0.454893	0.192997	0.0313467
AT2G34940	VSR5	2	14740348	14743428	+	VACUOLAR SORTING RECEPTOR 5;(source:Araport11)	protein_coding	-1.8932	0.333267	2.98709e-08
AT2G35000	NA	2	14751541	14753319	-	E3 ligase-like protein induced by chitin oligomers.	protein_coding	-1.78399	0.630977	0.00202259
AT2G35020	NA	2	14756511	14760749	+	Encodes a protein that functions as an N-acetylglucosamine-1-phosphate uridylyltransferase that catalyzes the formation of UDP-N-acetylglucosamine (UDP-GlcNAc). This is an essential precursor for glycolipid and glycoprotein synthesis and is also used for regulatory protein modification in signaling pathways. The enzyme can also catalyze the reverse reaction using both UDP-GlcNAc and the less comm…	protein_coding	-0.286746	0.107675	0.0259342
AT2G35060	POT11	2	14774991	14779106	-	potassium transporter	protein_coding	-0.493292	0.119087	0.000158681
AT2G35150	NA	2	14817047	14818211	-	Encodes EXORDIUM LIKE 7.	protein_coding	0.719636	0.309703	0.0164365
AT2G35190	NPSN11	2	14830626	14833417	+	plant-specific SNARE located in cell plate of dividing cells. cofractionates with the cytokinesis-specific syntaxin, KNOLLE, which is required for the formation of the cell plate.	protein_coding	0.906059	0.159694	6.38931e-08
AT2G35210	AGD10	2	14836062	14838151	+	A member of ARF GAP domain (AGD), A thaliana has 15 members, grouped into four classes.	protein_coding	1.10235	0.577829	0.0189869
AT2G35230	NA	2	14842291	14844465	+	Contains a plant-specific VQ motif. Involved in endosperm growth and seed size determination. IKU1 is expressed in the early endosperm and its progenitor, the central cell.IKU1 interacts with MINI3 in the yeast two-hybrid system.	protein_coding	-0.34833	0.137147	0.0291235
AT2G35260	-	2	14849357	14852045	+	CAAX protease self-immunity protein;(source:Araport11)	protein_coding	-0.373222	0.136355	0.0170871
AT2G35310	REM23	2	14864723	14866736	+	Transcriptional factor B3 family protein;(source:Araport11)	protein_coding	1.15641	0.253184	9.25314e-06
AT2G35340	MEE29	2	14872265	14879739	+	helicase domain-containing protein;(source:Araport11)	protein_coding	0.391444	0.143269	0.0166589
AT2G35370	GDH1	2	14891041	14892298	+	Encodes glycine decarboxylase complex H protein. Involved in photorespiration. The mRNA is cell-to-cell mobile.	protein_coding	0.311854	0.11455	0.0213196
AT2G35390	NA	2	14895248	14897882	-	Phosphoribosyltransferase family protein;(source:Araport11)	protein_coding	0.450374	0.124452	0.00114116
AT2G35620	FEI2	2	14960847	14965497	-	Encodes a plasma membrane localized leucine-rich repeat receptor kinase that is involved in cell wall elongation. Loss of function mutations of FEI1 and FEI2 exhibit defects in root and hypocotyl cell elongation. Double mutants are defective in cell wall biosynthesis and have thick hypocotyls, and short, thick roots.Mucilage is easily detached from fei2 mutants seeds, and forms a capsule that is …	protein_coding	0.287558	0.11903	0.0450313
AT2G35635	RUB2	2	14980891	14982500	+	NA	NA	-0.341361	0.0976924	0.00229273
AT2G35650	NA	2	14985470	14988362	+	a member of Glycosyltransferase- Family 2 and encodes a beta-mannan synthase based on in vitro enzyme assays from heterologously expressed protein. Mutants exhibit defects in pollen tube growth and embryo development. The defective embryonic development was associated with reduced proliferation and failed cellularization of the endosperm.	protein_coding	0.343572	0.131256	0.0248873
AT2G35760	CASPL2B2	2	15031679	15033342	+	Uncharacterized protein family (UPF0497);(source:Araport11)	protein_coding	0.678272	0.213204	0.00231992
AT2G35810	NA	2	15048885	15050323	+	ureidoglycolate hydrolase;(source:Araport11)	protein_coding	-0.745337	0.13412	1.52124e-07
AT2G35860	FLA16	2	15059763	15062122	+	FASCICLIN-like arabinogalactan protein 16 precursor;(source:Araport11)	protein_coding	0.66679	0.247151	0.00858759
AT2G35880	WDL4	2	15062856	15066056	-	TPX2 (targeting protein for Xklp2) protein family;(source:Araport11)	protein_coding	0.756189	0.13224	6.54737e-08
AT2G35900	-	2	15069872	15071829	-	Mal d 1-associated protein;(source:Araport11)	protein_coding	-0.448194	0.137419	0.00340444
AT2G35920	F11F19.17	2	15075343	15080962	+	RNA helicase family protein;(source:Araport11)	protein_coding	0.32512	0.110315	0.0117224
AT2G35940	BLH1	2	15088762	15092415	-	Encodes a member of the BEL-like homeodomain protein family. Ecotopic expression in the embryo sac leads to defects in nuclear migration and cellularization and embryo sacs with multiple egg cells. Loss of function alleles have no female gametophyte defects. The ecotopic expression phenotype requires KNAT3 because it can be suppressed by loss of KNAT3 function alleles. Localized to the nucleus bu…	protein_coding	-0.404727	0.11139	0.00123394
AT2G35980	YLS9	2	15110492	15111539	+	Encodes a protein whose sequence is similar to tobacco hairpin-induced gene (HIN1) and Arabidopsis non-race specific disease resistance gene (NDR1). Expression of this gene is induced by cucumber mosaic virus, spermine and during senescence. The gene product is localized to the chloroplast. The mRNA is cell-to-cell mobile.	protein_coding	-4.33433	0.444133	3.08652e-21
AT2G36020	HVA22J	2	15123154	15125588	-	HVA22-like protein J;(source:Araport11)	protein_coding	1.00858	1.60384	0.0439975
AT2G36080	ARF31	2	15148259	15151634	-	Encodes a plant-specific B3 DNA-binding domain transcription factor. Has transcription repressor activity.	protein_coding	-1.18178	0.250142	4.21881e-06
AT2G36090	F9C22.2	2	15158561	15159639	+	F-box family protein;(source:Araport11)	protein_coding	-0.557929	0.25824	0.0332998
AT2G36190	CWINV4	2	15174624	15178086	-	cwINV4 appears to function as a cell wall-localized invertase (that can catalyze the hydrolysis of sucrose into fructose and glucose) based on the phenotype of cwinv4 mutants. cwINV4 transcripts are expressed at high levels in lateral and median nectaries and this enzyme plays an important role in nectar production.	protein_coding	2.05092	0.388918	2.43297e-07
AT2G36200	KIN5C	2	15179817	15185405	-	P-loop containing nucleoside triphosphate hydrolases superfamily protein;(source:Araport11)	protein_coding	0.629837	0.186608	0.00150681
AT2G36220	F3C22_110	2	15192480	15193698	+	hypothetical protein;(source:Araport11)	protein_coding	-1.32626	0.304949	1.79591e-05
AT2G36305	FACE2	2	15214386	15216613	+	Encodes an endoprotease involved in the cleavage of prenylated CaaX-box proteins. In vitro, it can cleave a farnesylated tetrapeptide and it can promote membrane-localization of a farnesylated GFP:AtROP9 protein when both are expressed in yeast.	protein_coding	-0.515048	0.193829	0.0136397
AT2G36380	ABCG34	2	15257418	15263808	+	pleiotropic drug resistance 6;(source:Araport11)	protein_coding	0.455741	0.164501	0.0125544
AT2G36410	ACIP1	2	15278517	15280726	+	transcriptional activator (DUF662);(source:Araport11)	protein_coding	0.350371	0.141067	0.0328199
AT2G36420	TRM27	2	15286121	15289123	+	nucleolin-like protein;(source:Araport11)	protein_coding	0.346825	0.143355	0.0381613
AT2G36460	FBA6	2	15296613	15298754	-	Aldolase superfamily protein;(source:Araport11)	protein_coding	-0.972975	0.11674	1.26651e-15
AT2G36470	-	2	15299067	15301026	-	DUF868 family protein, putative (DUF868);(source:Araport11)	protein_coding	-0.584483	0.154384	0.000440812
AT2G36530	ENO2	2	15320756	15324129	-	Involved in light-dependent cold tolerance and encodes an enolase. Protein is tyrosine-phosphorylated and its phosphorylation state is modulated in response to ABA in Arabidopsis thaliana seeds.	protein_coding	-0.465588	0.0970925	1.30786e-05
AT2G36570	PXC1	2	15335284	15337995	+	Leucine-rich repeat protein kinase family protein;(source:Araport11)	protein_coding	0.940677	0.123497	3.53002e-13
AT2G36580	F8J2_160	2	15339122	15343086	+	Pyruvate kinase family protein;(source:Araport11)	protein_coding	-0.625258	0.141915	3.93943e-05
AT2G36660	PAB7	2	15361321	15364398	-	polyadenylate-binding protein, putative / PABP, putative. Member of the class III family of PABP proteins.	protein_coding	1.17008	0.452739	0.00516583
AT2G36670	NA	2	15364776	15368169	-	Eukaryotic aspartyl protease family protein;(source:Araport11)	protein_coding	-0.469439	0.157748	0.00719965
AT2G36680	VPS37-2	2	15368756	15371033	-	Modifier of rudimentary (Mod(r)) protein;(source:Araport11)	protein_coding	-0.483741	0.147915	0.00299139
AT2G36780	UGT73C3	2	15417364	15419391	-	UDP-Glycosyltransferase superfamily protein;(source:Araport11)	protein_coding	-0.798695	0.406282	0.0259384
AT2G36830	TIP1-1	2	15445294	15446621	+	Encodes a tonoplast intrinsic protein, which functions as water channel. It has also been shown to be able to facilitate the transport of urea and hydrogen peroxide. Highly expressed in vascular tissues of the root, stem, cauline leaves and flowers but not in the apical meristems. The mRNA is cell-to-cell mobile.	protein_coding	0.472197	0.142328	0.00272761
AT2G36835	NA	2	15449603	15451426	-	hypothetical protein;(source:Araport11)	protein_coding	-0.445262	0.126745	0.00159073
AT2G36885	-	2	15482003	15483788	-	translation initiation factor;(source:Araport11)	protein_coding	0.625419	0.146713	7.08389e-05
AT2G36930	-	2	15509880	15511607	-	zinc finger (C2H2 type) family protein;(source:Araport11)	protein_coding	-0.35373	0.103408	0.00279403
AT2G36950	F12E4_120	2	15514923	15517002	+	Heavy metal transport/detoxification superfamily protein;(source:Araport11)	protein_coding	0.679366	0.154065	3.47649e-05
AT2G36970	NA	2	15528877	15530779	+	UDP-Glycosyltransferase superfamily protein;(source:Araport11)	protein_coding	0.362274	0.157053	0.0459075
AT2G37025	TRFL8	2	15549052	15552160	+	TRF-like 8;(source:Araport11)	protein_coding	0.973721	0.355763	0.00441812
AT2G37090	IRX9	2	15587394	15589369	-	The IRX9 gene encodes a putative family 43 glycosyl transferase. It was coordinately expressed with the cellulose synthase subunits during secondary cell wall formation. Cell wall analysis revealed a decrease in the abundance of xylan in the irx9 mutant, indicating that IRX9 is required for xylan synthesis. Mutants have irregular xylem phenotype suggesting a role in secondary cell wall biosynthes…	protein_coding	1.37962	0.608912	0.00790959
AT2G37100	F15A17_140	2	15590741	15592297	+	protamine P1 family protein;(source:Araport11)	protein_coding	-1.05772	0.289181	0.000289132
AT2G37110	NA	2	15592552	15594014	+	PLAC8 family protein;(source:Araport11)	protein_coding	-0.832847	0.11499	5.23107e-12
AT2G37280	ABCG33	2	15650400	15656417	+	Encodes an ATP-binding cassette (ABC) transporter. Expressed in the vascular tissue of primary stem.	protein_coding	0.991202	0.321457	0.00175068
AT2G37300	NA	2	15662000	15664599	-	transmembrane protein;(source:Araport11)	protein_coding	0.665904	0.282205	0.0176898
AT2G37390	NAKR2	2	15694215	15695825	+	Chloroplast-targeted copper chaperone protein;(source:Araport11)	protein_coding	0.584087	0.268257	0.0305902
AT2G37520	NA	2	15744670	15750135	-	Acyl-CoA N-acyltransferase with RING/FYVE/PHD-type zinc finger domain-containing protein;(source:Araport11)	protein_coding	-0.312441	0.112747	0.0187699
AT2G37580	ATL33	2	15764515	15765658	+	RING/U-box superfamily protein;(source:Araport11)	protein_coding	-0.722896	0.224198	0.00183951
AT2G37620	ACT1	2	15778941	15781561	+	Member of the actin gene family. Expressed in mature pollen.	protein_coding	0.454173	0.133365	0.00222881
AT2G37670	MJK13.13	2	15797210	15800796	-	Transducin/WD40 repeat-like superfamily protein;(source:Araport11)	protein_coding	2.89328	0.946036	0.0013093
AT2G37710	NA	2	15814531	15817139	-	Induced in response to Salicylic acid. The mRNA is cell-to-cell mobile.	protein_coding	-0.726473	0.18399	0.000177949
AT2G37760	AKR4C8	2	15831656	15833921	+	Encodes an NADPH-dependent aldo-keto reductase that can act on a wide variety of substrates in vitro including aliphatic and aromatic aldehydes and steroids. Transcript levels for this gene are up-regulated in response to cold, salt, and drought stress.	protein_coding	-0.902646	0.198707	1.31046e-05
AT2G37970	SOUL-1	2	15890869	15891704	+	SOUL heme-binding family protein;(source:Araport11)	protein_coding	-0.701012	0.251271	0.00625355
AT2G38000	-	2	15903125	15905391	-	chaperone protein dnaJ-like protein;(source:Araport11)	protein_coding	-0.843778	0.171929	2.9024e-06
AT2G38040	CAC3	2	15917032	15921170	+	encodes the carboxyltransferase alpha subunit of acetyl-CoA carboxylase, involved in de novo fatty acid biosynthesis	protein_coding	0.246716	0.0988495	0.0388419
AT2G38060	ANTR3	2	15922508	15925895	-	Encodes an inorganic phosphate transporter (PHT4;2).	protein_coding	1.04884	0.510265	0.0158543
AT2G38090	MYB	2	15944583	15947096	+	Duplicated homeodomain-like superfamily protein;(source:Araport11)	protein_coding	0.607366	0.227299	0.0103693
AT2G38110	GPAT6	2	15952496	15955752	-	bifunctional sn-glycerol-3-phosphate 2-O-acyltransferase/phosphatase. Involved in cutin assembly.	protein_coding	0.838625	0.219006	0.000222646
AT2G38120	AUX1	2	15972876	15977180	+	Encodes an auxin influx transporter. AUX1 resides at the apical plasma membrane of protophloem cells and at highly dynamic subpopulations of Golgi apparatus and endosomes in all cell types. AUX1 action in the lateral root cap and/or epidermal cells influences lateral root initiation and positioning. Shoot supplied ammonium targets AUX1 and inhibits lateral root emergence. The mRNA is cell-to-cell…	protein_coding	0.33981	0.123522	0.0185385
AT2G38250	GT-3B	2	16018210	16020156	+	Homeodomain-like superfamily protein;(source:Araport11)	protein_coding	-1.98649	0.326315	3.42542e-09
AT2G38270	GRXS16	2	16031185	16033169	-	Encodes protein homologous to CXIP1. CXIP1 is a PICOT domain containing protein interacts with CAX1, a high capacity calcium transporter. However, CXP2 does not interact with CAX1 and only moderately activates another calcium transporter CAX4.	protein_coding	-0.366385	0.125447	0.0111314
AT2G38290	AMT2	2	16039430	16042521	-	encodes a high-affinity ammonium transporter, which is expressed in shoot and root. Expression in root and shoot is under nitrogen and carbon dioxide regulation, respectively.	protein_coding	-0.424571	0.174063	0.0287982
AT2G38310	PYL4	2	16049918	16051356	+	Encodes a member of the PYR (pyrabactin resistance )/PYL(PYR1-like)/RCAR (regulatory components of ABA receptor) family proteins with 14 members. PYR/PYL/RCAR family proteins function as abscisic acid sensors. Mediate ABA-dependent regulation of protein phosphatase 2Cs ABI1 and ABI2. The mRNA is cell-to-cell mobile.	protein_coding	1.5361	0.216746	7.19744e-12
AT2G38320	TBL34	2	16055289	16058014	+	Encodes a member of the TBL (TRICHOME BIREFRINGENCE-LIKE) gene family containing a plant-specific DUF231 (domain of unknown function) domain. TBL gene family has 46 members, two of which (TBR/AT5G06700 and TBL3/AT5G01360) have been shown to be involved in the synthesis and deposition of secondary wall cellulose, presumably by influencing the esterification state of pectic polymers. A nomenclature…	protein_coding	1.54348	0.435437	0.000307456
AT2G38340	DREB2E	2	16067396	16068291	-	encodes a member of the DREB subfamily A-2 of ERF/AP2 transcription factor family. The protein contains one AP2 domain. There are eight members in this subfamily including DREB2A AND DREB2B that are involved in response to drought.	protein_coding	-2.94209	0.56527	3.60686e-07
AT2G38390	PER23	2	16079679	16081671	+	Peroxidase superfamily protein;(source:Araport11)	protein_coding	-5.45459	1.11378	8.08232e-06
AT2G38400	AGT3	2	16083645	16086453	+	alanine:glyoxylate aminotransferase 2 homolog (AGT3) mRNA,	protein_coding	0.449556	0.175765	0.0209474
AT2G38530	LTP2	2	16128176	16129399	+	Involved in lipid transfer between membranes and plays a role in maintaining the integrity of the cuticle-cell wall interface. Belongs to a family of Lipid transfer proteins. Sequence similarity to other plant/Arabidopsis LPT genes but highest similarity to LPT1. Stress and pathogen-inducible motifs found in the upstream region. Expressed in flower, leaves and siliques but absent in roots. Predic…	protein_coding	-0.489698	0.21443	0.0320852
AT2G38540	LTP1	2	16130290	16131240	+	Non-specific lipid transfer protein. Binds calmodulin in a Ca2+-independent manner. Localized to the cell wall. Specifically expressed in L1 epidermal layer. Predicted to be a member of PR-14 pathogenesis-related protein family with the following members: At2g38540/LTP1, At2g38530/LTP2, At5g59320/LTP3, At5g59310/LTP4, At3g51600/LTP5, At3g08770/LTP6, At2g15050/LTP7, At2g18370/LTP8, At2g15325/LTP9,…	protein_coding	0.412936	0.143745	0.011176
AT2G38620	CDKB1-2	2	16152473	16154086	+	Encodes a member of a plant specific family of cyclin dependent kinases.	protein_coding	0.601659	0.306242	0.0414069
AT2G38650	GAUT7	2	16161455	16165796	-	galacturonosyltransferase 7;(source:Araport11)	protein_coding	0.316267	0.110876	0.01529
AT2G38670	PECT1	2	16168712	16171918	+	Encodes a mitochondrial ethanolamine-phosphate cytidylyltransferase, involved in phosphatidylethanolamine (PE) biosynthesis.	protein_coding	-0.258029	0.0963452	0.0267868
AT2G38710	NA	2	16184259	16187273	-	AMMECR1 family;(source:Araport11)	protein_coding	-0.392319	0.138798	0.0130983
AT2G38740	SGPP	2	16194321	16196183	-	Haloacid dehalogenase-like hydrolase (HAD) superfamily protein;(source:Araport11)	protein_coding	-0.607819	0.123347	4.46034e-06
AT2G38790	-	2	16214189	16215264	-	hypothetical protein;(source:Araport11)	protein_coding	-1.00886	0.206719	2.55841e-06
AT2G38860	DJ1E	2	16232859	16235367	-	Encodes protease I (pfpI)-like protein YLS5.	protein_coding	-1.16649	0.225981	5.85087e-07
AT2G38870	NA	2	16236257	16237280	-	Predicted to encode a PR (pathogenesis-related) peptide that belongs to the PR-6 proteinase inhibitor family. Six putative PR-6-type protein encoding genes are found in Arabidopsis: At2g38900, At2g38870, At5g43570, At5g43580, At3g50020 and At3g46860.	protein_coding	0.39164	0.174067	0.0468046
AT2G38900	NA	2	16243215	16244067	+	Predicted to encode a PR (pathogenesis-related) peptide that belongs to the PR-6 proteinase inhibitor family. Six putative PR-6-type protein encoding genes are found in Arabidopsis: At2g38900, At2g38870, At5g43570, At5g43580, At3g50020 and At3g46860.	protein_coding	0.254402	0.49963	0.00966687
AT2G38910	CPK20	2	16244906	16247855	-	member of Calcium Dependent Protein Kinase	protein_coding	2.81936	1.59002	0.0224463
AT2G38940	PHT1-4	2	16257157	16260253	+	Encodes Pht1;4, a member of the Pht1 family of phosphate transporters which include: Pht1;1/At5g43350, Pht1;2/At5g43370, Pht1;3/At5g43360, Pht1;4/At2g38940, Pht1;5/At2g32830, Pht1;6/At5g43340, Pht1;7/At3g54700, Pht1;8/At1g20860, Pht1;9/At1g76430 (Plant Journal 2002, 31:341). Expression is upregulated in the shoot of cax1/cax3 mutant and is responsive to phosphate (Pi) and not phosphite (Phi) in r…	protein_coding	-1.93534	0.353017	8.33756e-08
AT2G38950	JMJ19	2	16260803	16265270	+	Transcription factor jumonji (jmj) family protein / zinc finger (C5HC2 type) family protein;(source:Araport11)	protein_coding	-0.278311	0.115164	0.0456819
AT2G38970	T5N23_140	2	16273897	16276872	+	Zinc finger (C3HC4-type RING finger) family protein;(source:Araport11)	protein_coding	0.406199	0.183081	0.0476777
AT2G38980	NA	2	16276794	16279558	-	pseudogene of cationic amino acid transporter 4;(source:Araport11)	pseudogene	0.425638	0.162203	0.0193338
AT2G38995	NA	2	16281959	16284903	+	O-acyltransferase (WSD1-like) family protein;(source:Araport11)	protein_coding	1.24395	0.207011	7.50504e-09
AT2G39050	EULS3	2	16303295	16305633	+	Encodes a nucleocytoplasmic lectin that is capable of binding carbohydrates. It is involved in ABA mediated stomatal movement and increased expression is correlated with increased resistance to Pseudomonas syringae.	protein_coding	-0.652404	0.15624	9.02316e-05
AT2G39130	F28P10.190	2	16322956	16327312	-	Transmembrane amino acid transporter family protein;(source:Araport11)	protein_coding	0.450599	0.151215	0.00758063
AT2G39170	-	2	16334546	16336297	-	MEF2BNB-like protein;(source:Araport11)	protein_coding	-0.433821	0.13882	0.00531679
AT2G39210	OTU1	2	16366102	16368570	-	Major facilitator superfamily protein;(source:Araport11)	protein_coding	-1.01448	0.24131	4.22963e-05
AT2G39220	PLP6	2	16374881	16377168	-	PATATIN-like protein 6;(source:Araport11)	protein_coding	-0.472026	0.192327	0.0241664
AT2G39270	T16B24	2	16399969	16401671	+	P-loop containing nucleoside triphosphate hydrolases superfamily protein;(source:Araport11)	protein_coding	-0.507836	0.143889	0.00127005
AT2G39280	T15C9_20	2	16401526	16406905	-	Ypt/Rab-GAP domain of gyp1p superfamily protein;(source:Araport11)	protein_coding	0.311683	0.120527	0.0292002
AT2G39300	T15C9_40	2	16409128	16413906	-	CAP-gly domain linker;(source:Araport11)	protein_coding	0.67294	0.243935	0.00731467
AT2G39330	JAL23	2	16419483	16422158	-	jacalin-related lectin 23;(source:Araport11)	protein_coding	-0.797609	0.174033	1.32263e-05
AT2G39400	T26I12.60	2	16452612	16455001	+	alpha/beta-Hydrolases superfamily protein;(source:Araport11)	protein_coding	-0.591	0.150895	0.00027352
AT2G39510	UMAMIT14	2	16491143	16493343	-	Encodes a plasma membrane-localized amino acid transporter likely involved in amino acid export in the developing seed.	protein_coding	1.20061	0.389171	0.00141775
AT2G39530	CASPL4D1	2	16498364	16499524	-	Uncharacterized protein family (UPF0497);(source:Araport11)	protein_coding	-0.323187	0.615128	0.015765
AT2G39550	GGB	2	16501556	16504427	+	encodes the beta subunit of geranylgeranyl transferase (GGT-IB), involved in both ABA-mediated and auxin signaling pathways.	protein_coding	-0.367145	0.138346	0.0213236
AT2G39560	-	2	16504838	16506150	-	Putative membrane lipoprotein;(source:Araport11)	protein_coding	1.02986	0.437907	0.00965034
AT2G39570	NA	2	16507882	16510264	+	Encodes a ACT domain-containing protein. The ACT domain, named after bacterial aspartate kinase, chorismate mutase and TyrA (prephenate dehydrogenase), is a regulatory domain that serves as an amino acid-binding site in feedback-regulated amino acid metabolic enzymes.	protein_coding	0.598601	0.149662	0.000202735
AT2G39580	-	2	16510267	16517217	+	zinc finger C3H1 domain protein;(source:Araport11)	protein_coding	0.605429	0.123474	5.17022e-06
AT2G39650	-	2	16527730	16529494	-	cruciferin (DUF506);(source:Araport11)	protein_coding	-1.72722	0.359134	2.13252e-06
AT2G39690	NA	2	16540884	16543444	+	ternary complex factor MIP1 leucine-zipper protein (Protein of unknown function, DUF547);(source:Araport11)	protein_coding	0.860888	0.362971	0.0116808
AT2G39710	PCS1	2	16561788	16563441	-	Encodes a Cysteine-rich peptide (CRP) family protein	protein_coding	-1.43291	0.145348	1.26515e-21
AT2G39720	RHC2A	2	16566586	16568960	-	Encodes a putative RING-H2 finger protein RHC2a.	protein_coding	-0.471608	0.124815	0.000620041
AT2G39740	HESO1	2	16575736	16579120	+	Encodes HESO1 (HEN1 suppressor 1), a terminal nucleotidyl transferase that uridylates miRNAs and siRNAs at 3&#8242; end. HESO1-mediated 3&#8242; uridylation destabilizes small RNAs in hen1.	protein_coding	-0.498826	0.157639	0.00391581
AT2G39760	BPM3	2	16582773	16586282	+	Encodes a member of the MATH-BTB domain proteins (BPMs) that directly interact with and target for proteasomal degradation the class I homeobox-leucine zipper (HD-ZIP) transcription factor ATHB6. Known members include AT5G19000 (BPM1), AT3G06190 (BPM2), AT2G39760 (BPM3), AT3G03740 (BPM4), AT5G21010 (BPM5) and AT3G43700 (BPM6).	protein_coding	-0.313164	0.113743	0.0195511
[truncated: 3,264 more rows]
