# Supplementary material for: Identification of epigenetically regulated genes involved in plant-virus interaction and their role in virus-triggered induced resistance
Source: BMC Plant Biol. 2024 Mar 5;24:172. doi: 10.1186/s12870-024-04866-3 (PMC10913459; doi:10.1186/s12870-024-04866-3)
Supplement: Supplementary file 11 — Supplementary Material 11. [file 12870_2024_4866_MOESM11_ESM.xlsx]

## Sheet: Table S5
Table S5: Genes predicted to be targets of POLV or JMJ14 with differential expression between virus-stimulated and unstimulated TuMV-infected wild-type plants.
GeneID	Shortname	Chrm	Start	End	Strand	Description	Type	POLV target	JMJ14 target
AT1G01140	CIPK9	1	64166	67774	-	Encodes a CBL-interacting protein kinase with similarity to SOS2	protein_coding	yes	no
AT1G01300	APF2	1	116784	118845	+	Eukaryotic aspartyl protease family protein;(source:Araport11)	protein_coding	no	yes
AT1G01560	MPK11	1	202103	204440	+	Member of MAP Kinase family. Flg22-induced activation is blocked by AvrRpt2.	protein_coding	yes	no
AT1G01590	FRO1	1	214150	217734	+	Encodes a ferric-chelate reductase that is expressed at extremely low levels in Fe deficiency-induced seedlings.	protein_coding	no	yes
AT1G01790	KEA1	1	284350	291330	+	Encodes a member of the cation/proton antiporters-2 antiporter superfamily, the K efflux antiporter KEA1 that is localized to the chloroplast envelope.	protein_coding	yes	no
AT1G01900	SBTI1.1	1	310169	313130	+	Encodes AtSBT1.1, a subtilisin-like serine protease. Cleaves the phytosulfokine AtPSK4, a growth promoting peptide.	protein_coding	no	yes
AT1G02205	CER1	1	418416	422579	+	Expression of the CER1 gene associated with production of stem epicuticular wax and pollen fertility. Biochemical studies showed that cer1 mutants are blocked in the conversion of stem wax C30 aldehydes to C29 alkanes, and they also lack the secondary alcohols and ketones. These suggested the CER1 protein is an aldehyde decarbonylase, but the exact molecular function of this protein remains to be…	protein_coding	yes	yes
AT1G02220	NAC003	1	428650	430720	-	NAC domain containing protein 3;(source:Araport11)	protein_coding	yes	no
AT1G02530	AT1G02530	1	529679	534677	+	P-glycoprotein 12;(source:Araport11)	protein_coding	no	yes
AT1G02630	ETN8	1	560610	562598	-	Nucleoside transporter family protein;(source:Araport11)	protein_coding	no	yes
AT1G02640	BXL2	1	564018	567771	+	encodes a protein similar to a beta-xylosidase located in the extracellular matrix. This is a member of glycosyl hydrolase family 3 and has six other closely related members.	protein_coding	no	yes
AT1G03457	BRN2	1	860762	864372	-	RNA-binding (RRM/RBD/RNP motifs) family protein;(source:Araport11)	protein_coding	no	yes
AT1G03580	AT1G03580	1	892847	894052	+	pseudogene of MATH domain/coiled-coil protein;(source:Araport11)	pseudogene	no	yes
AT1G03660	AT1G03660	1	911310	913808	-	Ankyrin-repeat containing protein;(source:Araport11)	protein_coding	no	yes
AT1G04680	T1G11.7	1	1303467	1307973	-	Pectin lyase-like superfamily protein;(source:Araport11)	protein_coding	no	yes
AT1G04700	F11C1_220	1	1316139	1321000	+	PB1 domain-containing protein tyrosine kinase;(source:Araport11)	protein_coding	no	yes
AT1G05490	CLSY3	1	1618504	1623489	-	chromatin remodeling 31;(source:Araport11)	protein_coding	no	yes
AT1G06040	BBX24	1	1828244	1829992	-	Encodes salt tolerance protein (STO) which confers salt tolerance to yeast cells. Fully complements calcineurin deficient yeast but does not encode a phosphoprotein phosphatase. Sequence has similarities to CONSTANS. STO co-localizes with COP1 and plays a role in light signaling.STO transcript levels are regulated by photoperiod and phtyohormones. STO competes with FLC in the regulation of floral…	protein_coding	yes	yes
AT1G06290	ACX3	1	1922208	1926278	+	Encodes an acyl-CoA oxidase with specificity for medium chain fatty acids. The mRNA is cell-to-cell mobile.	protein_coding	no	yes
AT1G06430	AT1G06430	1	1960023	1963189	-	encodes a FtsH protease that is localized to the chloroplast	protein_coding	no	yes
AT1G08130	LIG1	1	2542663	2547946	-	Encodes the Arabidopsis DNA ligase 1 that provides the major DNA ligase activity in cells and plays a key role in both DNA replication and excision repair pathways. In addition, it is an important component of the active DNA demethylation machinery and is indispensable for cell viability. AtLIG1 expresses one major and two minor mRNA transcripts differing only in the length of the 5' untranslated…	protein_coding	no	yes
AT1G09070	SRC2	1	2927502	2929107	+	SRC2 specifically binds the peptide PIEPPPHH, and moves from ER to a vacuole fraction where it gets internalized. Involved in Protein Storage Vacuole targeting. The mRNA is cell-to-cell mobile.	protein_coding	no	yes
AT1G09180	SARA1A	1	2965023	2965972	+	A member of ARF-like GTPase family. A thaliana has 21 members, in two subfamilies, ARF and ARF-like (ARL) GTPases.	protein_coding	no	yes
AT1G09750	AED3	1	3157501	3159148	+	Eukaryotic aspartyl protease family protein;(source:Araport11)	protein_coding	yes	no
AT1G10060	BCAT1	1	3284073	3287292	+	encodes a mitochondrial branched-chain amino acid aminotransferase. Complements the yeast leu/iso-leu/val auxotrophy mutant.	protein_coding	no	yes
AT1G10370	GSTU17	1	3397081	3398358	-	Encodes GSTU17 (Glutathione S-Transferase U17). Functions as a negative component of stress-mediated signal transduction pathways in drought and salt stress responses.	protein_coding	no	yes
AT1G10960	FD1	1	3664187	3665040	+	ferredoxin 1;(source:Araport11)	protein_coding	yes	yes
AT1G12110	NPF6.3	1	4105223	4109601	+	Encodes NRT1.1 (CHL1), a dual-affinity nitrate transporter. The protein is expressed in guard cells and function in stomatal opening. Mutants have less transpiration and are more tolerant to drought. Expressed in lateral roots. Involved in nitrate signaling which enables the plant root system to detect and exploit nitrate-rich soil patches. Comparing to the wild type, the mutant displays a strong…	protein_coding	no	yes
AT1G12460	F5O11.21	1	4247218	4250758	+	Leucine-rich repeat protein kinase family protein;(source:Araport11)	protein_coding	no	yes
AT1G12860	SCRM2	1	4384304	4386651	+	Encodes ICE2 (Inducer of CBF Expression 2), a transcription factor of the bHLH family that participates in the response to deep freezing through the cold acclimation-dependent pathway. Overexpression of ICE2 results in increased tolerance to deep freezing stress after cold acclimation.	protein_coding	no	yes
AT1G13260	RAV1	1	4542168	4543970	+	Encodes an AP2/B3 domain transcription factor which is upregulated in response to low temperature. It contains a B3 DNA binding domain. It has circadian regulation and may function as a negative growth regulator. The mRNA is cell-to-cell mobile.	protein_coding	yes	no
AT1G13790	AT1G13790	1	4726770	4730425	+	Belongs to a subgroup of SGS3-like proteins that act redundantly in RNA-directed DNA methylation: AT1G15910 (FDM1), AT4G00380 (FDM2), AT3G12550 (FDM3), AT1G13790 (FDM4), AT1G80790 (FDM5).	protein_coding	no	yes
AT1G14390	F14L17.16	1	4924037	4926914	+	Leucine-rich repeat protein kinase family protein;(source:Araport11)	protein_coding	no	yes
AT1G14430	AT1G14430	1	4934120	4936194	+	glyoxal oxidase-related protein;(source:Araport11)	protein_coding	no	yes
AT1G14640	T5E21.13	1	5023426	5025955	+	SWAP (Suppressor-of-White-APricot)/surp domain-containing protein;(source:Araport11)	protein_coding	no	yes
AT1G14780	F10B6.18	1	5090809	5094152	+	MAC/Perforin domain-containing protein;(source:Araport11)	protein_coding	no	yes
AT1G15410	AT1G15410	1	5298324	5300927	+	aspartate-glutamate racemase family;(source:Araport11)	protein_coding	no	yes
AT1G15980	PNSB1	1	5489145	5491363	+	encodes a novel subunit of the chloroplast NAD(P)H dehydrogenase complex, involved in cyclic electron flow around photosystem I to produce ATP.	protein_coding	no	yes
AT1G16080	T24D18.18	1	5514262	5516027	+	nuclear protein;(source:Araport11)	protein_coding	no	yes
AT1G16390	AT1G16390	1	5602724	5604794	+	organic cation/carnitine transporter 3;(source:Araport11)	protein_coding	no	yes
AT1G16650	AT1G16650	1	5687871	5691424	+	S-adenosyl-L-methionine-dependent methyltransferases superfamily protein;(source:Araport11)	protein_coding	yes	no
AT1G17100	HBP1	1	5844646	5845661	+	SOUL heme-binding family protein;(source:Araport11)	protein_coding	yes	no
AT1G17170	GSTU24	1	5869543	5870883	+	Encodes glutathione transferase belonging to the tau class of GSTs. Naming convention according to Wagner et al. (2002). It is involved in the detoxification of the environmental pollutant 2,4,6-trinitrotoluene. Arabidopsis plants over-expressing At1g17170 were more resistant to TNT, removed more TNT from sterile and soil-based media, and had reduced levels of glutathione when grown in the presen…	protein_coding	no	yes
AT1G17420	LOX3	1	5977323	5981521	+	LOX3 encode a Lipoxygenase. Lipoxygenases (LOXs) catalyze the oxygenation of fatty acids (FAs).	protein_coding	yes	no
AT1G18650	PDCB3	1	6418823	6420853	-	Encodes a member of the X8-GPI family of proteins. It localizes to the plasmodesmata and is predicted to bind callose.	protein_coding	no	yes
AT1G19150	LHCA6	1	6612630	6613972	+	PSI type II chlorophyll a/b-binding protein (Lhca2*1) mRNA, The mRNA is cell-to-cell mobile.	protein_coding	no	yes
AT1G20120	AT1G20120	1	6975339	6977267	+	GDSL-motif esterase/acyltransferase/lipase. Enzyme group with broad substrate specificity that may catalyze acyltransfer or hydrolase reactions with lipid and non-lipid substrates.	protein_coding	no	yes
AT1G20190	EXPA11	1	6998335	6999839	-	member of Alpha-Expansin Gene Family. Naming convention from the Expansin Working Group (Kende et al, 2004. Plant Mol Bio)	protein_coding	no	yes
AT1G20350	TIM17-1	1	7043628	7044592	+	mitochondrial inner membrane translocase	protein_coding	no	yes
AT1G20450	ERD10	1	7087903	7089606	-	Encodes a gene induced by low temperature and dehydration. Inhibits e.coli growth while overexpressed. Belongs to the dehydrin protein family, which contains highly conserved stretches of 7-17 residues that are repetitively scattered in their sequences, the K-, S-, Y- and lysine rich segments. LTI29 and LTI30 double overexpressors confer cold tolerance. Localized to membranes and cytoplasm.	protein_coding	yes	no
AT1G20510	4CLL5	1	7103362	7106121	-	OPC-8:0 CoA ligase1;(source:Araport11)	protein_coding	yes	no
AT1G20780	PUB44	1	7216946	7220872	+	Encodes a protein containing a U-box and an ARM domain. Homozygous mutant seedlings have a seedling lethal phenotype with widespread cell death lesions throughout the cotyledons and roots.	protein_coding	no	yes
AT1G20823	ATL80	1	7238693	7239698	+	Encodes a RING E3 ubiquitin ligase ATL80. Involved in phosphate mobilization and cold stress response in sufficient phosphate growth conditions. The mRNA is cell-to-cell mobile.	protein_coding	yes	no
AT1G20850	XCP2	1	7252111	7253747	+	Cysteine peptidase. Enzyme activity detected in leaf.	protein_coding	no	yes
AT1G21670	F8K7.9	1	7610241	7612721	+	DPP6 amino-terminal domain protein;(source:Araport11)	protein_coding	yes	no
AT1G22380	UGT85A3	1	7900355	7902427	-	Encodes a putative UDP-glucosyl transferase. At1g22380 was initially identified as encoding the protein AAF87154, which has been classified as a bHLH protein (AtbHLH152). Subsequently it has been found that the AAF87154 protein appears to be encoded by the AT1G23970 genomic locus.	protein_coding	no	yes
AT1G22740	RABG3B	1	8049100	8050708	+	GTP-binding protein Rab7	protein_coding	no	yes
AT1G24140	3MMP	1	8535999	8537780	-	Matrixin family protein;(source:Araport11)	protein_coding	yes	no
AT1G24145	AT1G24145	1	8540838	8542053	+	transmembrane protein;(source:Araport11)	protein_coding	yes	no
AT1G24260	SEP3	1	8593536	8596123	-	Member of the MADs box transcription factor family. SEP3 is redundant with SEP1 and 2. Flowers of SEP1/2/3 triple mutants show a conversion of petals and stamens to sepals.SEP3 forms heterotetrameric complexes with other MADS box family members and binds to the CArG box motif.	protein_coding	no	yes
AT1G25430	AT1G25430	1	8927732	8933058	-	transposable_element_gene;(source:Araport11);non-LTR retrotransposon family (LINE), has a 8.0e-45 P-value blast match to GB:NP_038607 L1 repeat, Tf subfamily, member 9 (LINE-element) (Mus musculus);(source:TAIR10)	transposable_element_gene	yes	no
AT1G26200	AT1G26200	1	9063306	9065320	-	TRAM, LAG1 and CLN8 (TLC) lipid-sensing domain containing protein;(source:Araport11)	protein_coding	no	yes
AT1G26730	PHO1-H7	1	9241036	9244918	+	EXS (ERD1/XPR1/SYG1) family protein;(source:Araport11)	protein_coding	no	yes
AT1G26770	EXPA10	1	9259432	9261313	+	Encodes an expansin. Naming convention from the Expansin Working Group (Kende et al, Plant Mol Bio). Involved in the formation of nematode-induced syncytia in roots of Arabidopsis thaliana.	protein_coding	no	yes
AT1G27045	ATHB-54	1	9391609	9393188	+	Encodes ATHB54, a member of the homeodomain leucine zipper (HD-Zip) family protein. Please note that this locus was split from AT1G27050 in the TAIR10 genome release (2010). Affymetrix ATH1 Probe Set linked to symbol ATHB54 is in fact directed against the product of the AT1G27050 locus (the mRNA coding for the RNA-recognition-motif protein).	protein_coding	no	yes
AT1G27100	AT1G27100	1	9407085	9411368	-	Actin cross-linking protein;(source:Araport11)	protein_coding	yes	no
AT1G27460	AT1G27460	1	9534488	9537614	+	encodes a calmodulin-binding protein that is expressed in pollen, suspension culture cells, flowers, and fruits. The mRNA is cell-to-cell mobile.	protein_coding	no	yes
AT1G27770	ACA1	1	9671632	9676307	-	Encodes a chloroplast envelope Ca2+-ATPase with an N-terminal autoinhibitor.	protein_coding	yes	no
AT1G30370	DLAH	1	10719065	10720843	-	Encodes a mitochondria-localized class III phospholipase A1 that plays a role in seed viability.	protein_coding	yes	yes
AT1G31070	GLCNAC1PUT1	1	11084666	11088589	+	Encodes a protein that functions as an N-acetylglucosamine-1-phosphate uridylyltransferase that catalyzes the formation of UDP-N-acetylglucosamine (UDP-GlcNAc). This is an essential precursor for glycolipid and glycoprotein synthesis and is also used for regulatory protein modification in signaling pathways. The enzyme can also catalyze the reverse reaction using both UDP-GlcNAc and the less comm…	protein_coding	yes	no
AT1G31550	F27M3.22	1	11295446	11297380	-	GDSL-motif esterase/acyltransferase/lipase. Enzyme group with broad substrate specificity that may catalyze acyltransfer or hydrolase reactions with lipid and non-lipid substrates.	protein_coding	yes	no
AT1G31580	AT1G31580	1	11310997	11311989	+	Encodes cell wall protein. ECS1 is not a Xcc750 resistance gene, but the genetic data indicate that ECS1 is linked to a locus influencing resistance to Xcc750. The mRNA is cell-to-cell mobile.	protein_coding	yes	no
AT1G32470	GDH3	1	11739304	11740399	-	Single hybrid motif superfamily protein;(source:Araport11)	protein_coding	no	yes
AT1G32640	MYC2	1	11798810	11801319	-	Encodes a MYC-related transcriptional activator with a typical DNA binding domain of a basic helix-loop-helix leucine zipper motif. Binds to an extended G-Box promoter motif and interacts with Jasmonate ZIM-domain proteins. MYC2 interacts with EIN3 and EIL1 to repress hook curvature and resistance to Botrytis cinera.Its transcription is induced by dehydration stress and ABA treatment. Negative re…	protein_coding	yes	no
AT1G32780	F6N18.16	1	11869752	11872926	-	GroES-like zinc-binding dehydrogenase family protein;(source:Araport11)	protein_coding	yes	no
AT1G33560	ADR1	1	12168768	12172119	+	Encodes a NBS-LRR disease resistance protein that possesses N-terminal kinase subdomains. Activation tagged mutant of ADR1 showed elevated levels of SA and reactive oxygen species in addition to number of defense gene transcripts. Exhibits resistance to number of microbial pathogens.	protein_coding	yes	no
AT1G33840	AT1G33840	1	12283725	12285371	-	LURP-one-like protein (DUF567);(source:Araport11)	protein_coding	yes	no
AT1G34065	AT1G34065	1	12398428	12401036	-	S-adenosylmethionine carrier 2;(source:Araport11)	protein_coding	yes	no
AT1G34315	AT1G34315	1	12513923	12516985	-	transmembrane protein;(source:Araport11)	protein_coding	no	yes
AT1G35350	PHO1-H8	1	12980689	12984772	-	EXS (ERD1/XPR1/SYG1) family protein;(source:Araport11)	protein_coding	no	yes
AT1G44130	AT1G44130	1	16787508	16789436	-	Eukaryotic aspartyl protease family protein;(source:Araport11)	protein_coding	no	yes
AT1G44920	T12C22.21	1	16982904	16984456	-	transmembrane protein;(source:Araport11)	protein_coding	yes	no
AT1G49430	LACS2	1	18290942	18295905	+	Encodes a long chain acyl-CoA synthetase that catalyzes the synthesis of omega-hydroxy fatty acyl-CoA intermediates in the pathway to cutin synthesis. Required for repression of lateral root formation.	protein_coding	no	yes
AT1G49670	AT1G49670	1	18380804	18386146	-	molecular function has not been defined. Was shown involved in oxidative stress tolerance.	protein_coding	yes	no
AT1G49750	F14J22.4	1	18410857	18413016	-	Leucine-rich repeat (LRR) family protein;(source:Araport11)	protein_coding	yes	no
AT1G49780	PUB26	1	18428788	18430497	-	plant U-box 26;(source:Araport11)	protein_coding	yes	yes
AT1G50630	F11F12.5	1	18751456	18753941	-	extracellular ligand-gated ion channel protein (DUF3537);(source:Araport11)	protein_coding	no	yes
AT1G51700	DOF1.7	1	19173880	19175228	+	Encodes dof zinc finger protein (adof1). The mRNA is cell-to-cell mobile.	protein_coding	yes	no
AT1G51800	LRR-RLK	1	19214072	19218084	+	The gene encodes a putative member of the LRR-RLK protein family. Expressin and mutant analysis revealed that it contributes to the interaction between Arabidopsis and Hyaloperonospora arabidopsidis. and The mRNA is cell-to-cell mobile.	protein_coding	no	yes
AT1G52190	NPF1.2	1	19434480	19439031	+	Encodes a low affinity nitrate transporter that is expressed in the plasma membrane and found in the phloem of the major veins of leaves. It is responsible for nitrate redistribution to young leaves.	protein_coding	no	yes
AT1G52410	TSA1	1	19520603	19525685	+	Contains a novel calcium-binding repeat sequence. Binds TSK in vitro. Localizes to small cytoplasmic vesicles in interphase cells. In cells synchronized for cell division, TSA1 and TSK relocalize to ends of spindle microtubules that are ahead of separating chromatids during metaphase and anaphase of mitosis. May be involved in mitosis together with TSK. Expressed preferentially in the flower and …	protein_coding	no	yes
AT1G53520	FAP3	1	19976358	19978048	-	Encodes a plastid stroma localized fatty acid binding protein involved in fatty acid metabolism.	protein_coding	no	yes
AT1G54010	GLL23	1	20158589	20160864	-	GDSL-motif esterase/acyltransferase/lipase. Enzyme group with broad substrate specificity that may catalyze acyltransfer or hydrolase reactions with lipid and non-lipid substrates.	protein_coding	no	yes
AT1G54130	RSH3	1	20210772	20213942	+	This gene appears to be at least partially redundant with RSH2 (At3g14050). Guanosine tetraphosphate synthesized by RSH2/RSH3 (and CRSH At3g17470) to an unknown extent can repress chloroplast gene expression, and also reduce chloroplast size.	protein_coding	no	yes
AT1G54280	ALA6	1	20262468	20267859	-	Encodes a member of the P4 subfamily of P-type ATPases expressed in the pollen plasma membrane. Double mutants with ALA7 display pollen and pollen tube defects.	protein_coding	no	yes
AT1G54560	XI-E	1	20371469	20380156	-	Encodes a class XI myosin that is involved in organelle motility, actin organization, and optimal growth of pollen tubes.	protein_coding	no	yes
AT1G55265	AT1G55265	1	20617313	20618005	+	DUF538 family protein, putative (Protein of unknown function, DUF538);(source:Araport11)	protein_coding	no	yes
AT1G56300	AT1G56300	1	21078820	21080423	-	Chaperone DnaJ-domain superfamily protein;(source:Araport11)	protein_coding	yes	no
AT1G57770	F12K22.18	1	21395096	21398300	+	FAD/NAD(P)-binding oxidoreductase family protein;(source:Araport11)	protein_coding	no	yes
AT1G58370	RXF12	1	21684263	21688359	+	Encodes a protein with xylanase activity.	protein_coding	yes	yes
AT1G59860	HSP17.6A	1	22031343	22032250	+	HSP20-like chaperones superfamily protein;(source:Araport11)	protein_coding	no	yes
AT1G60110	JAL17	1	22168406	22170803	+	Mannose-binding lectin superfamily protein;(source:Araport11)	protein_coding	yes	no
AT1G60260	AT1G60260	1	22218711	22221453	-	beta glucosidase 5;(source:Araport11)	protein_coding	no	yes
AT1G60960	AT1G60960	1	22445299	22447299	-	Encodes a plasma membrane localized zinc/iron transporter.	protein_coding	yes	yes
AT1G61610	T25B24.4	1	22733359	22736858	+	S-locus lectin protein kinase family protein;(source:Araport11)	protein_coding	no	yes
AT1G61890	DTX37	1	22867689	22871358	-	MATE efflux family protein;(source:Araport11)	protein_coding	yes	no
AT1G62400	HT1	1	23089610	23091732	+	Protein kinase superfamily protein;(source:Araport11)	protein_coding	no	yes
AT1G62560	FMOGS-OX3	1	23159734	23162881	+	belongs to the flavin-monooxygenase (FMO) family, encodes a glucosinolate S-oxygenase that catalyzes the conversion of methylthioalkyl glucosinolates to methylsulfinylalkyl glucosinolates The mRNA is cell-to-cell mobile.	protein_coding	yes	no
AT1G62750	CPEFG	1	23233434	23236477	-	Nuclear encoded protein consists of the five domains conserved in EF-G proteins, with two GTP-binding sites in the first domain, and an additional transit peptide at the N-terminus. Localized in chloroplasts. Point mutation results in a delay in the onset of germination. At early developmental stage embryos still contain undifferentiated proplastids. The greening of cotyledons is severely impaire…	protein_coding	yes	no
AT1G63100	SCL28	1	23399112	23402176	-	GRAS family transcription factor;(source:Araport11)	protein_coding	no	yes
AT1G63530	AT1G63530	1	23563315	23565586	+	hypothetical protein;(source:Araport11)	protein_coding	no	yes
AT1G63970	ISPF	1	23738673	23740384	-	Encodes a protein with 2C-methyl-D-erythritol 2,4-cyclodiphosphate synthase activity. The protein's activity was confirmed by heterologous expression of phenotypic complementation of the E. coli ispF mutant. Plants defective in this gene display an albino lethal phenotype.Homolog of E. coli IspF	protein_coding	no	yes
AT1G64110	DAA1	1	23796665	23801802	-	Target promoter of the male germline-specific transcription factor DUO1.	protein_coding	no	yes
AT1G64390	GH9C2	1	23911024	23915236	+	glycosyl hydrolase 9C2;(source:Araport11)	protein_coding	yes	yes
AT1G64400	LACS3	1	23915570	23919836	-	AMP-dependent synthetase and ligase family protein;(source:Araport11)	protein_coding	yes	no
AT1G65390	PP2A5	1	24292372	24294740	+	phloem protein 2 A5;(source:Araport11)	protein_coding	no	yes
AT1G65720	AT1G65720	1	24439401	24441105	-	transmembrane protein;(source:Araport11)	protein_coding	yes	no
AT1G65860	FMOGS-OX1	1	24498947	24502776	-	belongs to the flavin-monooxygenase (FMO) family, encodes a glucosinolate S-oxygenase that catalyzes the conversion of methylthioalkyl glucosinolates to methylsulfinylalkyl glucosinolates	protein_coding	yes	no
AT1G66920	LRK10L-2.4	1	24965134	24967586	-	Protein kinase superfamily protein;(source:Araport11)	protein_coding	no	yes
AT1G67830	FXG1	1	25431586	25432990	-	Encodes a protein with &#945;-fucosidase activity. The activity was assessed on 2'-fucosyl-lactitol. AtFXG1 was able to remove the t-fucosyl residues of XXFG xyloglucan oligosaccharides.	protein_coding	no	yes
AT1G67980	CCOAMT	1	25487682	25489312	+	Encodes S-adenosyl-L-methionine: transcaffeoyl Coenzyme A 3-O-methyltransferase.	protein_coding	yes	no
AT1G68862	AT1G68862	1	25886804	25889024	-	transmembrane protein;(source:Araport11)	protein_coding	no	yes
AT1G69720	HO3	1	26226731	26228580	+	Encodes a member (HO3) of the heme oxygenase family.	protein_coding	no	yes
AT1G70830	MLP28	1	26709889	26711587	-	MLP-like protein 28;(source:Araport11)	protein_coding	no	yes
AT1G72416	AT1G72416	1	27258747	27260521	-	Chaperone DnaJ-domain superfamily protein;(source:Araport11)	protein_coding	no	yes
AT1G72970	HTH	1	27452748	27456004	+	Originally identified as a mutation that causes floral organs to fuse together. About 10-20% of mutants also have defects in ovules. Mutants have reduced fertility most likely as because of fusions that pistil emergence. The protein has similarity to the mandelonitrile lyase family of FAD containing oxidoreductases and is predicted to be secreted (SignalP).It is expressed in all tissue layers of …	protein_coding	no	yes
AT1G73390	T9L24.40	1	27590727	27595752	-	Endosomal targeting BRO1-like domain-containing protein;(source:Araport11)	protein_coding	yes	no
AT1G73600	NMT3	1	27669110	27673572	+	Encodes a S-adenosyl-L-methionine-dependent phosphoethanolamine N-methyltransferase whose expression is responsive to both phosphate (Pi) and phosphite (Phi) in roots.	protein_coding	no	yes
AT1G73870	COL7	1	27778984	27780809	+	B-box type zinc finger protein with CCT domain-containing protein;(source:Araport11)	protein_coding	no	yes
AT1G74090	SOT18	1	27862814	27864193	+	encodes a desulfoglucosinolate sulfotransferase, involved in the final step of glucosinolate core structure biosynthesis. Has a broad-substrate specificity with preference with methionine-derived desulfoglucosinolates.	protein_coding	yes	no
AT1G74690	IQD31	1	28061156	28064625	-	Encodes a microtubule-associated protein.	protein_coding	no	yes
AT1G75680	GH9B7	1	28417052	28419635	-	glycosyl hydrolase 9B7;(source:Araport11)	protein_coding	no	yes
AT1G75800	T20H2.19	1	28458691	28460961	+	Pathogenesis-related thaumatin superfamily protein;(source:Araport11)	protein_coding	yes	no
AT1G76410	ATL8	1	28668664	28669652	+	RING/U-box superfamily protein;(source:Araport11)	protein_coding	yes	no
AT1G76990	ACR3	1	28932119	28936371	+	ACT domain repeat 3;(source:Araport11)	protein_coding	no	yes
AT1G77930	DJC65	1	29301000	29303570	+	Chaperone DnaJ-domain superfamily protein;(source:Araport11)	protein_coding	no	yes
AT1G78040	AT1G78040	1	29344539	29347183	+	Pollen Ole e 1 allergen and extensin family protein;(source:Araport11)	protein_coding	no	yes
AT1G78430	ICR4	1	29508951	29511021	+	Encodes RIP2 (ROP interactive partner 2), a putative Rho protein effector, interacting specifically with the active form of ROPs (Rho proteins of plants).	protein_coding	no	yes
AT1G78450	AT1G78450	1	29516884	29518089	-	SOUL heme-binding family protein;(source:Araport11)	protein_coding	no	yes
AT1G78990	YUP8H12R.39	1	29713316	29715017	-	HXXXD-type acyl-transferase family protein;(source:Araport11)	protein_coding	no	yes
AT1G79245	AT1G79245	1	29804415	29809516	-	pseudogene of Winged helix-turn-helix transcription repressor DNA-binding protein;(source:Araport11)	pseudogene	no	yes
AT1G79640	AT1G79640	1	29966313	29971644	-	Protein kinase superfamily protein;(source:Araport11)	protein_coding	no	yes
AT1G79870	AT1G79870	1	30044690	30046027	+	D-isomer specific 2-hydroxyacid dehydrogenase family protein;(source:Araport11)	protein_coding	yes	no
AT2G02180	AT2G02180	2	560695	563367	+	Necessary for the efficient multiplication of tobamoviruses. The mRNA is cell-to-cell mobile.	protein_coding	yes	no
AT2G02410	AT2G02410	2	632634	635006	+	yacP-like NYN domain protein;(source:Araport11)	protein_coding	yes	no
AT2G04050	DTX3	2	1337180	1339468	-	MATE efflux family protein;(source:Araport11)	protein_coding	no	yes
AT2G04460	AT2G04460	2	1547439	1549002	-	transposable_element_gene;(source:Araport11);similar to unknown protein [Arabidopsis thaliana] (TAIR:AT2G10090.1);(source:TAIR10)	transposable_element_gene	yes	no
AT2G04790	AT2G04790	2	1679307	1680592	+	PTB domain engulfment adapter;(source:Araport11)	protein_coding	yes	no
AT2G04865	AT2G04865	2	1711596	1715007	+	Encodes a nuclear localized aminotransferase-like protein containing a plant mobile domain. The mRNA is cell-to-cell mobile.	protein_coding	yes	no
AT2G06050	OPR3	2	2359114	2362375	-	Encodes a 12-oxophytodienoate reductase that is required for jasmonate biosynthesis. Mutants are male sterile and defective in pollen dehiscence. Shows activity towards 2,4,6-trinitrotoluene. CFA-Ile, CFA-Leu, CFA-Val, CFA-Met and CFA-Ala can restore the fertility of opr3 plants by inducing filament elongation and anther dehiscence.	protein_coding	yes	no
AT2G12460	AT2G12460	2	5045141	5048918	-	transposable_element_gene;(source:Araport11);expressed protein, similar to GB:AAC28203;(source:TAIR10)	transposable_element_gene	yes	no
AT2G12480	AT2G12480	2	5069544	5072656	-	serine carboxypeptidase-like 43;(source:Araport11)	protein_coding	no	yes
AT2G13610	ABCG5	2	5673688	5675995	-	ABC-2 type transporter family protein;(source:Araport11)	protein_coding	no	yes
AT2G13790	SERK4	2	5741575	5746880	+	somatic embryogenesis receptor-like kinase 4;(source:Araport11)	protein_coding	yes	no
AT2G14080	ADR2	2	5925119	5929902	+	Disease resistance protein (TIR-NBS-LRR class) family;(source:Araport11)	protein_coding	yes	no
AT2G14890	AGP9	2	6399405	6401149	+	putative proline-rich protein (At2g14890) mRNA, complete The mRNA is cell-to-cell mobile.	protein_coding	yes	no
AT2G15880	PEX3	2	6917514	6920319	-	Leucine-rich repeat (LRR) family protein;(source:Araport11)	protein_coding	yes	no
AT2G16270	F19K19.8	2	7045538	7048544	-	transmembrane protein;(source:Araport11)	protein_coding	no	yes
AT2G16750	M4E13.90	2	7271012	7274754	+	kinase with adenine nucleotide alpha hydrolases-like domain-containing protein;(source:Araport11)	protein_coding	no	yes
AT2G17840	AT2G17840	2	7755605	7757929	-	Identified as drought-inducible gene by differential hybridization. Upregulated by high light, drought, cold and salt stress determined by microarray analysis.	protein_coding	yes	no
AT2G17880	DJC24	2	7766765	7768040	-	Chaperone DnaJ-domain superfamily protein;(source:Araport11)	protein_coding	yes	no
AT2G18180	AT2G18180	2	7910703	7913861	-	Sec14p-like phosphatidylinositol transfer family protein;(source:Araport11)	protein_coding	no	yes
AT2G18190	AT2G18190	2	7913955	7915872	-	P-loop containing nucleoside triphosphate hydrolases superfamily protein;(source:Araport11)	protein_coding	no	yes
AT2G18193	F8D23	2	7917413	7919345	-	P-loop containing nucleoside triphosphate hydrolases superfamily protein;(source:Araport11)	protein_coding	no	yes
AT2G18260	SYP112	2	7941736	7943388	+	member of SYP11 Gene Family	protein_coding	no	yes
AT2G18470	PERK4	2	8005003	8008681	-	Proline-rich extensin-like receptor kinase 4. Functions at an early stage of ABA signalling inhibiting primary root cell elongation by perturbing Ca2+ homeostasis.	protein_coding	no	yes
AT2G18690	AT2G18690	2	8097420	8099393	+	transmembrane protein;(source:Araport11)	protein_coding	yes	no
AT2G18860	AT2G18860	2	8163942	8166006	+	Syntaxin/t-SNARE family protein;(source:Araport11)	protein_coding	no	yes
AT2G19860	HXK2	2	8570607	8574067	+	Encodes a protein with hexokinase activity (AtHXK2) and acts as a sensor for plant sugar responses.	protein_coding	yes	no
AT2G19880	AT2G19880	2	8581073	8585510	+	Encodes Glucosylceramide synthase (GCS) which catalyzes the final step in glucosylceramide (GlcCer) synthesis by transferring a glucosyl residue from UDP-Glc to the ceramide backbone.	protein_coding	no	yes
AT2G19910	RDR3	2	8595605	8600931	-	RNA-dependent RNA polymerase family protein;(source:Araport11)	protein_coding	no	yes
AT2G19920	RDR4	2	8601790	8607062	-	RNA-dependent RNA polymerase family protein;(source:Araport11)	protein_coding	no	yes
AT2G20960	pEARLI4	2	9006610	9009805	+	phospholipase-like protein (PEARLI 4) family protein;(source:Araport11)	protein_coding	yes	no
AT2G21320	BBX18	2	9126151	9128071	+	B-box zinc finger family protein;(source:Araport11)	protein_coding	yes	no
AT2G21540	AT2G21540	2	9220505	9224496	-	SEC14-like 3;(source:Araport11)	protein_coding	no	yes
AT2G21770	CESA9	2	9284391	9289744	+	cellulose synthase, related to CESA6.	protein_coding	no	yes
AT2G21850	AT2G21850	2	9315204	9318238	+	Cysteine/Histidine-rich C1 domain family protein;(source:Araport11)	protein_coding	yes	no
AT2G22240	IPS2	2	9451605	9454094	-	** Referred to as MIPS1 in Mitsuhashi et al 2008. Myo-inositol-1-phosphate synthase isoform 2. Expressed in leaf, root and silique. Immunolocalization experiments with an antibody recognizing MIPS1, MIPS2, and MIPS3 showed endosperm localization.	protein_coding	no	yes
AT2G22795	AT2G22795	2	9697131	9699944	-	hypothetical protein;(source:Araport11)	protein_coding	no	yes
AT2G23690	C7A10.120	2	10072057	10073126	+	HTH-type transcriptional regulator;(source:Araport11)	protein_coding	no	yes
AT2G25590	AT2G25590	2	10890818	10893855	+	Plant Tudor-like protein;(source:Araport11)	protein_coding	no	yes
AT2G26730	LRR-RLK	2	11388298	11391682	+	Leucine-rich repeat protein kinase family protein;(source:Araport11)	protein_coding	yes	no
AT2G26740	ATsEH	2	11392849	11394363	-	Encodes a soluble epoxide hydrolase whose expression is induced by auxin and water stress.	protein_coding	no	yes
AT2G26800	HMGCL	2	11428973	11432797	-	Mutant has increased seed ile, leu and val as well as his and arg.	protein_coding	no	yes
AT2G28130	AT2G28130	2	11988358	11991617	+	actin protein 2/3 complex subunit-like protein;(source:Araport11)	protein_coding	no	yes
AT2G28450	T1B3.3	2	12162051	12166039	-	zinc finger (CCCH-type) family protein;(source:Araport11)	protein_coding	yes	no
AT2G28470	BGAL8	2	12168840	12173991	-	putative beta-galactosidase (BGAL8 gene)	protein_coding	yes	no
AT2G29950	EFL1	2	12767585	12768437	+	ELF4-like 1;(source:Araport11)	protein_coding	no	yes
AT2G30550	DALL3	2	13014530	13017329	+	Encodes a lipase that hydrolyzes phosphatidylcholine, glycolipids as well as triacylglycerols.	protein_coding	no	yes
AT2G30600	T6B20.5	2	13036814	13041684	+	BTB/POZ domain-containing protein;(source:Araport11)	protein_coding	no	yes
AT2G31010	AT2G31010	2	13193954	13200235	+	Protein kinase superfamily protein;(source:Araport11)	protein_coding	no	yes
AT2G31570	GPX2	2	13437974	13439923	-	glutathione peroxidase GPx	protein_coding	no	yes
AT2G31880	SOBIR1	2	13554816	13556977	+	Encodes a putative leucine rich repeat transmembrane protein that is expressed in response to Pseudomonas syringae. Expression of SRRLK may be required for silencing via lsiRNAs. Regulates cell death and innate immunity.	protein_coding	yes	no
AT2G32160	AT2G32160	2	13662117	13666383	+	S-adenosyl-L-methionine-dependent methyltransferases superfamily protein;(source:Araport11)	protein_coding	yes	no
AT2G32640	AT2G32640	2	13846903	13850998	-	Encodes a lycopene beta cyclase that catalyzes the addition of beta-ionone end groups to the end of lycopene molecules.	protein_coding	no	yes
AT2G33100	AT2G33100	2	14036319	14040544	-	encodes a gene similar to cellulose synthase	protein_coding	no	yes
AT2G33580	LYK5	2	14219481	14222254	-	Encodes a putative LysM-containing receptor-like kinase. LYK5 is a major chitin receptor and forms a chitin-induced complex with related kinase CERK1. Based on protein sequence alignment analysis, it was determined as a pseudo kinase due to a lack of the ATP-binding P-loop in the kinase domain.	protein_coding	yes	no
AT2G33830	DRMH1	2	14308754	14310339	-	Dormancy/auxin associated family protein;(source:Araport11)	protein_coding	yes	no
AT2G34150	SCAR1	2	14419263	14423478	-	Encodes a member of the SCAR family.These proteins are part of a complex (WAVE) complex.The SCAR subunit activates the ARP2/3 complex which in turn act as a nucleator for actin filaments.	protein_coding	yes	no
AT2G34600	TIFY5B	2	14573030	14573952	+	jasmonate-zim-domain protein 7;(source:Araport11)	protein_coding	yes	no
AT2G34655	AT2G34655	2	14596565	14597543	+	hypothetical protein;(source:Araport11)	protein_coding	yes	no
AT2G34680	AIR9	2	14616601	14629207	-	isolated from differential screening of a cDNA library from auxin-treated root culture. sequence does not show homology to any known proteins and is predicted to be extracellular.	protein_coding	no	yes
AT2G34930	AT2G34930	2	14735928	14740319	-	disease resistance family protein / LRR family protein;(source:Araport11)	protein_coding	no	yes
AT2G35650	AT2G35650	2	14985470	14988362	+	a member of Glycosyltransferase- Family 2 and encodes a beta-mannan synthase based on in vitro enzyme assays from heterologously expressed protein. Mutants exhibit defects in pollen tube growth and embryo development. The defective embryonic development was associated with reduced proliferation and failed cellularization of the endosperm.	protein_coding	no	yes
AT2G36830	TIP1-1	2	15445294	15446621	+	Encodes a tonoplast intrinsic protein, which functions as water channel. It has also been shown to be able to facilitate the transport of urea and hydrogen peroxide. Highly expressed in vascular tissues of the root, stem, cauline leaves and flowers but not in the apical meristems. The mRNA is cell-to-cell mobile.	protein_coding	yes	yes
AT2G36970	AT2G36970	2	15528877	15530779	+	UDP-Glycosyltransferase superfamily protein;(source:Araport11)	protein_coding	no	yes
AT2G38040	CAC3	2	15917032	15921170	+	encodes the carboxyltransferase alpha subunit of acetyl-CoA carboxylase, involved in de novo fatty acid biosynthesis	protein_coding	no	yes
AT2G38110	GPAT6	2	15952496	15955752	-	bifunctional sn-glycerol-3-phosphate 2-O-acyltransferase/phosphatase. Involved in cutin assembly.	protein_coding	yes	no
AT2G38290	AMT2	2	16039430	16042521	-	encodes a high-affinity ammonium transporter, which is expressed in shoot and root. Expression in root and shoot is under nitrogen and carbon dioxide regulation, respectively.	protein_coding	no	yes
AT2G38940	PHT1-4	2	16257157	16260253	+	Encodes Pht1;4, a member of the Pht1 family of phosphate transporters which include: Pht1;1/At5g43350, Pht1;2/At5g43370, Pht1;3/At5g43360, Pht1;4/At2g38940, Pht1;5/At2g32830, Pht1;6/At5g43340, Pht1;7/At3g54700, Pht1;8/At1g20860, Pht1;9/At1g76430 (Plant Journal 2002, 31:341). Expression is upregulated in the shoot of cax1/cax3 mutant and is responsive to phosphate (Pi) and not phosphite (Phi) in r…	protein_coding	no	yes
AT2G38970	T5N23_140	2	16273897	16276872	+	Zinc finger (C3HC4-type RING finger) family protein;(source:Araport11)	protein_coding	yes	no
AT2G39330	JAL23	2	16419483	16422158	-	jacalin-related lectin 23;(source:Araport11)	protein_coding	yes	yes
AT2G39580	AT2G39580	2	16510267	16517217	+	zinc finger C3H1 domain protein;(source:Araport11)	protein_coding	no	yes
AT2G40320	AT2G40320	2	16840018	16842404	+	Encodes a member of the TBL (TRICHOME BIREFRINGENCE-LIKE) gene family containing a plant-specific DUF231 (domain of unknown function) domain. TBL gene family has 46 members, two of which (TBR/AT5G06700 and TBL3/AT5G01360) have been shown to be involved in the synthesis and deposition of secondary wall cellulose, presumably by influencing the esterification state of pectic polymers. A nomenclature…	protein_coding	no	yes
AT2G40880	CYS3	2	17057388	17058122	+	Encodes a protein with cysteine proteinase inhibitor activity. Overexpression increases tolerance to abiotic stressors (i.e.salt,osmotic, cold stress). The mRNA is cell-to-cell mobile.	protein_coding	no	yes
AT2G41170	T3K9.6	2	17159074	17161294	-	F-box family protein;(source:Araport11)	protein_coding	no	yes
AT2G41445	AT2G41445	2	17275470	17277607	+	agamous-like MADS-box protein;(source:Araport11)	protein_coding	no	yes
AT2G41480	AT2G41480	2	17296812	17298731	-	Encodes a cationic cell-wall-bound peroxidase homolog that is involved in the lignification of cell walls.	protein_coding	yes	no
AT2G41530	SFGH	2	17323367	17325732	-	Encodes a protein with S-formylglutathione hydrolase activity.	protein_coding	yes	no
AT2G41650	AT2G41650	2	17363907	17364434	+	hypothetical protein;(source:Araport11)	protein_coding	yes	no
AT2G41780	AT2G41780	2	17427922	17428812	+	hypothetical protein;(source:Araport11)	protein_coding	no	yes
AT2G42040	AT2G42040	2	17542909	17545532	+	WRC protein;(source:Araport11)	protein_coding	no	yes
AT2G42170	ACT1	2	17577714	17580453	+	Actin family protein;(source:Araport11)	protein_coding	no	yes
AT2G42900	AT2G42900	2	17854557	17855511	+	Plant basic secretory protein (BSP) family protein;(source:Araport11)	protein_coding	no	yes
AT2G42920	AT2G42920	2	17858655	17863466	+	Pentatricopeptide repeat (PPR-like) superfamily protein;(source:Araport11)	protein_coding	no	yes
AT2G42990	AT2G42990	2	17878944	17880563	+	GDSL-motif esterase/acyltransferase/lipase. Enzyme group with broad substrate specificity that may catalyze acyltransfer or hydrolase reactions with lipid and non-lipid substrates.	protein_coding	no	yes
AT2G44040	DAPB1	2	18221694	18224162	-	Dihydrodipicolinate reductase, bacterial/plant;(source:Araport11)	protein_coding	yes	no
AT2G44080	ARL	2	18236789	18238173	+	Encodes ARL, a gene similar to ARGOS involved in cell expansion-dependent organ growth. Upregulated by brassinosteroid. Acts downstream of BRI1. The mRNA is cell-to-cell mobile.	protein_coding	no	yes
AT2G44670	AT2G44670	2	18425111	18426121	+	senescence-associated family protein (DUF581);(source:Araport11)	protein_coding	no	yes
AT2G45470	FLA8	2	18742477	18744322	-	FASCICLIN-like arabinogalactan protein 8;(source:Araport11)	protein_coding	yes	no
AT2G45560	CYP76C1	2	18776015	18778676	-	cytochrome P450 monooxygenase	protein_coding	yes	yes
AT2G45970	CYP86A8	2	18912095	18914739	-	Encodes a member of the CYP86A subfamily of cytochrome p450 genes. Expressed at moderate levels in flowers, leaves, roots and stems.	protein_coding	no	yes
AT2G46340	SPA1	2	19022154	19027528	-	Encodes a member of the SPA (suppressor of phyA-105) protein family (SPA1-SPA4). SPA proteins contain an N-terminal serine/threonine kinase-like motif followed by a coiled-coil structure and a C-terminal WD-repeat domain. SPA1 is a PHYA signaling intermediate, putative regulator of PHYA signaling pathway. Light responsive repressor of photomorphogenesis. Involved in regulating circadian rhythms a…	protein_coding	no	yes
AT2G46710	ROPGAP3	2	19191247	19195093	+	Rho GTPase activating protein with PAK-box/P21-Rho-binding domain-containing protein;(source:Araport11)	protein_coding	no	yes
AT2G47000	ABCB4	2	19309643	19315343	-	Encodes an auxin efflux transmembrane transporter that is a member of the multidrug resistance P-glycoprotein (MDR/PGP) subfamily of ABC transporters. Functions in the basipetal redirection of auxin from the root tip. Exhibits apolar plasma membrane localization in the root cap and polar localization in tissues above and is involved in root hair elongation.	protein_coding	no	yes
AT2G47240	LACS1	2	19392475	19399167	+	Encodes an acyl-CoA synthetase that acts on long-chain and very-long-chain fatty acids, involved in cuticular wax and cutin biosynthesis The mRNA is cell-to-cell mobile.	protein_coding	no	yes
AT2G47440	T10M13.11	2	19469571	19472006	+	Tetratricopeptide repeat (TPR)-like superfamily protein;(source:Araport11)	protein_coding	yes	no
AT2G47750	GH3.9	2	19560127	19563960	-	Encodes GH3.9, a member of the GH3 family auxin-responsive genes. gh3.9-1 mutants had greater primary root length, increased sensitivity to indole-3-acetic acid (IAA)-mediated root growth inhibition, but no obvious effects on apical dominance or leaf morphology.	protein_coding	no	yes
AT3G01500	BCA1	3	194708	198019	-	Encodes a putative beta-carbonic anhydrase betaCA1. Together with betaCA4 (At1g70410) regulates CO2-controlled stomatal movements in guard cells.	protein_coding	yes	no
AT3G01600	AT3G01600	3	229075	231539	+	NAC domain containing protein 44;(source:Araport11)	protein_coding	no	yes
AT3G01680	SEOB	3	251868	255513	+	Encodes a protein localized to phloem filaments that is required for phloem filament formation. The mRNA is cell-to-cell mobile.	protein_coding	no	yes
AT3G01810	F28J7.14	3	288158	292770	+	EEIG1/EHBP1 protein amino-terminal domain protein;(source:Araport11)	protein_coding	no	yes
AT3G02110	SCPL25	3	370668	373805	-	serine carboxypeptidase-like 25;(source:Araport11)	protein_coding	no	yes
AT3G02140	AFP4	3	385237	387051	-	Encodes a protein that acts in the nucleus and is an important negative regulator of ABA and salt stress responses, and could play a critical role in controlling root elongation, floral initiation and starch degradation.	protein_coding	no	yes
AT3G02410	ICMEL2	3	492118	494948	-	alpha/beta-Hydrolases superfamily protein;(source:Araport11)	protein_coding	no	yes
AT3G02600	LPP3	3	550989	554675	+	Encodes phosphatidic acid phosphatase. Expressed during germination.	protein_coding	no	yes
AT3G02640	F16B3.27	3	564884	565801	-	transmembrane protein;(source:Araport11)	protein_coding	yes	no
AT3G03470	AT3G03470	3	824552	826585	-	member of CYP89A	protein_coding	no	yes
AT3G03910	GSH3	3	1006780	1009018	+	GDH3 encodes a member of the glutamate dehydrogenease family. Its expression is upregulated in response to cytokinin and it may play a role in the control of nitrogen metabolism in leaf development.	protein_coding	no	yes
AT3G04110	GLR1.1	3	1077236	1080511	+	putative glutamate receptor (GLR1.1). Contains a functional cation - permeable pore domain. Involved in cellular cation homeostasis.	protein_coding	no	yes
AT3G04290	LTL1	3	1133320	1136397	-	Li-tolerant lipase 1;(source:Araport11)	protein_coding	yes	no
AT3G05470	FH11	3	1579414	1583073	-	Actin-binding FH2 (formin homology 2) family protein;(source:Araport11)	protein_coding	no	yes
AT3G05600	AT3G05600	3	1623244	1624852	-	Encodes a cytosolic epoxide hydrolase capable of acting on 9,10-epoxystearic acid and on 12,13- epoxyoctadec-9-enoic acid that is involved in the synthesis of poly-hydroxylated cutin monomers.	protein_coding	no	yes
AT3G05640	F18C1.9	3	1640350	1643253	-	EGR1 functions as a negative regulator of plant growth with prominent effect on plant growth during drought stress.EGR1 regulates microtubule organization and likely affects additional cytoskeleton and trafficking processes along the plasma membrane.	protein_coding	no	yes
AT3G05880	RCI2A	3	1755497	1756924	-	Induced by low temperatures, dehydration and salt stress and ABA. Encodes a small (54 amino acids), highly hydrophobic protein that bears two potential transmembrane domains.	protein_coding	yes	no
AT3G05900	AT3G05900	3	1761041	1763984	-	neurofilament protein-like protein;(source:Araport11)	protein_coding	no	yes
AT3G06650	ACLB-1	3	2079033	2083472	-	One of the two genes encoding subunit B of the trimeric enzyme ATP Citrate lyase	protein_coding	no	yes
AT3G06880	AT3G06880	3	2169768	2175786	-	Transducin/WD40 repeat-like superfamily protein;(source:Araport11)	protein_coding	no	yes
AT3G09820	ADK1	3	3011780	3014944	+	Involved in the salvage synthesis of adenylates and methyl recycling	protein_coding	no	yes
AT3G09960	T22K18.22	3	3061934	3063623	+	Calcineurin-like metallo-phosphoesterase superfamily protein;(source:Araport11)	protein_coding	no	yes
AT3G10420	SPD1	3	3238996	3242599	+	P-loop containing nucleoside triphosphate hydrolases superfamily protein;(source:Araport11)	protein_coding	no	yes
AT3G10840	AT3G10840	3	3391056	3393514	-	alpha/beta-Hydrolases superfamily protein;(source:Araport11)	protein_coding	no	yes
AT3G10985	SAG20	3	3442237	3443680	+	A senescence-associated gene whose expression is induced in response to treatment with Nep1, a fungal protein that causes necrosis. The mRNA is cell-to-cell mobile.	protein_coding	yes	no
AT3G11660	NHL1	3	3678595	3679943	-	encodes a protein whose sequence is similar to tobacco hairpin-induced gene (HIN1) and Arabidopsis non-race specific disease resistance gene (NDR1). Expression of this gene is induced by cucumber mosaic virus. Localization of the gene product is similar to that of NHL3 (plasma membrane) but it is yet inconclusive.	protein_coding	yes	no
AT3G11700	FLA18	3	3698658	3701514	+	FASCICLIN-like arabinogalactan protein 18 precursor;(source:Araport11)	protein_coding	no	yes
AT3G11760	F26K24.5	3	3717894	3721251	+	structural maintenance of chromosomes flexible hinge domain protein;(source:Araport11)	protein_coding	no	yes
AT3G12610	DRT100	3	4006346	4008018	-	Plays role in DNA-damage repair/toleration. Partially complements RecA- phenotypes.	protein_coding	yes	no
AT3G12700	NANA	3	4036945	4039185	+	Encodes an aspartic protease has an important regulatory function in chloroplasts that not only influences photosynthetic carbon metabolism but also plastid and nuclear gene expression.	protein_coding	no	yes
AT3G12710	AT3G12710	3	4040324	4042075	-	DNA glycosylase superfamily protein;(source:Araport11)	protein_coding	no	yes
AT3G14067	SBT1.4	3	4658198	4660784	-	Encodes a protein with similarity to serine protease, subtilisin, that is upregulated during senescence and expressed in the arial portions of the plant.Loss of function mutations have increased branch number but normal silique length and seed set and therefore have increased fertility.	protein_coding	yes	no
AT3G14570	CALS8	3	4892410	4902885	+	encodes a protein similar to callose synthase	protein_coding	no	yes
AT3G14690	CYP72A15	3	4937172	4939871	+	putative cytochrome P450 The mRNA is cell-to-cell mobile.	protein_coding	yes	no
AT3G14770	SWEET2	3	4957264	4959828	-	Nodulin MtN3 family protein;(source:Araport11)	protein_coding	no	yes
AT3G15518	AT3G15518	3	5249112	5249754	+	hypothetical protein;(source:Araport11)	protein_coding	yes	no
AT3G15720	MSJ11.12	3	5325127	5327672	-	Pectin lyase-like superfamily protein;(source:Araport11)	protein_coding	no	yes
AT3G15850	ADS3	3	5358601	5361185	+	Chloroplastic enzyme responsible for the synthesis of 16:1 fatty acids from galactolipids and sulpholipids. Uses ferredoxin as electron donor. The mRNA is cell-to-cell mobile.	protein_coding	no	yes
AT3G16180	NPF1.1	3	5481325	5485187	-	Encodes a low affinity nitrate transporter that is expressed in the plasma membrane and found in the phloem of the major veins of leaves. It is responsible for nitrate redistribution to young leaves.	protein_coding	no	yes
AT3G16250	PNSB3	3	5506931	5508414	-	encodes a novel subunit of the chloroplast NAD(P)H dehydrogenase complex, involved in cyclic electron flow around photosystem I to produce ATP. Contains a 4Fe-4S cluster.	protein_coding	yes	no
AT3G16340	AT3G16340	3	5539383	5546528	+	Encodes a p-coumaryl alcohol exporter involved in lignin biosynthesis.	protein_coding	no	yes
AT3G16370	APG	3	5556710	5558635	+	GDSL-motif esterase/acyltransferase/lipase. Enzyme group with broad substrate specificity that may catalyze acyltransfer or hydrolase reactions with lipid and non-lipid substrates. The mRNA is cell-to-cell mobile.	protein_coding	no	yes
AT3G17410	PTI1-4	3	5955909	5959106	+	Protein kinase superfamily protein;(source:Araport11)	protein_coding	yes	no
AT3G17690	CNGC19	3	6045002	6048529	+	member of Cyclic nucleotide gated channel family	protein_coding	no	yes
AT3G18490	ASPG1	3	6348628	6350832	-	Encodes ASPG1 (ASPARTIC PROTEASE IN GUARD CELL 1). Functions in drought avoidance through abscisic acid (ABA) signalling in guard cells.	protein_coding	yes	no
AT3G18780	ACT2	3	6474710	6477204	+	Encodes an actin that is constitutively expressed in vegetative structures but not pollen. ACT2 is involved in tip growth of root hairs.	protein_coding	yes	no
AT3G18900	AT3G18900	3	6516891	6521019	+	ternary complex factor MIP1 leucine-zipper protein;(source:Araport11)	protein_coding	no	yes
AT3G19090	LARP6C	3	6601279	6604010	+	RNA-binding protein;(source:Araport11)	protein_coding	no	yes
AT3G19380	PUB25	3	6714133	6716178	-	plant U-box 25;(source:Araport11)	protein_coding	yes	no
AT3G19450	CAD4	3	6744377	6747238	+	Encodes a catalytically active cinnamyl alcohol dehydrogenase which uses p-coumaryl aldehyde as a preferred substrate. It can also use caffeyl, coniferyl and d-hydroxyconiferyl aldehydes as substrates. The mRNA is cell-to-cell mobile.	protein_coding	yes	no
AT3G19580	AZF2	3	6802903	6804296	-	Encodes zinc finger protein. mRNA levels are upregulated in response to ABA, high salt, and mild desiccation. The protein is localized to the nucleus and acts as a transcriptional repressor.	protein_coding	yes	no
AT3G19590	BUB3.1	3	6805622	6808593	+	Encodes a protein that may have a role in the spindle assembly checkpoint.	protein_coding	no	yes
AT3G19720	ARC5	3	6850338	6855590	-	Encodes a novel chloroplast division protein. Mutants of exhibit defects in chloroplast constriction, have enlarged, dumbbell-shaped chloroplasts. The ARC5 gene product shares similarity with the dynamin family of GTPases, which mediate endocytosis, mitochondrial division, and other organellar fission and fusion events in eukaryotes. Phylogenetic analysis showed that ARC5 is related to a group of…	protein_coding	no	yes
AT3G19850	MPN9.9	3	6898109	6901334	-	Phototropic-responsive NPH3 family protein;(source:Araport11)	protein_coding	no	yes
AT3G20350	F11F12.2	3	7096348	7099767	+	actin cytoskeleton-regulatory complex pan-like protein;(source:Araport11)	protein_coding	no	yes
AT3G20470	AT3G20470	3	7140294	7141353	-	encodes a glycine-rich protein that is expressed more abundantly in immature seed pods than in stems and leaves. Expression is not detected in roots or flowers.	protein_coding	yes	no
AT3G20600	NDR1	3	7194771	7195769	+	Required for non-race specific resistance to bacterial and fungal pathogens.Mediates systemic acquired resistance (SAR) response. The mRNA is cell-to-cell mobile.	protein_coding	yes	no
AT3G21150	BBX32	3	7412445	7413727	-	Encodes a protein with a B-box domain predicted to act as a transcription factor. Expression of the BBX32 gene is affected by monochromatic red light. Genetic analysis shows BBX32 is under circadian control; it is a morning gene under clock regulation.	protein_coding	no	yes
AT3G21780	UGT71B6	3	7674904	7676519	-	Encodes a protein with UDP-glucosyl transferase activity that was shown to preferentially glucosylates abscisic acid (ABA), and not its catabolites. Moreover, UGT71B6 was shown to have a strict preference for the naturally-occurring ABA enantiomer, (+)-ABA, and not its 'unnatural' relative, (-)-ABA. This is in contrast to the other identified UGT genes catalyzing the glucosylation of ABA which we…	protein_coding	no	yes
AT3G22420	WNK2	3	7946408	7949149	+	Encodes a member of the WNK family (9 members in all) of protein kinases, the structural design of which is clearly distinct from those of other known protein kinases, such as receptor-like kinases and mitogen-activated protein kinases. Its transcription is under the control of circadian rhythms.	protein_coding	no	yes
AT3G23170	dl3265w	3	8267920	8268961	-	PRP is a proline/serine rich protein of unknown function. It interacts with defense related MAP kinase MPK6 and others. It's expression is induced by PAMP elicitors. May play a role in response to pathogens.	protein_coding	yes	no
AT3G23400	PAP6	3	8376444	8378364	-	Encodes FIBRILLIN 4 (FIB4). The fibrillins are a large family of chloroplast proteins that have been linked with stress tolerance and disease resistance. FIBRILLIN 4 is required for plastoglobule development and stress resistance.	protein_coding	yes	no
AT3G23590	MED33A	3	8467398	8473627	+	Encodes a protein shown to physically associate with the conserved transcriptional coregulatory complex, Mediator, and is involved in the regulation of phenylpropanoid homeostasis. Acts redundantly with REF4/MED5b (At2g48110). Required for expression of some dark-upregulated genes. RFR1 is the MED5a subunit of the mediator complex.	protein_coding	no	yes
AT3G23730	XTH16	3	8550037	8551403	+	xyloglucan endotransglucosylase/hydrolase 16;(source:Araport11)	protein_coding	no	yes
AT3G23890	TOP2	3	8624632	8631392	+	Encodes a topoisomerase II that is highly expressed in young seedlings. The protein is localized in the nucleus and gene expression levels are increased in proliferative tissues.	protein_coding	yes	no
AT3G24170	GR1	3	8729510	8734562	-	Encodes a cytosolic glutathione reductase.	protein_coding	no	yes
AT3G24420	AT3G24420	3	8862813	8865239	-	DLK2 is a divergent member of the DWARF14 family. It's expression is dependent on D14 and KAI2 but it does not appear to play a role in stringolactone metabolism.	protein_coding	no	yes
AT3G25480	AT3G25480	3	9235196	9236607	-	Rhodanese/Cell cycle control phosphatase superfamily protein;(source:Araport11)	protein_coding	yes	no
AT3G25690	CHUP1	3	9352444	9357953	+	actin binding protein required for normal chloroplast positioning The mRNA is cell-to-cell mobile.	protein_coding	no	yes
AT3G26340	PBE2	3	9650316	9652936	-	N-terminal nucleophile aminohydrolases (Ntn hydrolases) superfamily protein;(source:Araport11)	protein_coding	no	yes
AT3G26450	MLP1	3	9681235	9683506	-	Polyketide cyclase/dehydrase and lipid transport superfamily protein;(source:Araport11)	protein_coding	yes	no
AT3G26470	AT3G26470	3	9685932	9687642	+	Powdery mildew resistance protein, RPW8 domain-containing protein;(source:Araport11)	protein_coding	no	yes
AT3G26500	PIRL2	3	9707912	9710100	-	Encodes PIRL2, a member of the Plant Intracellular Ras-group-related LRRs (Leucine rich repeat proteins). PIRLs are a distinct, plant-specific class of intracellular LRRs that likely mediate protein interactions, possibly in the context of signal transduction.	protein_coding	yes	no
AT3G27060	TSO2	3	9979841	9981620	-	Encodes one of the 3 ribonucleotide reductase (RNR) small subunit genes. TSO2 transcription occurs predominantly at the S-phase of the cell cycle and its expression pattern is consistent with its role in dNDP biosynthesis during DNA replication in actively dividing cells. Critical for cell cycle progression, DNA damage repair and plant development.	protein_coding	yes	no
AT3G27820	MDAR4	3	10315010	10318154	+	Encodes a peroxisome membrane-bound monodehydroascorbate reductase, involved in the ascorbate-glutathione cycle which removes toxic H2O2	protein_coding	yes	no
AT3G27960	KLCR2	3	10380201	10383249	-	Tetratricopeptide repeat (TPR)-like superfamily protein;(source:Araport11)	protein_coding	no	yes
AT3G28070	UMAMIT46	3	10447845	10451087	+	nodulin MtN21-like transporter family protein	protein_coding	yes	no
AT3G28080	UMAMIT47	3	10451425	10455417	+	nodulin MtN21-like transporter family protein	protein_coding	yes	no
AT3G28100	UMAMIT45	3	10456029	10461025	+	nodulin MtN21-like transporter family protein The mRNA is cell-to-cell mobile.	protein_coding	yes	no
AT3G28500	RPP2C	3	10682029	10682979	+	60S acidic ribosomal protein family;(source:Araport11)	protein_coding	no	yes
AT3G28540	T20D4.4	3	10694175	10696249	+	P-loop containing nucleoside triphosphate hydrolases superfamily protein;(source:Araport11)	protein_coding	yes	no
AT3G28890	RLP43	3	10895977	10898900	-	receptor like protein 43;(source:Araport11)	protein_coding	yes	no
AT3G28955	AT3G28955	3	10978068	10978935	-	transposable_element_gene;(source:Araport11);pseudogene, hypothetical protein, contains similarity to many putative replication proteins, A1;(source:TAIR10)	transposable_element_gene	yes	no
AT3G29647	AT3G29647	3	11508519	11510506	+	transposable_element_gene;(source:Araport11);pseudogene, hypothetical protein;(source:TAIR10)	transposable_element_gene	yes	no
AT3G29670	PMAT2	3	11527756	11529420	+	Encodes a malonyltransferase that may play a role in phenolic xenobiotic detoxification. The mRNA is cell-to-cell mobile.	protein_coding	no	yes
AT3G43720	LTPG2	3	15615386	15617309	-	Bifunctional inhibitor/lipid-transfer protein/seed storage 2S albumin superfamily protein;(source:Araport11)	protein_coding	yes	no
AT3G44310	NIT1	3	15986624	15989505	+	Mutants are resistant to indole-3-acetonitrile (IAN). NIT1 catalyzes the terminal activation step in indole-acetic acid biosynthesis. Predominantly expressed isoform of nitrilase isoenzyme family. Aggregation of NIT1 in cells directly abutting wound sites is one of the earliest events associated with wound and herbicide-induced cell death. The protein undergoes thiolation following treatment with…	protein_coding	yes	no
AT3G44670	T18B22.70	3	16216806	16221722	+	Disease resistance protein (TIR-NBS-LRR class) family;(source:Araport11)	protein_coding	yes	no
AT3G44990	XTH31	3	16446935	16448844	-	Encodes a xyloglucan endotransglycosylase/hydrolase. Protein sequence and phylogenetic analysis indicates that this enzyme resides in Group III-A of the XTH family, with high similarity to Tropaeolum majus (nasturtium) xyloglucanase 1 (TmNXG1).Enzyme kinetic analysis indicates predominant xyloglucan endo-hydrolase activity (EC 3.2.1.151) with only limited potential to act as a xyloglucan endo-tra…	protein_coding	yes	no
AT3G45140	LOX2	3	16525245	16529352	+	Chloroplast lipoxygenase required for wound-induced jasmonic acid accumulation in Arabidopsis.Mutants are resistant to Staphylococcus aureus and accumulate salicylic acid upon infection. The mRNA is cell-to-cell mobile.	protein_coding	yes	no
AT3G45940	XYL2	3	16886226	16889171	-	Glycosyl hydrolases family 31 protein;(source:Araport11)	protein_coding	no	yes
AT3G46490	AT3G46490	3	17115483	17119804	+	2-oxoglutarate (2OG) and Fe(II)-dependent oxygenase superfamily protein;(source:Araport11)	protein_coding	yes	no
AT3G46540	F12A12.60	3	17133960	17136152	-	ENTH/VHS family protein;(source:Araport11)	protein_coding	yes	no
AT3G46820	TOPP5	3	17241702	17244281	-	Encodes the catalytic subunit of a Type 1 phosphoprotein Ser/Thr phosphatase, expressed in roots, shoots and flowers.	protein_coding	no	yes
AT3G46880	AT3G46880	3	17265234	17266266	+	hypothetical protein;(source:Araport11)	protein_coding	no	yes
AT3G47340	ASN1	3	17437884	17441243	-	encodes a glutamine-dependent asparagine synthetase, the predicted ASN1 peptide contains a purF-type glutamine-binding domain, and is expressed predominantly in shoot tissues, where light has a negative effect on its mRNA accumulation. Expression is induced within 3 hours of dark treatment, in senescing leaves and treatment with exogenous photosynthesis inhibitor. Induction of gene expression was…	protein_coding	yes	yes
AT3G47800	T23J7.130	3	17634804	17637204	+	Galactose mutarotase-like superfamily protein;(source:Araport11)	protein_coding	yes	no
AT3G48740	SWEET11	3	18052466	18054832	-	Encodes a member of the SWEET sucrose efflux transporter family proteins.	protein_coding	yes	no
AT3G48850	MPT2	3	18114526	18116569	-	Encodes a mitochondrial phosphate transporter. Modulates plant responses to salt stress.	protein_coding	no	yes
AT3G48870	CLPC2	3	18122118	18126742	-	Encodes a nuclear encoded protein with similarity to Clpa regulatory subunit of CLP protease complex. The protein is localized to the chloroplast stroma. May function redundantly with TIC complex in chloroplast protein import.	protein_coding	no	yes
AT3G49650	T9C5.240	3	18405008	18409709	-	P-loop containing nucleoside triphosphate hydrolases superfamily protein;(source:Araport11)	protein_coding	no	yes
AT3G50060	MYB77	3	18557607	18559326	-	Encodes a member of the R2R3 transcription factor gene family. Expressed in response to potassium deprivation and auxin. Involved in lateral root development. Interacts with ARF7 and regulates the expression of some auxin responsive genes.	protein_coding	yes	no
AT3G50240	KIN4B	3	18623226	18629111	-	Encodes a kinesin-related protein.	protein_coding	yes	no
AT3G50270	F11C1_110	3	18635758	18637468	+	HXXXD-type acyl-transferase family protein;(source:Araport11)	protein_coding	yes	yes
AT3G51660	T18N14.40	3	19163995	19165322	-	Tautomerase/MIF superfamily protein;(source:Araport11)	protein_coding	yes	no
AT3G51860	CAX3	3	19239305	19242913	+	cation exchanger 3;(source:Araport11)	protein_coding	yes	no
AT3G52340	SPP3B	3	19406853	19409457	+	sucrose-phosphatase (SPP2)	protein_coding	no	yes
AT3G52400	SYP122	3	19425626	19427230	-	syntaxin protein, involved in the negative regulation of defense pathways such as programmed cell death, salicylic acid signalling pathway, jasmonic acid signalling pathway	protein_coding	yes	no
AT3G52990	F8J2_160	3	19648711	19652515	+	Pyruvate kinase family protein;(source:Araport11)	protein_coding	yes	no
AT3G53230	CDC48D	3	19723325	19727128	+	CDC48 is induced upon oilseed rape mosaic tobamovirus infection and appears to be involved in controlling virus movement.	protein_coding	no	yes
AT3G53280	CYP71B5	3	19755689	19757613	+	cytochrome P450 monooxygenase The mRNA is cell-to-cell mobile.	protein_coding	no	yes
AT3G53380	LECRK81	3	19789038	19791695	-	Concanavalin A-like lectin protein kinase family protein;(source:Araport11)	protein_coding	no	yes
AT3G53750	ACT3	3	19915171	19917775	+	Member of the Actin gene family. Expressed in mature pollen.	protein_coding	no	yes
AT3G54400	T12E18_90	3	20140025	20142763	-	Eukaryotic aspartyl protease family protein;(source:Araport11)	protein_coding	yes	yes
AT3G54690	SETH3	3	20246504	20248152	+	Sugar isomerase (SIS) family protein;(source:Araport11)	protein_coding	no	yes
AT3G54810	GATA8	3	20296130	20298827	+	Encodes a protein containing a GATA type zinc finger domain that is expressed in the embryo axis and involved in germination. Mutants have a reduced rate of germination even when stratified.	protein_coding	yes	no
AT3G54920	PMR6	3	20344785	20349370	+	Powdery mildew resistant mutant encodes a pectate lyase-like protein The mRNA is cell-to-cell mobile.	protein_coding	yes	no
AT3G54960	PDIL1-3	3	20361765	20366884	-	Encodes a protein disulfide isomerase-like (PDIL) protein, a member of a multigene family within the thioredoxin (TRX) superfamily. Transcript levels for this gene are up-regulated in response to three different chemical inducers of ER stress (dithiothreitol, beta-mercaptoethanol, and tunicamycin). Neither AtIRE1-2 nor AtbZIP60 appear to be required for this response.	protein_coding	yes	no
AT3G55110	ABCG18	3	20424550	20427433	-	ABC-2 type transporter family protein;(source:Araport11)	protein_coding	no	yes
AT3G55330	AT3G55330	3	20513739	20515392	-	PsbP-like protein 1;(source:Araport11)	protein_coding	no	yes
AT3G55800	SBPASE	3	20709294	20711640	+	Encodes the chloroplast enzyme sedoheptulose-1,7-bisphosphatase (SBPase), involved in the carbon reduction of the Calvin cycle. Increase in SBPase activity in transgenic lines accumulate up to 50% more sucrose and starch than wild-type. The mRNA is cell-to-cell mobile.	protein_coding	no	yes
AT3G56080	F18O21.40	3	20810211	20813110	-	S-adenosyl-L-methionine-dependent methyltransferases superfamily protein;(source:Araport11)	protein_coding	yes	no
AT3G56710	SIB1	3	21006638	21008068	-	Sig1 binding protein; interacts with Sig1R4. As well as Sig1, SibI is imported into chloroplasts and its expression is light-dependent in mature chloroplasts.	protein_coding	yes	no
AT3G56930	PAT04	3	21073330	21076331	+	Protein S-acyl transferase 4 (PAT4). Mutants display defects in root hair elongation. Along with SCN1 , it may be involved in targeting of ROP2 to the plasma membrane.	protein_coding	no	yes
AT3G57040	ARR9	3	21109059	21111567	+	response regulator ARR9, A two-component response regulator-like protein with a receiver domain with a conserved aspartate residue and a possible phosphorylation site and at the N-terminal half. Appears to interact with histidine kinase like genes ATHP3 and ATHP2	protein_coding	no	yes
AT3G57410	VLN3	3	21243127	21251159	-	Encodes a protein with high homology to animal villin. VLN3 is a Ca2+-regulated villin involved in actin filament bundling.	protein_coding	no	yes
AT3G57520	RFS2	3	21288742	21293171	-	SIP2 encodes a raffinose-specific alpha-galactosidase that catalyzes the breakdown of raffinose into alpha-galatose and sucrose. This enzyme may function in unloading raffinose from the phloem as part of sink metabolism. Although it was originally predicted to act as a raffinose synthase (RS), that activity was not observed for recombinant SIP2.	protein_coding	yes	no
AT3G58160	AT3G58160	3	21534064	21542201	+	Class XI myosin gene expressed in flowers from 4-6 week old plants and leaves from 3 week old plants	protein_coding	no	yes
AT3G59060	PIF5	3	21827869	21830837	-	Encodes a novel Myc-related bHLH transcription factor, which physically associated with APRR1/TOC1 and is a member of PIF3 transcription factor family. Involved in shade avoidance. Functions as negative regulator of PhyB. Protein levels are modulated by phytochrome B.	protein_coding	no	yes
AT3G59400	GUN4	3	21948501	21949796	-	GUN, genomes uncoupled, is necessary for coupling the expression of some nuclear genes to the functional state of the chloroplast. Binds to the magnesium chelatase complex and promotes formation of the substrate,a tetrapyrrole signaling molecule. Porphyrin-binding protein that enhances the activity of Mg-chelatase. Although required for chlorophyll accumulation under normal growth conditions, GUN…	protein_coding	yes	no
AT3G59480	T16L24.30	3	21982989	21984598	+	Encodes a member of the fructokinase gene family. Nomenclature according to Riggs 2017 has been adopted for the family by the community (personal communication, Boernke, Callis, Granot, Boernke, and Smeekens).	protein_coding	no	yes
AT3G60130	BGLU16	3	22210026	22213882	+	beta glucosidase 16;(source:Araport11)	protein_coding	no	yes
AT3G60290	AT3G60290	3	22282423	22284706	+	2-oxoglutarate (2OG) and Fe(II)-dependent oxygenase superfamily protein;(source:Araport11)	protein_coding	yes	no
AT3G60965	AT3G60965	3	22541436	22551570	-	transposable_element_gene;(source:Araport11);copia-like retrotransposon family, has a 8.8e-146 P-value blast match to dbj|BAA78425.1| polyprotein (Arabidopsis thaliana) (AtRE1) (Ty1_Copia-element);(source:TAIR10)	transposable_element_gene	no	yes
AT3G61220	SDR1	3	22662849	22664493	+	CytADR/SDR1 is an aldehyde reductase that catalyzes the reduction of the aldehyde carbonyl groups on alpha,beta-unsaturated aldehydes with more than 5 carbons in vitro. It can also act on menthone and neomenthol in vitro, but these do not represent likely endogenous activities of this enzyme in planta. GFP-tagged CytADR appears to localize to the cytosol where it likely plays a role in detoxifyin…	protein_coding	yes	yes
AT3G61820	F15G16.210	3	22879720	22881775	-	Eukaryotic aspartyl protease family protein;(source:Araport11)	protein_coding	yes	no
AT3G62740	BGLU7	3	23211261	23214141	+	beta glucosidase 7;(source:Araport11)	protein_coding	no	yes
AT3G63510	AT3G63510	3	23450534	23452805	+	FMN-linked oxidoreductases superfamily protein;(source:Araport11)	protein_coding	yes	no
AT4G00020	BRCA2A	4	2895	10504	-	Ortholog of breast cancer susceptibility protein 2. Essential at meiosis. Interacts with either AtRad51 or AtDmc1 and ATDSS1(I). Involved in embryo sac development and defense gene transcription during plant immune responses.	protein_coding	yes	no
AT4G01330	A_IG002N01.22	4	550175	553097	+	Protein kinase superfamily protein;(source:Araport11)	protein_coding	no	yes
AT4G01480	PPA5	4	626069	628070	+	Encodes a protein that might have inorganic pyrophosphatase activity.	protein_coding	no	yes
AT4G01720	WRKY47	4	744804	748554	+	member of WRKY Transcription Factor; Group II-b	protein_coding	yes	no
AT4G01975	AT4G01975	4	858636	862475	-	transposable_element_gene;(source:Araport11);pseudogene, similar to B, blastp match of 51%25 identity and 4.5e-98 P-value to GP|22830897|dbj|BAC15771.1||AB087616 B {Oryza sativa (japonica cultivar-group)};(source:TAIR10)	transposable_element_gene	yes	no
AT4G02075	PIT1	4	913334	916509	-	RING/FYVE/PHD zinc finger superfamily protein;(source:Araport11)	protein_coding	yes	no
AT4G02330	PME41	4	1032350	1035055	+	Encodes a pectin methylesterase that is sensitive to chilling stress and brassinosteroid regulation.	protein_coding	yes	no
AT4G02410	LECRK43	4	1059799	1062159	-	Concanavalin A-like lectin protein kinase family protein;(source:Araport11)	protein_coding	yes	no
AT4G02920	AT4G02920	4	1292483	1295263	+	hypothetical protein;(source:Araport11)	protein_coding	yes	no
AT4G03110	BRN1	4	1376306	1379747	-	Encodes a putative RNA-binding protein that is located in the cytoplasm and is involved in the hypersensitive response and positively regulates salicylic acid-mediated immunity.	protein_coding	no	yes
AT4G03190	GRH1	4	1404887	1407402	-	Encodes an F box protein belonging to the TIR1 subfamily. This protein forms SCF complexes with ASK1 and CUL1 and interacts with Aux/IAA proteins in an auxin-dependent manner. It also has sequence similarity to the yeast protein GRR1, which is involved in glucose repression.	protein_coding	no	yes
AT4G03205	CPX2	4	1412785	1414902	+	Coproporphyrinogen III oxidase;(source:Araport11)	protein_coding	no	yes
AT4G03320	TIC20-IV	4	1464467	1466174	+	Encodes a component of the TIC (translocon at the inner envelope membrane of chloroplasts) protein translocation machinery mediating the protein translocation across the inner envelope of plastids. The Arabidopsis genome encodes four Tic20 homologous proteins, AT1G04940(Tic20-I), AT2G47840(Tic20-II), AT4G03320(Tic20-IV) and AT5G55710(Tic20-V).	protein_coding	no	yes
AT4G04223	AT4G04223	4	2036511	2037816	+	other_RNA;(source:Araport11)	other_rna	yes	no
AT4G04955	ALN	4	2522034	2525467	-	Encodes an allantoinase which is involved in allantoin degradation and assimilation. Gene expression was induced when allantoin was added to the medium. The insertion mutant, ataln m2-1, did not grow well on the MS medium where allantoin, instead of ammonium nitrate, was supplied.	protein_coding	no	yes
AT4G05050	UBQ11	4	2588004	2589437	-	-	-	yes	no
AT4G05190	ATK5	4	2675064	2680214	+	ATK5 encodes a kinesin protein involved in microtubule spindle morphogenesis. It acts as a minus-end directed motor as well as a plus-end tracking protein (+TIP). Localizes to mitotic spindle midzones and regions rich in growing plus-ends within phragmoplasts.	protein_coding	no	yes
AT4G05380	AT4G05380	4	2736109	2738255	+	P-loop nucleoside triphosphate hydrolase superfamily protein;(source:Araport11)	protein_coding	yes	yes
AT4G05520	EHD2	4	2804386	2808015	+	Encodes AtEHD2, one of the Arabidopsis Eps15 homology domain proteins involved in endocytosis (AtEHD1, At3g20290).	protein_coding	yes	no
AT4G05530	SDRA	4	2816271	2818446	+	Encodes a peroxisomal member of the short-chain dehydrogenase/reductase (SDR) family of enzymes. Loss of IBR1 function causes increased resistance to indole-3-butyric acid without affecting plant responses to IAA, NAA, and 2,4-D. This enzyme may be responsible for catalyzing a dehydrogenation step in the beta-oxidation-like conversion of IBA to IAA. The mRNA is cell-to-cell mobile.	protein_coding	yes	no
AT4G08160	F9M13.1	4	5159033	5162867	-	Encodes a putative glycosyl hydrolase family 10 protein (xylanase).	protein_coding	no	yes
AT4G08870	ARGAH2	4	5646395	5648868	-	Encodes one of the two arginase in the genome. Gene expression is enhanced by methyl jasmonate treatment. It is involved in the defense response to B.cinerea.	protein_coding	yes	no
AT4G09160	PATL5	4	5839599	5842456	+	PATLs belong to a family of proteins having a Golgi dynamics (GOLD) domain in tandem with the Sec14p-like domain. PATLs are auxin regulated. Quadruple mutants (patl2456) show altered PIN1 lateralization in root endodermis cells.	protein_coding	yes	no
AT4G11280	ACS6	4	6863979	6866116	+	encodes a a member of the 1-aminocyclopropane-1-carboxylate (ACC) synthase (S-adenosyl-L-methionine methylthioadenosine-lyase, EC 4.4.1.14) gene family The mRNA is cell-to-cell mobile.	protein_coding	yes	no
AT4G11300	F16G20.230	4	6872151	6873689	-	ROH1, putative (DUF793);(source:Araport11)	protein_coding	yes	no
AT4G11320	RDL5	4	6887166	6889879	+	Papain family cysteine protease;(source:Araport11)	protein_coding	yes	no
AT4G11830	PLDGAMMA2	4	7115641	7121260	-	Encodes one of three phospholipase D enzymes of the gamma class.	protein_coding	no	yes
AT4G12730	FLA2	4	7491100	7493080	-	AF333971 Arabidopsis thaliana fasciclin-like arabinogalactan-protein 2 (Fla2) mRNA, complete cds	protein_coding	no	yes
AT4G13820	F18A5.210	4	8007950	8010858	-	Leucine-rich repeat (LRR) family protein;(source:Araport11)	protein_coding	no	yes
AT4G13930	SHM4	4	8047692	8050157	-	Encodes a serine hydroxymethyltransferase maximally expressed in root	protein_coding	no	yes
AT4G14960	TUBA6	4	8548417	8550495	-	Encodes an alpha-tubulin isoform required for right handed helical growth.	protein_coding	yes	no
AT4G15200	AT4G15200	4	8662824	8666050	-	Actin nucleation factor that directs the formation of actin cables in pollen tubes. Involved in cytoplasmic streaming and polarized growth in pollen tubes.	protein_coding	no	yes
AT4G15210	BAM5	4	8666323	8669526	-	cytosolic beta-amylase expressed in rosette leaves and inducible by sugar. RAM1 mutants have reduced beta amylase in leaves and stems.	protein_coding	yes	yes
AT4G15417	RTL1	4	8821651	8823076	+	RNAse II-like 1;(source:Araport11)	protein_coding	no	yes
AT4G15550	UGT75D1	4	8877590	8879327	-	UDP-glucose:indole-3-acetate beta-D-glucosyltransferase	protein_coding	no	yes
AT4G16155	LPD2	4	9153363	9157322	-	dihydrolipoamide dehydrogenase;(source:Araport11)	protein_coding	no	yes
AT4G16490	dl4270c	4	9293543	9296089	-	ARM repeat superfamily protein;(source:Araport11)	protein_coding	no	yes
AT4G16590	CSLA1	4	9345037	9349274	+	encodes a gene similar to cellulose synthase	protein_coding	no	yes
AT4G16745	AT4G16745	4	9411823	9414897	+	Exostosin family protein;(source:Araport11)	protein_coding	no	yes
AT4G17090	BAM3	4	9604962	9607402	-	Encodes a beta-amylase targeted to the chloroplast. Transgenic BMY8 RNAi lines fail to accumulate maltose during cold shock suggesting that maltose accumulation coincides with BMY8 expression. Apart from maltose, the sugar content of the RNAi lines were similar to wildtype (glucose and sucrose unaffected).	protein_coding	yes	no
AT4G17260	LDH1	4	9673897	9675540	+	Lactate/malate dehydrogenase family protein;(source:Araport11)	protein_coding	no	yes
AT4G17870	PYR1	4	9928587	9929875	+	Encodes a member of the PYR (pyrabactin resistance )/PYL(PYR1-like)/RCAR (regulatory components of ABA receptor) family proteins with 14 members. PYR/PYL/RCAR family proteins function as abscisic acid sensors. Mediate ABA-dependent regulation of protein phosphatase 2Cs ABI1 and ABI2.	protein_coding	no	yes
AT4G18640	MDIS2	4	10259600	10263839	+	Required for root hair elongation during tip growth. The mRNA is cell-to-cell mobile.	protein_coding	no	yes
AT4G19020	CMT2	4	10414428	10421265	+	Encodes a plant DNA methyltransferase that methylates mainly cytosines in CHH (H = any base but G) contexts. It is involved in heat tolerance.	protein_coding	no	yes
AT4G19975	AT4G19975	4	10823579	10825395	+	nucleotide-diphospho-sugar transferase family protein;(source:Araport11)	protein_coding	no	yes
AT4G20830	F21C20.180	4	11155407	11157806	+	FAD-binding Berberine family protein;(source:Araport11)	protein_coding	no	yes
AT4G21380	SD18	4	11388756	11393226	-	encodes a putative receptor-like serine/threonine protein kinases that is similar to Brassica self-incompatibility (S) locus. Expressed in root. Shoot expression limited to limited to the root-hypocotyl transition zone and at the base of lateral roots as well as in axillary buds, and pedicels.	protein_coding	no	yes
AT4G21410	CRK29	4	11401711	11405235	-	Encodes a cysteine-rich receptor-like protein kinase.	protein_coding	yes	no
AT4G21570	F18E5.190	4	11470761	11473037	-	organic solute transporter ostalpha protein (DUF300);(source:Araport11)	protein_coding	yes	no
AT4G21650	SBT3.13	4	11501162	11504739	-	Subtilase family protein;(source:Araport11)	protein_coding	no	yes
AT4G21760	AT4G21760	4	11561123	11563950	+	beta-glucosidase 47;(source:Araport11)	protein_coding	no	yes
AT4G22010	sks4	4	11663186	11666716	+	SKU5 similar 4;(source:Araport11)	protein_coding	no	yes
AT4G22960	AT4G22960	4	12030020	12033380	+	FAM63A-like protein (DUF544);(source:Araport11)	protein_coding	no	yes
AT4G23200	CRK12	4	12145035	12148041	-	Encodes a cysteine-rich receptor-like protein kinase.	protein_coding	no	yes
AT4G23260	CRK18	4	12167354	12170086	-	Encodes a cysteine-rich receptor-like protein kinase.	protein_coding	no	yes
AT4G23500	F16G20.200	4	12264462	12267285	+	Pectin lyase-like superfamily protein;(source:Araport11)	protein_coding	no	yes
AT4G23820	F9D16.290	4	12397038	12400091	-	Pectin lyase-like superfamily protein;(source:Araport11)	protein_coding	no	yes
AT4G24130	AT4G24130	4	12527633	12528686	+	DUF538 family protein (Protein of unknown function, DUF538);(source:Araport11)	protein_coding	no	yes
AT4G25300	F24A6.140	4	12945120	12946778	+	2-oxoglutarate (2OG) and Fe(II)-dependent oxygenase superfamily protein;(source:Araport11)	protein_coding	no	yes
AT4G25960	ABCB2	4	13177356	13183692	+	P-glycoprotein 2;(source:Araport11)	protein_coding	no	yes
AT4G25990	CIL	4	13191672	13194061	-	chloroplast import apparatus CIA2-like. CIA2 is a transcription factor which upregulates chloroplast translocon genes	protein_coding	no	yes
AT4G26860	AT4G26860	4	13503053	13504876	-	Putative pyridoxal phosphate-dependent enzyme, YBL036C type;(source:Araport11)	protein_coding	no	yes
AT4G27280	KRP1	4	13663415	13664621	-	Calcium-binding EF-hand family protein;(source:Araport11)	protein_coding	yes	no
AT4G27430	CIP7	4	13718007	13723461	+	Positive regulator of light-regulated genes. Novel nuclear protein which requires light for its high level expression. The mRNA is cell-to-cell mobile.	protein_coding	no	yes
AT4G27520	ENODL2	4	13750156	13752103	-	early nodulin-like protein 2;(source:Araport11)	protein_coding	yes	no
AT4G27710	CYP709B3	4	13828080	13830684	+	member of CYP709B The mRNA is cell-to-cell mobile.	protein_coding	no	yes
AT4G27730	OPT6	4	13833807	13836661	-	oligopeptide transporter	protein_coding	no	yes
AT4G28080	TSS	4	13948603	13958107	-	Encodes REDUCED CHLOROPLAST COVERAGE 2 (REC2). Along with REC1 and REC3 it contributes to establishing the size of the chloroplast compartment.	protein_coding	no	yes
AT4G28700	AMT1-4	4	14161594	14163342	+	ammonium transporter 1;(source:Araport11)	protein_coding	no	yes
AT4G28780	F16A16.110	4	14215473	14217909	+	GDSL-motif esterase/acyltransferase/lipase. Enzyme group with broad substrate specificity that may catalyze acyltransfer or hydrolase reactions with lipid and non-lipid substrates.	protein_coding	no	yes
AT4G29020	F19B15.50	4	14304921	14305841	+	glycine-rich protein;(source:Araport11)	protein_coding	no	yes
AT4G29210	AT4G29210	4	14400903	14403519	+	The gene encodes a gamma-glutamyltransferase (AKA gamma-glutamyl transpeptidase, EC 2.3.2.2) that is located in the vacuole and is most active in roots. The encoded enzyme is involved in the initial degradation of glutathione conjugates in this cell compartment. It is also induced by xenobiotics and contributes to xenobiotics metabolism. Note that conflicting nomenclature exists in the literature…	protein_coding	yes	no
AT4G29700	T16L4.210	4	14543138	14545310	-	Alkaline-phosphatase-like family protein;(source:Araport11)	protein_coding	yes	yes
AT4G30440	GAE1	4	14881689	14883583	-	-	-	yes	no
AT4G30640	FBL19	4	14952591	14953849	+	RNI-like superfamily protein;(source:Araport11)	protein_coding	no	yes
AT4G31000	CBP60F	4	15102823	15106338	+	Calmodulin-binding protein;(source:Araport11)	protein_coding	no	yes
AT4G31290	AT4G31290	4	15185886	15188484	+	ChaC-like family protein;(source:Araport11)	protein_coding	no	yes
AT4G31550	WRKY11	4	15289788	15291934	-	member of WRKY Transcription Factor; Group II-d; negative regulator of basal resistance to Pseudomonas syringae.	protein_coding	yes	no
AT4G31620	REM3	4	15322395	15324720	-	Transcriptional factor B3 family protein;(source:Araport11)	protein_coding	no	yes
AT4G32510	BOR7	4	15685379	15689293	-	HCO3- transporter family;(source:Araport11)	protein_coding	no	yes
AT4G33400	F17M5.160	4	16077898	16080721	-	Vacuolar import/degradation, Vid27-related protein;(source:Araport11)	protein_coding	no	yes
AT4G34260	FUC95A	4	16397995	16402118	+	1,2-alpha-L-fucosidase;(source:Araport11)	protein_coding	no	yes
AT4G34480	T4L20.60	4	16480887	16484231	-	O-Glycosyl hydrolases family 17 protein;(source:Araport11)	protein_coding	yes	no
AT4G35000	APX3	4	16664724	16667721	-	Encodes a microsomal ascorbate peroxidase APX3. Ascorbate peroxidases are enzymes that scavenge hydrogen peroxide in plant cells. Eight types of APX have been described for Arabidopsis: three cytosolic (APX1, APX2, APX6), two chloroplastic types (stromal sAPX, thylakoid tAPX), and three microsomal (APX3, APX4, APX5) isoforms. The APX3 protein interacts with AKR2 (ankyrin-containing protein that i…	protein_coding	no	yes
AT4G35350	XCP1	4	16810482	16812009	+	tracheary element vacuolar protein	protein_coding	no	yes
AT4G36490	AT4G36490	4	17221885	17225088	+	SEC14-like 12;(source:Araport11)	protein_coding	no	yes
AT4G37260	MYB73	4	17540490	17541799	+	Member of the R2R3 factor gene family. The mRNA is cell-to-cell mobile.	protein_coding	yes	no
AT4G37370	CYP81D8	4	17569740	17571743	-	member of CYP81D	protein_coding	no	yes
AT4G37590	NPY5	4	17662830	17666736	-	A member of the NPY gene family (NPY1/AT4G31820, NPY2/AT2G14820, NPY3/AT5G67440, NPY4/AT2G23050, NPY5/AT4G37590). Involved in auxin-mediated organogenesis.	protein_coding	no	yes
AT4G37750	ANT	4	17739514	17742407	+	ANT is required for control of cell proliferation and encodes a putative transcriptional regulator similar to AP2. Loss of function alleles have reduced fertility, abnormal ovules and abnormal lateral organs. Expressed specifically in the chalaza and in floral organ primordia.	protein_coding	yes	no
AT4G38590	BGAL14	4	18036056	18040928	+	putative beta-galactosidase (BGAL14 gene)	protein_coding	no	yes
AT4G38690	F20M13.250	4	18074320	18075957	-	PLC-like phosphodiesterases superfamily protein;(source:Araport11)	protein_coding	no	yes
AT4G38770	PRP4	4	18096606	18098633	-	Encodes one of four proline-rich proteins in Arabidopsis which are predicted to localize to the cell wall. Transcripts are most abundant in aerial organs of the plant.	protein_coding	yes	no
AT4G38780	PRP8B	4	18101296	18111029	-	pre-mRNA-processing-splicing factor-like protein;(source:Araport11)	protein_coding	no	yes
AT4G39010	GH9B18	4	18175900	18179266	-	glycosyl hydrolase 9B18;(source:Araport11)	protein_coding	no	yes
AT4G39260	RBG8	4	18273829	18275216	-	Encodes a glycine-rich protein with RNA binding domain at the N-terminus. Protein is structurally similar to proteins induced by stress in other plants. Gene expression is induced by cold. Transcript undergoes circadian oscillations that is depressed by overexpression of AtGRP7. A substrate of the type III effector HopU1 (mono-ADP-ribosyltransferase).	protein_coding	yes	no
AT4G39270	T22F8.170	4	18276311	18279992	+	Leucine-rich repeat protein kinase family protein;(source:Araport11)	protein_coding	yes	no
AT4G39330	CAD9	4	18291218	18293018	+	cinnamyl alcohol dehydrogenase 9;(source:Araport11)	protein_coding	no	yes
AT4G39830	AT4G39830	4	18478878	18481433	+	Cupredoxin superfamily protein;(source:Araport11)	protein_coding	no	yes
AT5G01010	AT5G01010	5	1251	5043	-	retinal-binding protein;(source:Araport11)	protein_coding	yes	no
AT5G01260	F7J8_240	5	105268	107454	+	Carbohydrate-binding-like fold;(source:Araport11)	protein_coding	yes	no
AT5G01550	LECRK63	5	214373	216773	-	Encodes LecRKA4.2, a member of the lectin receptor kinase subfamily A4 (LecRKA4.1 At5g01540; LecRKA4.2 At5g01550; LecRKA4.3 At5g01560). Together with other members of the subfamily, functions redundantly in the negative regulation of ABA response in seed germination.	protein_coding	no	yes
AT5G01760	T20L15_30	5	291687	294304	+	ENTH/VHS/GAT family protein;(source:Araport11)	protein_coding	no	yes
AT5G01820	CIPK14	5	313190	315405	-	Encodes a CBL-interacting serine/threonine protein kinase.	protein_coding	yes	no
AT5G01830	PUB16	5	320349	323213	+	ARM repeat superfamily protein;(source:Araport11)	protein_coding	no	yes
AT5G02260	EXPA9	5	463073	465273	+	member of Alpha-Expansin Gene Family. Naming convention from the Expansin Working Group (Kende et al, 2004. Plant Mol Bio)	protein_coding	no	yes
AT5G02630	Cand6	5	591731	593194	+	Lung seven transmembrane receptor family protein;(source:Araport11)	protein_coding	yes	no
AT5G03150	JKD	5	745421	749033	+	JKD is a nuclear-localized putative transcription factor of the BIRDS/IDD C2H2 zinc finger family. JKD and its homologue BIB, restrict SHR movement to a single layer, the endodermis, and delimit tissue boundaries in the root meristem through a process that involves nuclear retention through protein complex formation. JKD mutation leads to periclinal divisions in the cortex, increased cell numbers…	protein_coding	no	yes
AT5G03520	RABE1D	5	883447	885425	+	RAB GTPase homolog 8C;(source:Araport11)	protein_coding	no	yes
AT5G03610	F17C15.30	5	915385	918485	+	GDSL-motif esterase/acyltransferase/lipase. Enzyme group with broad substrate specificity that may catalyze acyltransfer or hydrolase reactions with lipid and non-lipid substrates.	protein_coding	no	yes
AT5G03995	AT5G03995	5	1077483	1078304	-	hypothetical protein;(source:Araport11)	protein_coding	no	yes
AT5G04140	GLU1	5	1129785	1138488	+	Encodes a gene whose sequence is similar to ferredoxin dependent glutamate synthase (Fd-GOGAT). Expression in leaves is induced by light and sucrose. Proposed to be involved in photorespiration and nitrogen assimilation. The mRNA is cell-to-cell mobile.	protein_coding	no	yes
AT5G04200	AMC9	5	1153740	1155040	+	Encodes a putative metacaspase. Arabidopsis contains three type I MCP genes (MCP1a-c) and six type II MCP genes (MCP2a?f): AtMCP1a/At5g64240, AtMCP1b/At1g02170, AtMCP1c/At4g25110, AtMCP2a/At1g79310, AtMCP2b/At1g79330, AtMCP2c/At1g79320, AtMCP2d/At1g79340, AtMCP2e/At1g16420, AtMCP2f/At5g04200.	protein_coding	no	yes
AT5G04230	PAL3	5	1160569	1163957	+	Member of Phenylalanine ammonialyase (PAL) gene family. Differs significantly from PAL1 and PAL2 and other sequenced plant PAL genes. Arabidopsis has four PALs: AT2G37040 (PAL1), AT3G53260 (PAL2), AT5G04230 (PAL3) and AT3G10340 (PAL4).	protein_coding	no	yes
AT5G05440	PYL5	5	1608988	1610527	+	Encodes a member of the PYR (pyrabactin resistance )/PYL(PYR1-like)/RCAR (regulatory components of ABA receptor) family proteins with 14 members. PYR/PYL/RCAR family proteins function as abscisic acid sensors. Mediate ABA-dependent regulation of protein phosphatase 2Cs ABI1 and ABI2.	protein_coding	no	yes
AT5G06320	NHL3	5	1930793	1931816	-	encodes a protein whose sequence is similar to tobacco hairpin-induced gene (HIN1) and Arabidopsis non-race specific disease resistance gene (NDR1). Expression of this gene is induced by cucumber mosaic virus, spermine and Pseudomonas syringae pv. tomato DC3000. The gene product is localized to the plasma membrane.	protein_coding	yes	no
AT5G07080	AT5G07080	5	2200174	2202158	+	HXXXD-type acyl-transferase family protein;(source:Araport11)	protein_coding	no	yes
AT5G08000	PDCB2	5	2563366	2565547	+	Encodes a member of the X8-GPI family of proteins. It localizes to the plasmodesmata and binds callose.	protein_coding	no	yes
AT5G08600	T14P8.20	5	2786177	2790241	+	U3 ribonucleoprotein (Utp) family protein;(source:Araport11)	protein_coding	no	yes
AT5G08780	AT5G08780	5	2856740	2859006	+	winged-helix DNA-binding transcription factor family protein;(source:Araport11)	protein_coding	yes	no
AT5G09440	EXL4	5	2938193	2939715	+	EXORDIUM like 4;(source:Araport11)	protein_coding	yes	no
AT5G09660	PMDH2	5	2993411	2995784	-	encodes a microbody NAD-dependent malate dehydrogenase encodes an peroxisomal NAD-malate dehydrogenase that is involved in fatty acid beta-oxidation through providing NAD to the process of converting fatty acyl CoA to acetyl CoA.	protein_coding	no	yes
AT5G10240	ASN3	5	3212649	3216551	-	Encodes asparagine synthetase (ASN3).	protein_coding	no	yes
AT5G10260	RABH1E	5	3219677	3221515	+	RAB GTPase homolog H1E;(source:Araport11)	protein_coding	no	yes
AT5G10440	CYCD4-2	5	3280469	3282578	-	Encodes a cyclin involved in cell proliferation during stomatal cell lineage development.	protein_coding	yes	no
AT5G10760	AED1	5	3400322	3402389	-	Eukaryotic aspartyl protease family protein;(source:Araport11)	protein_coding	yes	no
AT5G11610	F15N18_200	5	3735350	3738217	-	Exostosin family protein;(source:Araport11)	protein_coding	yes	no
AT5G11670	NADP-ME2	5	3754091	3758342	+	The malic enzyme (EC 1.1.1.40) encoded by AtNADP-ME2 is presumably a cytosolic enzyme involved in malate metabolism and possibly assisting the oxidative pentose phosphate pathway. AtNADP-ME2 counts for the major part of NADP-ME activity in mature tissues of Arabidopsis.	protein_coding	yes	no
AT5G11920	CWINV6	5	3839316	3842409	+	Encodes a protein with fructan exohydrolase (FEH) activity acting on both inulin and levan-type fructans (1- and 6-FEH). The enzyme does not have invertase activity.	protein_coding	no	yes
AT5G12170	CLT3	5	3931266	3935173	+	Encodes one of the CRT-Like transporters (CLT1/AT5G19380, CLT2/AT4G24460, CLT3/AT5G12170). Required for glutathione homeostasis and stress responses. Mutants lacking these transporters are heavy metal-sensitive, glutathione(GSH)-deficient, and hypersensitive to Phytophthora infection. The mRNA is cell-to-cell mobile.	protein_coding	no	yes
AT5G13210	AT5G13210	5	4213955	4216908	+	Uncharacterized conserved protein UCP015417, vWA;(source:Araport11)	protein_coding	no	yes
AT5G13400	NPF6.1	5	4296688	4299264	-	Major facilitator superfamily protein;(source:Araport11)	protein_coding	no	yes
AT5G13710	SMT1	5	4423555	4427324	-	SMT1 controls the level of cholesterol in plants	protein_coding	no	yes
AT5G14490	AT5G14490	5	4670289	4672958	-	NAC domain containing protein 85;(source:Araport11)	protein_coding	no	yes
AT5G14740	BCA2	5	4757856	4762666	+	Encodes a beta carbonic anhydrase likely to be localized in the cytoplasm. Expression of its mRNA is seen in etiolated seedlings and points to a possible nonphotosynthetic role for this isoform.	protein_coding	no	yes
AT5G14780	FDH1	5	4776733	4779526	+	Encodes a NAD-dependent formate dehydrogenase.	protein_coding	yes	no
AT5G14920	GASA14	5	4826141	4828384	+	Encodes a GASA domain containing protein that regulates increases in plant growth through GA-induced and DELLA-dependent signal transduction and that can increase abiotic stress resistance by reducing ROS accumulation.	protein_coding	yes	no
AT5G15350	ENODL17	5	4984919	4986377	-	early nodulin-like protein 17;(source:Araport11)	protein_coding	no	yes
AT5G15410	CNGC2	5	5003226	5006882	-	'defense, no death' gene (DND1) encodes a mutated cyclic nucleotide-gated cation channel; Same as CNGC2 (article ID 229): Cyclic nucleotide gated channel, activated by cAMP, conducts K+ and other monovalent cations but excludes Na+, does not contain the GYG amino acid sequence found in other channels with this conductivity profile. Conducts Ca2+ into cells which is linked to the generation of NO …	protein_coding	no	yes
AT5G15450	CLPB3	5	5014212	5018508	-	Encodes a chloroplast-targeted Hsp101 homologue. Functions as a molecular chaperone involved in plastid differentiation mediating internal thylakoid membrane formation and conferring thermotolerance to chloroplasts during heat stress. APG6 is constitutively expressed in the root tips, the organ boundary region, the reproductive tissues of mature plants where plastids exist as proplastids, and sli…	protein_coding	no	yes
AT5G15780	AT5G15780	5	5144629	5146458	-	Pollen Ole e 1 allergen and extensin family protein;(source:Araport11)	protein_coding	no	yes
AT5G16240	AT5G16240	5	5306740	5309961	+	Plant stearoyl-acyl-carrier-protein desaturase family protein;(source:Araport11)	protein_coding	no	yes
AT5G16570	GLN1-4	5	5421589	5424749	-	Encodes a cytosolic glutamine synthetase, the enzyme has high affinity with substrate ammonium	protein_coding	no	yes
AT5G16720	MYOB3	5	5494228	5496846	+	caldesmon-like protein (Protein of unknown function, DUF593);(source:Araport11)	protein_coding	no	yes
AT5G17670	MVA3.2	5	5820969	5822807	+	alpha/beta-Hydrolases superfamily protein;(source:Araport11)	protein_coding	no	yes
AT5G18720	AT5G18720	5	6243982	6246325	+	DNAJ heat shock amino-terminal domain protein, putative (DUF3444);(source:Araport11)	protein_coding	no	yes
AT5G18860	AT5G18860	5	6290199	6295847	+	Encodes a purine nucleoside hydrolase active in the apoplast. It might play a role in salvaging extracellular ATP. NSH3 transcript levels rise in response to jasmonic acid and wounding.	protein_coding	no	yes
AT5G19230	T24G5.130	5	6467193	6468594	+	Glycoprotein membrane precursor GPI-anchored;(source:Araport11)	protein_coding	yes	no
AT5G19850	AT5G19850	5	6709734	6711723	-	alpha/beta-Hydrolases superfamily protein;(source:Araport11)	protein_coding	no	yes
AT5G20960	AAO1	5	7116455	7122774	+	Encodes aldehyde oxidase AA01.	protein_coding	no	yes
AT5G21105	AT5G21105	5	7172604	7177985	+	Plant L-ascorbate oxidase;(source:Araport11)	protein_coding	no	yes
AT5G21930	PAA2	5	7243002	7249267	+	P-Type ATPase, mediates copper transport to chloroplast thylakoid lumen. Required for accumulation of copper-containing plastocyanin in the thylakoid lumen and for effective photosynthetic electron transport	protein_coding	no	yes
AT5G22630	ADT5	5	7524086	7526270	+	Encodes a plastid-localized arogenate dehydratase involved in phenylalanine biosynthesis. Not less than six genes encoding ADT were identi&#64257;ed in the Arabidopsis genome: ADT1 [At1g11790]; ADT2 [At3g07630]; ADT3 [At2g27820]; ADT4 [At3g44720]; ADT5 [At5g22630]; and ADT6 [At1g08250]. The mRNA is cell-to-cell mobile.	protein_coding	yes	no
AT5G22740	CSLA2	5	7554689	7560190	-	Encodes a beta-mannan synthase based on in vitro enzyme assays from heterologously expressed protein. CSLA2 synthesizes the backbone of galactoglucomannan in seed coat epidermal cells. Both CSLA2 and MUCI10, which may be part of a protein complex, are critical for mucilage architecture.	protein_coding	yes	no
AT5G22920	AtRZPF34	5	7664871	7667288	+	Encodes a protein with sequence similarity to RING, zinc finger proteins. Loss of function mutations show reduced (15%) stomatal aperture under non stress conditions.	protein_coding	no	yes
AT5G23860	TUBB8	5	8042853	8044934	+	beta-tubulin, preferentially expressed in endodermal and phloem cells of primary roots and in the vascular tissues of leaves, stems, and flowers. The mRNA is cell-to-cell mobile.	protein_coding	no	yes
AT5G24330	ATXR6	5	8295110	8297159	-	Encodes a SET-domain protein, a H3K27 monomethyltransferases required for chromatin structure and gene silencing. Regulates heterochromatic DNA replication. Contains a PCNA-binding domain. ATXR6 accumulates preferentially during the late G1 or S phase, suggesting that it plays a role in cell-cycle regulation or progression.	protein_coding	yes	yes
AT5G24380	YSL2	5	8323895	8326705	+	closest Arabidopsis homolog of Zea maize metal-phytosiderophore/metal-nicotianamine transporter ZmYS1	protein_coding	no	yes
AT5G24660	LSU2	5	8443279	8444101	-	response to low sulfur 2;(source:Araport11)	protein_coding	yes	no
AT5G24780	VSP1	5	8507590	8509201	-	encodes an acid phosphatase similar to soybean vegetative storage proteins. Gene expression is induced by wounding and jasmonic acid.	protein_coding	yes	no
AT5G24920	GDU5	5	8584535	8585297	+	Encodes a member of the GDU (glutamine dumper) family proteins involved in amino acid export: At4g31730 (GDU1), At4g25760 (GDU2), At5g57685 (GDU3), At2g24762 (GDU4), At5g24920 (GDU5), At3g30725 (GDU6) and At5g38770 (GDU7).	protein_coding	yes	no
AT5G25040	T11H3.50	5	8621896	8624607	+	Major facilitator superfamily protein;(source:Araport11)	protein_coding	yes	no
AT5G25450	QCR7-2	5	8856917	8858476	+	Cytochrome bd ubiquinol oxidase, 14kDa subunit;(source:Araport11)	protein_coding	no	yes
AT5G25460	DGR2	5	8863224	8865677	+	transmembrane protein, putative (Protein of unknown function, DUF642);(source:Araport11)	protein_coding	yes	no
AT5G25590	AT5G25590	5	8906534	8910063	-	DNA ligase (DUF630 and DUF632);(source:Araport11)	protein_coding	yes	no
AT5G27220	A_TM021B04.7	5	9578373	9582960	+	Frigida-like protein;(source:Araport11)	protein_coding	no	yes
AT5G27330	T12H1.9	5	9632703	9635174	-	Prefoldin chaperone subunit family protein;(source:Araport11)	protein_coding	yes	no
AT5G27350	SFP1	5	9648508	9654426	+	Encodes a sugar-porter family protein that is induced during leaf senescence. The increase in its gene expression during leaf senescence is paralleled by an accumulation of monosaccharides. The mRNA is cell-to-cell mobile.	protein_coding	yes	no
AT5G28030	DES1	5	10029519	10032962	-	L-cysteine desulfhydrase 1;(source:Araport11)	protein_coding	yes	no
AT5G28145	AT5G28145	5	10129022	10133676	+	transposable_element_gene;(source:Araport11);copia-like retrotransposon family, has a 4.1e-195 P-value blast match to GB:AAA57005 Hopscotch polyprotein (Ty1_Copia-element) (Zea mays);(source:TAIR10)	transposable_element_gene	yes	yes
AT5G28540	MED37A	5	10540123	10543558	-	Encodes the luminal binding protein BiP, an ER-localized member of the HSP70 family. BiP is composed of an N-terminal ATP binding domain and a C-terminal domain that binds to hydrophobic patches on improperly/incompletely folded proteins in an ATP-dependent manner. Involved in polar nuclei fusion during proliferation of endosperm nuclei.	protein_coding	yes	no
AT5G28830	AT5G28830	5	10856596	10858760	+	calcium-binding EF hand family protein;(source:Araport11)	protein_coding	yes	no
AT5G35170	T25C13.50	5	13419080	13423882	+	adenylate kinase family protein;(source:Araport11)	protein_coding	yes	no
AT5G35480	AT5G35480	5	13687847	13689596	-	hypothetical protein;(source:Araport11)	protein_coding	yes	no
AT5G35490	AT5G35490	5	13689762	13691121	+	Encodes MRU1 (mto 1 responding up). Up-regulated in mto1-1 mutant that over-accumulates soluble methionine. A maternally expressed imprinted gene.	protein_coding	yes	no
AT5G36210	AT5G36210	5	14247479	14253434	-	alpha/beta-Hydrolases superfamily protein;(source:Araport11)	protein_coding	yes	no
AT5G37020	ARF8	5	14629453	14634454	+	Encodes a member of the auxin response factor family. Mediates auxin response via expression of auxin regulated genes. Acts redundantly with ARF6 to control stamen elongation and flower maturation. Expression of ARF8 is controlled by miR167.	protein_coding	yes	no
AT5G37300	WSD1	5	14767426	14770412	+	Encodes a bifunctional enzyme, wax ester synthase (WS) and diacylglycerol acyltransferase (DGAT). In vitro assay indicated a ratio of 10.9 between its WS and DGAT activities. Both mutant and in vivo expression/analysis in yeast studies indicated a role in wax biosynthesis.	protein_coding	yes	no
AT5G37540	F15E12.7	5	14912659	14914449	+	Eukaryotic aspartyl protease family protein;(source:Araport11)	protein_coding	yes	no
AT5G37600	GLN1-1	5	14933286	14935885	-	encodes a cytosolic glutamine synthetase, the enzyme has high affinity with substrate ammonium	protein_coding	no	yes
AT5G37680	ARLA1A	5	14969596	14971343	-	A member of ARF-like GTPase family. A thaliana has 21 members, in two subfamilies, ARF and ARL GTPases.	protein_coding	yes	no
AT5G37830	OXP1	5	15056161	15060866	-	Encodes a 5-oxoprolinase that acts in the glutathione degradation pathway and in 5-oxoproline metabolism.	protein_coding	yes	no
AT5G37940	AT5G37940	5	15107124	15108988	+	Zinc-binding dehydrogenase family protein;(source:Araport11)	protein_coding	yes	no
AT5G38120	4CLL8	5	15213593	15216205	+	AMP-dependent synthetase and ligase family protein;(source:Araport11)	protein_coding	yes	no
AT5G38130	AT5G38130	5	15217819	15219372	-	HXXXD-type acyl-transferase family protein;(source:Araport11)	protein_coding	no	yes
AT5G38420	RBCS-2B	5	15380907	15382071	-	Encodes a member of the Rubisco small subunit (RBCS) multigene family: RBCS1A (At1g67090), RBCS1B (At5g38430), RBCS2B (At5g38420), and RBCS3B (At5g38410).	protein_coding	yes	no
AT5G38710	POX2	5	15501126	15504269	+	Methylenetetrahydrofolate reductase family protein;(source:Araport11)	protein_coding	no	yes
AT5G38980	AT5G38980	5	15606683	15607409	+	transmembrane protein;(source:Araport11)	protein_coding	yes	no
AT5G38990	K15E6.170	5	15608459	15611711	+	Malectin/receptor-like protein kinase family protein;(source:Araport11)	protein_coding	yes	no
AT5G39670	CML45	5	15883179	15884067	+	Calcium-binding EF-hand family protein;(source:Araport11)	protein_coding	yes	no
AT5G40040	RPP2E	5	16029703	16030335	-	60S acidic ribosomal protein family;(source:Araport11)	protein_coding	no	yes
AT5G41080	GDPD2	5	16441655	16444023	+	Encodes a member of the glycerophosphodiester phosphodiesterase (GDPD) family.	protein_coding	no	yes
AT5G41740	AT5G41740	5	16688626	16693119	+	Disease resistance protein (TIR-NBS-LRR class) family;(source:Araport11)	protein_coding	yes	no
AT5G41750	ADR2	5	16693832	16699028	+	Disease resistance protein (TIR-NBS-LRR class) family;(source:Araport11)	protein_coding	yes	no
AT5G41800	K16L22.8	5	16733663	16736093	+	Transmembrane amino acid transporter family protein;(source:Araport11)	protein_coding	no	yes
AT5G42010	AT5G42010	5	16801694	16805356	+	Transducin/WD40 repeat-like superfamily protein;(source:Araport11)	protein_coding	yes	yes
AT5G42020	MED37F	5	16807342	16810693	-	Luminal binding protein (BiP2) involved in polar nuclei fusion during proliferation of endosperm nuclei.	protein_coding	yes	no
AT5G42030	ABIL4	5	16811307	16813295	-	ABL interactor-like protein 4;(source:Araport11)	protein_coding	yes	no
AT5G42620	AT5G42620	5	17066197	17071963	+	metalloendopeptidase / zinc ion binding protein;(source:Araport11)	protein_coding	no	yes
AT5G42650	CYP74A	5	17097564	17099595	-	Encodes a member of the cytochrome p450 CYP74 gene family that functions as an allene oxide synthase. This enzyme catalyzes dehydration of the hydroperoxide to an unstable allene oxide in the JA biosynthetic pathway. It shows a dual catalytic activity, the major one being a 13-AOS but also expressing a 9-AOS activity. CFA-Leu, CFA-Val, CFA-Met and CFA-Ala can induce the expression of AOS.	protein_coding	yes	no
AT5G43420	ATL16	5	17451488	17453124	+	RING/U-box superfamily protein;(source:Araport11)	protein_coding	no	yes
AT5G44390	ATSEC1A	5	17882079	17885012	-	FAD-binding Berberine family protein;(source:Araport11)	protein_coding	no	yes
AT5G44635	MCM6	5	18006212	18010667	-	minichromosome maintenance (MCM2/3/5) family protein;(source:Araport11)	protein_coding	yes	no
AT5G44680	AT5G44680	5	18023985	18026077	-	DNA glycosylase superfamily protein;(source:Araport11)	protein_coding	no	yes
AT5G45000	AtTIK	5	18165359	18167199	+	Disease resistance protein (TIR-NBS-LRR class) family;(source:Araport11)	protein_coding	no	yes
AT5G45030	AT5G45030	5	18172390	18176207	+	Trypsin family protein;(source:Araport11)	protein_coding	yes	no
AT5G45470	AT5G45470	5	18421985	18425042	-	transmembrane protein, putative (DUF594);(source:Araport11)	protein_coding	yes	no
AT5G45800	MEE62	5	18575520	18579241	-	Leucine-rich repeat protein kinase family protein;(source:Araport11)	protein_coding	yes	no
AT5G46450	AT5G46450	5	18835605	18840058	+	Disease resistance protein (TIR-NBS-LRR class) family;(source:Araport11)	protein_coding	no	yes
AT5G47190	MQL5.4	5	19164184	19166135	-	Ribosomal protein L19 family protein;(source:Araport11)	protein_coding	no	yes
AT5G47500	PME68	5	19270921	19272918	-	predicted to encode a pectin methylesterase	protein_coding	no	yes
AT5G47550	CYS5	5	19286314	19287179	-	Putative phytocystatin expressed in seedlings and induced by heat stress and abscisic acid. Overexpression increases germination rate and heat stress tolerance. CYS5 is a target of ABF1 and ABF3 transcriptional regulators which bind to its promoter.	protein_coding	no	yes
AT5G47770	FPS1	5	19345054	19347706	+	Encodes a protein with farnesyl diphosphate synthase activity.	protein_coding	no	yes
AT5G48450	sks3	5	19632703	19635679	-	Encodes a protein with two DUF26 domains and a signal peptide for secretion. The protein is transported to the apoplast when it is expressed as a GFP fusion protein.	protein_coding	no	yes
AT5G48570	FKBP65	5	19690461	19693855	-	Encodes one of the 36 carboxylate clamp (CC)-tetratricopeptide repeat (TPR) proteins (Prasad 2010, Pubmed ID: 20856808) with potential to interact with Hsp90/Hsp70 as co-chaperones.	protein_coding	no	yes
AT5G48850	SDI1	5	19805437	19807853	-	Homologous to the wheat sulphate deficiency-induced gene sdi1. Expression in root and leaf is induced by sulfur starvation. Knockout mutants retained higher root and leaf sulfate concentrations, indicating a role in regulation of stored sulfate pools.	protein_coding	yes	no
AT5G50400	AT5G50400	5	20523366	20526521	-	purple acid phosphatase 27;(source:Araport11)	protein_coding	yes	no
AT5G51270	PUB53	5	20834899	20839061	-	U-box domain-containing protein kinase family protein;(source:Araport11)	protein_coding	no	yes
AT5G51440	HSP23.5	5	20891163	20892416	+	HSP20-like chaperones superfamily protein;(source:Araport11)	protein_coding	no	yes
AT5G51460	TPPA	5	20900762	20905572	+	homologous to the C-terminal part of microbial trehalose-6-phosphate phosphatases	protein_coding	no	yes
AT5G52250	RUP1	5	21216772	21218351	+	Encodes a transducin protein whose gene expression is induced by UV-B. This induction is reduced in hy5 mutant and may be a target of HY5 during UV-B response. Functions as a repressor of UV-B signaling.	protein_coding	no	yes
AT5G52882	DAA1	5	21433859	21439133	-	P-loop containing nucleoside triphosphate hydrolases superfamily protein;(source:Araport11)	protein_coding	no	yes
AT5G53250	AGP22	5	21603569	21604414	+	arabinogalactan protein 22;(source:Araport11)	protein_coding	no	yes
AT5G53700	F12E4_250	5	21801143	21802788	+	RNA-binding (RRM/RBD/RNP motifs) family protein;(source:Araport11)	protein_coding	no	yes
AT5G54610	ANK	5	22183867	22186525	-	Induced in response to Salicylic acid. Belongs to the ankyrin repeat protein family.	protein_coding	yes	no
AT5G55790	AT5G55790	5	22578706	22581506	-	hypothetical protein;(source:Araport11)	protein_coding	no	yes
AT5G57345	AT5G57345	5	23229291	23230749	-	OXR is a single copy gene in Arabidopsis. It is localized to the ER. It is expressed throughout the plant and expression is induced in response to abiotic stress. While the function of OXR is unknown, overexpression results in increased abiotic stress tolerance and increased ascorbic acid content.	protein_coding	no	yes
AT5G57350	AHA3	5	23230878	23236682	-	member of Plasma membrane H+-ATPase family	protein_coding	no	yes
AT5G57630	CIPK21	5	23340746	23343489	-	CBL-interacting protein kinase.When mutated plants are hypersensitive to salt and osmotic stress.	protein_coding	yes	no
AT5G57710	SMAX1	5	23384255	23388465	+	SMAX1 (SUPPRESSOR OF MAX2 1) is a member of an eight-gene family in Arabidopsis that has weak similarity to AtHSP101, a ClpB chaperonin required for thermotolerance. SMAX1 is an important component of KAR/SL signaling during seed germination and seedling growth, but is not necessary for all MAX2-dependent responses. The mRNA is cell-to-cell mobile.	protein_coding	yes	no
AT5G58260	ndhN	5	23560568	23562001	-	Encodes subunit NDH-N of NAD(P)H:plastoquinone dehydrogenase complex (Ndh complex) present in the thylakoid membrane of chloroplasts. This subunit is thought to be required for Ndh complex assembly.	protein_coding	no	yes
AT5G59800	MBD7	5	24094359	24096532	-	Encodes a protein containing a methyl-CpG-binding domain that acts as an anti-silencing factor that prevent gene repression and DNA hypermethylation by tethering other anti-silencing factors to methylated DNA, which enables the function of DNA demethylases that in turn limit DNA methylation and prevent transcriptional gene silencing.	protein_coding	no	yes
AT5G60680	T14D3.150	5	24386010	24387304	+	transcription initiation factor TFIID subunit (Protein of unknown function, DUF584);(source:Araport11)	protein_coding	yes	no
AT5G62210	AT5G62210	5	24986294	24987811	-	Embryo-specific protein 3, (ATS3);(source:Araport11)	protein_coding	yes	no
AT5G62230	ERL1	5	24996129	25002340	+	Encodes a receptor-like kinase that, together with ER and ERL2 governs the initial decision of protodermal cells to either divide proliferatively to produce pavement cells or divide asymmetrically to generate stomatal complexes. It is important for maintaining stomatal stem cell activity and preventing terminal differentiation of the meristemoid into the guard mother cell. Along with erl2 functio…	protein_coding	no	yes
AT5G64310	AGP1	5	25721733	25722678	+	Encodes arabinogalactan-protein (AGP1). The mRNA is cell-to-cell mobile.	protein_coding	yes	no
AT5G64460	T12B11.5	5	25772777	25775635	-	Phosphoglycerate mutase family protein;(source:Araport11)	protein_coding	no	yes
AT5G64570	BXL4	5	25809975	25813648	-	Encodes a beta-d-xylosidase that belongs to family 3 of glycoside hydrolases.	protein_coding	no	yes
AT5G65010	ASN2	5	25969035	25972615	+	Encodes asparagine synthetase (ASN2).	protein_coding	yes	no
AT5G65700	BAM1	5	26281642	26285413	+	Encodes a CLAVATA1-related receptor kinase-like protein required for both shoot and flower meristem function. Very similar to BAM2,with more than 85% a.a. identity. It has a broad expression pattern and is involved in vascular strand development in the leaf, control of leaf shape, size and symmetry, male gametophyte development and ovule specification and function. Anthers of double mutants (bam1…	protein_coding	no	yes
AT5G66070	ATL27	5	26421610	26423240	+	RING/U-box superfamily protein;(source:Araport11)	protein_coding	yes	no
AT5G66770	SCL4	5	26660311	26662919	+	GRAS family transcription factor;(source:Araport11)	protein_coding	no	yes
AT5G67300	MYB44	5	26854022	26856006	+	Member of the R2R3 factor MYB gene family involved in mediating plant responses to a variety of abiotic stimiuli. The mRNA is cell-to-cell mobile.	protein_coding	yes	no
AT5G67360	SBT1.7	5	26871891	26874850	-	Encodes a subtilisin-like serine protease essential for mucilage release from seed coats.	protein_coding	no	yes
AT5G67385	K8K14	5	26883663	26887430	+	Phototropic-responsive NPH3 family protein;(source:Araport11)	protein_coding	no	yes
