# Supplementary material for: Identification of epigenetically regulated genes involved in plant-virus interaction and their role in virus-triggered induced resistance
Source: BMC Plant Biol. 2024 Mar 5;24:172. doi: 10.1186/s12870-024-04866-3 (PMC10913459; doi:10.1186/s12870-024-04866-3)
Supplement: Supplementary file 12 — Supplementary Material 12. [file 12870_2024_4866_MOESM12_ESM.xlsx]

## Sheet: Table S6
Table S6: Arabidopsis thaliana oligonucleotides used in the study.
Primer name	Target gene or genotype	Sequence	Source	Experiment type
ASCO_F	AT1G67105	GTGGATAGGTAGGGTACACG	This paper	RT-qPCR
ASCO_R		ATGCGAGAAGAACGGTCC	This paper
atx1-2_F_RP	SALK_140755	GGTATAGCTCATGCTCTGGGC	10.1105/tpc.108.058172	Genotyping
atx1-2_R		TCTCTTTTGTGGACTTGCTGTG	10.1105/tpc.108.058172
CDC48D_qF	AT3G53230	TGGTCTTAAATCCAGAGCCC	This paper	RT-qPCR
CDC48D_qR		AAATCAACATCTTCCGCAAGC	This paper
clf-29_LP	SALK_021003	AAGAAACTTGCTAGTTCCGC	This paper	Genotyping
clf-29_RP		GAGGCATTGACTTTGATTTGC	This paper
CNGC19_F	AT3G17690	TGCCTCTCTTCTATAAACCCCG	This paper	RT-qPCR
CNGC19_R		CTGCTACACTCAGCGAAAACG	This paper
CSA1_qF	AT2G17060	CGGTTCTCATGGTGACAGG	This paper	RT-qPCR
CSA1_qR		CCAAAACAAATCCCCCATTGTAGC	This paper
hda19-3_LP	SALK_139445	ACTCTCTTCCTTGTCTGCGTG	This paper	Genotyping
hda19-3_RP		ATGAATCAGCACCACATTGC	This paper
jmj14_F	SALK_135712	GGATTCAGTTCATTGACTTGC	Correa et al. 2020	Genotyping
jmj14_R_RP		ACTTTCACCAGTTGATGTAGC	Correa et al. 2020
kyp-6_LP	SALK_041474	ACTGGTGAACCAGCTGGTATG	This paper	Genotyping
kyp-6_RP		GAGTACTTCAGAAATTGAGGG	This paper
LURP1-like_F	AT1G33840	TTGCCTCTCTCATTGTCATCC	This paper	RT-qPCR
LURP1-like_R		TGGAATATAACCTCGCTGTCC	This paper
MRD1_qF	AT1G53480	GTACAGAGGTAGGCGGATCG	This paper	RT-qPCR
MRD1_qR		TCCATCAGGAGTCGTTGACG	This paper
NAC003_F	AT1G02220	GGGTCAAGAGACGATCAAG	This paper	RT-qPCR
NAC003_R		CCAAGATAGACATCATAGCATAC	This paper
nrpE1_F_RP	SALK_017795	ATTGATTCATGCCTACATGGC	Correa et al. 2020	Genotyping
nrpE1_R		ACAGGATAACCCAAGCAATTCTTG	Correa et al. 2020
PP2A_F	AT1G13320	TAACGTGGCCAAAATGATGC	Czechowski et al. 2005	RT-qPCR
PP2A_R		GTTCTCCACAACCGCTTGGT	Czechowski et al. 2005
PP2A5_qF	AT1G65390	AAGGTACGAGGTGGTGTTCG	This paper	RT-qPCR
PP2A5_qR		CTGTTCTTGCGGTTTCTCCC	This paper
PYL5_qF	AT5G05440	CTTTAGTGTCGTTGGTGGGG	This paper	RT-qPCR
PYL5_qR		AGTTTCCTCCTCCGTGTTTCC	This paper
ref6-1_LP	SALK_001018C	TCATATACAAGGCGTTCGGTC	This paper	Genotyping
ref6-1_RP		CTCCACATCTTTTTCAGTTGC	This paper
RGL3_qF	AT5G17490	CGTTCCGTGGTGCTTATCG	This paper	RT-qPCR
RGL3_qR		AGTAGGTAGCGACTTTCCCC	This paper
RLP43_qF	AT3G28890	TGTCATCACTTGGGACAGACG	This paper	RT-qPCR
RLP43_qR		ATCAGCTCCGACTCTACACC	This paper
RPW8_qF	AT3G26470	TTGCCGATCTTCATCTTCTCC	This paper	RT-qPCR
RPW8_qR		CTCCAAAATGGTGACCCGC	This paper
Sand_F	AT2G28390	AACTCTATGCAGCATTTGATCCACT	Czechowski et al. 2005	RT-qPCR
Sand_R		TGATTGCATATCTTTATCGCCATC	Czechowski et al. 2005
sdg8-2_LP	SALK_026442	GCTGGGGGTTTATGTAGGAAG	This paper	Genotyping
sdg8-2_RP		CACTGTCCAGTAAAAGCTGGC	This paper
